# Supplementary material for: RNA-Seq of human whole blood: Evaluation of globin RNA depletion on Ribo-Zero library method
Source: Sci Rep. 2020 Apr 14;10:6271. doi: 10.1038/s41598-020-62801-6 (PMC7156519; doi:10.1038/s41598-020-62801-6)
Supplement: Supplementary file 3 — Supplementary Table S2 [file 41598_2020_62801_MOESM3_ESM.xlsx]

## Sheet: 33 + 12 data sets_Blood RNA-Seq
						Pre-alignment QC from FastQC/MultiQC			Post-alignment QC from RNA-SeQC												Raw Gene Quantification Counts from STAR
	Library	Patient	Input	Depletion Kit	Library Replicate	Total Sequences After Trimming	% GC After Trimming	% Duplicates After Trimming	Mapped	Mapping Rate	Mapped Non-duplicate	Mapped Non-duplicate Rate	Estimated rRNA Reads	Estimated rRNA Rate	Estimated Globin (hgRNA) Reads	Estimated Globin (hgRNA) Rate	Intergenic Rate	Intragenic Rate	Exonic Rate	Mean Per Base Cov Middle 1000 Genes	Sum Total Raw Gene Counts	HBA1 Raw Counts	HBA2 Raw Counts	HBB Raw Counts	HBBP1 Raw Counts	HBD Raw Counts	HBE1 Raw Counts	HBG1 Raw Counts	HBG2 Raw Counts	HBM Raw Counts	HBQ1 Raw Counts	HBZ Raw Counts	HBZP1 Raw Counts	Total Globin Raw Gene Counts	% of Raw Gene Counts that are Globins	% of Total Trimmed Reads that are Usable Non-globin Gene Counts
EXPERIMENT 1	C1_H_G_1	C1	H	GZ	1	61534470	0.56	0.87113	55451922	0.901152	6757954	0.121871	41973831	0.682119	3045094	0.049486	0.543287	0.456368	0.232058	7.16598	4012435	384	1135	3484	0	2	0	28	54	124	38	4	0	5253	0.00130918	0.0651209
	C1_H_G_2	C1	H	GZ	2	62590188	0.51	0.549834	61322218	0.979742	25478603	0.415487	9788855	0.156396	398073	0.00635999	0.162923	0.836518	0.455609	17.6805	19385094	709	2379	2765	0	2	0	40	162	600	178	29	0	6864	0.000354086	0.309605
	C1_L_G_1	C1	L	GZ	1	63416952	0.58	0.944	55754046	0.879166	2266188	0.0406462	50125456	0.790411	3072170	0.048444	0.651039	0.348714	0.175625	4.38225	1207997	307	1103	2932	0	3	0	26	24	38	13	1	0	4447	0.0036813	0.0189784
	C1_L_RZG_1	C1	L	RZG	1	66168735	0.5	0.555608	65316868	0.987126	25633773	0.392453	8681271	0.131199	7119954	0.107603	0.137947	0.861221	0.466186	17.5372	21704764	278552	522592	3395708	0	323	0	1935	7632	772	202	72	2	4207790	0.193865	0.26443
	C1_L_RZG_2	C1	L	RZG	2	60178167	0.5	0.524501	59577452	0.990018	25304247	0.424729	2815435	0.046785	7554225	0.125531	0.0775092	0.921999	0.519663	18.2449	22148060	331414	600804	3660077	1	373	0	1917	7427	892	263	99	1	4603268	0.207841	0.291547
	C1_H_RZG_1	C1	H	RZG	1	63116691	0.5	0.556758	62401846	0.988674	24821611	0.39777	8834569	0.139972	7071720	0.112042	0.136068	0.863275	0.480163	17.6747	21044645	313388	577926	3275255	1	337	2	1653	5662	706	206	82	0	4175218	0.198398	0.267274
	C2_H_G_1	C2	H	GZ	1	64725665	0.51	0.603565	62986984	0.973138	23036297	0.365731	16079020	0.248418	605379	0.009353	0.22637	0.772978	0.404516	15.3744	16585640	585	2083	2796	0	2	0	28	120	889	244	11	0	6758	0.000407461	0.256141
	C2_L_G_1	C2	L	GZ	1	64835547	0.54	0.717709	61857216	0.954063	15946325	0.257792	30579231	0.471643	1119126	0.017261	0.398196	0.601404	0.304107	11.7006	10634231	573	1339	3927	0	1	0	23	83	696	182	8	0	6832	0.000642454	0.163913
	C2_L_G_2	C2	L	GZ	2	61799895	0.54	0.678632	59349782	0.960354	17752187	0.299111	24002028	0.388383	707794	0.011453	0.354516	0.644982	0.327163	12.5283	12115537	387	1396	1595	0	0	0	24	78	799	180	14	0	4473	0.000369195	0.195972
	C2_H_RZG_1	C2	H	RZG	1	62522495	0.5	0.523705	61897847	0.990009	26773055	0.432536	2491458	0.039849	8103540	0.12961	0.0607834	0.938721	0.531796	18.9421	22910527	332206	697255	3727378	1	928	1	1947	6363	1882	449	83	1	4768494	0.208136	0.290168
	C2_L_RZG_1	C2	L	RZG	1	66545592	0.5	0.564092	65712618	0.987483	25122099	0.382303	8010558	0.120377	7636439	0.114755	0.126061	0.873414	0.480159	17.3645	21800721	294259	607861	3576794	0	828	1	1875	6449	1785	391	77	1	4490321	0.205971	0.260128
	C2_H_RZG_2	C2	H	RZG	2	61295641	0.49	0.529349	60677836	0.989921	25454291	0.419499	3838578	0.062624	7664406	0.12504	0.0775809	0.921993	0.52119	17.9659	22089089	294796	617508	3859692	1	847	3	1916	6688	1662	406	77	0	4783596	0.216559	0.282328
	C3_H_G_1	C3	H	GZ	1	65615738	0.53	0.641261	63190283	0.963036	20794763	0.329082	23297917	0.355066	884368	0.013478	0.313688	0.685813	0.349746	14.8188	14441215	481	1201	2944	0	1	0	31	128	467	83	0	0	5336	0.000369498	0.220006
	C3_H_G_2	C3	H	GZ	2	68535790	0.51	0.589846	66874696	0.975763	25563746	0.382263	15578322	0.227302	737239	0.010757	0.215994	0.783461	0.406991	17.1377	18834893	333	680	1545	0	2	0	39	151	414	79	1	0	3244	0.000172234	0.274771
	C3_L_G_1	C3	L	GZ	1	64513534	0.54	0.637738	60038986	0.930642	17411233	0.289999	29498684	0.457248	828805	0.012847	0.398435	0.600828	0.291131	12.1597	11378057	356	1069	2824	0	2	0	19	122	332	59	3	0	4786	0.000420634	0.176293
	C3_H_RZG_1	C3	H	RZG	1	65222757	0.49	0.371122	64528974	0.989363	29559188	0.458076	5102506	0.078232	4467889	0.068502	0.092698	0.906867	0.473805	19.4884	23185364	190645	383887	2006124	2	493	0	3807	9855	857	167	4	1	2595842	0.11196	0.31568
	C3_L_RZG_1	C3	L	RZG	1	56193436	0.48	0.472165	55627918	0.989936	26189070	0.47079	4053232	0.07213	3639705	0.064771	0.0959531	0.903606	0.459756	16.7308	19641334	163546	303840	1581015	2	376	1	1920	6850	758	129	3	1	2058441	0.104801	0.312899
	C3_L_RZG_2	C3	L	RZG	2	59614697	0.47	0.457856	59065569	0.990789	28316998	0.479416	1720718	0.028864	4097556	0.068734	0.0643997	0.935157	0.47426	17.8731	22091943	167918	341622	1875909	1	457	1	2337	8809	788	144	5	1	2397992	0.108546	0.330354
	P1_H_G_1	P1	H	GZ	1	63942279	0.52	0.566699	62628268	0.97945	24733140	0.39492	10940140	0.171094	427070	0.00667899	0.156623	0.842948	0.436633	15.6337	15898383	1322	6031	3302	0	3	0	44	85	1265	269	23	0	12344	0.000776431	0.248443
	P1_L_G_1	P1	L	GZ	1	63331981	0.52	0.615856	62041671	0.979626	22604600	0.364345	13318462	0.210296	515902	0.00814599	0.20098	0.798574	0.406087	14.1065	14544038	706	3993	2304	0	2	0	30	63	1244	283	26	0	8651	0.000594814	0.229511
	P1_L_G_2	P1	L	GZ	2	65250696	0.55	0.723486	61933127	0.949157	16050423	0.259157	29771804	0.456268	991614	0.015197	0.388127	0.611486	0.292991	10.719	9383206	706	2013	3450	0	4	0	17	39	783	175	10	1	7198	0.000767115	0.143692
	P1_H_RZG_1	P1	H	RZG	1	63762918	0.52	0.588747	62870256	0.986	22970919	0.36537	5470348	0.085792	11386718	0.178579	0.0836717	0.915945	0.526066	17.239	20016502	465591	801916	5327899	2	1693	0	1730	2928	1865	428	86	2	6604140	0.329935	0.210347
	P1_L_RZG_1	P1	L	RZG	1	63130359	0.51	0.589289	62463967	0.989444	23742921	0.380106	2962328	0.046924	11683156	0.185064	0.0653565	0.934183	0.539077	17.6363	20882206	521742	932904	5441434	0	1725	6	1885	3039	2091	482	104	4	6905416	0.330684	0.221396
	P1_H_RZG_2	P1	H	RZG	2	64873401	0.52	0.598317	64140584	0.988704	23225798	0.362108	4958598	0.076435	11824604	0.182272	0.0751596	0.924547	0.543335	17.9019	21078266	518243	884690	5536272	3	1901	2	2109	3056	1939	478	111	1	6948805	0.329667	0.217801
	P2_L_G_1	P2	L	GZ	1	64227597	0.53	0.666222	61493813	0.957436	19152519	0.311454	22248054	0.346394	915243	0.01425	0.303247	0.696278	0.34487	12.5993	12497783	625	1334	2829	0	0	1	31	51	613	153	0	0	5637	0.00045104	0.194498
	P2_H_G_1	P2	H	GZ	1	59568360	0.51	0.566464	58630024	0.984248	23560232	0.401846	7945525	0.133385	405362	0.00680499	0.136564	0.862861	0.452885	15.2619	16562941	716	2539	2221	0	3	1	50	69	857	234	1	0	6691	0.000403974	0.277937
	P2_H_G_2	P2	H	GZ	2	71621277	0.52	0.575468	68736414	0.959721	21501218	0.312807	24547906	0.342746	1181464	0.016496	0.288234	0.711246	0.361597	14.4952	14433501	841	2064	3065	2	1	1	67	86	759	206	2	0	7094	0.000491495	0.201426
	P2_L_RZG_1	P2	L	RZG	1	63109293	0.5	0.563893	62454072	0.989618	24351337	0.389908	2786275	0.04415	10150940	0.160847	0.0675254	0.931983	0.520489	18.3919	21611018	415897	726510	4830489	0	1215	2	3874	4542	1483	410	5	2	5984429	0.276916	0.247612
	P2_L_RZG_2	P2	L	RZG	2	61623447	0.5	0.47176	60925635	0.988676	23305117	0.382517	3490413	0.056641	9618064	0.156078	0.0738564	0.925779	0.513366	17.3165	20829583	365839	611548	4758399	2	1321	0	4068	4877	1243	330	4	2	5747633	0.275936	0.244744
	P3_L_G_1	P3	L	GZ	1	62039156	0.48	0.49243	61039844	0.983892	28646554	0.469309	8197978	0.132142	409396	0.00659899	0.155278	0.844204	0.39737	16.4536	18711313	306	1032	2545	0	4	0	29	176	382	85	3	1	4563	0.000243863	0.301531
	P3_H_G_1	P3	H	GZ	1	59249953	0.5	0.535575	58199272	0.982267	25333651	0.435292	11749206	0.198299	531412	0.00896899	0.203714	0.795751	0.382223	15.1685	16566583	172	688	1362	1	1	0	43	180	316	77	0	0	2840	0.000171429	0.279557
	P3_L_G_2	P3	L	GZ	2	62033941	0.49	0.557164	60493132	0.975162	25148146	0.415719	14764698	0.23801	709606	0.011439	0.231952	0.767597	0.358936	14.6118	16080337	150	592	1246	0	1	0	35	133	256	63	1	0	2477	0.000154039	0.259178
	P3_L_RZG_1	P3	L	RZG	1	63659282	0.46	0.438289	63035816	0.990206	31689538	0.502723	3132163	0.049202	3758444	0.05904	0.0827881	0.916811	0.429478	17.5451	22040115	117192	184677	2015814	1	1209	2	2015	8040	596	125	16	0	2329687	0.105702	0.309624
EXP 2	C1_L_G_4	C1	L	GZ	4	75889973	0.48	0.508713	74970455	0.987884	32345329	0.431441	2970105	0.039137	350004	0.00461199	0.0852718	0.913891	0.464891	19.8814	26940402	526	2464	2879	0	3	0	25	253	759	195	20	0	7124	0.000264436	0.354899
	C1_L_G_5	C1	L	GZ	5	68187212	0.48	0.517009	67382218	0.988194	28927827	0.42931	3527256	0.051729	317479	0.00465599	0.0960635	0.903216	0.459279	18.0553	23852287	438	1912	1410	0	0	0	26	230	640	145	18	1	4820	0.000202077	0.349735
	C1_L_G_3	C1	L	GZ	3	66912681	0.49	0.535846	65920965	0.985179	26956488	0.408921	8133771	0.121558	525933	0.00785999	0.149906	0.848839	0.429959	17.1062	21312218	410	1963	1599	2	0	0	52	189	542	139	18	0	4914	0.000230572	0.318434
	C1_L_RZG_4	C1	L	RZG	4	62258328	0.5	0.537306	61590653	0.989276	25332225	0.4113	1483553	0.023829	8821631	0.141694	0.0601651	0.939203	0.536196	17.9714	23277919	348525	723788	4432228	2	486	0	2073	9225	1161	216	92	1	5517797	0.23704	0.285265
	C1_L_RZG_5	C1	L	RZG	5	63705502	0.5	0.551605	63053394	0.989764	25124816	0.398469	1606971	0.025225	8942022	0.140365	0.0636437	0.93567	0.5283	17.567	23427822	359106	755485	4332142	0	439	1	2045	9203	1252	238	82	3	5459996	0.233056	0.282045
	C1_L_RZG_3	C1	L	RZG	3	64213439	0.5	0.561652	63462386	0.988304	25136372	0.396083	1553901	0.024199	8982432	0.139884	0.0643577	0.934973	0.528226	17.4183	23582022	337572	696787	4443509	0	488	0	2028	9542	1134	263	93	0	5491416	0.232865	0.281726
	C2_L_G_4	C2	L	GZ	4	61117132	0.5	0.548877	59981781	0.981423	23990988	0.399971	10506951	0.171915	535386	0.00876	0.185523	0.813627	0.409707	15.4929	17569235	419	1826	2311	0	0	1	53	150	992	189	16	0	5957	0.000339059	0.287371
	C2_L_G_5	C2	L	GZ	5	66744713	0.5	0.570742	65499404	0.981342	24745458	0.377797	10861567	0.162733	609312	0.00912899	0.178434	0.820679	0.410165	15.5371	19226041	369	1282	1384	0	3	0	52	172	1057	182	17	0	4518	0.000234994	0.287986
	C2_L_G_3	C2	L	GZ	3	62514672	0.51	0.674921	60682926	0.970699	17491018	0.288236	19309656	0.308882	1031617	0.016502	0.286643	0.712276	0.344541	10.9474	13765481	331	1340	2156	1	2	0	37	80	620	138	5	0	4710	0.00034216	0.220121
	C2_L_RZG_4	C2	L	RZG	4	64728692	0.51	0.558132	63842383	0.986307	25084040	0.392906	2593613	0.040069	8998129	0.139013	0.0768957	0.922385	0.520085	17.5495	22556548	334216	737965	4299338	1	998	2	1920	7452	2709	511	81	3	5385196	0.238742	0.265282
	C2_L_RZG_5	C2	L	RZG	5	67886975	0.5	0.554495	67119332	0.988692	26631258	0.396775	2013188	0.029655	9555974	0.140763	0.0686231	0.930741	0.527493	18.3289	24114916	346695	774740	4602190	0	1116	0	2067	8330	2748	573	77	1	5738537	0.237966	0.270691
	C2_L_RZG_3	C2	L	RZG	3	66636958	0.52	0.573973	65293327	0.979836	24409942	0.37385	2887712	0.043335	9768111	0.146587	0.0813577	0.91786	0.534634	18.07	22931860	392351	824502	4692144	1	1063	1	1901	6415	3221	587	106	3	5922295	0.258256	0.255257
																0.048965
																0.015208

## Sheet: title, authors, table name
RNA‐Seq of human whole blood: Evaluation of globin RNA depletion on Ribo‐Zero library method
Christina A. Harrington, Suzanne S. Fei , Jessica Minnier , Lucia Carbone, Robert Searles, Brett Davis, Kimberly Ogle, Stephen R. Planck, James T. Rosenbaum, and Dongseok Choi
table name:	RNA-seq_QC metrics_and_counts_summary
