# Supplementary material for: RNA-Seq of human whole blood: Evaluation of globin RNA depletion on Ribo-Zero library method
Source: Sci Rep. 2020 Apr 14;10:6271. doi: 10.1038/s41598-020-62801-6 (PMC7156519; doi:10.1038/s41598-020-62801-6)
Supplement: Supplementary file 4 — Supplementary Table S3 [file 41598_2020_62801_MOESM4_ESM.xlsx]

## Sheet: Ensembl Gene Type Summary
RNA‐Seq of human whole blood: Evaluation of globin RNA depletion on Ribo‐Zero library method
Christina A. Harrington, Suzanne S. Fei , Jessica Minnier , Lucia Carbone, Robert Searles, Brett Davis, Kimberly Ogle, Stephen R. Planck, James T. Rosenbaum, and Dongseok Choi
This table shows: 1) how Ensembl Gene Types (human r91) were categorized into more general Biotype Categories, 2) how many genes belong to each biotype category, and 3) the total and % of raw counts, and the total and % of TPMs for Group 2 datasets for each Ensemble Gene Type
Ensembl Gene Type	Biotype Category	Number of Genes	C1_GZ_SumTotalRawCount	C1_RZG_SumTotalRawCount	C2_GZ_SumTotalRawCount	C2_RZG_SumTotalRawCount	C1_GZ_%RawCount	C1_RZG_%RawCount	C2_GZ_%RawCount	C2_RZG_%RawCount	C1_GZ_TPM	C1_RZG_TPM	C2_GZ_TPM	C2_RZG_TPM	C1_GZ_%TPM	C1_RZG_%TPM	C2_GZ_%TPM	C2_RZG_%TPM
3prime_overlapping_ncRNA	long_ncRNA	31	1989	1832	1232	1482	2.75848e-05	2.60643e-05	2.43667e-05	2.12921e-05	93.7	74.27	75.9	56.59	9.37e-05	7.427e-05	7.59e-05	5.659e-05
antisense_RNA	other_ncRNA	5517	422227	329096	305385	330367	0.00585573	0.00468212	0.00603996	0.00474643	8106.05	5301.51	7920.55	4986.8	0.00810605	0.00530151	0.00792055	0.0049868
bidirectional_promoter_lncRNA	long_ncRNA	19	979	669	694	684	1.35774e-05	9.51802e-06	1.37261e-05	9.82712e-06	13.34	7.35	14.11	7.72	1.334e-05	7.35e-06	1.411e-05	7.72e-06
Hg_protein_coding (hemoglobin protein_coding)	Hg_protein_coding	10	16855	16469203	15184	17046019	0.000233757	0.234311	0.000300312	0.244902	630.11	440187	789.89	427562	0.00063011	0.440187	0.00078989	0.427562
IG_C_gene	TCR/IG	14	43995	34161	25637	31156	0.000610153	0.000486016	0.000507053	0.000447622	1564.21	980.21	1353.35	874.37	0.00156421	0.00098021	0.00135335	0.00087437
IG_C_pseudogene	TCR/IG	9	620	520	335	405	8.59858e-06	7.39816e-06	6.62569e-06	5.81869e-06	22.62	15.62	15.41	11.01	2.262e-05	1.562e-05	1.541e-05	1.101e-05
IG_D_gene	TCR/IG	37	39	49	19	49	5.40879e-07	6.97134e-07	3.75786e-07	7.03989e-07	59.52	66.83	37.45	57.81	5.952e-05	6.683e-05	3.745e-05	5.781e-05
IG_J_gene	TCR/IG	18	1425	878	921	828	1.97629e-05	1.24915e-05	1.82157e-05	1.1896e-05	1071.28	525.7	934.86	460.12	0.00107128	0.0005257	0.00093486	0.00046012
IG_J_pseudogene	TCR/IG	3	450	298	260	244	6.24091e-06	4.23971e-06	5.14233e-06	3.50558e-06	322.54	173.08	250.26	132.02	0.00032254	0.00017308	0.00025026	0.00013202
IG_pseudogene	TCR/IG	1	0	0	0	0	0	0	0	0	0	0	0	0	0	0	0	0
IG_V_gene	TCR/IG	144	13765	10493	9283	10129	0.000190902	0.000149286	0.000183601	0.000145525	1165.33	723.81	1063.43	652.46	0.00116533	0.00072381	0.00106343	0.00065246
IG_V_pseudogene	TCR/IG	188	541	418	504	508	7.50296e-06	5.94698e-06	9.96821e-06	7.2985e-06	65.74	41.6	83	48.06	6.574e-05	4.16e-05	8.3e-05	4.806e-05
lincRNA	long_ncRNA	7493	2721109	1742842	1821851	1562135	0.0377382	0.0247958	0.0360329	0.0224434	16306	9059.27	15891	8221.25	0.016306	0.00905927	0.015891	0.00822125
macro_lncRNA	long_ncRNA	1	425	287	356	286	5.89419e-06	4.08321e-06	7.04103e-06	4.109e-06	0.07	0.04	0.09	0.04	7e-08	4e-08	9e-08	4e-08
miRNA	short_ncRNA	1879	14254	11581	10911	12082	0.000197684	0.000164766	0.0002158	0.000173584	6173.41	4090.89	6522.79	4021.29	0.00617341	0.00409089	0.00652279	0.00402129
misc_RNA	other_ncRNA	2221	3289831	1982401	2600678	2566769	0.0456256	0.0282041	0.0514367	0.0368771	399414	196080	427113	237223	0.399414	0.19608	0.427113	0.237223
Mt_rRNA	other_ncRNA	2	41408	30334	42453	36201	0.000574274	0.000431569	0.000839643	0.000520104	1003.76	593.24	1428.75	664.87	0.00100376	0.00059324	0.00142875	0.00066487
Mt_tRNA	other_ncRNA	22	343	237	270	300	4.75696e-06	3.37185e-06	5.34011e-06	4.31014e-06	180.53	101.99	192.69	120.91	0.00018053	0.00010199	0.00019269	0.00012091
non_coding	other_ncRNA	3	214	198	149	202	2.9679e-06	2.81699e-06	2.94695e-06	2.90216e-06	3.65	4.15	2.65	4.54	3.65e-06	4.15e-06	2.65e-06	4.54e-06
other_protein_coding (non-hemoglobin protein_coding)	other_protein_coding	19837	64392281	48815437	44852672	47103733	0.893036	0.694508	0.887104	0.676745	497858	302877	466363	274806	0.497858	0.302877	0.466363	0.274806
polymorphic_pseudogene	pseudogene	63	3942	3020	3296	3340	5.46703e-05	4.29662e-05	6.51889e-05	4.79862e-05	64.47	39.01	125.87	68.97	6.447e-05	3.901e-05	0.00012587	6.897e-05
processed_pseudogene	pseudogene	10235	144154	101943	111076	106444	0.00199923	0.00145037	0.00219688	0.00152929	8423	4742.25	9126.54	4881.33	0.008423	0.00474225	0.00912654	0.00488133
processed_transcript	other_ncRNA	543	185142	136062	136909	137790	0.00256768	0.00193579	0.00270781	0.00197965	1398.19	840.67	1407.97	807.62	0.00139819	0.00084067	0.00140797	0.00080762
pseudogene	pseudogene	22	86	65	9	20	1.19271e-06	9.2477e-07	1.78004e-07	2.87343e-07	2.95	1.99	0.3	1.66	2.95e-06	1.99e-06	3e-07	1.66e-06
ribozyme	other_ncRNA	8	39	19	6	15	5.40879e-07	2.70317e-07	1.18669e-07	2.15507e-07	12.73	5.02	2.59	4.14	1.273e-05	5.02e-06	2.59e-06	4.14e-06
rRNA	other_ncRNA	549	637	544	496	533	8.83435e-06	7.73961e-06	9.80998e-06	7.65768e-06	205.16	141.4	216.2	128.2	0.00020516	0.0001414	0.0002162	0.0001282
scaRNA	short_ncRNA	49	51813	31939	42912	39333	0.000718578	0.000454403	0.000848721	0.000565102	9265.37	4687.46	10559.6	5388.92	0.00926537	0.00468746	0.0105596	0.00538892
scRNA	short_ncRNA	1	0	0	0	0	0	0	0	0	0	0	0	0	0	0	0	0
sense_intronic	long_ncRNA	904	132616	103848	97203	102361	0.00183921	0.00147747	0.0019225	0.00147063	5070.15	3308.36	5167.14	3114.28	0.00507015	0.00330836	0.00516714	0.00311428
sense_overlapping	long_ncRNA	189	59389	43358	42863	43495	0.000823647	0.000616864	0.000847752	0.000624898	840.56	501.58	832.85	472.15	0.00084056	0.00050158	0.00083285	0.00047215
snoRNA	short_ncRNA	943	68685	57179	67788	68202	0.00095257	0.000813499	0.00134072	0.000979867	14241.4	9198.32	16858	10055.9	0.0142414	0.00919832	0.016858	0.0100559
snRNA	short_ncRNA	1909	21140	15982	15486	18901	0.000293184	0.00022738	0.000306285	0.000271553	6165.91	3851.97	6206.82	4146.43	0.00616591	0.00385197	0.00620682	0.00414643
sRNA	short_ncRNA	5	4	1	2	5	5.54747e-08	1.42272e-08	3.95564e-08	7.18356e-08	2.12	0.51	1.54	2.42	2.12e-06	5.1e-07	1.54e-06	2.42e-06
TEC	pseudogene	1066	97291	80747	70810	79656	0.0013493	0.00114881	0.00140049	0.00114443	1971.36	1335.01	1987.41	1240.02	0.00197136	0.00133501	0.00198741	0.00124002
TR_C_gene	TCR/IG	6	53527	33370	33091	31624	0.000742349	0.000474763	0.00065448	0.000454346	2217.54	1128.81	1871.74	1017.39	0.00221754	0.00112881	0.00187174	0.00101739
TR_D_gene	TCR/IG	4	149	98	70	81	2.06643e-06	1.39427e-06	1.38447e-06	1.16374e-06	447.02	239.63	279.49	183.3	0.00044702	0.00023963	0.00027949	0.0001833
TR_J_gene	TCR/IG	79	14989	10388	10804	10431	0.000207878	0.000147792	0.000213684	0.000149864	9119.08	5175.18	8945.66	4859.59	0.00911908	0.00517518	0.00894566	0.00485959
TR_J_pseudogene	TCR/IG	4	514	336	352	306	7.1285e-06	4.78035e-06	6.96192e-06	4.39634e-06	309.54	163.73	290.12	139.48	0.00030954	0.00016373	0.00029012	0.00013948
TR_V_gene	TCR/IG	108	20982	12918	13296	12522	0.000290993	0.000183787	0.000262971	0.000179905	1695.09	850.44	1514	797.37	0.00169509	0.00085044	0.001514	0.00079737
TR_V_pseudogene	TCR/IG	30	493	343	414	435	6.83726e-06	4.87994e-06	8.18817e-06	6.2497e-06	52.38	29.41	58.83	34.78	5.238e-05	2.941e-05	5.883e-05	3.478e-05
transcribed_processed_pseudogene	pseudogene	462	34745	27187	25940	27772	0.000481867	0.000386796	0.000513046	0.000399004	771.24	472.13	795.21	451.44	0.00077124	0.00047213	0.00079521	0.00045144
transcribed_unitary_pseudogene	pseudogene	111	27839	20648	20228	19905	0.00038609	0.000293764	0.000400073	0.000285978	194.5	118.21	177.98	97.84	0.0001945	0.00011821	0.00017798	9.784e-05
transcribed_unprocessed_pseudogene	pseudogene	828	183589	145077	152416	166263	0.00254614	0.00206404	0.00301451	0.00238872	1851.62	1198.15	1956.7	1216.34	0.00185162	0.00119815	0.0019567	0.00121634
translated_processed_pseudogene	pseudogene	2	15	14	2	17	2.0803e-07	1.99181e-07	3.95564e-08	2.44241e-07	0.99	0.74	0.19	0.84	9.9e-07	7.4e-07	1.9e-07	8.4e-07
unitary_pseudogene	pseudogene	95	1138	1235	683	1068	1.57826e-05	1.75706e-05	1.35085e-05	1.53441e-05	44.55	38.89	36.11	31.56	4.455e-05	3.889e-05	3.611e-05	3.156e-05
unprocessed_pseudogene	pseudogene	2637	39239	30508	25811	29226	0.000544193	0.000434044	0.000510495	0.000419894	1579.43	1027.38	1529.1	947.3	0.00157943	0.00102738	0.0015291	0.0009473
vaultRNA	short_ncRNA	1	0	0	0	0	0	0	0	0	0	0	0	0	0	0	0	0

## Sheet: Biotype Category Summary
This table shows how many genes belong to each BiotypeCategory, the total and % of raw counts, and the total and % of TPMs for Group 2 datasets. This data is summarized in figure form in the manuscript.
BiotypeCategory	Number of Genes	C1_GZ_SumTotalRawCount	C1_RZG_SumTotalRawCount	C2_GZ_SumTotalRawCount	C2_RZG_SumTotalRawCount	C1_GZ_%RawCount	C1_RZG_%RawCount	C2_GZ_%RawCount	C2_RZG_%RawCount	C1_GZ_TPM	C1_RZG_TPM	C2_GZ_TPM	C2_RZG_TPM	C1_GZ_%TPM	C1_RZG_%TPM	C2_GZ_%TPM	C2_RZG_%TPM
Hg_protein_coding	10	16855	16469203	15184	17046019	0.000233757	0.234311	0.000300312	0.244902	630.111	440187	789.894	427562	0.000630111	0.440187	0.000789893	0.427562
long_ncRNA	8637	2916507	1892836	1964199	1710443	0.0404481	0.0269298	0.0388483	0.0245742	22323.9	12950.9	21981.1	11872	0.0223239	0.0129509	0.0219811	0.011872
other_ncRNA	8865	3939841	2478891	3086346	3072177	0.0546404	0.0352677	0.0610423	0.0441384	410324	203068	438284	243940	0.410324	0.203068	0.438284	0.24394
other_protein_coding	19837	64392281	48815437	44852672	47103733	0.893036	0.694508	0.887104	0.676745	497858	302877	466363	274806	0.497858	0.302877	0.466363	0.274806
pseudogene	15521	532038	410444	410271	433711	0.00737867	0.00583948	0.00811442	0.00623118	14904.1	8973.74	15735.4	8937.3	0.0149041	0.00897374	0.0157354	0.0089373
short_ncRNA	4787	155896	116682	137099	138523	0.00216207	0.00166006	0.00271157	0.00199018	35848.2	21829.2	40148.8	23614.9	0.0358482	0.0218292	0.0401488	0.0236149
TCR/IG	645	151489	104270	94986	98718	0.00210095	0.00148347	0.00187865	0.00141829	18111.9	10114	16697.6	9267.76	0.0181119	0.010114	0.0166976	0.00926776
