# Supplementary material for: RNA-Seq of human whole blood: Evaluation of globin RNA depletion on Ribo-Zero library method
Source: Sci Rep. 2020 Apr 14;10:6271. doi: 10.1038/s41598-020-62801-6 (PMC7156519; doi:10.1038/s41598-020-62801-6)
Supplement: Supplementary file 5 — Supplementary Table S4 [file 41598_2020_62801_MOESM5_ESM.xlsx]

## Sheet: title, authors, table name
RNA‐Seq of human whole blood: Evaluation of globin RNA depletion on Ribo‐Zero library method
Christina A. Harrington, Suzanne S. Fei , Jessica Minnier , Lucia Carbone, Robert Searles, Brett Davis, Kimberly Ogle, Stephen R. Planck, James T. Rosenbaum, and Dongseok Choi
table name:	genelist_exp2_detect_cpm>1_3reps

## Sheet: Info
column_name	description
GeneId	ensembl id
GeneName	gene name
gene_type	gene type
BiotypeCategory	biotype category
gene_description	gene description
logcpm_mean_G	average logCPM in GZ
logcpm_mean_RZG	average logCPM in RZG
detect_gz_c1	>1 CPM in all 3 replicates of GZ_C1 & <=1 CPM in at least 1 replicate of RZG_C1
detect_rgz_c1	>1 CPM in all 3 replicates of RZG_C1 & <=1 CPM in at least 1 replicate of GZ_C1
detect_gz_c2	>1 CPM in all 3 replicates of GZ_C2 & <=1 CPM in at least 1 replicate of RZG_C2
detect_rgz_c2	>1 CPM in all 3 replicates of RZG_C2 & <=1 CPM in at least 1 replicate of GZ_C2
log2cpm_G_C1_1	log2cpm value in technical replicate
log2cpm_G_C1_2	log2cpm value in technical replicate
log2cpm_G_C1_3	log2cpm value in technical replicate
log2cpm_G_C2_1	log2cpm value in technical replicate
log2cpm_G_C2_2	log2cpm value in technical replicate
log2cpm_G_C2_3	log2cpm value in technical replicate
log2cpm_RZG_C1_1	log2cpm value in technical replicate
log2cpm_RZG_C1_2	log2cpm value in technical replicate
log2cpm_RZG_C1_3	log2cpm value in technical replicate
log2cpm_RZG_C2_1	log2cpm value in technical replicate
log2cpm_RZG_C2_2	log2cpm value in technical replicate
log2cpm_RZG_C2_3	log2cpm value in technical replicate

## Sheet: Hgb counts removed
GeneId	GeneName	gene_type	BiotypeCategory	gene_description	logcpm_mean_G	logcpm_mean_RZG	detect_gz_c1	detect_rgz_c1	detect_gz_c2	detect_rgz_c2	log2cpm_G_C1_1	log2cpm_G_C1_2	log2cpm_G_C1_3	log2cpm_G_C2_1	log2cpm_G_C2_2	log2cpm_G_C2_3	log2cpm_RZG_C1_1	log2cpm_RZG_C1_2	log2cpm_RZG_C1_3	log2cpm_RZG_C2_1	log2cpm_RZG_C2_2	log2cpm_RZG_C2_3
ENSG00000001630	CYP51A1	protein_coding	other_protein_coding	cytochrome P450 family 51 subfamily A member 1 [Source:HGNC Symbol;Acc:HGNC:2649]	0.282535	0.150382	TRUE	FALSE	FALSE	FALSE	0.714068	0.626672	0.566139	0.642344	-0.290153	-0.563859	0.515636	-0.146333	-0.0667788	0.268956	0.11241	0.2184
ENSG00000003096	KLHL13	protein_coding	other_protein_coding	kelch like family member 13 [Source:HGNC Symbol;Acc:HGNC:22931]	0.483448	0.0186074	TRUE	FALSE	TRUE	FALSE	0.155522	0.586382	0.312927	0.417752	0.801559	0.626546	-0.321992	0.023568	0.600178	0.336172	-0.120758	-0.405524
ENSG00000003249	DBNDD1	protein_coding	other_protein_coding	dysbindin domain containing 1 [Source:HGNC Symbol;Acc:HGNC:28455]	-0.294611	1.19486	FALSE	TRUE	FALSE	TRUE	-0.514433	-0.619203	-1.06019	-0.0861074	0.104077	0.408191	1.1577	1.10147	1.01502	1.16307	1.27824	1.45366
ENSG00000004838	ZMYND10	protein_coding	other_protein_coding	zinc finger MYND-type containing 10 [Source:HGNC Symbol;Acc:HGNC:19412]	0.370264	1.03512	FALSE	FALSE	FALSE	TRUE	0.203438	0.544935	0.312927	0.742758	0.468005	-0.0504802	0.778909	1.27979	0.932589	1.0475	1.14426	1.02769
ENSG00000005102	MEOX1	protein_coding	other_protein_coding	mesenchyme homeobox 1 [Source:HGNC Symbol;Acc:HGNC:7013]		0.839938	FALSE	TRUE	FALSE	TRUE							1.00147	0.760455	0.545761	0.831558	0.831976	1.0684
ENSG00000005189	REXO5	protein_coding	other_protein_coding	RNA exonuclease 5 [Source:HGNC Symbol;Acc:HGNC:24661]	0.947541	0.745207	FALSE	FALSE	TRUE	FALSE	0.840669	1.09715	0.968803	0.924777	0.923855	0.929996	0.778909	1.02347	0.974391	0.632024	0.996552	0.065895
ENSG00000005243	COPZ2	protein_coding	other_protein_coding	coatomer protein complex subunit zeta 2 [Source:HGNC Symbol;Acc:HGNC:19356]	0.295839	0.276788	TRUE	FALSE	FALSE	FALSE	0.380614	0.317701	0.470119	-0.269596	0.468005	0.408191	0.572274	0.023568	0.368991	0.198455	-0.20768	0.705118
ENSG00000005513	SOX8	protein_coding	other_protein_coding	SRY-box 8 [Source:HGNC Symbol;Acc:HGNC:11203]	0.541452	0.82644	FALSE	TRUE	FALSE	FALSE	0.500535	0.812795	0.13649	0.742758	0.571427	0.484707	0.626773	0.71155	0.932589	1.0475	0.742066	0.898166
ENSG00000006638	TBXA2R	protein_coding	other_protein_coding	thromboxane A2 receptor [Source:HGNC Symbol;Acc:HGNC:11608]	0.71226	1.51621	FALSE	FALSE	FALSE	TRUE	1.11571	1.18071	0.968803	0.534414	0.758376	-0.284454	1.89503	1.31296	1.97408	1.33724	1.03492	1.54304
ENSG00000013619	MAMLD1	protein_coding	other_protein_coding	mastermind like domain containing 1 [Source:HGNC Symbol;Acc:HGNC:2568]	0.0473261	0.679803	FALSE	FALSE	FALSE	TRUE	0.203438	0.502262	0.518928	0.0766556	0.104077	-1.1214	1.1577	0.554023	0.652617	0.461881	0.831976	0.420624
ENSG00000021645	NRXN3	protein_coding	other_protein_coding	neurexin 3 [Source:HGNC Symbol;Acc:HGNC:8010]	0.944941	0.623051	TRUE	FALSE	FALSE	FALSE	0.155522	0.665867	0.699156	1.00784	1.66999	1.47126	-0.544811	-0.338946	0.0156131	1.57841	1.40083	1.6272
ENSG00000026036	RTEL1-TNFRSF6B	protein_coding	other_protein_coding	RTEL1-TNFRSF6B readthrough (NMD candidate) [Source:HGNC Symbol;Acc:HGNC:44095]	0.656331	1.53343	FALSE	FALSE	FALSE	TRUE	0.57528	0.704025	1.16557	0.693425	0.96242	-0.162729	1.51635	1.58143	1.27126	1.92256	1.48639	1.42259
ENSG00000029153	ARNTL2	protein_coding	other_protein_coding	aryl hydrocarbon receptor nuclear translocator like 2 [Source:HGNC Symbol;Acc:HGNC:18984]	1.20899	0.721279	FALSE	FALSE	TRUE	FALSE	1.44955	1.73549	1.41803	0.836637	0.88423	0.929996	1.04214	1.40811	1.36852	0.124331	0.489224	-0.104658
ENSG00000029993	HMGB3	protein_coding	other_protein_coding	high mobility group box 3 [Source:HGNC Symbol;Acc:HGNC:5004]	0.538658	0.0216689	TRUE	FALSE	TRUE	FALSE	0.746775	0.913935	0.566139	0.222903	0.297486	0.484707	0.331016	-0.146333	0.430352	-0.124061	-0.505123	0.144162
ENSG00000037241	RPL26L1	protein_coding	other_protein_coding	ribosomal protein L26 like 1 [Source:HGNC Symbol;Acc:HGNC:17050]	0.647233	0.579396	TRUE	FALSE	FALSE	FALSE	0.57528	0.881003	0.419601	0.836637	0.843487	0.327388	0.263824	0.660928	0.0935528	0.784201	0.646179	1.02769
ENSG00000037897	METTL1	protein_coding	other_protein_coding	methyltransferase like 1 [Source:HGNC Symbol;Acc:HGNC:7030]	0.952536	1.32111	FALSE	FALSE	FALSE	TRUE	1.32513	1.28509	1.22561	1.08638	0.843487	-0.0504802	1.33183	1.21109	1.48878	1.16307	1.27824	1.45366
ENSG00000040608	RTN4R	protein_coding	other_protein_coding	reticulon 4 receptor [Source:HGNC Symbol;Acc:HGNC:18601]	0.0547	0.583285	FALSE	TRUE	FALSE	TRUE	-0.233575	-0.0759961	0.36725	0.0766556	0.356594	-0.162729	0.626773	0.660928	0.368991	0.400396	0.374218	1.0684
ENSG00000048462	TNFRSF17	protein_coding	other_protein_coding	TNF receptor superfamily member 17 [Source:HGNC Symbol;Acc:HGNC:11913]	0.558945	0.0849427	TRUE	FALSE	TRUE	FALSE	0.338317	0.317701	0.566139	0.589388	0.667927	0.874198	0.263824	-0.561297	-0.568753	0.684554	0.0387968	0.652531
ENSG00000049768	FOXP3	protein_coding	other_protein_coding	forkhead box P3 [Source:HGNC Symbol;Acc:HGNC:6106]		0.633613	FALSE	TRUE	FALSE	TRUE							0.395217	0.313039	0.545761	0.877409	1.0723	0.597955
ENSG00000050327	ARHGEF5	protein_coding	other_protein_coding	Rho guanine nucleotide exchange factor 5 [Source:HGNC Symbol;Acc:HGNC:13209]	-0.0216925	0.997223	FALSE	TRUE	FALSE	TRUE	-0.36718	0.502262	0.312927	-0.86702	-0.119335	0.408191	0.959622	1.43848	0.545761	0.684554	0.996552	1.35837
ENSG00000050628	PTGER3	protein_coding	other_protein_coding	prostaglandin E receptor 3 [Source:HGNC Symbol;Acc:HGNC:9595]	-0.653149	-0.411783	TRUE	FALSE	FALSE	FALSE	0.203438	0.267621	0.197732	-2.2464	-0.973055	-1.36823	-0.544811	0.10156	0.304903	-0.665967	-0.880253	-0.786127
ENSG00000050730	TNIP3	protein_coding	other_protein_coding	TNFAIP3 interacting protein 3 [Source:HGNC Symbol;Acc:HGNC:19315]	1.17718	0.800616	TRUE	FALSE	FALSE	FALSE	0.500535	0.665867	0.566139	1.62281	1.76032	1.94743	-0.222286	0.660928	0.368991	1.27008	1.40083	1.32515
ENSG00000057294	PKP2	protein_coding	other_protein_coding	plakophilin 2 [Source:HGNC Symbol;Acc:HGNC:9024]	0.676488	0.465955	FALSE	FALSE	TRUE	FALSE	0.810045	0.458287	0.470119	0.790461	0.71386	0.816156	0.872093	0.982831	0.368991	-0.217366	0.432867	0.356315
ENSG00000059915	PSD	protein_coding	other_protein_coding	pleckstrin and Sec7 domain containing [Source:HGNC Symbol;Acc:HGNC:9507]	0.837064	1.09973	FALSE	FALSE	FALSE	TRUE	1.6357	1.03862	1.10291	0.924777	0.88423	-0.563859	0.456682	1.21109	1.51734	1.12557	0.996552	1.29116
ENSG00000063180	CA11	protein_coding	other_protein_coding	carbonic anhydrase 11 [Source:HGNC Symbol;Acc:HGNC:1370]	-0.0992915	1.5312	FALSE	TRUE	FALSE	TRUE	-0.36718	0.0478615	0.256479	-0.00243176	0.0333818	-0.563859	1.0817	1.37709	1.4299	1.65938	1.78542	1.85373
ENSG00000063438	AHRR	protein_coding	other_protein_coding	aryl-hydrocarbon receptor repressor [Source:HGNC Symbol;Acc:HGNC:346]		-0.29689	FALSE	FALSE	FALSE	TRUE							-0.544811	-1.3387	-0.831429	0.268956	0.182449	0.482188
ENSG00000065054	SLC9A3R2	protein_coding	other_protein_coding	SLC9A3 regulator 2 [Source:HGNC Symbol;Acc:HGNC:11076]		0.49361	FALSE	TRUE	FALSE	TRUE							0.572274	0.897948	0.368991	0.268956	0.432867	0.420624
ENSG00000065717	TLE2	protein_coding	other_protein_coding	transducin like enhancer of split 2 [Source:HGNC Symbol;Acc:HGNC:11838]	0.412145	2.42433	FALSE	FALSE	FALSE	TRUE	0.380614	0.544935	0.518928	0.477262	0.71386	-0.162729	2.10155	2.36128	2.61288	2.37021	2.21109	2.88896
ENSG00000066923	STAG3	protein_coding	other_protein_coding	stromal antigen 3 [Source:HGNC Symbol;Acc:HGNC:11356]	0.140567	0.598316	FALSE	TRUE	FALSE	FALSE	0.338317	0.812795	0.0725333	-0.726107	0.104077	0.241789	1.1202	0.554023	0.600178	0.461881	0.787721	0.065895
ENSG00000072163	LIMS2	protein_coding	other_protein_coding	LIM zinc finger domain containing 2 [Source:HGNC Symbol;Acc:HGNC:16084]	0.566949	1.74082	FALSE	FALSE	FALSE	TRUE	0.957051	1.23384	1.16557	0.151632	0.620484	-0.726881	1.36427	2.04332	1.67776	1.90052	1.97496	1.48407
ENSG00000072682	P4HA2	protein_coding	other_protein_coding	prolyl 4-hydroxylase subunit alpha 2 [Source:HGNC Symbol;Acc:HGNC:8547]	0.902627	0.635778	FALSE	FALSE	TRUE	FALSE	1.25864	0.881003	0.968803	0.966907	0.71386	0.626546	1.04214	0.807757	0.600178	0.831558	0.11241	0.420624
ENSG00000072840	EVC	protein_coding	other_protein_coding	EvC ciliary complex subunit 1 [Source:HGNC Symbol;Acc:HGNC:3497]	-0.0469443	0.90012	FALSE	TRUE	FALSE	TRUE	0.203438	-0.284335	-0.385403	0.534414	-0.591569	0.241789	0.872093	0.377162	0.600178	1.27008	1.21281	1.0684
ENSG00000075218	GTSE1	protein_coding	other_protein_coding	G2 and S-phase expressed 1 [Source:HGNC Symbol;Acc:HGNC:13698]	0.0108656	0.0797436	FALSE	FALSE	FALSE	TRUE	-0.171142	-0.211494	-0.0645712	0.151632	0.0333818	0.327388	0.193349	-0.976237	-0.346616	0.577509	0.489224	0.541232
ENSG00000075391	RASAL2	protein_coding	other_protein_coding	RAS protein activator like 2 [Source:HGNC Symbol;Acc:HGNC:9874]	0.67996	0.893295	FALSE	FALSE	FALSE	TRUE	0.680603	0.544935	0.699156	0.966907	1.23864	-0.0504802	0.872093	0.982831	0.974391	0.632024	1.2459	0.652531
ENSG00000075618	FSCN1	protein_coding	other_protein_coding	fascin actin-bundling protein 1 [Source:HGNC Symbol;Acc:HGNC:11148]	0.235029	1.41272	FALSE	FALSE	FALSE	TRUE	0.900033	0.412931	0.656165	-0.174937	0.0333818	-0.417403	1.73058	1.73615	1.99454	1.19963	0.787721	1.02769
ENSG00000075702	WDR62	protein_coding	other_protein_coding	WD repeat domain 62 [Source:HGNC Symbol;Acc:HGNC:24502]	0.229176	0.958933	FALSE	TRUE	FALSE	TRUE	0.00141568	-0.211494	0.656165	-0.269596	0.71386	0.484707	0.959622	0.982831	0.932589	0.964958	1.10873	0.804869
ENSG00000077152	UBE2T	protein_coding	other_protein_coding	ubiquitin conjugating enzyme E2 T [Source:HGNC Symbol;Acc:HGNC:25009]	0.37441	0.406014	FALSE	FALSE	TRUE	FALSE	0.249813	0.161921	0.781474	0.290819	0.520642	0.241789	0.331016	0.313039	0.368991	0.124331	0.646179	0.652531
ENSG00000078081	LAMP3	protein_coding	other_protein_coding	lysosomal associated membrane protein 3 [Source:HGNC Symbol;Acc:HGNC:14582]	0.609271	0.823868	FALSE	TRUE	FALSE	FALSE	-0.1113	0.777442	0.470119	0.589388	0.999981	0.929996	0.263824	0.760455	0.600178	1.08706	1.2459	0.985795
ENSG00000078114	NEBL	protein_coding	other_protein_coding	nebulette [Source:HGNC Symbol;Acc:HGNC:16932]	0.243193	-0.214785	TRUE	FALSE	FALSE	FALSE	0.338317	0.267621	0.566139	-0.00243176	0.235853	0.053662	-0.321992	0.377162	0.430352	-0.956425	-0.61966	-0.198145
ENSG00000079156	OSBPL6	protein_coding	other_protein_coding	oxysterol binding protein like 6 [Source:HGNC Symbol;Acc:HGNC:16388]	-0.262569	-0.197129	TRUE	FALSE	FALSE	FALSE	0.957051	0.586382	0.518928	-1.0232	-1.49317	-1.1214	0.193349	0.023568	0.974391	-0.540079	-0.0387757	-1.79522
ENSG00000080007	DDX43	protein_coding	other_protein_coding	DEAD-box helicase 43 [Source:HGNC Symbol;Acc:HGNC:18677]	0.385059	0.00689978	TRUE	FALSE	FALSE	FALSE	0.840669	0.913935	0.256479	0.355681	-0.383798	0.327388	-0.0414322	-0.239427	0.304903	-0.217366	0.432867	-0.198145
ENSG00000080823	MOK	protein_coding	other_protein_coding	MOK protein kinase [Source:HGNC Symbol;Acc:HGNC:9833]	0.813408	1.74055	FALSE	FALSE	FALSE	TRUE	1.48875	1.20752	1.36562	0.222903	0.758376	-0.162729	2.21262	2.40807	1.62624	1.30405	1.56715	1.32515
ENSG00000081181	ARG2	protein_coding	other_protein_coding	arginase 2 [Source:HGNC Symbol;Acc:HGNC:664]	0.559417	0.0393655	TRUE	FALSE	TRUE	FALSE	0.680603	0.458287	0.36725	0.355681	0.620484	0.874198	0.193349	0.438557	0.0156131	0.198455	-0.505123	-0.104658
ENSG00000084764	MAPRE3	protein_coding	other_protein_coding	microtubule associated protein RP/EB family member 3 [Source:HGNC Symbol;Acc:HGNC:6892]	0.786444	1.99323	FALSE	FALSE	FALSE	TRUE	1.73685	1.09715	1.39207	0.151632	0.758376	-0.417403	2.55936	2.21104	2.23707	1.73605	1.45843	1.75741
ENSG00000085831	TTC39A	protein_coding	other_protein_coding	tetratricopeptide repeat domain 39A [Source:HGNC Symbol;Acc:HGNC:18657]	0.726234	0.580969	FALSE	FALSE	TRUE	FALSE	1.21256	0.812795	1.03742	0.88138	0.171469	0.241789	0.263824	1.17546	0.974391	0.632024	0.374218	0.065895
ENSG00000085840	ORC1	protein_coding	other_protein_coding	origin recognition complex subunit 1 [Source:HGNC Symbol;Acc:HGNC:8487]	0.446593	0.528823	FALSE	TRUE	FALSE	FALSE	0.294744	0.458287	0.13649	1.00784	0.297486	0.484707	0.263824	0.554023	0.545761	0.461881	0.694919	0.652531
ENSG00000086289	EPDR1	protein_coding	other_protein_coding	ependymin related 1 [Source:HGNC Symbol;Acc:HGNC:17572]	0.449863	0.0555481	TRUE	FALSE	TRUE	FALSE	0.646342	0.458287	0.699156	0.417752	0.235853	0.241789	-0.129027	0.245932	0.237835	-0.0364252	0.313085	-0.298111
ENSG00000087258	GNAO1	protein_coding	other_protein_coding	G protein subunit alpha o1 [Source:HGNC Symbol;Acc:HGNC:4389]	0.329895	1.48032	FALSE	FALSE	FALSE	TRUE	0.461658	0.458287	0.699156	0.693425	-0.483946	0.15079	1.22989	1.46823	1.59978	1.33724	1.76273	1.48407
ENSG00000088827	SIGLEC1	protein_coding	other_protein_coding	sialic acid binding Ig like lectin 1 [Source:HGNC Symbol;Acc:HGNC:11127]	0.737974	1.61194	FALSE	FALSE	FALSE	TRUE	1.40926	1.42873	1.41803	0.417752	0.171469	-0.417403	2.17654	1.96202	1.67776	1.46286	1.2459	1.14654
ENSG00000088881	EBF4	protein_coding	other_protein_coding	early B-cell factor 4 [Source:HGNC Symbol;Acc:HGNC:29278]	-0.00340596	0.912115	FALSE	TRUE	FALSE	TRUE	0.294744	0.317701	0.0725333	-0.174937	0.0333818	-0.563859	1.26468	0.941014	0.799384	0.400396	0.742066	1.32515
ENSG00000088899	LZTS3	protein_coding	other_protein_coding	leucine zipper tumor suppressor family member 3 [Source:HGNC Symbol;Acc:HGNC:30139]	-0.398958	0.753363	FALSE	TRUE	FALSE	TRUE	-0.298831	-0.821162	0.00560915	0.222903	-0.591569	-0.910698	0.515636	1.17546	0.600178	0.684554	0.646179	0.898166
ENSG00000089169	RPH3A	protein_coding	other_protein_coding	rabphilin 3A [Source:HGNC Symbol;Acc:HGNC:17056]	-0.146486	1.22635	FALSE	TRUE	FALSE	TRUE	0.461658	0.0478615	-0.216087	-0.597741	-0.290153	-0.284454	1.51635	1.7604	1.70285	0.831558	0.742066	0.804869
ENSG00000089692	LAG3	protein_coding	other_protein_coding	lymphocyte activating 3 [Source:HGNC Symbol;Acc:HGNC:6476]	0.0620314	1.53557	FALSE	TRUE	FALSE	TRUE	0.10596	0.458287	0.0725333	0.290819	0.171469	-0.726881	1.73058	1.37709	1.79904	1.60591	1.27824	1.42259
ENSG00000090104	RGS1	protein_coding	other_protein_coding	regulator of G protein signaling 1 [Source:HGNC Symbol;Acc:HGNC:9991]	1.09293	0.661415	TRUE	FALSE	FALSE	FALSE	0.646342	0.317701	0.36725	1.16087	1.80344	2.26199	0.0411471	0.807757	-0.247183	1.27008	1.34084	0.755856
ENSG00000090554	FLT3LG	protein_coding	other_protein_coding	fms related tyrosine kinase 3 ligand [Source:HGNC Symbol;Acc:HGNC:3766]	0.547552	2.1091	FALSE	FALSE	FALSE	TRUE	1.09045	0.847302	0.566139	0.534414	0.297486	-0.0504802	1.98122	2.17542	1.95333	2.27064	2.08876	2.18523
ENSG00000090889	KIF4A	protein_coding	other_protein_coding	kinesin family member 4A [Source:HGNC Symbol;Acc:HGNC:13339]	0.542516	-0.0221706	FALSE	FALSE	TRUE	FALSE	0.00141568	-0.211494	0.470119	0.966907	0.758376	1.26977	0.395217	-0.0588827	-0.983194	0.0461907	0.249245	0.2184
ENSG00000090971	NAT14	protein_coding	other_protein_coding	N-acetyltransferase 14 (putative) [Source:HGNC Symbol;Acc:HGNC:28918]	-0.153055	0.587116	FALSE	TRUE	FALSE	TRUE	0.203438	0.544935	-0.0645712	-0.726107	-0.591569	-0.284454	0.515636	0.608465	0.845166	0.831558	0.432867	0.289005
ENSG00000091651	ORC6	protein_coding	other_protein_coding	origin recognition complex subunit 6 [Source:HGNC Symbol;Acc:HGNC:17151]	0.272836	0.247735	TRUE	FALSE	FALSE	FALSE	0.203438	0.317701	0.859348	-0.174937	0.104077	0.327388	0.679288	0.497444	-0.568753	-0.124061	0.646179	0.356315
ENSG00000092096	SLC22A17	protein_coding	other_protein_coding	solute carrier family 22 member 17 [Source:HGNC Symbol;Acc:HGNC:23095]	0.671374	0.846975	FALSE	TRUE	FALSE	FALSE	0.746775	0.0478615	0.611854	0.742758	0.843487	1.03551	0.572274	0.554023	0.845166	0.921847	1.2459	0.942646
ENSG00000092295	TGM1	protein_coding	other_protein_coding	transglutaminase 1 [Source:HGNC Symbol;Acc:HGNC:11777]	0.527943	1.45061	FALSE	FALSE	FALSE	TRUE	0.778757	0.946132	0.566139	0.355681	0.571427	-0.0504802	1.26468	1.58143	1.57282	1.49263	1.27824	1.51386
ENSG00000092853	CLSPN	protein_coding	other_protein_coding	claspin [Source:HGNC Symbol;Acc:HGNC:19715]	1.17844	0.715781	FALSE	FALSE	TRUE	FALSE	1.14054	1.06818	0.781474	1.16087	1.23864	1.68092	0.456682	1.063	0.88954	1.08706	0.996552	-0.198145
ENSG00000094804	CDC6	protein_coding	other_protein_coding	cell division cycle 6 [Source:HGNC Symbol;Acc:HGNC:1744]	0.401504	0.392043	FALSE	TRUE	TRUE	FALSE	0.421705	-0.0759961	-0.0645712	0.290819	0.801559	1.03551	0.515636	0.313039	0.545761	0.124331	0.432867	0.420624
ENSG00000099256	PRTFDC1	protein_coding	other_protein_coding	phosphoribosyl transferase domain containing 1 [Source:HGNC Symbol;Acc:HGNC:23333]	0.432688	0.0761458	FALSE	FALSE	TRUE	FALSE	0.538392	0.412931	0.13649	0.355681	0.667927	0.484707	0.263824	0.245932	0.0935528	-0.0364252	-0.399014	0.289005
ENSG00000099282	TSPAN15	protein_coding	other_protein_coding	tetraspanin 15 [Source:HGNC Symbol;Acc:HGNC:23298]	0.652328	0.840918	FALSE	TRUE	FALSE	FALSE	0.538392	0.106018	0.781474	1.12411	1.03659	0.327388	0.331016	0.71155	0.703216	1.08706	1.14426	1.0684
ENSG00000099814	CEP170B	protein_coding	other_protein_coding	centrosomal protein 170B [Source:HGNC Symbol;Acc:HGNC:20362]		0.678037	FALSE	FALSE	FALSE	TRUE							0.193349	-0.239427	-0.346616	1.16307	1.64364	1.6542
ENSG00000099866	MADCAM1	protein_coding	other_protein_coding	mucosal vascular addressin cell adhesion molecule 1 [Source:HGNC Symbol;Acc:HGNC:6765]	-0.292808	0.637312	FALSE	TRUE	FALSE	FALSE	0.249813	-0.527922	0.00560915	-0.0861074	-0.834379	-0.563859	1.19424	1.02347	1.54535	0.124331	-0.20768	0.144162
ENSG00000099998	GGT5	protein_coding	other_protein_coding	gamma-glutamyltransferase 5 [Source:HGNC Symbol;Acc:HGNC:4260]	0.135847	0.543736	FALSE	TRUE	FALSE	FALSE	-0.233575	0.586382	0.699156	0.222903	0.104077	-0.563859	0.193349	0.982831	0.545761	0.124331	0.874913	0.541232
ENSG00000100095	SEZ6L	protein_coding	other_protein_coding	seizure related 6 homolog like [Source:HGNC Symbol;Acc:HGNC:10763]	0.35416	0.649583	FALSE	TRUE	FALSE	FALSE	0.746775	-0.142155	0.36725	0.290819	0.620484	0.241789	1.1202	0.438557	0.600178	0.784201	0.249245	0.705118
ENSG00000100228	RAB36	protein_coding	other_protein_coding	RAB36, member RAS oncogene family [Source:HGNC Symbol;Acc:HGNC:9775]	0.79756	2.1433	FALSE	FALSE	FALSE	TRUE	1.36781	1.31004	0.968803	0.477262	0.104077	0.557369	2.38061	2.53998	2.65204	1.33724	1.69246	2.25744
ENSG00000100285	NEFH	protein_coding	other_protein_coding	neurofilament heavy [Source:HGNC Symbol;Acc:HGNC:7737]	0.150197	0.0826115	FALSE	TRUE	FALSE	FALSE	0.0546345	0.7412	0.566139	-0.00243176	-0.0409568	-0.417403	0.395217	0.313039	0.545761	0.0461907	-0.399014	-0.405524
ENSG00000100288	CHKB	protein_coding	other_protein_coding	choline kinase beta [Source:HGNC Symbol;Acc:HGNC:1938]	-0.0383868	1.25239	FALSE	TRUE	FALSE	TRUE	-0.1113	-0.142155	0.312927	-0.0861074	-0.0409568	-0.162729	1.33183	0.71155	0.845166	1.16307	1.54073	1.92197
ENSG00000100320	RBFOX2	protein_coding	other_protein_coding	RNA binding fox-1 homolog 2 [Source:HGNC Symbol;Acc:HGNC:9906]	0.330333	0.0517618	TRUE	FALSE	FALSE	FALSE	0.249813	0.777442	0.36725	-0.174937	0.520642	0.241789	-0.0414322	0.313039	-0.0667788	0.632024	-0.120758	-0.405524
ENSG00000100350	FOXRED2	protein_coding	other_protein_coding	FAD dependent oxidoreductase domain containing 2 [Source:HGNC Symbol;Acc:HGNC:26264]		0.650317	FALSE	TRUE	FALSE	TRUE							0.331016	0.760455	0.88954	0.520853	0.694919	0.705118
ENSG00000100362	PVALB	protein_coding	other_protein_coding	parvalbumin [Source:HGNC Symbol;Acc:HGNC:9704]		-1.08685	FALSE	TRUE	FALSE	FALSE							0.395217	0.853558	0.652617	-2.13291	-3.1448	-3.1448
ENSG00000100429	HDAC10	protein_coding	other_protein_coding	histone deacetylase 10 [Source:HGNC Symbol;Acc:HGNC:18128]	0.357589	1.69983	FALSE	TRUE	FALSE	TRUE	0.10596	0.317701	0.419601	0.642344	0.0333818	0.626546	1.29864	1.83078	1.20257	1.94427	1.9145	2.0082
ENSG00000100767	PAPLN	protein_coding	other_protein_coding	papilin, proteoglycan like sulfated glycoprotein [Source:HGNC Symbol;Acc:HGNC:19262]	0.301289	0.454937	FALSE	TRUE	FALSE	FALSE	0.646342	0.812795	0.0725333	0.589388	0.104077	-0.417403	0.193349	0.245932	0.600178	0.964958	0.742066	-0.0168627
ENSG00000100979	PLTP	protein_coding	other_protein_coding	phospholipid transfer protein [Source:HGNC Symbol;Acc:HGNC:9093]	-0.0290028	0.809524	FALSE	TRUE	FALSE	TRUE	-0.171142	0.586382	-0.298262	0.355681	-0.483946	-0.162729	0.778909	1.02347	1.09299	0.198455	0.694919	1.0684
ENSG00000101000	PROCR	protein_coding	other_protein_coding	protein C receptor [Source:HGNC Symbol;Acc:HGNC:9452]	0.539384	0.524556	FALSE	FALSE	FALSE	TRUE	0.984736	0.977626	1.07054	-0.0861074	0.235853	0.053662	0.872093	0.660928	0.48921	0.461881	0.374218	0.289005
ENSG00000101003	GINS1	protein_coding	other_protein_coding	GINS complex subunit 1 [Source:HGNC Symbol;Acc:HGNC:28980]	0.0771484	0.544609	FALSE	FALSE	FALSE	TRUE	-0.1113	0.215739	-0.138341	0.290819	-0.202217	0.408191	0.395217	0.10156	0.752101	0.520853	0.742066	0.755856
ENSG00000101425	BPI	protein_coding	other_protein_coding	bactericidal/permeability-increasing protein [Source:HGNC Symbol;Acc:HGNC:1095]	0.253618	1.11344	FALSE	TRUE	FALSE	FALSE	-0.0538418	-0.142155	0.312927	0.642344	0.520642	0.241789	0.826253	0.554023	0.652617	1.43247	1.64364	1.57164
ENSG00000102038	SMARCA1	protein_coding	other_protein_coding	SWI/SNF related, matrix associated, actin dependent regulator of chromatin, subfamily a, member 1 [Source:HGNC Symbol;Acc:HGNC:11097]	0.246986	0.275344	FALSE	TRUE	FALSE	FALSE	-0.0538418	0.267621	0.197732	0.355681	-0.0409568	0.75568	0.515636	0.438557	0.932589	0.268956	-0.399014	-0.104658
ENSG00000102057	KCND1	protein_coding	other_protein_coding	potassium voltage-gated channel subfamily D member 1 [Source:HGNC Symbol;Acc:HGNC:6237]		0.720972	FALSE	TRUE	FALSE	TRUE							0.572274	0.982831	0.430352	0.400396	0.831976	1.108
ENSG00000102098	SCML2	protein_coding	other_protein_coding	Scm polycomb group protein like 2 [Source:HGNC Symbol;Acc:HGNC:10581]	0.887454	0.435894	TRUE	FALSE	FALSE	FALSE	0.900033	0.704025	0.699156	1.26585	0.999981	0.75568	-0.321992	0.807757	0.167497	0.877409	0.543462	0.541232
ENSG00000102109	PCSK1N	protein_coding	other_protein_coding	proprotein convertase subtilisin/kexin type 1 inhibitor [Source:HGNC Symbol;Acc:HGNC:17301]	-0.342735	1.63917	FALSE	TRUE	FALSE	TRUE	-1.32498	-1.3368	-0.683699	0.693425	0.758376	-0.162729	0.626773	0.438557	0.652617	2.88974	2.38454	2.84277
ENSG00000102230	PCYT1B	protein_coding	other_protein_coding	phosphate cytidylyltransferase 1, choline, beta [Source:HGNC Symbol;Acc:HGNC:8755]	0.445641	1.32031	FALSE	TRUE	FALSE	FALSE	0.421705	-0.0127386	0.36725	0.355681	1.30016	0.241789	0.959622	1.13894	1.48878	1.65938	1.56715	1.108
ENSG00000102678	FGF9	protein_coding	other_protein_coding	fibroblast growth factor 9 [Source:HGNC Symbol;Acc:HGNC:3687]	0.51228	0.286074	TRUE	FALSE	FALSE	FALSE	0.778757	1.12554	0.896764	0.151632	0.171469	-0.0504802	0.729958	0.554023	0.0935528	0.632024	0.11241	-0.405524
ENSG00000102878	HSF4	protein_coding	other_protein_coding	heat shock transcription factor 4 [Source:HGNC Symbol;Acc:HGNC:5227]	-0.335643	0.548512	FALSE	TRUE	FALSE	FALSE	0.203438	0.0478615	-1.06019	-0.174937	-0.119335	-0.910698	0.626773	0.660928	0.48921	0.877409	0.0387968	0.597955
ENSG00000103145	HCFC1R1	protein_coding	other_protein_coding	host cell factor C1 regulator 1 [Source:HGNC Symbol;Acc:HGNC:21198]	-0.200288	2.50254	FALSE	TRUE	FALSE	TRUE	-0.0538418	-0.142155	-0.577265	0.417752	-0.119335	-0.726881	2.68025	2.51169	2.38388	2.55084	2.2605	2.62806
ENSG00000103154	NECAB2	protein_coding	other_protein_coding	N-terminal EF-hand calcium binding protein 2 [Source:HGNC Symbol;Acc:HGNC:23746]	0.404133	2.15809	FALSE	FALSE	FALSE	TRUE	0.500535	0.161921	0.312927	1.00784	0.0333818	0.408191	1.77951	2.04332	2.03461	2.52226	2.2766	2.29223
ENSG00000103485	QPRT	protein_coding	other_protein_coding	quinolinate phosphoribosyltransferase [Source:HGNC Symbol;Acc:HGNC:9755]	0.245025	0.362491	FALSE	FALSE	TRUE	FALSE	-0.298831	0.544935	0.13649	0.222903	0.71386	0.15079	0.826253	-0.239427	0.0935528	0.784201	0.11241	0.597955
ENSG00000103534	TMC5	protein_coding	other_protein_coding	transmembrane channel like 5 [Source:HGNC Symbol;Acc:HGNC:22999]	0.739891	0.243517	TRUE	FALSE	TRUE	FALSE	0.338317	0.812795	1.07054	0.355681	0.468005	1.39401	0.729958	0.853558	0.0935528	-1.127	0.313085	0.597955
ENSG00000103647	CORO2B	protein_coding	other_protein_coding	coronin 2B [Source:HGNC Symbol;Acc:HGNC:2256]		0.374448	FALSE	FALSE	FALSE	TRUE							0.193349	-0.146333	0.48921	0.461881	0.543462	0.705118
ENSG00000103740	ACSBG1	protein_coding	other_protein_coding	acyl-CoA synthetase bubblegum family member 1 [Source:HGNC Symbol;Acc:HGNC:29567]	0.383891	0.355091	TRUE	FALSE	FALSE	FALSE	0.380614	0.544935	0.656165	0.151632	0.620484	-0.0504802	1.19424	0.313039	-0.154163	0.520853	0.11241	0.144162
ENSG00000104863	LIN7B	protein_coding	other_protein_coding	lin-7 homolog B, crumbs cell polarity complex component [Source:HGNC Symbol;Acc:HGNC:17788]	0.260616	0.449618	FALSE	TRUE	FALSE	TRUE	0.338317	0.665867	0.13649	0.88138	-0.0409568	-0.417403	0.331016	0.377162	0.237835	0.400396	0.646179	0.705118
ENSG00000104881	PPP1R13L	protein_coding	other_protein_coding	protein phosphatase 1 regulatory subunit 13 like [Source:HGNC Symbol;Acc:HGNC:18838]		0.88141	FALSE	TRUE	FALSE	TRUE							0.778909	0.71155	0.752101	1.0475	0.742066	1.25634
ENSG00000104899	AMH	protein_coding	other_protein_coding	anti-Mullerian hormone [Source:HGNC Symbol;Acc:HGNC:464]		0.239047	FALSE	FALSE	FALSE	TRUE							-0.321992	-0.0588827	0.652617	0.198455	0.543462	0.420624
ENSG00000104918	RETN	protein_coding	other_protein_coding	resistin [Source:HGNC Symbol;Acc:HGNC:20389]	1.34057	0.918342	FALSE	FALSE	TRUE	FALSE	1.80055	1.65985	1.71891	1.12411	0.923855	0.816156	1.75525	1.43848	0.799384	0.461881	0.11241	0.942646
ENSG00000105048	TNNT1	protein_coding	other_protein_coding	troponin T1, slow skeletal type [Source:HGNC Symbol;Acc:HGNC:11948]	0.740784	0.325672	TRUE	FALSE	TRUE	FALSE	0.646342	0.412931	0.611854	0.88138	0.758376	1.13382	0.395217	-0.239427	-0.453413	1.00682	1.17894	0.065895
ENSG00000105173	CCNE1	protein_coding	other_protein_coding	cyclin E1 [Source:HGNC Symbol;Acc:HGNC:1589]	0.757327	0.483301	FALSE	FALSE	TRUE	FALSE	0.778757	1.00845	0.968803	0.589388	0.71386	0.484707	1.0817	0.438557	0.600178	0.400396	0.313085	0.065895
ENSG00000105255	FSD1	protein_coding	other_protein_coding	fibronectin type III and SPRY domain containing 1 [Source:HGNC Symbol;Acc:HGNC:13745]		0.265725	FALSE	FALSE	FALSE	TRUE							0.0411471	-0.445842	0.0156131	0.684554	0.313085	0.985795
ENSG00000105409	ATP1A3	protein_coding	other_protein_coding	ATPase Na+/K+ transporting subunit alpha 3 [Source:HGNC Symbol;Acc:HGNC:801]	-0.260502	0.832901	FALSE	TRUE	FALSE	TRUE	-0.1113	-0.0759961	-0.385403	-1.19837	-0.119335	0.327388	0.572274	0.897948	0.88954	0.735238	0.91661	0.985795
ENSG00000105889	STEAP1B	protein_coding	other_protein_coding	STEAP family member 1B [Source:HGNC Symbol;Acc:HGNC:41907]	0.464896	0.328595	TRUE	FALSE	TRUE	FALSE	0.538392	0.502262	0.611854	0.222903	0.356594	0.557369	0.826253	0.023568	0.368991	-0.0364252	0.432867	0.356315
ENSG00000105928	GSDME	protein_coding	other_protein_coding	gasdermin E [Source:HGNC Symbol;Acc:HGNC:2810]	0.112853	0.328432	FALSE	TRUE	FALSE	FALSE	0.461658	1.06818	-0.0645712	-0.174937	0.297486	-0.910698	0.626773	0.497444	0.368991	0.268956	0.313085	-0.104658
ENSG00000106018	VIPR2	protein_coding	other_protein_coding	vasoactive intestinal peptide receptor 2 [Source:HGNC Symbol;Acc:HGNC:12695]	-0.179651	0.326996	FALSE	FALSE	FALSE	TRUE	-0.768014	-0.442075	-0.683699	0.742758	0.235853	-0.162729	-0.321992	-0.239427	-0.453413	1.43247	0.646179	0.898166
ENSG00000106089	STX1A	protein_coding	other_protein_coding	syntaxin 1A [Source:HGNC Symbol;Acc:HGNC:11433]	0.0773034	1.57778	FALSE	TRUE	FALSE	FALSE	0.0546345	0.366102	-0.798614	0.222903	0.468005	0.15079	1.62744	1.40811	1.4299	1.76072	1.45843	1.7821
ENSG00000106211	HSPB1	protein_coding	other_protein_coding	heat shock protein family B (small) member 1 [Source:HGNC Symbol;Acc:HGNC:5246]	0.19026	3.52391	FALSE	FALSE	FALSE	TRUE	0.203438	0.704025	0.566139	-0.0861074	0.171469	-0.417403	3.68041	3.62165	3.59948	3.45606	3.33079	3.4551
ENSG00000106328	FSCN3	protein_coding	other_protein_coding	fascin actin-bundling protein 3 [Source:HGNC Symbol;Acc:HGNC:3961]	-0.361027	0.13804	FALSE	FALSE	FALSE	TRUE	0.00141568	-0.0127386	-0.923482	-0.174937	-1.29821	0.241789	-0.808444	0.608465	-0.154163	0.198455	0.694919	0.289005
ENSG00000106330	MOSPD3	protein_coding	other_protein_coding	motile sperm domain containing 3 [Source:HGNC Symbol;Acc:HGNC:25078]	0.515037	2.22489	FALSE	FALSE	FALSE	TRUE	0.611249	0.626672	0.656165	-0.00243176	0.71386	0.484707	2.33224	2.13889	2.14855	1.92256	2.39933	2.40779
ENSG00000106366	SERPINE1	protein_coding	other_protein_coding	serpin family E member 1 [Source:HGNC Symbol;Acc:HGNC:8583]		0.607099	FALSE	TRUE	FALSE	TRUE							0.572274	0.71155	0.703216	0.921847	0.313085	0.420624
ENSG00000106686	SPATA6L	protein_coding	other_protein_coding	spermatogenesis associated 6 like [Source:HGNC Symbol;Acc:HGNC:25472]	1.16049	1.18122	FALSE	FALSE	TRUE	FALSE	1.78488	1.6004	1.93213	0.589388	0.571427	0.484707	1.98122	2.15727	1.4299	0.124331	0.742066	0.652531
ENSG00000107018	RLN1	protein_coding	other_protein_coding	relaxin 1 [Source:HGNC Symbol;Acc:HGNC:10026]	0.411254	0.233731	TRUE	FALSE	TRUE	FALSE	0.714068	0.215739	0.419601	0.355681	0.520642	0.241789	0.263824	0.023568	0.167497	-0.0364252	0.694919	0.289005
ENSG00000107249	GLIS3	protein_coding	other_protein_coding	GLIS family zinc finger 3 [Source:HGNC Symbol;Acc:HGNC:28510]	0.768862	1.23348	FALSE	FALSE	FALSE	TRUE	1.78488	1.64031	1.96773	-0.174937	-0.0409568	-0.563859	1.84992	1.78424	2.16669	0.684554	0.374218	0.541232
ENSG00000107282	APBA1	protein_coding	other_protein_coding	amyloid beta precursor protein binding family A member 1 [Source:HGNC Symbol;Acc:HGNC:578]	0.103224	0.627059	FALSE	FALSE	FALSE	TRUE	0.203438	-0.36105	-0.138341	0.477262	-0.119335	0.557369	0.0411471	0.660928	0.545761	0.461881	0.831976	1.22066
ENSG00000107719	PALD1	protein_coding	other_protein_coding	phosphatase domain containing, paladin 1 [Source:HGNC Symbol;Acc:HGNC:23530]	-0.189938	0.603922	FALSE	TRUE	FALSE	TRUE	-0.0538418	-0.142155	0.419601	-0.370905	-0.707872	-0.284454	0.572274	0.760455	0.974391	0.198455	0.313085	0.804869
ENSG00000108387	SEPT4	protein_coding	other_protein_coding	septin 4 [Source:HGNC Symbol;Acc:HGNC:9165]	0.321168	0.874681	FALSE	TRUE	FALSE	TRUE	-0.0538418	0.626672	0.566139	0.836637	0.235853	-0.284454	0.626773	1.21109	1.33682	0.877409	0.543462	0.652531
ENSG00000108448	TRIM16L	protein_coding	other_protein_coding	tripartite motif containing 16 like [Source:HGNC Symbol;Acc:HGNC:32670]	0.73557	0.457135	FALSE	FALSE	TRUE	FALSE	1.03856	1.15339	1.00352	0.355681	0.620484	0.241789	0.679288	0.497444	0.703216	0.684554	0.11241	0.065895
ENSG00000108797	CNTNAP1	protein_coding	other_protein_coding	contactin associated protein 1 [Source:HGNC Symbol;Acc:HGNC:8011]	0.517783	1.66261	FALSE	FALSE	FALSE	TRUE	1.42955	1.28509	0.968803	0.0766556	0.468005	-1.1214	1.82683	2.22853	1.82212	1.12557	1.71627	1.25634
ENSG00000108924	HLF	protein_coding	other_protein_coding	HLF, PAR bZIP transcription factor [Source:HGNC Symbol;Acc:HGNC:4977]	-0.201418	0.375749	FALSE	TRUE	FALSE	TRUE	-0.594108	-0.142155	-0.577265	0.534414	0.297486	-0.726881	0.193349	0.377162	0.752101	0.400396	0.313085	0.2184
ENSG00000109501	WFS1	protein_coding	other_protein_coding	wolframin ER transmembrane glycoprotein [Source:HGNC Symbol;Acc:HGNC:12762]	0.176815	1.21901	FALSE	FALSE	FALSE	TRUE	0.294744	0.267621	0.312927	0.589388	-0.119335	-0.284454	1.19424	1.40811	1.39954	0.461881	0.996552	1.85373
ENSG00000109771	LRP2BP	protein_coding	other_protein_coding	LRP2 binding protein [Source:HGNC Symbol;Acc:HGNC:25434]	0.467548	0.306484	TRUE	FALSE	TRUE	FALSE	0.155522	0.502262	0.36725	0.222903	0.999981	0.557369	0.729958	0.71155	0.0935528	0.198455	-0.0387757	0.144162
ENSG00000110092	CCND1	protein_coding	other_protein_coding	cyclin D1 [Source:HGNC Symbol;Acc:HGNC:1582]	0.277584	0.458525	FALSE	FALSE	FALSE	TRUE	0.00141568	-0.0127386	-0.138341	1.04765	0.71386	0.053662	0.395217	-0.239427	0.0935528	0.831558	1.0723	0.597955
ENSG00000111254	AKAP3	protein_coding	other_protein_coding	A-kinase anchoring protein 3 [Source:HGNC Symbol;Acc:HGNC:373]	0.784367	0.654528	FALSE	FALSE	TRUE	FALSE	0.500535	0.777442	0.740902	1.3949	0.88423	0.408191	0.515636	0.897948	0.652617	0.0461907	0.91661	0.898166
ENSG00000111537	IFNG	protein_coding	other_protein_coding	interferon gamma [Source:HGNC Symbol;Acc:HGNC:5438]	0.250086	-0.190191	FALSE	FALSE	TRUE	FALSE	-0.171142	0.0478615	-0.138341	0.589388	0.356594	0.816156	0.0411471	-0.686801	-0.346616	-0.317126	-0.120758	0.289005
ENSG00000112290	WASF1	protein_coding	other_protein_coding	WAS protein family member 1 [Source:HGNC Symbol;Acc:HGNC:12732]	0.17499	0.591002	FALSE	TRUE	FALSE	FALSE	-0.171142	0.161921	0.197732	0.151632	0.468005	0.241789	0.456682	0.554023	0.430352	0.577509	0.874913	0.652531
ENSG00000112599	GUCA1B	protein_coding	other_protein_coding	guanylate cyclase activator 1B [Source:HGNC Symbol;Acc:HGNC:4679]	0.448168	0.725823	FALSE	TRUE	FALSE	FALSE	0.680603	0.412931	0.0725333	0.417752	0.620484	0.484707	0.916521	0.807757	0.48921	0.784201	0.249245	1.108
ENSG00000112742	TTK	protein_coding	other_protein_coding	TTK protein kinase [Source:HGNC Symbol;Acc:HGNC:12401]	0.665744	0.165324	FALSE	FALSE	TRUE	FALSE	0.421705	0.106018	0.740902	0.924777	0.620484	1.18058	0.0411471	0.10156	-0.154163	0.461881	0.646179	-0.104658
ENSG00000113296	THBS4	protein_coding	other_protein_coding	thrombospondin 4 [Source:HGNC Symbol;Acc:HGNC:11788]	0.43223	0.253542	TRUE	FALSE	FALSE	TRUE	0.840669	0.665867	0.611854	0.290819	0.0333818	0.15079	0.0411471	0.245932	0.430352	0.336172	0.249245	0.2184
ENSG00000113356	POLR3G	protein_coding	other_protein_coding	RNA polymerase III subunit G [Source:HGNC Symbol;Acc:HGNC:30075]	0.684609	0.42062	TRUE	FALSE	FALSE	FALSE	0.294744	0.7412	0.820937	0.693425	0.999981	0.557369	0.331016	0.853558	-0.247183	0.684554	0.249245	0.652531
ENSG00000114204	SERPINI2	protein_coding	other_protein_coding	serpin family I member 2 [Source:HGNC Symbol;Acc:HGNC:8945]	0.617425	0.616605	TRUE	FALSE	FALSE	FALSE	1.0119	0.458287	0.312927	0.589388	0.923855	0.408191	0.626773	1.063	0.0156131	0.831558	0.742066	0.420624
ENSG00000114698	PLSCR4	protein_coding	other_protein_coding	phospholipid scramblase 4 [Source:HGNC Symbol;Acc:HGNC:16497]	0.864716	0.147514	TRUE	FALSE	TRUE	FALSE	0.57528	1.00845	0.859348	1.04765	0.71386	0.983715	0.193349	-0.338946	0.430352	-0.0364252	0.0387968	0.597955
ENSG00000114805	PLCH1	protein_coding	other_protein_coding	phospholipase C eta 1 [Source:HGNC Symbol;Acc:HGNC:29185]	0.675157	0.476941	TRUE	FALSE	FALSE	FALSE	0.421705	0.161921	0.566139	0.924777	0.468005	1.50839	0.0411471	0.023568	0.304903	1.16307	0.787721	0.541232
ENSG00000114859	CLCN2	protein_coding	other_protein_coding	chloride voltage-gated channel 2 [Source:HGNC Symbol;Acc:HGNC:2020]	-0.115794	1.18415	FALSE	TRUE	FALSE	TRUE	0.00141568	-0.0127386	0.312927	-0.86702	0.0333818	-0.162729	0.456682	1.31296	1.16696	1.60591	1.10873	1.45366
ENSG00000114993	RTKN	protein_coding	other_protein_coding	rhotekin [Source:HGNC Symbol;Acc:HGNC:10466]	-0.032253	0.648667	FALSE	TRUE	FALSE	FALSE	-0.1113	-0.142155	0.00560915	0.290819	-0.290153	0.053662	1.26468	0.245932	1.36852	0.268956	0.0387968	0.705118
ENSG00000115107	STEAP3	protein_coding	other_protein_coding	STEAP3 metalloreductase [Source:HGNC Symbol;Acc:HGNC:24592]	0.209769	1.29763	FALSE	TRUE	FALSE	FALSE	0.10596	-0.0759961	-0.798614	0.642344	0.758376	0.626546	1.1577	1.40811	0.545761	1.08706	1.82974	1.75741
ENSG00000115255	REEP6	protein_coding	other_protein_coding	receptor accessory protein 6 [Source:HGNC Symbol;Acc:HGNC:30078]	-0.393601	0.439467	FALSE	TRUE	FALSE	FALSE	-0.0538418	0.106018	0.36725	-1.19837	-1.29821	-0.284454	0.572274	0.497444	0.752101	0.632024	0.0387968	0.144162
ENSG00000115507	OTX1	protein_coding	other_protein_coding	orthodenticle homeobox 1 [Source:HGNC Symbol;Acc:HGNC:8521]	-0.176784	1.13751	FALSE	TRUE	FALSE	TRUE	-0.36718	-1.05607	0.0725333	0.355681	-0.119335	0.053662	1.04214	1.17546	1.13045	1.30405	0.91661	1.25634
ENSG00000116761	CTH	protein_coding	other_protein_coding	cystathionine gamma-lyase [Source:HGNC Symbol;Acc:HGNC:2501]	1.09733	0.598441	TRUE	FALSE	FALSE	FALSE	0.538392	0.704025	0.968803	1.19672	1.78204	1.39401	0.515636	0.023568	0.545761	0.520853	0.957135	1.02769
ENSG00000116774	OLFML3	protein_coding	other_protein_coding	olfactomedin like 3 [Source:HGNC Symbol;Acc:HGNC:24956]		0.484101	FALSE	TRUE	FALSE	FALSE							0.331016	0.313039	0.799384	0.400396	0.91661	0.144162
ENSG00000116985	BMP8B	protein_coding	other_protein_coding	bone morphogenetic protein 8b [Source:HGNC Symbol;Acc:HGNC:1075]	0.27312	0.495821	FALSE	TRUE	FALSE	TRUE	0.00141568	0.502262	0.197732	0.742758	-0.290153	0.484707	0.263824	0.245932	0.600178	0.461881	0.182449	1.22066
ENSG00000117266	CDK18	protein_coding	other_protein_coding	cyclin dependent kinase 18 [Source:HGNC Symbol;Acc:HGNC:8751]		0.722934	FALSE	TRUE	FALSE	TRUE							1.04214	0.608465	0.237835	1.27008	0.374218	0.804869
ENSG00000117411	B4GALT2	protein_coding	other_protein_coding	beta-1,4-galactosyltransferase 2 [Source:HGNC Symbol;Acc:HGNC:925]	0.558367	0.754686	FALSE	FALSE	FALSE	TRUE	0.294744	1.15339	0.820937	0.417752	0.71386	-0.0504802	0.959622	0.807757	0.752101	0.336172	0.91661	0.755856
ENSG00000117595	IRF6	protein_coding	other_protein_coding	interferon regulatory factor 6 [Source:HGNC Symbol;Acc:HGNC:6121]	-0.426958	0.0996897	FALSE	FALSE	FALSE	TRUE	-1.46777	-1.18962	-0.798614	0.693425	-0.0409568	0.241789	-0.222286	-1.14611	-0.453413	0.735238	0.742066	0.942646
ENSG00000117834	SLC5A9	protein_coding	other_protein_coding	solute carrier family 5 member 9 [Source:HGNC Symbol;Acc:HGNC:22146]	0.266697	0.374101	FALSE	TRUE	FALSE	TRUE	-0.514433	0.366102	0.312927	0.0766556	0.801559	0.557369	0.331016	0.438557	0.304903	0.577509	0.374218	0.2184
ENSG00000118113	MMP8	protein_coding	other_protein_coding	matrix metallopeptidase 8 [Source:HGNC Symbol;Acc:HGNC:7175]	1.05865	1.03972	TRUE	FALSE	FALSE	FALSE	0.500535	0.847302	0.740902	1.2317	1.59834	1.43315	0.572274	1.063	0.167497	1.78498	1.42992	1.22066
ENSG00000118432	CNR1	protein_coding	other_protein_coding	cannabinoid receptor 1 [Source:HGNC Symbol;Acc:HGNC:2159]	1.53835	1.19943	TRUE	FALSE	FALSE	FALSE	1.09045	1.00845	1.03742	1.90873	1.94497	2.24008	1.00147	-0.0588827	0.974391	1.92256	1.78542	1.57164
ENSG00000118473	SGIP1	protein_coding	other_protein_coding	SH3 domain GRB2 like endophilin interacting protein 1 [Source:HGNC Symbol;Acc:HGNC:25412]	-0.427036	-0.229928	FALSE	TRUE	FALSE	FALSE	-0.171142	0.502262	0.00560915	-0.269596	-1.71865	-0.910698	0.456682	0.313039	0.48921	-1.32049	-0.20768	-1.11032
ENSG00000118514	ALDH8A1	protein_coding	other_protein_coding	aldehyde dehydrogenase 8 family member A1 [Source:HGNC Symbol;Acc:HGNC:15471]	0.962868	0.569741	FALSE	FALSE	TRUE	FALSE	0.870656	1.00845	0.781474	0.966907	0.923855	1.22587	1.00147	0.982831	0.88954	0.684554	0.646179	-0.786127
ENSG00000118557	PMFBP1	protein_coding	other_protein_coding	polyamine modulated factor 1 binding protein 1 [Source:HGNC Symbol;Acc:HGNC:17728]	0.481705	0.318024	TRUE	FALSE	FALSE	FALSE	0.611249	0.777442	0.740902	0.0766556	0.356594	0.327388	-0.429104	1.24585	1.27126	-0.0364252	-0.0387757	-0.104658
ENSG00000118997	DNAH7	protein_coding	other_protein_coding	dynein axonemal heavy chain 7 [Source:HGNC Symbol;Acc:HGNC:18661]	0.337886	-0.0311772	FALSE	FALSE	TRUE	FALSE	0.249813	-0.36105	0.36725	0.290819	1.07229	0.408191	-0.960845	0.377162	0.932589	-0.124061	0.374218	-0.786127
ENSG00000119771	KLHL29	protein_coding	other_protein_coding	kelch like family member 29 [Source:HGNC Symbol;Acc:HGNC:29404]	-0.195601	1.11344	FALSE	TRUE	FALSE	TRUE	-0.36718	-0.211494	-0.216087	0.151632	0.0333818	-0.563859	0.679288	0.760455	1.65223	1.36969	1.03492	1.18408
ENSG00000119986	AVPI1	protein_coding	other_protein_coding	arginine vasopressin induced 1 [Source:HGNC Symbol;Acc:HGNC:30898]	0.780487	0.559018	FALSE	FALSE	TRUE	FALSE	0.778757	1.09715	0.699156	0.836637	0.71386	0.557369	0.826253	0.807757	0.752101	0.124331	0.0387968	0.804869
ENSG00000120057	SFRP5	protein_coding	other_protein_coding	secreted frizzled related protein 5 [Source:HGNC Symbol;Acc:HGNC:10779]		0.257913	FALSE	TRUE	FALSE	FALSE							0.959622	0.71155	0.430352	-0.317126	-0.0387757	-0.198145
ENSG00000120555	SEPT7P9	transcribed_unprocessed_pseudogene	pseudogene	septin 7 pseudogene 9 [Source:HGNC Symbol;Acc:HGNC:30810]	-0.185116	0.215002	TRUE	FALSE	FALSE	FALSE	0.461658	0.458287	0.197732	-0.726107	-0.591569	-0.910698	-0.129027	0.608465	0.752101	0.124331	0.0387968	-0.104658
ENSG00000120738	EGR1	protein_coding	other_protein_coding	early growth response 1 [Source:HGNC Symbol;Acc:HGNC:3238]		-0.000151122	FALSE	TRUE	FALSE	FALSE							0.515636	0.660928	0.652617	-0.4243	-0.61966	-0.786127
ENSG00000120875	DUSP4	protein_coding	other_protein_coding	dual specificity phosphatase 4 [Source:HGNC Symbol;Acc:HGNC:3070]	0.228838	0.597746	FALSE	FALSE	FALSE	TRUE	0.155522	0.317701	0.699156	-0.00243176	0.620484	-0.417403	0.456682	0.497444	0.545761	0.684554	0.646179	0.755856
ENSG00000121318	TAS2R10	protein_coding	other_protein_coding	taste 2 receptor member 10 [Source:HGNC Symbol;Acc:HGNC:14918]	0.696552	0.0873835	TRUE	FALSE	FALSE	FALSE	0.957051	1.18071	0.419601	1.04765	0.520642	0.053662	-0.0414322	-0.0588827	0.545761	-0.217366	0.313085	-0.0168627
ENSG00000121594	CD80	protein_coding	other_protein_coding	CD80 molecule [Source:HGNC Symbol;Acc:HGNC:1700]	0.948368	0.798477	FALSE	FALSE	TRUE	FALSE	1.06474	1.28509	1.39207	0.589388	0.801559	0.557369	1.396	1.21109	1.01502	0.784201	0.489224	-0.104658
ENSG00000121690	DEPDC7	protein_coding	other_protein_coding	DEP domain containing 7 [Source:HGNC Symbol;Acc:HGNC:29899]	0.596615	0.41022	TRUE	FALSE	FALSE	TRUE	0.900033	1.09715	0.933233	-0.00243176	-0.383798	1.03551	0.572274	0.497444	0.167497	0.198455	0.543462	0.482188
ENSG00000121742	GJB6	protein_coding	other_protein_coding	gap junction protein beta 6 [Source:HGNC Symbol;Acc:HGNC:4288]	0.119963	-0.254563	FALSE	FALSE	TRUE	FALSE	-0.514433	-0.442075	-0.385403	0.790461	0.71386	0.557369	-0.670614	-0.239427	-0.831429	0.268956	-0.120758	0.065895
ENSG00000121753	ADGRB2	protein_coding	other_protein_coding	adhesion G protein-coupled receptor B2 [Source:HGNC Symbol;Acc:HGNC:944]	-0.0160358	0.806334	FALSE	TRUE	FALSE	TRUE	0.10596	-0.142155	0.00560915	-0.370905	0.468005	-0.162729	0.778909	0.897948	1.01502	0.461881	0.831976	0.852272
ENSG00000122121	XPNPEP2	protein_coding	other_protein_coding	X-prolyl aminopeptidase 2 [Source:HGNC Symbol;Acc:HGNC:12823]		0.289582	FALSE	FALSE	FALSE	TRUE							0.119254	0.438557	-0.247183	0.632024	0.374218	0.420624
ENSG00000122432	SPATA1	protein_coding	other_protein_coding	spermatogenesis associated 1 [Source:HGNC Symbol;Acc:HGNC:14682]	0.287278	0.105114	TRUE	FALSE	FALSE	FALSE	0.57528	0.215739	0.419601	0.693425	0.104077	-0.284454	0.119254	0.175552	0.304903	-0.217366	0.182449	0.065895
ENSG00000122642	FKBP9	protein_coding	other_protein_coding	FK506 binding protein 9 [Source:HGNC Symbol;Acc:HGNC:3725]	1.24651	1.01506	FALSE	FALSE	TRUE	FALSE	1.97632	1.67914	1.73965	1.00784	0.667927	0.408191	1.96015	1.55395	1.86719	0.268956	0.374218	0.065895
ENSG00000123358	NR4A1	protein_coding	other_protein_coding	nuclear receptor subfamily 4 group A member 1 [Source:HGNC Symbol;Acc:HGNC:7980]	0.0817238	1.83933	FALSE	TRUE	FALSE	TRUE	-0.171142	0.0478615	0.13649	-0.0861074	0.235853	0.327388	1.73058	1.7604	1.95333	1.68539	1.73969	2.1666
ENSG00000123411	IKZF4	protein_coding	other_protein_coding	IKAROS family zinc finger 4 [Source:HGNC Symbol;Acc:HGNC:13179]	0.404055	1.37709	FALSE	TRUE	FALSE	TRUE	0.810045	-0.0127386	0.197732	0.790461	0.801559	-0.162729	1.396	0.897948	1.75174	1.40142	1.10873	1.70673
ENSG00000123570	RAB9B	protein_coding	other_protein_coding	RAB9B, member RAS oncogene family [Source:HGNC Symbol;Acc:HGNC:14090]	0.926154	0.565644	FALSE	FALSE	TRUE	FALSE	0.746775	1.28509	0.566139	1.16087	0.923855	0.874198	0.872093	0.71155	0.48921	-0.217366	0.595734	0.942646
ENSG00000123685	BATF3	protein_coding	other_protein_coding	basic leucine zipper ATF-like transcription factor 3 [Source:HGNC Symbol;Acc:HGNC:28915]	1.02778	0.936095	FALSE	FALSE	FALSE	TRUE	1.67021	1.09715	1.56472	0.790461	1.20687	-0.162729	0.959622	1.55395	0.932589	0.632024	0.595734	0.942646
ENSG00000123892	RAB38	protein_coding	other_protein_coding	RAB38, member RAS oncogene family [Source:HGNC Symbol;Acc:HGNC:9776]	0.281033		FALSE	FALSE	TRUE	FALSE	0.380614	0.366102	0.0725333	0.222903	0.235853	0.408191
ENSG00000124103	FAM209A	protein_coding	other_protein_coding	family with sequence similarity 209 member A [Source:HGNC Symbol;Acc:HGNC:16100]	0.0340967	0.736121	FALSE	TRUE	FALSE	TRUE	0.421705	-0.142155	0.781474	-0.00243176	-0.290153	-0.563859	0.395217	0.982831	1.13045	0.877409	0.432867	0.597955
ENSG00000124257	NEURL2	protein_coding	other_protein_coding	neuralized E3 ubiquitin protein ligase 2 [Source:HGNC Symbol;Acc:HGNC:16156]	0.571265	0.918856	FALSE	FALSE	FALSE	TRUE	0.338317	0.977626	1.00352	0.742758	-0.119335	0.484707	0.395217	1.17546	0.799384	1.0475	0.874913	1.22066
ENSG00000124507	PACSIN1	protein_coding	other_protein_coding	protein kinase C and casein kinase substrate in neurons 1 [Source:HGNC Symbol;Acc:HGNC:8570]		1.23586	FALSE	TRUE	FALSE	TRUE							1.1202	1.37709	1.36852	1.08706	1.27824	1.18408
ENSG00000124713	GNMT	protein_coding	other_protein_coding	glycine N-methyltransferase [Source:HGNC Symbol;Acc:HGNC:4415]	0.0117071	0.812172	FALSE	TRUE	FALSE	TRUE	0.155522	-0.0127386	0.00560915	0.477262	0.171469	-0.726881	0.872093	0.982831	0.368991	0.831558	0.874913	0.942646
ENSG00000124721	DNAH8	protein_coding	other_protein_coding	dynein axonemal heavy chain 8 [Source:HGNC Symbol;Acc:HGNC:2952]	1.27767	0.70682	FALSE	FALSE	TRUE	FALSE	1.54563	1.51712	1.63283	0.836637	0.999981	1.13382	1.1202	0.71155	1.4299	0.400396	0.595734	-0.0168627
ENSG00000124780	KCNK17	protein_coding	other_protein_coding	potassium two pore domain channel subfamily K member 17 [Source:HGNC Symbol;Acc:HGNC:14465]	-0.193459	0.0610892	FALSE	TRUE	FALSE	FALSE	0.0546345	0.626672	0.419601	-0.86702	-0.483946	-0.910698	0.572274	0.313039	0.752101	-0.124061	-0.20768	-0.939138
ENSG00000124882	EREG	protein_coding	other_protein_coding	epiregulin [Source:HGNC Symbol;Acc:HGNC:3443]	1.10393	1.18541	FALSE	TRUE	FALSE	FALSE	0.680603	0.0478615	0.518928	1.9927	1.54851	1.83501	0.515636	0.660928	0.430352	1.90052	1.87274	1.73229
ENSG00000124920	MYRF	protein_coding	other_protein_coding	myelin regulatory factor [Source:HGNC Symbol;Acc:HGNC:1181]	-0.351285	0.801174	FALSE	TRUE	FALSE	TRUE	-0.965793	-0.527922	-0.298262	0.0766556	0.171469	-0.563859	0.826253	0.853558	0.752101	0.831558	0.787721	0.755856
ENSG00000125462	C1orf61	protein_coding	other_protein_coding	chromosome 1 open reading frame 61 [Source:HGNC Symbol;Acc:HGNC:30780]	0.371335	1.18631	FALSE	TRUE	FALSE	TRUE	-0.0538418	0.502262	0.968803	-0.00243176	0.571427	0.241789	1.1202	1.43848	1.65223	1.00682	1.14426	0.755856
ENSG00000125498	KIR2DL1	protein_coding	other_protein_coding	killer cell immunoglobulin like receptor, two Ig domains and long cytoplasmic tail 1 [Source:HGNC Symbol;Acc:HGNC:6329]	0.147356	1.2464	FALSE	TRUE	FALSE	TRUE	0.57528	0.317701	0.0725333	0.151632	-0.383798	0.15079	0.778909	1.24585	1.01502	0.964958	1.71627	1.75741
ENSG00000125531	FNDC11	protein_coding	other_protein_coding	fibronectin type III domain containing 11 [Source:HGNC Symbol;Acc:HGNC:28764]	-0.130951	0.576825	FALSE	TRUE	FALSE	TRUE	0.155522	-0.0759961	-0.0645712	0.0766556	0.0333818	-0.910698	0.331016	0.71155	0.932589	0.400396	0.432867	0.652531
ENSG00000125740	FOSB	protein_coding	other_protein_coding	FosB proto-oncogene, AP-1 transcription factor subunit [Source:HGNC Symbol;Acc:HGNC:3797]	-0.059313	1.00094	FALSE	TRUE	FALSE	TRUE	-0.0538418	-0.0759961	0.197732	0.222903	-0.483946	-0.162729	1.19424	1.10147	1.01502	0.921847	0.874913	0.898166
ENSG00000125775	SDCBP2	protein_coding	other_protein_coding	syndecan binding protein 2 [Source:HGNC Symbol;Acc:HGNC:15756]	-0.0156286	0.17279	FALSE	FALSE	FALSE	TRUE	0.10596	-0.284335	0.36725	0.151632	-0.383798	-0.0504802	-0.670614	-0.0588827	0.0935528	0.877409	0.313085	0.482188
ENSG00000125864	BFSP1	protein_coding	other_protein_coding	beaded filament structural protein 1 [Source:HGNC Symbol;Acc:HGNC:1040]	0.865272	0.421279	FALSE	FALSE	TRUE	FALSE	0.900033	0.913935	0.968803	0.924777	0.667927	0.816156	0.395217	0.377162	0.48921	0.124331	0.489224	0.652531
ENSG00000126243	LRFN3	protein_coding	other_protein_coding	leucine rich repeat and fibronectin type III domain containing 3 [Source:HGNC Symbol;Acc:HGNC:28370]	0.183136	1.59048	FALSE	TRUE	FALSE	TRUE	0.10596	-0.211494	0.470119	-0.174937	0.758376	0.15079	1.60046	1.13894	1.4299	1.85541	1.61859	1.89958
ENSG00000126368	NR1D1	protein_coding	other_protein_coding	nuclear receptor subfamily 1 group D member 1 [Source:HGNC Symbol;Acc:HGNC:7962]	0.24391	2.11943	FALSE	FALSE	FALSE	TRUE	0.500535	0.317701	0.197732	0.693425	0.171469	-0.417403	2.29906	2.29643	2.20231	1.83232	2.14246	1.94401
ENSG00000126787	DLGAP5	protein_coding	other_protein_coding	DLG associated protein 5 [Source:HGNC Symbol;Acc:HGNC:16864]	0.974586	0.317819	TRUE	FALSE	TRUE	FALSE	0.900033	1.06818	0.197732	1.3637	0.923855	1.39401	0.193349	0.10156	0.0156131	1.00682	0.787721	-0.198145
ENSG00000126947	ARMCX1	protein_coding	other_protein_coding	armadillo repeat containing, X-linked 1 [Source:HGNC Symbol;Acc:HGNC:18073]	0.816122	0.700248	TRUE	FALSE	FALSE	FALSE	1.18895	0.913935	0.518928	0.642344	0.758376	0.874198	0.916521	1.063	0.167497	0.461881	0.787721	0.804869
ENSG00000127533	F2RL3	protein_coding	other_protein_coding	F2R like thrombin or trypsin receptor 3 [Source:HGNC Symbol;Acc:HGNC:3540]	0.529251	0.435052	FALSE	FALSE	TRUE	FALSE	0.421705	0.665867	0.518928	0.589388	0.571427	0.408191	0.778909	0.245932	0.799384	0.0461907	0.595734	0.144162
ENSG00000127578	WFIKKN1	protein_coding	other_protein_coding	WAP, follistatin/kazal, immunoglobulin, kunitz and netrin domain containing 1 [Source:HGNC Symbol;Acc:HGNC:30912]	-0.15229	0.261275	FALSE	FALSE	FALSE	TRUE	0.155522	-0.36105	0.197732	0.290819	0.171469	-1.36823	0.119254	0.10156	-1.15282	1.00682	0.787721	0.705118
ENSG00000127585	FBXL16	protein_coding	other_protein_coding	F-box and leucine rich repeat protein 16 [Source:HGNC Symbol;Acc:HGNC:14150]	0.00945086	1.44827	FALSE	TRUE	FALSE	TRUE	0.0546345	-0.442075	-0.0645712	0.477262	-0.119335	0.15079	0.916521	1.31296	1.09299	2.10707	1.93494	1.32515
ENSG00000127666	TICAM1	protein_coding	other_protein_coding	toll like receptor adaptor molecule 1 [Source:HGNC Symbol;Acc:HGNC:18348]	0.34212	2.85053	FALSE	FALSE	FALSE	TRUE	0.203438	0.412931	0.740902	0.0766556	0.468005	0.15079	2.94976	2.8647	2.76354	2.93381	2.78426	2.80712
ENSG00000128283	CDC42EP1	protein_coding	other_protein_coding	CDC42 effector protein 1 [Source:HGNC Symbol;Acc:HGNC:17014]		1.06829	FALSE	FALSE	FALSE	TRUE							0.119254	0.245932	0.600178	1.60591	1.87274	1.96573
ENSG00000128438	TBC1D27P	transcribed_unprocessed_pseudogene	pseudogene	TBC1 domain family member 27, pseudogene [Source:HGNC Symbol;Acc:HGNC:28104]	0.957749	1.67923	FALSE	FALSE	FALSE	TRUE	1.76905	1.4736	1.71891	0.534414	0.667927	-0.417403	2.28218	2.40807	2.0736	1.23528	1.37115	0.705118
ENSG00000128833	MYO5C	protein_coding	other_protein_coding	myosin VC [Source:HGNC Symbol;Acc:HGNC:7604]	0.814434	0.865484	FALSE	FALSE	TRUE	FALSE	1.14054	0.946132	0.656165	0.642344	0.571427	0.929996	1.29864	1.34538	1.33682	0.632024	0.0387968	0.541232
ENSG00000130035	GALNT8	protein_coding	other_protein_coding	polypeptide N-acetylgalactosaminyltransferase 8 [Source:HGNC Symbol;Acc:HGNC:4130]	0.327955	0.363077	FALSE	FALSE	TRUE	FALSE	0.10596	0.0478615	-0.298262	0.88138	0.356594	0.874198	0.778909	0.760455	0.0156131	0.124331	-0.399014	0.898166
ENSG00000130202	NECTIN2	protein_coding	other_protein_coding	nectin cell adhesion molecule 2 [Source:HGNC Symbol;Acc:HGNC:9707]	0.554078	1.23151	FALSE	FALSE	FALSE	TRUE	1.52692	1.64031	1.81975	-0.174937	-0.119335	-1.36823	2.17654	2.02342	1.82212	0.336172	0.432867	0.597955
ENSG00000130413	STK33	protein_coding	other_protein_coding	serine/threonine kinase 33 [Source:HGNC Symbol;Acc:HGNC:14568]	0.58575	0.564088	TRUE	FALSE	FALSE	FALSE	0.778757	0.812795	0.36725	0.693425	0.620484	0.241789	0.0411471	0.497444	0.545761	0.400396	0.957135	0.942646
ENSG00000130529	TRPM4	protein_coding	other_protein_coding	transient receptor potential cation channel subfamily M member 4 [Source:HGNC Symbol;Acc:HGNC:17993]	0.315312	0.392933	FALSE	FALSE	FALSE	TRUE	-0.0538418	0.215739	0.656165	0.642344	0.104077	0.327388	-0.0414322	0.438557	0.304903	0.461881	0.595734	0.597955
ENSG00000130584	ZBTB46	protein_coding	other_protein_coding	zinc finger and BTB domain containing 46 [Source:HGNC Symbol;Acc:HGNC:16094]	0.624074	1.59623	FALSE	FALSE	FALSE	TRUE	0.870656	0.704025	0.933233	0.88138	-0.202217	0.557369	1.57296	1.55395	1.65223	1.55038	1.56715	1.68071
ENSG00000130812	ANGPTL6	protein_coding	other_protein_coding	angiopoietin like 6 [Source:HGNC Symbol;Acc:HGNC:23140]	-0.0175244	0.0321402	FALSE	TRUE	FALSE	FALSE	-0.233575	0.0478615	0.312927	-0.269596	-0.290153	0.327388	0.395217	0.245932	0.430352	-1.127	0.182449	0.065895
ENSG00000131016	AKAP12	protein_coding	other_protein_coding	A-kinase anchoring protein 12 [Source:HGNC Symbol;Acc:HGNC:370]	2.28911	1.98219	FALSE	FALSE	TRUE	FALSE	3.71703	3.66019	3.64836	1.00784	0.520642	1.18058	3.53837	3.64137	3.55884	0.577509	0.432867	0.144162
ENSG00000131153	GINS2	protein_coding	other_protein_coding	GINS complex subunit 2 [Source:HGNC Symbol;Acc:HGNC:24575]	0.466474	0.0967747	TRUE	FALSE	TRUE	FALSE	0.155522	0.626672	0.197732	1.04765	0.620484	0.15079	-0.222286	0.10156	-0.453413	0.124331	0.489224	0.541232
ENSG00000131398	KCNC3	protein_coding	other_protein_coding	potassium voltage-gated channel subfamily C member 3 [Source:HGNC Symbol;Acc:HGNC:6235]	0.422486	1.28734	FALSE	FALSE	FALSE	TRUE	0.380614	0.458287	1.31124	-0.47987	0.71386	0.15079	1.396	1.6084	1.13045	0.784201	1.51382	1.29116
ENSG00000131400	NAPSA	protein_coding	other_protein_coding	napsin A aspartic peptidase [Source:HGNC Symbol;Acc:HGNC:13395]	0.0116644	0.475021	FALSE	TRUE	FALSE	FALSE	-0.0538418	0.812795	0.820937	-0.47987	-0.119335	-0.910698	0.572274	0.897948	0.932589	0.784201	-0.0387757	-0.298111
ENSG00000132204	LINC00470	lincRNA	long_ncRNA	long intergenic non-protein coding RNA 470 [Source:HGNC Symbol;Acc:HGNC:1225]	-0.613344	-0.473134	FALSE	FALSE	FALSE	TRUE	-0.965793	-1.50073	-1.79133	0.290819	0.571427	-0.284454	-1.5478	-0.824273	-1.82928	0.632024	0.374218	0.356315
ENSG00000132470	ITGB4	protein_coding	other_protein_coding	integrin subunit beta 4 [Source:HGNC Symbol;Acc:HGNC:6158]	0.217087	1.17365	FALSE	FALSE	FALSE	TRUE	0.680603	0.913935	0.820937	-0.86702	0.171469	-0.417403	1.57296	1.6864	1.75174	0.632024	0.91661	0.482188
ENSG00000132613	MTSS1L	protein_coding	other_protein_coding	MTSS1L, I-BAR domain containing [Source:HGNC Symbol;Acc:HGNC:25094]		0.705747	FALSE	TRUE	FALSE	TRUE							0.916521	1.10147	0.703216	0.336172	0.694919	0.482188
ENSG00000132846	ZBED3	protein_coding	other_protein_coding	zinc finger BED-type containing 3 [Source:HGNC Symbol;Acc:HGNC:20711]	-0.219984	0.728937	FALSE	TRUE	FALSE	TRUE	-0.594108	0.502262	-0.298262	-0.726107	-0.0409568	-0.162729	0.679288	0.660928	0.545761	0.735238	0.996552	0.755856
ENSG00000132970	WASF3	protein_coding	other_protein_coding	WAS protein family member 3 [Source:HGNC Symbol;Acc:HGNC:12734]	0.161167	1.4273	FALSE	TRUE	FALSE	TRUE	0.680603	0.215739	-0.138341	0.534414	-0.0409568	-0.284454	1.51635	1.8535	2.20231	0.735238	1.0723	1.18408
ENSG00000133055	MYBPH	protein_coding	other_protein_coding	myosin binding protein H [Source:HGNC Symbol;Acc:HGNC:7552]		0.753283	FALSE	FALSE	FALSE	TRUE							0.916521	0.10156	0.799384	0.684554	1.21281	0.804869
ENSG00000133216	EPHB2	protein_coding	other_protein_coding	EPH receptor B2 [Source:HGNC Symbol;Acc:HGNC:3393]	-0.530636	0.857269	FALSE	TRUE	FALSE	FALSE	0.461658	0.106018	0.00560915	-0.597741	-1.49317	-1.66619	1.75525	1.6084	1.05453	-0.0364252	0.543462	0.2184
ENSG00000133315	MACROD1	protein_coding	other_protein_coding	MACRO domain containing 1 [Source:HGNC Symbol;Acc:HGNC:29598]	0.535383	0.602907	TRUE	FALSE	FALSE	FALSE	0.928824	0.626672	0.518928	0.355681	0.297486	0.484707	0.515636	0.660928	0.167497	0.684554	0.646179	0.942646
ENSG00000134247	PTGFRN	protein_coding	other_protein_coding	prostaglandin F2 receptor inhibitor [Source:HGNC Symbol;Acc:HGNC:9601]	0.502692	0.748076	FALSE	TRUE	FALSE	FALSE	-0.0538418	0.412931	0.36725	1.16087	0.801559	0.327388	0.572274	0.660928	0.430352	0.461881	1.17894	1.18408
ENSG00000134668	SPOCD1	protein_coding	other_protein_coding	SPOC domain containing 1 [Source:HGNC Symbol;Acc:HGNC:26338]		1.10317	FALSE	TRUE	FALSE	TRUE							1.19424	0.760455	1.39954	1.19963	0.957135	1.108
ENSG00000134690	CDCA8	protein_coding	other_protein_coding	cell division cycle associated 8 [Source:HGNC Symbol;Acc:HGNC:14629]	0.262299	1.0523	FALSE	TRUE	FALSE	TRUE	0.249813	0.161921	0.0725333	0.151632	0.88423	0.053662	0.626773	1.27979	1.13045	0.921847	0.996552	1.35837
ENSG00000134780	DAGLA	protein_coding	other_protein_coding	diacylglycerol lipase alpha [Source:HGNC Symbol;Acc:HGNC:1165]	-0.144445	1.43473	FALSE	TRUE	FALSE	TRUE	0.10596	0.412931	-0.0645712	0.222903	-1.12649	-0.417403	1.54494	1.55395	1.65223	1.12557	1.34084	1.39083
ENSG00000135476	ESPL1	protein_coding	other_protein_coding	extra spindle pole bodies like 1, separase [Source:HGNC Symbol;Acc:HGNC:16856]	0.144617	0.657866	FALSE	TRUE	FALSE	TRUE	0.155522	0.0478615	0.256479	0.589388	0.235853	-0.417403	0.515636	0.377162	0.652617	0.632024	0.742066	1.02769
ENSG00000135540	NHSL1	protein_coding	other_protein_coding	NHS like 1 [Source:HGNC Symbol;Acc:HGNC:21021]	0.187059	0.632892	FALSE	FALSE	FALSE	TRUE	0.421705	-0.0127386	0.256479	0.151632	0.468005	-0.162729	0.679288	0.10156	0.703216	0.964958	0.543462	0.804869
ENSG00000135740	SLC9A5	protein_coding	other_protein_coding	solute carrier family 9 member A5 [Source:HGNC Symbol;Acc:HGNC:11078]	-0.464747	0.128118	FALSE	TRUE	FALSE	FALSE	-1.46777	-0.716651	-0.385403	0.151632	0.356594	-0.726881	0.193349	0.554023	0.237835	-0.124061	0.313085	-0.405524
ENSG00000136002	ARHGEF4	protein_coding	other_protein_coding	Rho guanine nucleotide exchange factor 4 [Source:HGNC Symbol;Acc:HGNC:684]	0.367295	0.824611	FALSE	TRUE	FALSE	FALSE	0.0546345	0.412931	0.656165	0.151632	0.235853	0.692557	0.778909	0.760455	1.01502	0.632024	1.10873	0.652531
ENSG00000136449	MYCBPAP	protein_coding	other_protein_coding	MYCBP associated protein [Source:HGNC Symbol;Acc:HGNC:19677]	0.484863	0.50813	FALSE	FALSE	FALSE	TRUE	0.746775	0.847302	0.419601	0.589388	0.356594	-0.0504802	0.515636	0.313039	0.752101	0.461881	0.787721	0.2184
ENSG00000137166	FOXP4	protein_coding	other_protein_coding	forkhead box P4 [Source:HGNC Symbol;Acc:HGNC:20842]	0.241754	2.06863	FALSE	TRUE	FALSE	FALSE	-0.0538418	0.502262	0.00560915	0.290819	0.297486	0.408191	1.96015	2.10142	1.86719	2.06806	2.08876	2.3262
ENSG00000137270	GCM1	protein_coding	other_protein_coding	glial cells missing homolog 1 [Source:HGNC Symbol;Acc:HGNC:4197]	0.158596	-0.0838132	FALSE	FALSE	TRUE	FALSE	-0.171142	0.366102	-0.138341	0.355681	0.297486	0.241789	0.119254	-0.824273	-0.0667788	0.124331	0.249245	-0.104658
ENSG00000137474	MYO7A	protein_coding	other_protein_coding	myosin VIIA [Source:HGNC Symbol;Acc:HGNC:7606]	0.162725	0.645422	FALSE	TRUE	FALSE	FALSE	0.421705	0.106018	0.419601	-0.00243176	-0.119335	0.15079	1.1577	0.982831	1.01502	0.268956	0.646179	-0.198145
ENSG00000137563	GGH	protein_coding	other_protein_coding	gamma-glutamyl hydrolase [Source:HGNC Symbol;Acc:HGNC:4248]	0.865017	0.545224	FALSE	FALSE	TRUE	FALSE	1.18895	0.812795	1.03742	0.790461	0.667927	0.692557	0.729958	0.982831	0.88954	-0.4243	0.874913	0.2184
ENSG00000137726	FXYD6	protein_coding	other_protein_coding	FXYD domain containing ion transport regulator 6 [Source:HGNC Symbol;Acc:HGNC:4030]	0.567692	1.88257	FALSE	FALSE	FALSE	TRUE	0.840669	0.946132	0.859348	-0.00243176	0.520642	0.241789	2.12067	2.19334	2.30417	1.30405	1.69246	1.68071
ENSG00000137731	FXYD2	protein_coding	other_protein_coding	FXYD domain containing ion transport regulator 2 [Source:HGNC Symbol;Acc:HGNC:4026]	-0.163117	0.5713	FALSE	TRUE	FALSE	TRUE	0.646342	0.106018	0.312927	-0.86702	-1.12649	-0.0504802	0.778909	0.807757	0.237835	0.461881	0.543462	0.597955
ENSG00000137941	TTLL7	protein_coding	other_protein_coding	tubulin tyrosine ligase like 7 [Source:HGNC Symbol;Acc:HGNC:26242]	1.15951	0.753552	FALSE	FALSE	TRUE	FALSE	1.70391	1.28509	1.71891	0.222903	0.71386	1.31239	1.04214	1.02347	1.30441	0.336172	0.831976	-0.0168627
ENSG00000138741	TRPC3	protein_coding	other_protein_coding	transient receptor potential cation channel subfamily C member 3 [Source:HGNC Symbol;Acc:HGNC:12335]	-0.999867	-1.12862	TRUE	FALSE	FALSE	FALSE	0.646342	0.317701	0.740902	-3.34754	-2.31447	-2.04214	0.331016	-0.445842	0.600178	-2.5519	-2.58347	-2.12172
ENSG00000139044	B4GALNT3	protein_coding	other_protein_coding	beta-1,4-N-acetyl-galactosaminyltransferase 3 [Source:HGNC Symbol;Acc:HGNC:24137]	0.558023	0.703787	FALSE	FALSE	TRUE	FALSE	0.840669	0.704025	0.518928	0.355681	0.520642	0.408191	1.42704	0.71155	1.01502	0.684554	0.489224	-0.104658
ENSG00000139344	AMDHD1	protein_coding	other_protein_coding	amidohydrolase domain containing 1 [Source:HGNC Symbol;Acc:HGNC:28577]	0.629677	0.432413	FALSE	FALSE	TRUE	FALSE	1.06474	0.881003	0.820937	0.290819	0.235853	0.484707	0.778909	0.660928	0.752101	-0.124061	0.543462	-0.0168627
ENSG00000139351	SYCP3	protein_coding	other_protein_coding	synaptonemal complex protein 3 [Source:HGNC Symbol;Acc:HGNC:18130]	0.351098	0.0165327	FALSE	FALSE	TRUE	FALSE	-0.171142	0.317701	0.419601	0.642344	0.413375	0.484707	0.119254	-0.146333	0.0156131	-0.124061	0.432867	-0.198145
ENSG00000139410	SDSL	protein_coding	other_protein_coding	serine dehydratase like [Source:HGNC Symbol;Acc:HGNC:30404]	0.51046	0.339981	TRUE	FALSE	TRUE	FALSE	0.338317	0.777442	0.740902	0.477262	0.171469	0.557369	0.331016	0.760455	0.0935528	0.124331	0.374218	0.356315
ENSG00000139572	GPR84	protein_coding	other_protein_coding	G protein-coupled receptor 84 [Source:HGNC Symbol;Acc:HGNC:4535]	1.10433	1.05984	FALSE	FALSE	TRUE	FALSE	1.75304	1.78973	1.69786	0.290819	0.468005	0.626546	1.54494	1.78424	1.51734	0.877409	-0.120758	0.755856
ENSG00000139880	CDH24	protein_coding	other_protein_coding	cadherin 24 [Source:HGNC Symbol;Acc:HGNC:14265]		0.301427	FALSE	TRUE	FALSE	FALSE							0.331016	0.377162	0.545761	0.735238	-0.399014	0.2184
ENSG00000139899	CBLN3	protein_coding	other_protein_coding	cerebellin 3 precursor [Source:HGNC Symbol;Acc:HGNC:20146]	0.49795	1.40147	FALSE	FALSE	FALSE	TRUE	0.840669	0.458287	0.611854	0.790461	-0.0409568	0.327388	1.396	1.6084	1.09299	1.23528	1.2459	1.83024
ENSG00000139926	FRMD6	protein_coding	other_protein_coding	FERM domain containing 6 [Source:HGNC Symbol;Acc:HGNC:19839]	0.73654	0.0178093	TRUE	FALSE	TRUE	FALSE	0.928824	0.704025	0.699156	0.355681	0.801559	0.929996	0.729958	0.313039	-0.247183	-0.803899	0.313085	-0.198145
ENSG00000139998	RAB15	protein_coding	other_protein_coding	RAB15, member RAS oncogene family [Source:HGNC Symbol;Acc:HGNC:20150]	0.165064	1.55377	FALSE	TRUE	FALSE	TRUE	0.249813	0.812795	0.0725333	-0.0861074	0.104077	-0.162729	2.02245	1.63487	1.70285	1.46286	1.51382	0.985795
ENSG00000140287	HDC	protein_coding	other_protein_coding	histidine decarboxylase [Source:HGNC Symbol;Acc:HGNC:4855]	2.21496	2.3926	FALSE	FALSE	FALSE	TRUE	4.27476	4.27824	4.23868	0.222903	0.0333818	0.241789	4.27825	4.26285	4.2875	0.520853	0.787721	0.2184
ENSG00000140451	PIF1	protein_coding	other_protein_coding	PIF1 5'-to-3' DNA helicase [Source:HGNC Symbol;Acc:HGNC:26220]	0.161149	0.507422	FALSE	TRUE	FALSE	FALSE	0.155522	-0.0759961	-0.0645712	0.534414	0.468005	-0.0504802	0.679288	0.554023	0.932589	-0.0364252	0.432867	0.482188
ENSG00000140675	SLC5A2	protein_coding	other_protein_coding	solute carrier family 5 member 2 [Source:HGNC Symbol;Acc:HGNC:11037]	-0.567311	0.0473136	FALSE	FALSE	FALSE	TRUE	-0.678442	-0.527922	-1.79133	0.417752	0.297486	-1.1214	-0.429104	-0.0588827	-0.831429	0.461881	0.543462	0.597955
ENSG00000140682	TGFB1I1	protein_coding	other_protein_coding	transforming growth factor beta 1 induced transcript 1 [Source:HGNC Symbol;Acc:HGNC:11767]		0.298682	FALSE	FALSE	FALSE	TRUE							0.515636	-0.338946	0.430352	0.784201	0.182449	0.2184
ENSG00000140939	NOL3	protein_coding	other_protein_coding	nucleolar protein 3 [Source:HGNC Symbol;Acc:HGNC:7869]	0.568718	0.747037	FALSE	FALSE	TRUE	FALSE	0.778757	0.777442	0.656165	0.417752	0.297486	0.484707	1.29864	0.760455	1.27126	-0.0364252	0.831976	0.356315
ENSG00000140961	OSGIN1	protein_coding	other_protein_coding	oxidative stress induced growth inhibitor 1 [Source:HGNC Symbol;Acc:HGNC:30093]	0.495163	1.36989	FALSE	FALSE	FALSE	TRUE	0.338317	0.812795	0.820937	0.477262	0.468005	0.053662	1.396	1.24585	1.48878	1.40142	1.14426	1.54304
ENSG00000141497	ZMYND15	protein_coding	other_protein_coding	zinc finger MYND-type containing 15 [Source:HGNC Symbol;Acc:HGNC:20997]	0.304173	1.35358	FALSE	FALSE	FALSE	TRUE	0.461658	0.317701	0.820937	-0.370905	0.758376	-0.162729	1.48719	1.8535	1.79904	1.0475	0.787721	1.14654
ENSG00000141542	RAB40B	protein_coding	other_protein_coding	RAB40B, member RAS oncogene family [Source:HGNC Symbol;Acc:HGNC:18284]	0.342201	1.10037	FALSE	TRUE	FALSE	FALSE	-0.171142	-0.0127386	0.656165	0.589388	0.235853	0.75568	0.959622	1.24585	0.845166	0.684554	1.21281	1.6542
ENSG00000141655	TNFRSF11A	protein_coding	other_protein_coding	TNF receptor superfamily member 11a [Source:HGNC Symbol;Acc:HGNC:11908]	0.520468	0.908753	FALSE	TRUE	FALSE	FALSE	0.00141568	0.502262	0.611854	0.477262	0.71386	0.816156	0.626773	1.063	0.932589	1.33724	1.0723	0.420624
ENSG00000141665	FBXO15	protein_coding	other_protein_coding	F-box protein 15 [Source:HGNC Symbol;Acc:HGNC:13617]	0.515641	0.307593	TRUE	FALSE	FALSE	FALSE	0.778757	0.458287	0.656165	0.693425	-0.119335	0.626546	0.572274	0.10156	0.304903	0.461881	-0.300178	0.705118
ENSG00000141854	MISP3	protein_coding	other_protein_coding	MISP family member 3 [Source:HGNC Symbol;Acc:HGNC:26963]	0.754106	1.34398	FALSE	TRUE	FALSE	FALSE	0.611249	-0.0127386	0.859348	1.26585	1.17438	0.626546	1.62744	1.31296	0.703216	1.63289	0.957135	1.83024
ENSG00000142156	COL6A1	protein_coding	other_protein_coding	collagen type VI alpha 1 chain [Source:HGNC Symbol;Acc:HGNC:2211]	0.287028	1.06872	FALSE	FALSE	FALSE	TRUE	1.03856	0.847302	0.656165	0.290819	-0.383798	-0.726881	1.36427	1.8077	1.48878	0.735238	0.595734	0.420624
ENSG00000142235	LMTK3	protein_coding	other_protein_coding	lemur tyrosine kinase 3 [Source:HGNC Symbol;Acc:HGNC:19295]	0.373297	1.92054	FALSE	FALSE	FALSE	TRUE	0.538392	0.665867	0.36725	0.417752	0.667927	-0.417403	1.96015	2.04332	1.62624	1.90052	1.80775	2.18523
ENSG00000142606	MMEL1	protein_coding	other_protein_coding	membrane metalloendopeptidase like 1 [Source:HGNC Symbol;Acc:HGNC:14668]	-0.337592	-0.270736	FALSE	FALSE	TRUE	FALSE	-0.863517	-0.933839	-1.37993	0.222903	0.520642	0.408191	-0.808444	-0.561297	-0.983194	-0.0364252	0.11241	0.652531
ENSG00000142627	EPHA2	protein_coding	other_protein_coding	EPH receptor A2 [Source:HGNC Symbol;Acc:HGNC:3386]		-0.156198	FALSE	TRUE	FALSE	FALSE							0.263824	0.853558	0.304903	-0.540079	-0.880253	-0.939138
ENSG00000143184	XCL1	protein_coding	other_protein_coding	X-C motif chemokine ligand 1 [Source:HGNC Symbol;Acc:HGNC:10645]	1.02426	0.601152	TRUE	FALSE	TRUE	FALSE	1.21256	1.31004	1.39207	0.966907	0.571427	0.692557	1.396	1.063	0.167497	0.400396	0.0387968	0.541232
ENSG00000143199	ADCY10	protein_coding	other_protein_coding	adenylate cyclase 10 [Source:HGNC Symbol;Acc:HGNC:21285]	0.274264	0.151973	FALSE	FALSE	TRUE	FALSE	0.10596	-0.0759961	-0.216087	0.790461	0.71386	0.327388	0.263824	0.245932	-0.247183	0.0461907	0.182449	0.420624
ENSG00000143434	SEMA6C	protein_coding	other_protein_coding	semaphorin 6C [Source:HGNC Symbol;Acc:HGNC:10740]	0.172434	1.68959	FALSE	TRUE	FALSE	TRUE	0.338317	0.412931	-0.385403	-0.0861074	-0.119335	0.874198	1.45743	1.49737	1.48878	1.57841	1.89377	2.22179
ENSG00000143443	C1orf56	protein_coding	other_protein_coding	chromosome 1 open reading frame 56 [Source:HGNC Symbol;Acc:HGNC:26045]	0.240948	1.18046	FALSE	FALSE	FALSE	TRUE	0.155522	0.412931	0.312927	0.477262	0.0333818	0.053662	0.959622	1.13894	1.16696	1.80884	0.787721	1.22066
ENSG00000143545	RAB13	protein_coding	other_protein_coding	RAB13, member RAS oncogene family [Source:HGNC Symbol;Acc:HGNC:9762]	0.53419	-0.0052497	TRUE	FALSE	TRUE	FALSE	0.461658	0.626672	0.36725	0.693425	0.571427	0.484707	0.456682	-0.146333	-0.694121	-0.317126	0.313085	0.356315
ENSG00000143630	HCN3	protein_coding	other_protein_coding	hyperpolarization activated cyclic nucleotide gated potassium channel 3 [Source:HGNC Symbol;Acc:HGNC:19183]		0.606261	FALSE	FALSE	FALSE	TRUE							0.826253	0.760455	0.167497	0.336172	0.694919	0.852272
ENSG00000143819	EPHX1	protein_coding	other_protein_coding	epoxide hydrolase 1 [Source:HGNC Symbol;Acc:HGNC:3401]		0.751937	FALSE	TRUE	FALSE	TRUE							0.515636	1.02347	0.237835	1.00682	0.742066	0.985795
ENSG00000143847	PPFIA4	protein_coding	other_protein_coding	PTPRF interacting protein alpha 4 [Source:HGNC Symbol;Acc:HGNC:9248]	0.814688	1.5768	FALSE	FALSE	FALSE	TRUE	1.06474	1.23384	1.22561	0.642344	0.667927	0.053662	2.34854	1.87587	1.59978	0.921847	1.45843	1.25634
ENSG00000143850	PLEKHA6	protein_coding	other_protein_coding	pleckstrin homology domain containing A6 [Source:HGNC Symbol;Acc:HGNC:17053]		0.0243703	FALSE	TRUE	FALSE	FALSE							0.826253	0.497444	0.237835	-0.124061	-0.505123	-0.786127
ENSG00000144130	NT5DC4	protein_coding	other_protein_coding	5'-nucleotidase domain containing 4 [Source:HGNC Symbol;Acc:HGNC:27678]	-0.0732375	0.864749	FALSE	TRUE	FALSE	TRUE	0.203438	-0.142155	0.256479	-0.86702	-0.0409568	0.15079	0.193349	1.21109	0.974391	1.08706	0.694919	1.02769
ENSG00000144214	LYG1	protein_coding	other_protein_coding	lysozyme g1 [Source:HGNC Symbol;Acc:HGNC:27014]	0.483402	0.161543	FALSE	FALSE	TRUE	FALSE	0.338317	0.106018	0.781474	0.88138	0.235853	0.557369	0.119254	-0.146333	0.430352	0.400396	0.182449	-0.0168627
ENSG00000144407	PTH2R	protein_coding	other_protein_coding	parathyroid hormone 2 receptor [Source:HGNC Symbol;Acc:HGNC:9609]	0.204119	0.298002	FALSE	FALSE	FALSE	TRUE	-0.171142	0.626672	0.0725333	0.355681	0.758376	-0.417403	0.193349	0.245932	-0.0667788	0.336172	0.374218	0.705118
ENSG00000144485	HES6	protein_coding	other_protein_coding	hes family bHLH transcription factor 6 [Source:HGNC Symbol;Acc:HGNC:18254]	0.616546	0.435138	TRUE	FALSE	FALSE	FALSE	0.538392	0.317701	0.470119	1.33182	0.71386	0.327388	0.119254	0.023568	0.48921	0.461881	0.489224	1.02769
ENSG00000144668	ITGA9	protein_coding	other_protein_coding	integrin subunit alpha 9 [Source:HGNC Symbol;Acc:HGNC:6145]	0.866257	0.828507	FALSE	FALSE	FALSE	TRUE	1.46929	1.3587	1.10291	0.693425	-0.119335	0.692557	0.916521	0.982831	1.27126	0.400396	0.694919	0.705118
ENSG00000145014	TMEM44	protein_coding	other_protein_coding	transmembrane protein 44 [Source:HGNC Symbol;Acc:HGNC:25120]	0.164579	0.49215	FALSE	TRUE	FALSE	TRUE	0.249813	-0.442075	0.36725	0.290819	0.468005	0.053662	0.395217	0.313039	0.600178	0.268956	0.432867	0.942646
ENSG00000145451	GLRA3	protein_coding	other_protein_coding	glycine receptor alpha 3 [Source:HGNC Symbol;Acc:HGNC:4328]	-0.80614		TRUE	FALSE	FALSE	FALSE	0.338317	0.317701	0.312927	-1.0232	-2.74044	-2.04214
ENSG00000145632	PLK2	protein_coding	other_protein_coding	polo like kinase 2 [Source:HGNC Symbol;Acc:HGNC:19699]	0.490505	0.0840781	TRUE	FALSE	TRUE	FALSE	0.203438	0.881003	0.518928	0.477262	0.235853	0.626546	0.395217	0.023568	-0.346616	-0.0364252	0.11241	0.356315
ENSG00000145757	SPATA9	protein_coding	other_protein_coding	spermatogenesis associated 9 [Source:HGNC Symbol;Acc:HGNC:22988]	0.0251796	-0.0196946	FALSE	FALSE	TRUE	FALSE	0.10596	-0.36105	-0.798614	0.290819	0.356594	0.557369	-0.222286	-0.824273	0.430352	0.400396	-0.120758	0.2184
ENSG00000145850	TIMD4	protein_coding	other_protein_coding	T-cell immunoglobulin and mucin domain containing 4 [Source:HGNC Symbol;Acc:HGNC:25132]	0.639041	0.946169	FALSE	FALSE	FALSE	TRUE	1.18895	0.847302	1.07054	0.417752	1.03659	-0.726881	0.959622	1.46823	0.703216	1.0475	0.646179	0.852272
ENSG00000146054	TRIM7	protein_coding	other_protein_coding	tripartite motif containing 7 [Source:HGNC Symbol;Acc:HGNC:16278]	0.612915	0.984054	FALSE	FALSE	FALSE	TRUE	0.714068	1.12554	1.22561	0.417752	0.758376	-0.563859	1.0817	1.34538	1.62624	0.784201	0.646179	0.420624
ENSG00000146197	SCUBE3	protein_coding	other_protein_coding	signal peptide, CUB domain and EGF like domain containing 3 [Source:HGNC Symbol;Acc:HGNC:13655]	-0.983321	-0.306599	FALSE	TRUE	FALSE	FALSE	-0.36718	0.366102	0.197732	-2.2464	-1.29821	-2.55197	0.456682	0.245932	0.304903	-1.127	-1.19853	-0.521582
ENSG00000147117	ZNF157	protein_coding	other_protein_coding	zinc finger protein 157 [Source:HGNC Symbol;Acc:HGNC:12942]	0.425827	-0.0810424	FALSE	FALSE	TRUE	FALSE	-0.0538418	0.161921	0.256479	0.534414	0.620484	1.03551	-0.321992	0.313039	0.600178	-0.803899	0.374218	-0.647799
ENSG00000147144	CCDC120	protein_coding	other_protein_coding	coiled-coil domain containing 120 [Source:HGNC Symbol;Acc:HGNC:28910]	-0.256755	1.36009	FALSE	TRUE	FALSE	TRUE	0.338317	0.0478615	-0.683699	0.151632	-0.483946	-0.910698	1.42704	1.27979	1.33682	1.65938	1.03492	1.42259
ENSG00000147862	NFIB	protein_coding	other_protein_coding	nuclear factor I B [Source:HGNC Symbol;Acc:HGNC:7785]	0.0634516	-0.0714611	FALSE	FALSE	TRUE	FALSE	0.0546345	-0.933839	-0.385403	0.790461	0.297486	0.557369	-0.321992	-0.686801	-0.453413	0.632024	0.11241	0.289005
ENSG00000147912	FBXO10	protein_coding	other_protein_coding	F-box protein 10 [Source:HGNC Symbol;Acc:HGNC:13589]	-0.581593	0.687227	FALSE	TRUE	FALSE	TRUE	0.249813	-0.284335	-0.385403	-0.86702	-0.834379	-1.36823	0.826253	0.71155	1.16696	0.400396	0.313085	0.705118
ENSG00000148225	WDR31	protein_coding	other_protein_coding	WD repeat domain 31 [Source:HGNC Symbol;Acc:HGNC:21421]	-0.0412703		FALSE	FALSE	TRUE	FALSE	0.155522	-0.284335	-0.683699	0.151632	0.171469	0.241789
ENSG00000149516	MS4A3	protein_coding	other_protein_coding	membrane spanning 4-domains A3 [Source:HGNC Symbol;Acc:HGNC:7317]	1.48636	1.53415	FALSE	FALSE	TRUE	FALSE	2.51166	2.61739	2.63215	0.151632	0.520642	0.484707	2.39638	2.72384	2.61288	0.784201	0.543462	0.144162
ENSG00000150672	DLG2	protein_coding	other_protein_coding	discs large MAGUK scaffold protein 2 [Source:HGNC Symbol;Acc:HGNC:2901]	0.63175	1.16853	FALSE	TRUE	FALSE	FALSE	0.746775	-0.142155	1.03742	0.924777	0.468005	0.75568	1.396	1.40811	1.4299	0.877409	0.957135	0.942646
ENSG00000150760	DOCK1	protein_coding	other_protein_coding	dedicator of cytokinesis 1 [Source:HGNC Symbol;Acc:HGNC:2987]	0.611027	0.742431	FALSE	FALSE	TRUE	FALSE	0.778757	0.704025	0.36725	0.151632	1.10713	0.557369	0.826253	1.10147	0.932589	0.964958	0.646179	-0.0168627
ENSG00000151090	THRB	protein_coding	other_protein_coding	thyroid hormone receptor beta [Source:HGNC Symbol;Acc:HGNC:11799]	0.284832	0.401223	TRUE	FALSE	FALSE	FALSE	0.611249	0.267621	0.781474	-0.0861074	0.297486	-0.162729	0.778909	0.853558	0.167497	-0.124061	0.249245	0.482188
ENSG00000151164	RAD9B	protein_coding	other_protein_coding	RAD9 checkpoint clamp component B [Source:HGNC Symbol;Acc:HGNC:21700]	0.233854	0.558494	FALSE	FALSE	FALSE	TRUE	0.338317	0.366102	0.656165	-0.86702	1.07229	-0.162729	0.679288	0.313039	0.932589	0.400396	0.543462	0.482188
ENSG00000151789	ZNF385D	protein_coding	other_protein_coding	zinc finger protein 385D [Source:HGNC Symbol;Acc:HGNC:26191]	0.0502712	0.504194	FALSE	TRUE	FALSE	FALSE	0.249813	0.267621	-0.138341	-0.47987	-0.290153	0.692557	1.00147	0.71155	0.600178	0.520853	0.489224	-0.298111
ENSG00000152377	SPOCK1	protein_coding	other_protein_coding	SPARC/osteonectin, cwcv and kazal like domains proteoglycan 1 [Source:HGNC Symbol;Acc:HGNC:11251]	0.151339	-0.00529535	TRUE	FALSE	FALSE	FALSE	0.155522	0.317701	0.611854	-0.370905	0.356594	-0.162729	0.572274	-0.338946	-0.0667788	-0.665967	0.249245	0.2184
ENSG00000152672	CLEC4F	protein_coding	other_protein_coding	C-type lectin domain family 4 member F [Source:HGNC Symbol;Acc:HGNC:25357]	1.18214	0.831039	FALSE	FALSE	TRUE	FALSE	1.25864	1.23384	1.69786	1.08638	0.999981	0.816156	1.04214	1.6084	1.01502	-0.0364252	0.874913	0.482188
ENSG00000152952	PLOD2	protein_coding	other_protein_coding	procollagen-lysine,2-oxoglutarate 5-dioxygenase 2 [Source:HGNC Symbol;Acc:HGNC:9082]	0.535957	0.227779	FALSE	FALSE	TRUE	FALSE	0.900033	0.458287	0.611854	0.589388	0.171469	0.484707	0.626773	0.941014	0.368991	0.198455	-0.120758	-0.647799
ENSG00000153531	ADPRHL1	protein_coding	other_protein_coding	ADP-ribosylhydrolase like 1 [Source:HGNC Symbol;Acc:HGNC:21303]	-0.0322811	0.364839	FALSE	FALSE	FALSE	TRUE	0.155522	-0.284335	-0.478147	0.290819	-0.119335	0.241789	0.119254	0.377162	0.304903	0.400396	0.182449	0.804869
ENSG00000153721	CNKSR3	protein_coding	other_protein_coding	CNKSR family member 3 [Source:HGNC Symbol;Acc:HGNC:23034]	-0.0726234	0.164382	FALSE	FALSE	FALSE	TRUE	0.00141568	-1.18962	-0.798614	-0.00243176	0.468005	1.0855	-0.321992	-0.686801	0.0156131	0.632024	0.694919	0.652531
ENSG00000153832	FBXO36	protein_coding	other_protein_coding	F-box protein 36 [Source:HGNC Symbol;Acc:HGNC:27020]	0.501078	0.403831	FALSE	FALSE	TRUE	FALSE	0.380614	0.267621	0.36725	1.00784	0.356594	0.626546	0.572274	0.245932	0.974391	0.268956	-0.120758	0.482188
ENSG00000154134	ROBO3	protein_coding	other_protein_coding	roundabout guidance receptor 3 [Source:HGNC Symbol;Acc:HGNC:13433]	0.598666	1.97176	FALSE	FALSE	FALSE	TRUE	0.840669	0.317701	0.566139	0.88138	1.03659	-0.0504802	1.67993	1.94096	1.77558	2.12619	2.03298	2.27494
ENSG00000154240	CEP112	protein_coding	other_protein_coding	centrosomal protein 112 [Source:HGNC Symbol;Acc:HGNC:28514]	0.438334	0.539068	FALSE	FALSE	TRUE	FALSE	0.203438	-0.0127386	0.0725333	1.00784	0.801559	0.557369	0.456682	0.438557	0.167497	1.40142	0.874913	-0.104658
ENSG00000154262	ABCA6	protein_coding	other_protein_coding	ATP binding cassette subfamily A member 6 [Source:HGNC Symbol;Acc:HGNC:36]	0.691678	0.424283	TRUE	FALSE	TRUE	FALSE	0.810045	0.267621	0.781474	0.642344	0.468005	1.18058	0.572274	-0.0588827	0.845166	0.632024	0.489224	0.065895
ENSG00000154330	PGM5	protein_coding	other_protein_coding	phosphoglucomutase 5 [Source:HGNC Symbol;Acc:HGNC:8908]	1.09388	0.958079	FALSE	FALSE	FALSE	TRUE	2.08264	1.69817	1.51746	0.534414	0.104077	0.626546	1.26468	1.6084	1.70285	0.198455	0.432867	0.541232
ENSG00000154529	CNTNAP3B	protein_coding	other_protein_coding	contactin associated protein like 3B [Source:HGNC Symbol;Acc:HGNC:32035]	-0.129644	-0.456987	FALSE	TRUE	FALSE	FALSE	-0.0538418	0.366102	0.699156	-1.0232	-0.202217	-0.563859	0.515636	0.660928	0.430352	-1.54401	-1.86569	-0.939138
ENSG00000154556	SORBS2	protein_coding	other_protein_coding	sorbin and SH3 domain containing 2 [Source:HGNC Symbol;Acc:HGNC:24098]		-0.832493	FALSE	FALSE	FALSE	TRUE							-2.13576	-2.56042	-1.82928	0.735238	0.313085	0.482188
ENSG00000155254	MARVELD1	protein_coding	other_protein_coding	MARVEL domain containing 1 [Source:HGNC Symbol;Acc:HGNC:28674]	0.96279	2.6393	FALSE	FALSE	FALSE	TRUE	1.14054	1.18071	1.51746	0.88138	1.10713	-0.0504802	2.85021	2.72384	2.85589	2.10707	2.61729	2.68153
ENSG00000155367	PPM1J	protein_coding	other_protein_coding	protein phosphatase, Mg2+/Mn2+ dependent 1J [Source:HGNC Symbol;Acc:HGNC:20785]	-0.527546	-0.0728239	FALSE	TRUE	FALSE	FALSE	-0.298831	0.366102	-0.577265	-1.39777	-0.973055	-0.284454	0.456682	0.175552	0.799384	-0.4243	-0.505123	-0.939138
ENSG00000155974	GRIP1	protein_coding	other_protein_coding	glutamate receptor interacting protein 1 [Source:HGNC Symbol;Acc:HGNC:18708]	0.597723	0.454407	FALSE	FALSE	TRUE	FALSE	0.810045	-0.0127386	0.256479	0.790461	0.758376	0.983715	0.331016	0.377162	0.167497	-0.0364252	1.03492	0.852272
ENSG00000156113	KCNMA1	protein_coding	other_protein_coding	potassium calcium-activated channel subfamily M alpha 1 [Source:HGNC Symbol;Acc:HGNC:6284]	0.845297	0.383375	TRUE	FALSE	FALSE	FALSE	0.646342	0.586382	0.470119	0.924777	1.17438	1.26977	0.119254	1.02347	0.0935528	0.461881	0.313085	0.289005
ENSG00000156564	LRFN2	protein_coding	other_protein_coding	leucine rich repeat and fibronectin type III domain containing 2 [Source:HGNC Symbol;Acc:HGNC:21226]	-0.29067	-0.00918873	TRUE	FALSE	FALSE	FALSE	0.155522	0.317701	0.518928	-1.0232	-0.591569	-1.1214	0.456682	0.438557	0.167497	-0.124061	-0.20768	-0.786127
ENSG00000156886	ITGAD	protein_coding	other_protein_coding	integrin subunit alpha D [Source:HGNC Symbol;Acc:HGNC:6146]	-0.425264	0.353811	FALSE	TRUE	FALSE	FALSE	0.155522	0.317701	-0.216087	-1.39777	-1.12649	-0.284454	1.1202	0.71155	0.845166	-0.317126	-0.0387757	-0.198145
ENSG00000157322	CLEC18A	protein_coding	other_protein_coding	C-type lectin domain family 18 member A [Source:HGNC Symbol;Acc:HGNC:30388]	-0.0664441	0.707585	FALSE	TRUE	FALSE	TRUE	0.57528	-0.0127386	0.197732	-0.0861074	-1.12649	0.053662	0.263824	0.608465	0.652617	0.577509	0.996552	1.14654
ENSG00000157470	FAM81A	protein_coding	other_protein_coding	family with sequence similarity 81 member A [Source:HGNC Symbol;Acc:HGNC:28379]	0.398273	-0.0700359	TRUE	FALSE	TRUE	FALSE	0.338317	0.7412	0.419601	0.477262	0.171469	0.241789	0.456682	-0.146333	0.48921	-0.803899	-0.399014	-0.0168627
ENSG00000158163	DZIP1L	protein_coding	other_protein_coding	DAZ interacting zinc finger protein 1 like [Source:HGNC Symbol;Acc:HGNC:26551]		0.186017	FALSE	TRUE	FALSE	FALSE							0.456682	0.175552	0.600178	-0.124061	0.11241	-0.104658
ENSG00000158286	RNF207	protein_coding	other_protein_coding	ring finger protein 207 [Source:HGNC Symbol;Acc:HGNC:32947]	0.526768	1.29069	FALSE	FALSE	FALSE	TRUE	0.746775	0.7412	0.566139	0.589388	0.801559	-0.284454	0.872093	1.13894	1.36852	1.63289	1.34084	1.39083
ENSG00000158292	GPR153	protein_coding	other_protein_coding	G protein-coupled receptor 153 [Source:HGNC Symbol;Acc:HGNC:23618]	0.460412	1.84365	FALSE	FALSE	FALSE	TRUE	0.714068	0.626672	0.656165	0.693425	0.356594	-0.284454	1.67993	1.98278	1.84483	1.76072	1.78542	2.0082
ENSG00000158352	SHROOM4	protein_coding	other_protein_coding	shroom family member 4 [Source:HGNC Symbol;Acc:HGNC:29215]	-0.0378854	-0.0204317	FALSE	TRUE	FALSE	FALSE	0.538392	0.161921	-0.216087	-0.370905	-0.290153	-0.0504802	0.395217	0.71155	0.703216	-0.317126	-0.505123	-1.11032
ENSG00000158427	TMSB15B	protein_coding	other_protein_coding	thymosin beta 15B [Source:HGNC Symbol;Acc:HGNC:28612]	0.179027	0.426693	FALSE	TRUE	FALSE	TRUE	0.461658	0.106018	-0.138341	0.693425	0.235853	-0.284454	0.331016	0.377162	0.304903	0.632024	0.432867	0.482188
ENSG00000158477	CD1A	protein_coding	other_protein_coding	CD1a molecule [Source:HGNC Symbol;Acc:HGNC:1634]	0.803585	0.550281	FALSE	FALSE	TRUE	FALSE	1.11571	1.38242	0.820937	0.290819	0.88423	0.327388	0.959622	1.13894	0.545761	0.124331	0.11241	0.420624
ENSG00000158482	SNX29P1	unprocessed_pseudogene	pseudogene	sorting nexin 29 pseudogene 1 [Source:HGNC Symbol;Acc:HGNC:31913]	0.218293	0.215906	FALSE	FALSE	FALSE	TRUE	0.646342	0.267621	0.13649	-0.0861074	1.07229	-0.726881	0.515636	-0.146333	-0.694121	0.268956	0.646179	0.705118
ENSG00000158714	SLAMF8	protein_coding	other_protein_coding	SLAM family member 8 [Source:HGNC Symbol;Acc:HGNC:21391]	1.20929	1.84226	FALSE	FALSE	FALSE	TRUE	1.78488	1.73549	1.63283	1.12411	1.14115	-0.162729	2.12067	2.04332	1.88921	1.83232	1.51382	1.6542
ENSG00000158859	ADAMTS4	protein_coding	other_protein_coding	ADAM metallopeptidase with thrombospondin type 1 motif 4 [Source:HGNC Symbol;Acc:HGNC:220]	0.354728	0.917707	FALSE	FALSE	FALSE	TRUE	0.646342	0.161921	0.36725	0.0766556	0.468005	0.408191	1.04214	0.760455	1.05453	0.831558	0.874913	0.942646
ENSG00000159164	SV2A	protein_coding	other_protein_coding	synaptic vesicle glycoprotein 2A [Source:HGNC Symbol;Acc:HGNC:20566]		0.742662	FALSE	TRUE	FALSE	TRUE							0.515636	0.660928	1.16696	0.877409	0.249245	0.985795
ENSG00000159403	C1R	protein_coding	other_protein_coding	complement C1r [Source:HGNC Symbol;Acc:HGNC:1246]	0.0301724	0.663516	FALSE	TRUE	FALSE	TRUE	0.203438	-0.0759961	-0.216087	-0.269596	0.297486	0.241789	0.515636	0.897948	0.600178	0.198455	0.91661	0.852272
ENSG00000159640	ACE	protein_coding	other_protein_coding	angiotensin I converting enzyme [Source:HGNC Symbol;Acc:HGNC:2707]	0.17676	1.16859	FALSE	TRUE	FALSE	TRUE	-0.36718	0.106018	0.740902	0.222903	0.520642	-0.162729	0.679288	1.17546	1.48878	1.33724	0.787721	1.54304
ENSG00000159648	TEPP	protein_coding	other_protein_coding	testis, prostate and placenta expressed [Source:HGNC Symbol;Acc:HGNC:33745]		-0.631555	FALSE	FALSE	FALSE	TRUE							-1.81204	-0.824273	-2.56339	0.268956	0.543462	0.597955
ENSG00000159712	ANKRD18CP	unprocessed_pseudogene	pseudogene	ankyrin repeat domain 18C, pseudogene [Source:HGNC Symbol;Acc:HGNC:43601]	0.307032	0.568841	FALSE	TRUE	FALSE	FALSE	0.0546345	-0.0127386	-0.0645712	1.12411	0.413375	0.327388	0.626773	0.313039	0.430352	0.964958	0.595734	0.482188
ENSG00000159714	ZDHHC1	protein_coding	other_protein_coding	zinc finger DHHC-type containing 1 [Source:HGNC Symbol;Acc:HGNC:17916]	0.346241	0.871491	FALSE	FALSE	FALSE	TRUE	0.611249	0.502262	0.611854	0.417752	-0.119335	0.053662	1.1202	1.21109	1.01502	0.735238	0.249245	0.898166
ENSG00000159784	FAM131B	protein_coding	other_protein_coding	family with sequence similarity 131 member B [Source:HGNC Symbol;Acc:HGNC:22202]	0.817477	1.04732	FALSE	FALSE	FALSE	TRUE	1.21256	1.82479	1.4686	0.0766556	0.171469	0.15079	1.36427	1.6084	1.54535	0.520853	0.489224	0.755856
ENSG00000160051	IQCC	protein_coding	other_protein_coding	IQ motif containing C [Source:HGNC Symbol;Acc:HGNC:25545]	0.609419	0.564035	TRUE	FALSE	FALSE	TRUE	0.680603	0.7412	0.656165	0.417752	1.10713	0.053662	0.572274	0.023568	0.652617	0.461881	0.646179	1.02769
ENSG00000160172	FAM86C2P	transcribed_unprocessed_pseudogene	pseudogene	family with sequence similarity 86 member C2, pseudogene [Source:HGNC Symbol;Acc:HGNC:42392]		0.405197	FALSE	TRUE	FALSE	TRUE							0.395217	0.313039	0.237835	0.400396	0.543462	0.541232
ENSG00000160183	TMPRSS3	protein_coding	other_protein_coding	transmembrane protease, serine 3 [Source:HGNC Symbol;Acc:HGNC:11877]	0.121114	0.602143	FALSE	FALSE	FALSE	TRUE	0.203438	-0.211494	0.13649	0.477262	0.171469	-0.0504802	0.119254	0.10156	0.304903	0.831558	1.03492	1.22066
ENSG00000160223	ICOSLG	protein_coding	other_protein_coding	inducible T-cell costimulator ligand [Source:HGNC Symbol;Acc:HGNC:17087]		0.200204	FALSE	TRUE	FALSE	FALSE							0.263824	0.497444	0.304903	0.124331	-0.20768	0.2184
ENSG00000160233	LRRC3	protein_coding	other_protein_coding	leucine rich repeat containing 3 [Source:HGNC Symbol;Acc:HGNC:14965]		0.710592	FALSE	TRUE	FALSE	TRUE							0.729958	0.608465	1.20257	0.735238	0.182449	0.804869
ENSG00000160284	SPATC1L	protein_coding	other_protein_coding	spermatogenesis and centriole associated 1 like [Source:HGNC Symbol;Acc:HGNC:1298]	-0.165366	1.71537	FALSE	TRUE	FALSE	TRUE	0.10596	0.704025	-0.577265	-0.370905	-0.290153	-0.563859	1.73058	1.83078	1.99454	1.73605	1.48639	1.51386
ENSG00000160321	ZNF208	protein_coding	other_protein_coding	zinc finger protein 208 [Source:HGNC Symbol;Acc:HGNC:12999]	1.34551	0.83389	TRUE	FALSE	FALSE	FALSE	1.58233	1.65985	1.85819	0.924777	0.96242	1.0855	1.26468	1.10147	0.167497	0.784201	1.14426	0.541232
ENSG00000160447	PKN3	protein_coding	other_protein_coding	protein kinase N3 [Source:HGNC Symbol;Acc:HGNC:17999]		0.805162	FALSE	FALSE	FALSE	TRUE							1.04214	0.853558	0.167497	1.08706	0.694919	0.985795
ENSG00000160781	PAQR6	protein_coding	other_protein_coding	progestin and adipoQ receptor family member 6 [Source:HGNC Symbol;Acc:HGNC:30132]	0.606448	1.85512	FALSE	TRUE	FALSE	FALSE	-0.0538418	0.106018	0.312927	1.12411	1.52293	0.626546	1.60046	1.6864	1.82212	1.90052	2.17718	1.94401
ENSG00000160957	RECQL4	protein_coding	other_protein_coding	RecQ like helicase 4 [Source:HGNC Symbol;Acc:HGNC:9949]	0.632255	0.947531	FALSE	TRUE	FALSE	FALSE	0.0546345	0.847302	0.470119	0.534414	0.801559	1.0855	0.959622	1.10147	0.368991	1.00682	0.957135	1.29116
ENSG00000161265	U2AF1L4	protein_coding	other_protein_coding	U2 small nuclear RNA auxiliary factor 1 like 4 [Source:HGNC Symbol;Acc:HGNC:23020]	0.287572	2.10431	FALSE	TRUE	FALSE	TRUE	-0.0538418	0.586382	0.611854	0.151632	0.71386	-0.284454	1.98122	2.17542	2.0736	2.10707	2.15993	2.1286
ENSG00000161277	THAP8	protein_coding	other_protein_coding	THAP domain containing 8 [Source:HGNC Symbol;Acc:HGNC:23191]	-0.124848	1.16929	FALSE	TRUE	FALSE	TRUE	-0.36718	-0.0759961	0.00560915	0.222903	-0.483946	-0.0504802	1.70547	0.554023	1.09299	1.16307	0.957135	1.54304
ENSG00000161643	SIGLEC16	transcribed_unprocessed_pseudogene	pseudogene	sialic acid binding Ig like lectin 16 (gene/pseudogene) [Source:HGNC Symbol;Acc:HGNC:24851]	-0.335363	0.0522338	FALSE	TRUE	FALSE	FALSE	0.155522	0.0478615	0.0725333	-0.597741	-1.12649	-0.563859	0.331016	0.245932	0.48921	-0.217366	0.11241	-0.647799
ENSG00000161714	PLCD3	protein_coding	other_protein_coding	phospholipase C delta 3 [Source:HGNC Symbol;Acc:HGNC:9061]		0.582716	FALSE	TRUE	FALSE	TRUE							0.626773	0.497444	0.752101	0.735238	0.595734	0.289005
ENSG00000161888	SPC24	protein_coding	other_protein_coding	SPC24, NDC80 kinetochore complex component [Source:HGNC Symbol;Acc:HGNC:26913]	-0.253534	0.240315	FALSE	FALSE	FALSE	TRUE	-1.19506	0.502262	-0.798614	0.222903	-0.202217	-0.0504802	-0.0414322	0.377162	0.237835	0.198455	0.249245	0.420624
ENSG00000162069	BICDL2	protein_coding	other_protein_coding	BICD family like cargo adaptor 2 [Source:HGNC Symbol;Acc:HGNC:33584]	0.332311	1.02322	FALSE	TRUE	FALSE	TRUE	0.10596	0.704025	0.740902	0.534414	-0.0409568	-0.0504802	1.1577	1.17546	1.09299	0.268956	1.45843	0.985795
ENSG00000162078	ZG16B	protein_coding	other_protein_coding	zymogen granule protein 16B [Source:HGNC Symbol;Acc:HGNC:30456]	0.164293	0.080611	FALSE	FALSE	FALSE	TRUE	0.294744	0.267621	-0.138341	-0.00243176	0.413375	0.15079	0.193349	-0.686801	-0.154163	0.461881	0.313085	0.356315
ENSG00000162148	PPP1R32	protein_coding	other_protein_coding	protein phosphatase 1 regulatory subunit 32 [Source:HGNC Symbol;Acc:HGNC:28869]	-0.0703869	1.29597	FALSE	TRUE	FALSE	TRUE	-0.233575	0.161921	0.419601	-0.00243176	-0.0409568	-0.726881	1.45743	1.49737	1.05453	1.19963	1.14426	1.42259
ENSG00000162383	SLC1A7	protein_coding	other_protein_coding	solute carrier family 1 member 7 [Source:HGNC Symbol;Acc:HGNC:10945]	0.961169	1.85432	FALSE	FALSE	FALSE	TRUE	1.72048	1.77188	1.49324	0.534414	0.297486	-0.0504802	2.48756	2.34534	2.32047	1.30405	1.2459	1.42259
ENSG00000162461	SLC25A34	protein_coding	other_protein_coding	solute carrier family 25 member 34 [Source:HGNC Symbol;Acc:HGNC:27653]	0.342468	0.765309	FALSE	FALSE	FALSE	TRUE	0.538392	0.458287	0.470119	0.534414	0.104077	-0.0504802	1.26468	0.377162	0.652617	0.632024	0.374218	1.29116
ENSG00000162512	SDC3	protein_coding	other_protein_coding	syndecan 3 [Source:HGNC Symbol;Acc:HGNC:10660]	-0.467587	0.47482	FALSE	FALSE	FALSE	TRUE	-0.965793	-0.442075	-0.138341	0.151632	-1.12649	-0.284454	-0.222286	0.175552	0.600178	0.520853	0.831976	0.942646
ENSG00000162522	KIAA1522	protein_coding	other_protein_coding	KIAA1522 [Source:HGNC Symbol;Acc:HGNC:29301]	-0.758617	0.169869	FALSE	TRUE	FALSE	FALSE	0.203438	-0.142155	0.256479	-1.90506	-1.29821	-1.66619	0.626773	0.377162	0.237835	-0.665967	-0.0387757	0.482188
ENSG00000162620	LRRIQ3	protein_coding	other_protein_coding	leucine rich repeats and IQ motif containing 3 [Source:HGNC Symbol;Acc:HGNC:28318]	0.33959	0.104026	FALSE	FALSE	FALSE	TRUE	0.0546345	0.626672	-0.298262	-0.00243176	0.571427	1.0855	-0.0414322	-0.146333	-0.247183	0.520853	0.249245	0.289005
ENSG00000162772	ATF3	protein_coding	other_protein_coding	activating transcription factor 3 [Source:HGNC Symbol;Acc:HGNC:785]	0.167981	0.841846	FALSE	TRUE	FALSE	TRUE	0.00141568	-0.36105	0.312927	-0.174937	0.413375	0.816156	0.193349	0.941014	1.20257	0.461881	1.14426	1.108
ENSG00000162873	KLHDC8A	protein_coding	other_protein_coding	kelch domain containing 8A [Source:HGNC Symbol;Acc:HGNC:25573]	-0.0245903	1.08275	FALSE	TRUE	FALSE	TRUE	0.00141568	0.366102	0.00560915	-0.269596	0.0333818	-0.284454	0.872093	1.27979	1.16696	0.964958	1.14426	1.0684
ENSG00000162877	PM20D1	protein_coding	other_protein_coding	peptidase M20 domain containing 1 [Source:HGNC Symbol;Acc:HGNC:26518]		-0.0212572	FALSE	FALSE	FALSE	TRUE							-0.129027	-0.239427	-0.983194	0.198455	0.543462	0.482188
ENSG00000162882	HAAO	protein_coding	other_protein_coding	3-hydroxyanthranilate 3,4-dioxygenase [Source:HGNC Symbol;Acc:HGNC:4796]	0.132617	1.80982	FALSE	TRUE	FALSE	TRUE	0.778757	0.366102	0.00560915	0.642344	-0.834379	-0.162729	1.91706	2.17542	1.51734	1.87814	1.54073	1.83024
ENSG00000162913	OBSCN-AS1	protein_coding	other_protein_coding	OBSCN antisense RNA 1 [Source:HGNC Symbol;Acc:HGNC:32047]	0.415628	1.58329	FALSE	FALSE	FALSE	TRUE	0.338317	0.626672	0.197732	0.534414	0.104077	0.692557	1.65392	1.31296	1.75174	1.80884	1.45843	1.51386
ENSG00000162931	TRIM17	protein_coding	other_protein_coding	tripartite motif containing 17 [Source:HGNC Symbol;Acc:HGNC:13430]		0.029745	FALSE	FALSE	FALSE	TRUE							-0.129027	-0.824273	0.0156131	0.268956	0.249245	0.597955
ENSG00000163082	SGPP2	protein_coding	other_protein_coding	sphingosine-1-phosphate phosphatase 2 [Source:HGNC Symbol;Acc:HGNC:19953]	0.195161	1.18204	FALSE	TRUE	FALSE	FALSE	0.421705	0.215739	-0.385403	0.355681	0.235853	0.327388	1.04214	0.982831	1.16696	1.40142	1.27824	1.22066
ENSG00000163155	LYSMD1	protein_coding	other_protein_coding	LysM domain containing 1 [Source:HGNC Symbol;Acc:HGNC:32070]	0.533753	0.683723	FALSE	FALSE	FALSE	TRUE	0.461658	0.913935	0.470119	0.693425	0.71386	-0.0504802	0.395217	0.554023	0.799384	0.921847	0.489224	0.942646
ENSG00000163462	TRIM46	protein_coding	other_protein_coding	tripartite motif containing 46 [Source:HGNC Symbol;Acc:HGNC:19019]	-0.0322801	1.04658	FALSE	TRUE	FALSE	TRUE	-0.863517	-0.0759961	0.0725333	0.151632	0.468005	0.053662	1.19424	1.10147	0.88954	0.735238	0.874913	1.48407
ENSG00000163661	PTX3	protein_coding	other_protein_coding	pentraxin 3 [Source:HGNC Symbol;Acc:HGNC:9692]	0.931185	0.509768	TRUE	FALSE	FALSE	FALSE	1.21256	1.31004	0.740902	0.477262	0.620484	1.22587	0.119254	1.063	0.652617	0.461881	0.543462	0.2184
ENSG00000163687	DNASE1L3	protein_coding	other_protein_coding	deoxyribonuclease 1 like 3 [Source:HGNC Symbol;Acc:HGNC:2959]	0.67128	0.378567	FALSE	FALSE	TRUE	FALSE	0.810045	0.977626	0.740902	0.589388	0.667927	0.241789	0.193349	0.760455	1.20257	0.520853	-0.20768	-0.198145
ENSG00000163746	PLSCR2	protein_coding	other_protein_coding	phospholipid scramblase 2 [Source:HGNC Symbol;Acc:HGNC:16494]	0.078339	0.313729	FALSE	FALSE	FALSE	TRUE	-0.233575	0.458287	-0.216087	-0.174937	-0.119335	0.75568	0.263824	0.10156	-0.346616	0.735238	0.646179	0.482188
ENSG00000163751	CPA3	protein_coding	other_protein_coding	carboxypeptidase A3 [Source:HGNC Symbol;Acc:HGNC:2298]	1.89555	1.66475	FALSE	FALSE	TRUE	FALSE	3.03965	3.1119	3.30302	0.693425	0.667927	0.557369	3.04289	3.12026	2.82194	0.461881	0.646179	-0.104658
ENSG00000163958	ZDHHC19	protein_coding	other_protein_coding	zinc finger DHHC-type containing 19 [Source:HGNC Symbol;Acc:HGNC:20713]		0.318707	FALSE	FALSE	FALSE	TRUE							0.119254	-0.146333	0.368991	0.632024	0.182449	0.755856
ENSG00000164050	PLXNB1	protein_coding	other_protein_coding	plexin B1 [Source:HGNC Symbol;Acc:HGNC:9103]		1.01829	FALSE	TRUE	FALSE	TRUE							1.51635	1.10147	1.01502	0.461881	1.30988	0.705118
ENSG00000164142	FAM160A1	protein_coding	other_protein_coding	family with sequence similarity 160 member A1 [Source:HGNC Symbol;Acc:HGNC:34237]	0.883672	1.23406	FALSE	FALSE	FALSE	TRUE	1.34662	1.58003	1.28326	-0.00243176	0.468005	0.626546	1.65392	1.91959	1.59978	1.00682	0.742066	0.482188
ENSG00000164309	CMYA5	protein_coding	other_protein_coding	cardiomyopathy associated 5 [Source:HGNC Symbol;Acc:HGNC:14305]	0.428675	0.187935	FALSE	FALSE	TRUE	FALSE	0.421705	-0.0127386	0.312927	0.534414	0.758376	0.557369	0.456682	-1.14611	0.48921	0.784201	-0.399014	0.942646
ENSG00000164626	KCNK5	protein_coding	other_protein_coding	potassium two pore domain channel subfamily K member 5 [Source:HGNC Symbol;Acc:HGNC:6280]	-0.151039	0.417586	FALSE	FALSE	FALSE	TRUE	0.00141568	0.161921	0.256479	-0.00243176	-0.202217	-1.1214	0.572274	-0.146333	0.368991	0.268956	0.543462	0.898166
ENSG00000164683	HEY1	protein_coding	other_protein_coding	hes related family bHLH transcription factor with YRPW motif 1 [Source:HGNC Symbol;Acc:HGNC:4880]	-0.206922	1.16561	FALSE	FALSE	FALSE	TRUE	0.249813	0.777442	0.656165	-0.174937	-0.707872	-2.04214	2.04264	1.55395	1.82212	0.520853	0.249245	0.804869
ENSG00000164776	PHKG1	protein_coding	other_protein_coding	phosphorylase kinase catalytic subunit gamma 1 [Source:HGNC Symbol;Acc:HGNC:8930]	0.324441	0.960338	FALSE	TRUE	FALSE	FALSE	0.338317	0.215739	0.00560915	0.477262	0.667927	0.241789	0.872093	0.941014	1.09299	1.12557	0.787721	0.942646
ENSG00000164867	NOS3	protein_coding	other_protein_coding	nitric oxide synthase 3 [Source:HGNC Symbol;Acc:HGNC:7876]	0.892638	1.5332	FALSE	FALSE	FALSE	TRUE	0.900033	1.38242	1.1959	1.19672	0.843487	-0.162729	1.51635	1.94096	1.51734	1.49263	1.27824	1.45366
ENSG00000164877	MICALL2	protein_coding	other_protein_coding	MICAL like 2 [Source:HGNC Symbol;Acc:HGNC:29672]	0.169438	1.1958	FALSE	TRUE	FALSE	TRUE	0.10596	0.0478615	0.256479	0.355681	0.413375	-0.162729	1.396	1.17546	0.932589	1.27008	0.91661	1.48407
ENSG00000164898	FMC1	protein_coding	other_protein_coding	formation of mitochondrial complex V assembly factor 1 homolog [Source:HGNC Symbol;Acc:HGNC:26946]	0.180381	0.348107	FALSE	TRUE	FALSE	FALSE	0.461658	-0.442075	0.470119	-0.174937	0.71386	0.053662	0.626773	0.245932	0.237835	0.520853	0.313085	0.144162
ENSG00000165300	SLITRK5	protein_coding	other_protein_coding	SLIT and NTRK like family member 5 [Source:HGNC Symbol;Acc:HGNC:20295]	0.0818039	-0.107469	FALSE	FALSE	TRUE	FALSE	-0.0538418	-0.527922	-0.923482	0.290819	0.571427	1.13382	-0.222286	-0.239427	-0.453413	0.336172	0.0387968	-0.104658
ENSG00000165304	MELK	protein_coding	other_protein_coding	maternal embryonic leucine zipper kinase [Source:HGNC Symbol;Acc:HGNC:16870]	0.943765	0.645445	TRUE	FALSE	FALSE	FALSE	0.461658	0.7412	1.10291	1.00784	1.03659	1.31239	0.826253	0.660928	-0.154163	1.19963	0.742066	0.597955
ENSG00000165309	ARMC3	protein_coding	other_protein_coding	armadillo repeat containing 3 [Source:HGNC Symbol;Acc:HGNC:30964]	0.458431	-0.114183	FALSE	TRUE	FALSE	FALSE	1.03856	0.586382	-0.0645712	-0.0861074	0.520642	0.75568	0.456682	0.554023	0.237835	-0.4243	-0.399014	-1.11032
ENSG00000165821	SALL2	protein_coding	other_protein_coding	spalt like transcription factor 2 [Source:HGNC Symbol;Acc:HGNC:10526]		0.618525	FALSE	TRUE	FALSE	FALSE							0.959622	1.31296	0.600178	0.520853	-0.0387757	0.356315
ENSG00000166123	GPT2	protein_coding	other_protein_coding	glutamic--pyruvic transaminase 2 [Source:HGNC Symbol;Acc:HGNC:18062]	0.934293	0.892712	FALSE	FALSE	TRUE	FALSE	1.28115	1.51712	1.58778	0.355681	0.171469	0.692557	1.396	1.78424	1.48878	-0.0364252	0.182449	0.541232
ENSG00000166126	AMN	protein_coding	other_protein_coding	amnion associated transmembrane protein [Source:HGNC Symbol;Acc:HGNC:14604]	1.15043	1.6269	FALSE	FALSE	FALSE	TRUE	1.30331	1.4736	1.28326	1.26585	1.52293	0.053662	2.02245	2.02342	1.75174	1.40142	1.10873	1.45366
ENSG00000166278	C2	protein_coding	other_protein_coding	complement C2 [Source:HGNC Symbol;Acc:HGNC:1248]	0.152207	0.829928	FALSE	TRUE	FALSE	TRUE	0.203438	0.366102	0.0725333	0.0766556	0.758376	-0.563859	0.872093	0.941014	0.845166	0.784201	0.831976	0.705118
ENSG00000166507	NDST2	protein_coding	other_protein_coding	N-deacetylase and N-sulfotransferase 2 [Source:HGNC Symbol;Acc:HGNC:7681]	0.148599	1.27277	FALSE	TRUE	FALSE	FALSE	-0.1113	-0.211494	0.13649	0.355681	0.571427	0.15079	1.29864	1.40811	1.33682	1.16307	1.2459	1.18408
ENSG00000166780	C16orf45	protein_coding	other_protein_coding	chromosome 16 open reading frame 45 [Source:HGNC Symbol;Acc:HGNC:19213]	0.361795	0.563726	FALSE	FALSE	TRUE	FALSE	0.421705	0.665867	0.470119	0.290819	0.171469	0.15079	1.04214	1.063	0.237835	0.124331	0.432867	0.482188
ENSG00000166793	YPEL4	protein_coding	other_protein_coding	yippee like 4 [Source:HGNC Symbol;Acc:HGNC:18328]	0.0704597	1.49111	FALSE	TRUE	FALSE	TRUE	0.203438	-0.0127386	-0.138341	0.477262	-0.591569	0.484707	1.67993	1.37709	1.33682	1.76072	1.27824	1.51386
ENSG00000166831	RBPMS2	protein_coding	other_protein_coding	RNA binding protein with multiple splicing 2 [Source:HGNC Symbol;Acc:HGNC:19098]		-0.0422033	FALSE	FALSE	FALSE	TRUE							-0.670614	-0.561297	-1.34508	0.520853	0.694919	1.108
ENSG00000167100	SAMD14	protein_coding	other_protein_coding	sterile alpha motif domain containing 14 [Source:HGNC Symbol;Acc:HGNC:27312]		0.360087	FALSE	FALSE	FALSE	TRUE							0.331016	0.438557	-0.247183	0.400396	0.432867	0.804869
ENSG00000167123	CERCAM	protein_coding	other_protein_coding	cerebral endothelial cell adhesion molecule [Source:HGNC Symbol;Acc:HGNC:23723]	-0.74153	0.511126	FALSE	FALSE	FALSE	TRUE	-1.80434	-1.6857	-1.06019	0.0766556	-0.383798	0.408191	0.331016	0.023568	-0.831429	0.831558	1.64364	1.0684
ENSG00000167476	JSRP1	protein_coding	other_protein_coding	junctional sarcoplasmic reticulum protein 1 [Source:HGNC Symbol;Acc:HGNC:24963]	-0.0603573	0.43678	FALSE	TRUE	FALSE	FALSE	-0.36718	0.0478615	0.656165	-0.269596	0.297486	-0.726881	0.395217	0.608465	0.237835	0.461881	0.11241	0.804869
ENSG00000167549	CORO6	protein_coding	other_protein_coding	coronin 6 [Source:HGNC Symbol;Acc:HGNC:21356]	0.36815	0.927205	FALSE	FALSE	FALSE	TRUE	0.984736	0.626672	0.781474	-0.00243176	0.235853	-0.417403	1.29864	1.13894	1.16696	0.400396	0.374218	1.18408
ENSG00000167554	ZNF610	protein_coding	other_protein_coding	zinc finger protein 610 [Source:HGNC Symbol;Acc:HGNC:26687]	0.667985	0.856264	FALSE	TRUE	FALSE	FALSE	-0.0538418	0.267621	0.518928	1.26585	0.923855	1.0855	0.193349	0.497444	0.545761	1.40142	1.51382	0.985795
ENSG00000167600	CYP2S1	protein_coding	other_protein_coding	cytochrome P450 family 2 subfamily S member 1 [Source:HGNC Symbol;Acc:HGNC:15654]		0.741728	FALSE	TRUE	FALSE	TRUE							1.00147	0.807757	0.974391	0.632024	0.182449	0.852272
ENSG00000167608	TMC4	protein_coding	other_protein_coding	transmembrane channel like 4 [Source:HGNC Symbol;Acc:HGNC:22998]	0.418002	1.24842	FALSE	TRUE	FALSE	FALSE	-0.171142	-0.142155	0.256479	0.966907	0.667927	0.929996	0.959622	0.941014	1.13045	1.40142	1.48639	1.57164
ENSG00000167680	SEMA6B	protein_coding	other_protein_coding	semaphorin 6B [Source:HGNC Symbol;Acc:HGNC:10739]		0.0598077	FALSE	TRUE	FALSE	FALSE							0.572274	0.660928	0.368991	-0.540079	-0.505123	-0.198145
ENSG00000167711	SERPINF2	protein_coding	other_protein_coding	serpin family F member 2 [Source:HGNC Symbol;Acc:HGNC:9075]	0.105551	-0.044932	TRUE	FALSE	FALSE	FALSE	0.646342	0.586382	0.896764	-0.370905	-0.707872	-0.417403	0.456682	0.245932	0.0935528	-0.540079	-0.744081	0.2184
ENSG00000167720	SRR	protein_coding	other_protein_coding	serine racemase [Source:HGNC Symbol;Acc:HGNC:14398]	0.757152	0.630991	TRUE	FALSE	TRUE	FALSE	0.611249	0.977626	1.16557	0.966907	0.413375	0.408191	1.04214	0.71155	0.0935528	1.00682	0.787721	0.144162
ENSG00000167861	HID1	protein_coding	other_protein_coding	HID1 domain containing [Source:HGNC Symbol;Acc:HGNC:15736]	-0.22838	0.900248	FALSE	TRUE	FALSE	TRUE	-0.36718	-0.442075	-0.683699	0.355681	-0.383798	0.15079	0.778909	0.438557	1.16696	0.577509	1.37115	1.0684
ENSG00000167874	TMEM88	protein_coding	other_protein_coding	transmembrane protein 88 [Source:HGNC Symbol;Acc:HGNC:32371]	0.232013	1.63037	FALSE	TRUE	FALSE	TRUE	0.10596	0.544935	0.859348	0.589388	-0.290153	-0.417403	1.60046	1.7604	1.51734	1.60591	1.54073	1.75741
ENSG00000167900	TK1	protein_coding	other_protein_coding	thymidine kinase 1 [Source:HGNC Symbol;Acc:HGNC:11830]	-0.0907362	0.718547	FALSE	TRUE	FALSE	TRUE	0.421705	-0.142155	-0.138341	-0.00243176	-0.119335	-0.563859	0.729958	0.807757	0.703216	0.577509	0.787721	0.705118
ENSG00000167912	AC090152.1	antisense_RNA	other_ncRNA		0.26468	0.931736	FALSE	TRUE	FALSE	TRUE	-0.298831	0.458287	0.197732	0.924777	0.356594	-0.0504802	1.0817	0.660928	0.974391	0.632024	0.787721	1.45366
ENSG00000167914	GSDMA	protein_coding	other_protein_coding	gasdermin A [Source:HGNC Symbol;Acc:HGNC:13311]		-0.335484	FALSE	FALSE	FALSE	TRUE							-0.544811	-1.82392	-1.34508	0.684554	0.595734	0.420624
ENSG00000167992	VWCE	protein_coding	other_protein_coding	von Willebrand factor C and EGF domains [Source:HGNC Symbol;Acc:HGNC:26487]	-0.146001	2.06197	FALSE	FALSE	FALSE	TRUE	0.500535	0.161921	0.197732	-0.174937	-0.834379	-0.726881	2.12067	2.13889	2.23707	1.83232	1.78542	2.25744
ENSG00000168502	MTCL1	protein_coding	other_protein_coding	microtubule crosslinking factor 1 [Source:HGNC Symbol;Acc:HGNC:29121]	0.807996	1.24946	FALSE	FALSE	FALSE	TRUE	1.5641	1.18071	1.54129	0.151632	0.356594	0.053662	1.75525	1.58143	1.88921	0.831558	0.957135	0.482188
ENSG00000168528	SERINC2	protein_coding	other_protein_coding	serine incorporator 2 [Source:HGNC Symbol;Acc:HGNC:23231]		0.265031	FALSE	FALSE	FALSE	TRUE							-0.222286	-0.0588827	0.0935528	0.336172	0.543462	0.898166
ENSG00000168546	GFRA2	protein_coding	other_protein_coding	GDNF family receptor alpha 2 [Source:HGNC Symbol;Acc:HGNC:4244]	0.149379	0.297364	FALSE	FALSE	FALSE	TRUE	0.0546345	0.0478615	0.312927	0.355681	-0.202217	0.327388	0.331016	-0.686801	0.237835	0.461881	0.787721	0.652531
ENSG00000168913	ENHO	protein_coding	other_protein_coding	energy homeostasis associated [Source:HGNC Symbol;Acc:HGNC:24838]	0.140163	0.133621	TRUE	FALSE	FALSE	FALSE	0.461658	0.502262	0.699156	0.290819	-0.202217	-0.910698	0.515636	0.313039	-0.0667788	-0.217366	0.0387968	0.2184
ENSG00000168994	PXDC1	protein_coding	other_protein_coding	PX domain containing 1 [Source:HGNC Symbol;Acc:HGNC:21361]	0.162323	0.720718	FALSE	TRUE	FALSE	TRUE	0.10596	-0.142155	0.36725	0.417752	0.171469	0.053662	0.395217	0.853558	0.799384	0.336172	0.831976	1.108
ENSG00000169085	C8orf46	protein_coding	other_protein_coding	chromosome 8 open reading frame 46 [Source:HGNC Symbol;Acc:HGNC:28498]	0.301362	-0.133839	FALSE	FALSE	TRUE	FALSE	-0.0538418	0.812795	-0.478147	0.355681	0.297486	0.874198	-0.429104	-0.146333	-0.453413	0.0461907	-0.0387757	0.2184
ENSG00000169122	FAM110B	protein_coding	other_protein_coding	family with sequence similarity 110 member B [Source:HGNC Symbol;Acc:HGNC:28587]		0.73536	FALSE	TRUE	FALSE	TRUE							0.515636	0.608465	0.600178	0.877409	0.742066	1.0684
ENSG00000169203	NPIPB12	protein_coding	other_protein_coding	nuclear pore complex interacting protein family, member B12 [Source:HGNC Symbol;Acc:HGNC:37491]	0.109556	1.05933	FALSE	TRUE	FALSE	TRUE	0.155522	0.0478615	-0.298262	-0.174937	0.171469	0.75568	0.572274	1.02347	0.703216	1.63289	1.66826	0.755856
ENSG00000169245	CXCL10	protein_coding	other_protein_coding	C-X-C motif chemokine ligand 10 [Source:HGNC Symbol;Acc:HGNC:10637]	0.473232	0.0900894	FALSE	FALSE	TRUE	FALSE	0.380614	0.106018	-0.138341	0.836637	0.520642	1.13382	-0.0414322	0.023568	0.0156131	0.520853	0.0387968	-0.0168627
ENSG00000169246	NPIPB3	protein_coding	other_protein_coding	nuclear pore complex interacting protein family member B3 [Source:HGNC Symbol;Acc:HGNC:28989]		0.12751	FALSE	FALSE	FALSE	TRUE							0.0411471	0.10156	-0.983194	0.520853	0.543462	0.541232
ENSG00000169255	B3GALNT1	protein_coding	other_protein_coding	beta-1,3-N-acetylgalactosaminyltransferase 1 (globoside blood group) [Source:HGNC Symbol;Acc:HGNC:918]	0.699342	0.574461	TRUE	FALSE	TRUE	FALSE	0.680603	1.09715	0.656165	0.589388	0.356594	0.816156	1.1577	0.023568	0.703216	0.632024	1.03492	-0.104658
ENSG00000169258	GPRIN1	protein_coding	other_protein_coding	G protein regulated inducer of neurite outgrowth 1 [Source:HGNC Symbol;Acc:HGNC:24835]		0.474497	FALSE	TRUE	FALSE	TRUE							0.515636	0.377162	0.545761	0.520853	0.182449	0.705118
ENSG00000169607	CKAP2L	protein_coding	other_protein_coding	cytoskeleton associated protein 2 like [Source:HGNC Symbol;Acc:HGNC:26877]	0.0298223		FALSE	FALSE	TRUE	FALSE	-0.594108	-0.442075	-0.138341	0.477262	0.468005	0.408191
ENSG00000169682	SPNS1	protein_coding	other_protein_coding	sphingolipid transporter 1 (putative) [Source:HGNC Symbol;Acc:HGNC:30621]		0.43917	FALSE	FALSE	FALSE	TRUE							0.119254	0.10156	0.237835	0.632024	0.646179	0.898166
ENSG00000169962	TAS1R3	protein_coding	other_protein_coding	taste 1 receptor member 3 [Source:HGNC Symbol;Acc:HGNC:15661]	-0.242123	0.953924	FALSE	TRUE	FALSE	TRUE	0.249813	0.586382	-0.478147	-1.62924	0.235853	-0.417403	1.33183	1.49737	1.13045	0.684554	0.374218	0.705118
ENSG00000170049	KCNAB3	protein_coding	other_protein_coding	potassium voltage-gated channel subfamily A regulatory beta subunit 3 [Source:HGNC Symbol;Acc:HGNC:6230]	0.164999	1.67805	FALSE	TRUE	FALSE	TRUE	0.249813	0.366102	-0.138341	0.222903	0.235853	0.053662	1.75525	1.43848	1.33682	1.73605	1.69246	2.10922
ENSG00000170209	ANKK1	protein_coding	other_protein_coding	ankyrin repeat and kinase domain containing 1 [Source:HGNC Symbol;Acc:HGNC:21027]		0.381571	FALSE	FALSE	FALSE	TRUE							0.119254	0.023568	-0.453413	0.877409	0.694919	1.02769
ENSG00000170264	FAM161A	protein_coding	other_protein_coding	family with sequence similarity 161 member A [Source:HGNC Symbol;Acc:HGNC:25808]	0.436645	0.532472	TRUE	FALSE	FALSE	TRUE	0.611249	0.665867	0.312927	0.355681	0.620484	0.053662	0.119254	0.10156	0.652617	0.684554	0.831976	0.804869
ENSG00000170293	CMTM8	protein_coding	other_protein_coding	CKLF like MARVEL transmembrane domain containing 8 [Source:HGNC Symbol;Acc:HGNC:19179]	-0.0208747	0.633683	FALSE	TRUE	FALSE	FALSE	0.10596	-0.716651	-0.216087	0.0766556	0.297486	0.327388	0.395217	0.660928	0.799384	0.0461907	0.831976	1.0684
ENSG00000170298	LGALS9B	protein_coding	other_protein_coding	galectin 9B [Source:HGNC Symbol;Acc:HGNC:24842]		0.250928	FALSE	FALSE	FALSE	TRUE							0.395217	-0.146333	-0.346616	0.461881	0.543462	0.597955
ENSG00000170421	KRT8	protein_coding	other_protein_coding	keratin 8 [Source:HGNC Symbol;Acc:HGNC:6446]		-0.491736	FALSE	FALSE	FALSE	TRUE							-1.5478	-0.686801	-1.82928	0.520853	0.374218	0.2184
ENSG00000170425	ADORA2B	protein_coding	other_protein_coding	adenosine A2b receptor [Source:HGNC Symbol;Acc:HGNC:264]	0.739263	0.178066	FALSE	FALSE	TRUE	FALSE	0.870656	0.544935	0.896764	0.836637	0.356594	0.929996	0.515636	0.377162	0.974391	-1.127	0.432867	-0.104658
ENSG00000170485	NPAS2	protein_coding	other_protein_coding	neuronal PAS domain protein 2 [Source:HGNC Symbol;Acc:HGNC:7895]	0.712315	1.3901	FALSE	FALSE	FALSE	TRUE	1.09045	1.64031	1.25472	0.417752	0.0333818	-0.162729	1.91706	2.04332	1.77558	0.831558	0.874913	0.898166
ENSG00000170500	LONRF2	protein_coding	other_protein_coding	LON peptidase N-terminal domain and ring finger 2 [Source:HGNC Symbol;Acc:HGNC:24788]	0.0162312	-0.39114	FALSE	FALSE	TRUE	FALSE	-0.438929	-0.933839	-0.0645712	0.693425	0.356594	0.484707	-0.321992	-1.3387	-1.15282	0.0461907	-0.120758	0.541232
ENSG00000170509	HSD17B13	protein_coding	other_protein_coding	hydroxysteroid 17-beta dehydrogenase 13 [Source:HGNC Symbol;Acc:HGNC:18685]	0.644139	0.558451	FALSE	FALSE	TRUE	FALSE	0.900033	0.215739	0.656165	0.589388	0.468005	1.03551	0.826253	0.608465	0.430352	0.124331	1.0723	0.289005
ENSG00000170558	CDH2	protein_coding	other_protein_coding	cadherin 2 [Source:HGNC Symbol;Acc:HGNC:1759]	1.20174	1.25749	FALSE	FALSE	FALSE	TRUE	1.90567	2.1765	2.03639	0.417752	0.620484	0.053662	1.54494	2.02342	1.84483	0.684554	0.742066	0.705118
ENSG00000170627	GTSF1	protein_coding	other_protein_coding	gametocyte specific factor 1 [Source:HGNC Symbol;Acc:HGNC:26565]	0.816118	0.409152	FALSE	FALSE	TRUE	FALSE	1.09045	0.777442	0.896764	1.08638	0.171469	0.874198	0.395217	0.245932	0.703216	0.577509	0.11241	0.420624
ENSG00000170684	ZNF296	protein_coding	other_protein_coding	zinc finger protein 296 [Source:HGNC Symbol;Acc:HGNC:15981]	0.117353	1.09033	FALSE	FALSE	FALSE	TRUE	0.249813	0.366102	0.470119	0.222903	-0.0409568	-0.563859	1.396	1.40811	1.20257	0.831558	0.595734	1.108
ENSG00000170955	CAVIN3	protein_coding	other_protein_coding	caveolae associated protein 3 [Source:HGNC Symbol;Acc:HGNC:9400]	-0.392853	-0.430561	TRUE	FALSE	FALSE	FALSE	0.380614	0.665867	0.656165	-1.19837	-1.49317	-1.36823	0.0411471	0.377162	-0.346616	-1.127	-0.880253	-0.647799
ENSG00000171224	FAM241B	protein_coding	other_protein_coding	family with sequence similarity 241 member B [Source:HGNC Symbol;Acc:HGNC:23519]	-0.113108	0.273638	FALSE	FALSE	FALSE	TRUE	-0.233575	-0.527922	-0.683699	0.693425	0.235853	-0.162729	0.0411471	0.313039	-0.0667788	0.684554	0.249245	0.420624
ENSG00000171241	SHCBP1	protein_coding	other_protein_coding	SHC binding and spindle associated 1 [Source:HGNC Symbol;Acc:HGNC:29547]	0.725533	0.110516	TRUE	FALSE	TRUE	FALSE	0.611249	0.161921	0.470119	0.966907	0.96242	1.18058	0.515636	-0.338946	0.430352	0.461881	-0.20768	-0.198145
ENSG00000171385	KCND3	protein_coding	other_protein_coding	potassium voltage-gated channel subfamily D member 3 [Source:HGNC Symbol;Acc:HGNC:6239]	0.56615	0.606229	TRUE	FALSE	FALSE	TRUE	0.680603	0.704025	0.518928	0.477262	0.96242	0.053662	0.572274	-0.0588827	0.845166	0.735238	0.787721	0.755856
ENSG00000171757	LRRC34	protein_coding	other_protein_coding	leucine rich repeat containing 34 [Source:HGNC Symbol;Acc:HGNC:28408]	0.533397	0.321171	FALSE	FALSE	TRUE	FALSE	0.294744	0.215739	0.656165	0.693425	0.356594	0.983715	0.331016	0.377162	0.430352	0.461881	0.182449	0.144162
ENSG00000171790	SLFNL1	protein_coding	other_protein_coding	schlafen like 1 [Source:HGNC Symbol;Acc:HGNC:26313]	-0.274581	0.41958	FALSE	FALSE	FALSE	TRUE	-0.678442	0.215739	0.197732	-0.269596	-0.202217	-0.910698	0.395217	-0.239427	0.430352	0.632024	0.543462	0.755856
ENSG00000171848	RRM2	protein_coding	other_protein_coding	ribonucleotide reductase regulatory subunit M2 [Source:HGNC Symbol;Acc:HGNC:10452]	1.10919	0.733174	TRUE	FALSE	FALSE	FALSE	0.646342	0.777442	0.896764	1.51335	1.20687	1.61437	1.00147	0.10156	0.752101	1.00682	0.831976	0.705118
ENSG00000171916	LGALS9C	protein_coding	other_protein_coding	galectin 9C [Source:HGNC Symbol;Acc:HGNC:33874]		-0.63444	FALSE	FALSE	FALSE	TRUE							-1.81204	-2.14567	-1.82928	0.632024	0.543462	0.804869
ENSG00000171992	SYNPO	protein_coding	other_protein_coding	synaptopodin [Source:HGNC Symbol;Acc:HGNC:30672]		1.48522	FALSE	TRUE	FALSE	TRUE							1.42704	1.98278	1.86719	1.00682	1.37115	1.25634
ENSG00000172062	SMN1	protein_coding	other_protein_coding	survival of motor neuron 1, telomeric [Source:HGNC Symbol;Acc:HGNC:11117]	0.505677	0.485434	TRUE	FALSE	FALSE	FALSE	0.840669	0.161921	0.611854	0.290819	0.571427	0.557369	0.119254	0.807757	0.430352	0.831558	0.182449	0.541232
ENSG00000172260	NEGR1	protein_coding	other_protein_coding	neuronal growth regulator 1 [Source:HGNC Symbol;Acc:HGNC:17302]	0.902088	0.247766	TRUE	FALSE	FALSE	FALSE	0.538392	0.704025	0.518928	1.00784	0.96242	1.68092	-0.808444	0.313039	0.304903	0.831558	0.489224	0.356315
ENSG00000172296	SPTLC3	protein_coding	other_protein_coding	serine palmitoyltransferase long chain base subunit 3 [Source:HGNC Symbol;Acc:HGNC:16253]	0.26509	-0.0861228	FALSE	FALSE	TRUE	FALSE	0.203438	-0.211494	-0.216087	0.589388	0.667927	0.557369	-0.222286	-0.561297	-0.694121	0.520853	0.374218	0.065895
ENSG00000172967	XKR3	protein_coding	other_protein_coding	XK related 3 [Source:HGNC Symbol;Acc:HGNC:28778]	0.91322	0.321176	TRUE	FALSE	TRUE	FALSE	0.870656	0.881003	0.781474	0.88138	0.88423	1.18058	0.119254	0.377162	0.0156131	0.124331	1.0723	0.2184
ENSG00000173040	EVC2	protein_coding	other_protein_coding	EvC ciliary complex subunit 2 [Source:HGNC Symbol;Acc:HGNC:19747]	0.506612	1.04749	FALSE	TRUE	FALSE	FALSE	0.380614	0.0478615	0.781474	0.642344	1.03659	0.15079	0.872093	1.52594	1.16696	1.08706	1.03492	0.597955
ENSG00000173207	CKS1B	protein_coding	other_protein_coding	CDC28 protein kinase regulatory subunit 1B [Source:HGNC Symbol;Acc:HGNC:19083]	0.819382	0.679617	TRUE	FALSE	FALSE	FALSE	0.538392	1.09715	0.256479	1.26585	0.88423	0.874198	0.119254	0.660928	0.752101	1.0475	0.742066	0.755856
ENSG00000173212	MAB21L3	protein_coding	other_protein_coding	mab-21 like 3 [Source:HGNC Symbol;Acc:HGNC:26787]	0.627669	0.717899	FALSE	FALSE	FALSE	TRUE	0.746775	0.946132	0.781474	0.88138	0.356594	0.053662	0.395217	0.71155	1.05453	0.921847	0.742066	0.482188
ENSG00000173262	SLC2A14	protein_coding	other_protein_coding	solute carrier family 2 member 14 [Source:HGNC Symbol;Acc:HGNC:18301]	0.769289	0.679244	TRUE	FALSE	FALSE	FALSE	0.900033	0.777442	0.419601	0.534414	0.758376	1.22587	0.572274	0.023568	-0.0667788	1.0475	1.27824	1.22066
ENSG00000173295	FAM86B3P	transcribed_unprocessed_pseudogene	pseudogene	family with sequence similarity 86 member B3, pseudogene [Source:HGNC Symbol;Acc:HGNC:44371]	0.12966	0.756374	FALSE	FALSE	FALSE	TRUE	0.57528	0.161921	0.419601	0.151632	0.0333818	-0.563859	1.1577	0.853558	0.932589	0.684554	0.489224	0.420624
ENSG00000173581	CCDC106	protein_coding	other_protein_coding	coiled-coil domain containing 106 [Source:HGNC Symbol;Acc:HGNC:30181]	0.417936	1.54549	FALSE	TRUE	FALSE	TRUE	0.746775	-0.142155	1.10291	0.642344	0.104077	0.053662	1.67993	1.43848	1.30441	1.68539	1.5931	1.57164
ENSG00000173991	TCAP	protein_coding	other_protein_coding	titin-cap [Source:HGNC Symbol;Acc:HGNC:11610]	0.359947	1.5288	FALSE	TRUE	FALSE	FALSE	0.810045	0.215739	-0.385403	0.790461	0.171469	0.557369	1.26468	1.40811	0.932589	1.68539	2.05181	1.83024
ENSG00000174255	ZNF80	protein_coding	other_protein_coding	zinc finger protein 80 [Source:HGNC Symbol;Acc:HGNC:13155]	1.45476	1.18184	TRUE	FALSE	FALSE	FALSE	0.646342	0.458287	0.740902	2.3359	2.37481	2.17229	0.119254	-0.0588827	0.703216	2.55084	2.29253	1.48407
ENSG00000174348	PODN	protein_coding	other_protein_coding	podocan [Source:HGNC Symbol;Acc:HGNC:23174]	-0.277815	0.30119	FALSE	TRUE	FALSE	FALSE	-0.1113	0.317701	-0.0645712	-0.00243176	0.235853	-2.04214	0.626773	0.941014	0.545761	-0.317126	-0.20768	0.2184
ENSG00000174483	BBS1	protein_coding	other_protein_coding	Bardet-Biedl syndrome 1 [Source:HGNC Symbol;Acc:HGNC:966]	0.266656	0.910477	FALSE	FALSE	FALSE	TRUE	0.380614	0.665867	0.566139	-0.0861074	-0.483946	0.557369	1.19424	0.608465	0.799384	0.877409	1.27824	0.705118
ENSG00000174514	MFSD4A	protein_coding	other_protein_coding	major facilitator superfamily domain containing 4A [Source:HGNC Symbol;Acc:HGNC:25433]	0.755914	0.727585	FALSE	FALSE	TRUE	FALSE	0.984736	0.704025	1.10291	0.642344	0.171469	0.929996	1.19424	1.17546	1.13045	-0.0364252	0.249245	0.652531
ENSG00000174564	IL20RB	protein_coding	other_protein_coding	interleukin 20 receptor subunit beta [Source:HGNC Symbol;Acc:HGNC:6004]	0.627367	0.664162	FALSE	FALSE	FALSE	TRUE	0.538392	0.704025	0.566139	0.0766556	0.843487	1.03551	0.729958	0.554023	0.752101	0.632024	0.374218	0.942646
ENSG00000174586	ZNF497	protein_coding	other_protein_coding	zinc finger protein 497 [Source:HGNC Symbol;Acc:HGNC:23714]	0.0761318	0.270867	FALSE	FALSE	FALSE	TRUE	-0.1113	0.161921	0.13649	-0.269596	0.297486	0.241789	0.119254	-0.146333	0.368991	0.632024	0.432867	0.2184
ENSG00000174807	CD248	protein_coding	other_protein_coding	CD248 molecule [Source:HGNC Symbol;Acc:HGNC:18219]	-0.0317356	1.35055	FALSE	FALSE	FALSE	TRUE	0.746775	0.161921	0.36725	-0.269596	0.171469	-1.36823	1.93877	1.73615	1.7275	0.461881	1.34084	0.898166
ENSG00000174928	C3orf33	protein_coding	other_protein_coding	chromosome 3 open reading frame 33 [Source:HGNC Symbol;Acc:HGNC:26434]	0.574948	0.108802	TRUE	FALSE	TRUE	FALSE	0.249813	0.913935	0.740902	0.589388	0.71386	0.241789	-0.129027	-0.146333	-0.247183	0.735238	0.374218	0.065895
ENSG00000175063	UBE2C	protein_coding	other_protein_coding	ubiquitin conjugating enzyme E2 C [Source:HGNC Symbol;Acc:HGNC:15937]	0.466452	0.328325	FALSE	FALSE	TRUE	FALSE	0.380614	0.366102	0.00560915	0.836637	0.801559	0.408191	-0.429104	0.497444	0.304903	0.632024	0.11241	0.852272
ENSG00000175164	ABO	protein_coding	other_protein_coding	ABO, alpha 1-3-N-acetylgalactosaminyltransferase and alpha 1-3-galactosyltransferase [Source:HGNC Symbol;Acc:HGNC:79]	0.474202	0.956512	FALSE	FALSE	FALSE	TRUE	0.611249	0.544935	0.968803	0.290819	0.71386	-0.284454	0.626773	0.608465	0.703216	1.27008	1.30988	1.22066
ENSG00000175305	CCNE2	protein_coding	other_protein_coding	cyclin E2 [Source:HGNC Symbol;Acc:HGNC:1590]	0.999068	0.674485	TRUE	FALSE	FALSE	FALSE	0.840669	0.665867	0.859348	0.742758	0.667927	2.21784	0.679288	0.497444	-0.0667788	1.23528	0.996552	0.705118
ENSG00000175356	SCUBE2	protein_coding	other_protein_coding	signal peptide, CUB domain and EGF like domain containing 2 [Source:HGNC Symbol;Acc:HGNC:30425]	-0.172093	0.340248	FALSE	TRUE	FALSE	FALSE	-0.438929	0.161921	-0.0645712	-1.19837	0.356594	0.15079	0.263824	0.760455	0.237835	0.400396	0.313085	0.065895
ENSG00000175518	UBQLNL	protein_coding	other_protein_coding	ubiquilin like [Source:HGNC Symbol;Acc:HGNC:28294]	0.262558	0.239955	TRUE	FALSE	FALSE	FALSE	0.714068	0.366102	0.611854	0.417752	-0.483946	-0.0504802	0.572274	0.554023	0.0935528	0.124331	0.11241	-0.0168627
ENSG00000175544	CABP4	protein_coding	other_protein_coding	calcium binding protein 4 [Source:HGNC Symbol;Acc:HGNC:1386]	-0.362551	0.235897	FALSE	TRUE	FALSE	FALSE	-0.594108	-0.619203	-0.0645712	-0.597741	-0.707872	0.408191	0.331016	0.608465	0.304903	0.784201	-0.20768	-0.405524
ENSG00000175600	SUGCT	protein_coding	other_protein_coding	succinyl-CoA:glutarate-CoA transferase [Source:HGNC Symbol;Acc:HGNC:16001]	0.730969	0.518862	FALSE	FALSE	TRUE	FALSE	1.0119	0.366102	0.859348	0.924777	0.468005	0.75568	0.778909	0.554023	0.545761	0.0461907	0.831976	0.356315
ENSG00000175707	KDF1	protein_coding	other_protein_coding	keratinocyte differentiation factor 1 [Source:HGNC Symbol;Acc:HGNC:26624]		0.388357	FALSE	FALSE	FALSE	TRUE							0.916521	0.608465	-0.247183	0.520853	0.313085	0.2184
ENSG00000175894	TSPEAR	protein_coding	other_protein_coding	thrombospondin type laminin G domain and EAR repeats [Source:HGNC Symbol;Acc:HGNC:1268]	0.0700565	0.89719	FALSE	FALSE	FALSE	TRUE	0.646342	0.777442	0.256479	0.151632	-0.290153	-1.1214	1.04214	1.063	1.20257	0.577509	0.742066	0.755856
ENSG00000175906	ARL4D	protein_coding	other_protein_coding	ADP ribosylation factor like GTPase 4D [Source:HGNC Symbol;Acc:HGNC:656]	0.0743325	0.484034	FALSE	TRUE	FALSE	FALSE	-0.1113	-0.0759961	0.197732	-0.0861074	0.468005	0.053662	0.679288	0.608465	0.799384	-0.0364252	0.432867	0.420624
ENSG00000176083	ZNF683	protein_coding	other_protein_coding	zinc finger protein 683 [Source:HGNC Symbol;Acc:HGNC:28495]	0.645559	2.36511	FALSE	FALSE	FALSE	TRUE	1.44955	1.7538	1.67651	0.693425	-0.973055	-0.726881	3.4044	3.15725	3.27925	1.16307	1.64364	1.54304
ENSG00000176092	CRYBG2	protein_coding	other_protein_coding	crystallin beta-gamma domain containing 2 [Source:HGNC Symbol;Acc:HGNC:17295]	0.509713	0.757277	FALSE	FALSE	FALSE	TRUE	0.957051	0.665867	1.10291	-0.174937	0.356594	0.15079	0.916521	1.17546	0.974391	0.577509	0.543462	0.356315
ENSG00000176222	ZNF404	protein_coding	other_protein_coding	zinc finger protein 404 [Source:HGNC Symbol;Acc:HGNC:19417]	0.874795	0.598877	TRUE	FALSE	FALSE	FALSE	1.0119	0.777442	1.03742	1.19672	0.667927	0.557369	0.395217	0.897948	0.167497	0.577509	0.957135	0.597955
ENSG00000176268	CYCSP34	processed_pseudogene	pseudogene	cytochrome c, somatic pseudogene 34 [Source:HGNC Symbol;Acc:HGNC:24408]	0.223086	-0.0658867	FALSE	FALSE	TRUE	FALSE	-0.298831	-0.0759961	0.197732	0.151632	1.03659	0.327388	-0.0414322	-0.338946	0.0156131	0.336172	0.0387968	-0.405524
ENSG00000176641	RNF152	protein_coding	other_protein_coding	ring finger protein 152 [Source:HGNC Symbol;Acc:HGNC:26811]	-0.0556516	-0.177942	TRUE	FALSE	FALSE	FALSE	0.421705	0.412931	0.256479	-0.269596	-0.591569	-0.563859	0.826253	0.10156	-0.453413	0.124331	-0.880253	-0.786127
ENSG00000176681	LRRC37A	protein_coding	other_protein_coding	leucine rich repeat containing 37A [Source:HGNC Symbol;Acc:HGNC:29069]	0.614457	0.506529	FALSE	FALSE	TRUE	FALSE	1.03856	0.777442	1.03742	0.355681	0.235853	0.241789	0.679288	1.24585	0.88954	0.0461907	0.11241	0.065895
ENSG00000176945	MUC20	protein_coding	other_protein_coding	mucin 20, cell surface associated [Source:HGNC Symbol;Acc:HGNC:23282]	-0.602702	0.311487	FALSE	TRUE	FALSE	FALSE	0.155522	0.161921	-0.683699	-1.39777	-0.483946	-1.36823	0.331016	0.313039	0.48921	0.684554	0.249245	-0.198145
ENSG00000177359	AC024940.1	protein_coding	other_protein_coding		1.61602	1.13408	FALSE	FALSE	TRUE	FALSE	2.25169	2.31855	2.39127	0.966907	1.14115	0.626546	2.06255	1.8077	2.16669	-0.317126	0.543462	0.541232
ENSG00000177398	UMODL1	protein_coding	other_protein_coding	uromodulin like 1 [Source:HGNC Symbol;Acc:HGNC:12560]	-0.372188	0.521949	FALSE	TRUE	FALSE	TRUE	-0.514433	0.0478615	-0.798614	0.355681	-0.202217	-1.1214	0.916521	0.660928	0.48921	0.400396	0.182449	0.482188
ENSG00000177432	NAP1L5	protein_coding	other_protein_coding	nucleosome assembly protein 1 like 5 [Source:HGNC Symbol;Acc:HGNC:19968]	0.4437	-0.164329	TRUE	FALSE	TRUE	FALSE	0.57528	0.458287	0.470119	0.417752	0.413375	0.327388	-0.429104	-0.146333	0.0935528	-0.217366	-0.505123	0.2184
ENSG00000177465	ACOT4	protein_coding	other_protein_coding	acyl-CoA thioesterase 4 [Source:HGNC Symbol;Acc:HGNC:19748]	0.515306	-0.203599	TRUE	FALSE	TRUE	FALSE	0.500535	0.502262	0.820937	0.790461	0.235853	0.241789	-0.670614	-0.824273	0.167497	-0.0364252	-0.399014	0.541232
ENSG00000177685	CRACR2B	protein_coding	other_protein_coding	calcium release activated channel regulator 2B [Source:HGNC Symbol;Acc:HGNC:28703]	0.0400868	0.908218	FALSE	TRUE	FALSE	TRUE	0.00141568	-0.0127386	0.312927	-0.00243176	0.104077	-0.162729	0.626773	0.608465	0.652617	1.40142	0.646179	1.51386
ENSG00000177710	SLC35G5	protein_coding	other_protein_coding	solute carrier family 35 member G5 [Source:HGNC Symbol;Acc:HGNC:15546]		0.377269	FALSE	TRUE	FALSE	TRUE							0.193349	0.497444	0.237835	0.520853	0.595734	0.2184
ENSG00000177732	SOX12	protein_coding	other_protein_coding	SRY-box 12 [Source:HGNC Symbol;Acc:HGNC:11198]	-0.000933161	1.89887	FALSE	FALSE	FALSE	TRUE	0.155522	0.215739	0.197732	-0.370905	-0.0409568	-0.162729	1.87265	1.94096	1.54535	1.85541	1.73969	2.43918
ENSG00000178175	ZNF366	protein_coding	other_protein_coding	zinc finger protein 366 [Source:HGNC Symbol;Acc:HGNC:18316]	-0.0169527	0.584996	FALSE	TRUE	FALSE	FALSE	0.249813	0.704025	0.0725333	0.477262	-0.483946	-1.1214	1.04214	0.660928	1.4299	0.0461907	0.11241	0.2184
ENSG00000178222	RNF212	protein_coding	other_protein_coding	ring finger protein 212 [Source:HGNC Symbol;Acc:HGNC:27729]	0.41634	0.618952	TRUE	FALSE	FALSE	TRUE	0.538392	0.977626	0.859348	0.355681	-0.383798	0.15079	0.119254	1.21109	1.20257	0.400396	0.182449	0.597955
ENSG00000178440	LINC00843	lincRNA	long_ncRNA	long intergenic non-protein coding RNA 843 [Source:HGNC Symbol;Acc:HGNC:45009]		0.267866	FALSE	TRUE	FALSE	FALSE							0.456682	0.245932	0.48921	0.400396	0.313085	-0.298111
ENSG00000178538	CA8	protein_coding	other_protein_coding	carbonic anhydrase 8 [Source:HGNC Symbol;Acc:HGNC:1382]	1.18815	0.980752	FALSE	FALSE	TRUE	FALSE	1.65306	1.92512	1.89564	0.477262	0.620484	0.557369	1.54494	1.40811	1.45964	0.784201	0.543462	0.144162
ENSG00000178718	RPP25	protein_coding	other_protein_coding	ribonuclease P and MRP subunit p25 [Source:HGNC Symbol;Acc:HGNC:30361]	0.592734	1.64466	FALSE	FALSE	FALSE	TRUE	1.11571	0.847302	1.16557	0.355681	0.356594	-0.284454	1.65392	2.04332	1.54535	1.19963	1.64364	1.7821
ENSG00000178860	MSC	protein_coding	other_protein_coding	musculin [Source:HGNC Symbol;Acc:HGNC:7321]	-0.335583	1.09542	FALSE	TRUE	FALSE	TRUE	-0.0538418	-0.442075	-0.798614	0.151632	-0.707872	-0.162729	1.1577	1.10147	1.36852	1.33724	0.249245	1.35837
ENSG00000178947	SMIM10L2A	protein_coding	other_protein_coding	small integral membrane protein 10 like 2A [Source:HGNC Symbol;Acc:HGNC:34499]	0.297275	0.867007	FALSE	FALSE	FALSE	TRUE	0.203438	0.366102	0.312927	-0.174937	0.667927	0.408191	0.572274	1.02347	0.752101	1.36969	0.831976	0.652531
ENSG00000179044	EXOC3L1	protein_coding	other_protein_coding	exocyst complex component 3 like 1 [Source:HGNC Symbol;Acc:HGNC:27540]	0.563234	0.138018	FALSE	FALSE	TRUE	FALSE	1.09045	0.777442	-0.138341	0.836637	0.571427	0.241789	0.331016	-0.445842	0.368991	-0.317126	0.0387968	0.852272
ENSG00000179071	CCDC89	protein_coding	other_protein_coding	coiled-coil domain containing 89 [Source:HGNC Symbol;Acc:HGNC:26762]	1.11043	0.780253	FALSE	FALSE	TRUE	FALSE	0.870656	1.09715	1.03742	1.3949	1.03659	1.22587	0.826253	0.660928	1.01502	1.19963	0.996552	-0.0168627
ENSG00000179840	PIK3CD-AS1	antisense_RNA	other_ncRNA	PIK3CD antisense RNA 1 [Source:HGNC Symbol;Acc:HGNC:32346]		0.798373	FALSE	TRUE	FALSE	FALSE							1.1202	1.21109	0.932589	0.124331	0.646179	0.755856
ENSG00000179855	GIPC3	protein_coding	other_protein_coding	GIPC PDZ domain containing family member 3 [Source:HGNC Symbol;Acc:HGNC:18183]		0.0826626	FALSE	TRUE	FALSE	FALSE							1.26468	1.17546	0.88954	-0.4243	-0.880253	-1.52915
ENSG00000179862	CITED4	protein_coding	other_protein_coding	Cbp/p300 interacting transactivator with Glu/Asp rich carboxy-terminal domain 4 [Source:HGNC Symbol;Acc:HGNC:18696]	-0.027023	1.35996	FALSE	TRUE	FALSE	TRUE	0.380614	-0.527922	-0.216087	0.534414	-0.483946	0.15079	0.916521	1.52594	1.51734	1.00682	1.48639	1.70673
ENSG00000179914	ITLN1	protein_coding	other_protein_coding	intelectin 1 [Source:HGNC Symbol;Acc:HGNC:18259]	1.03223	0.515977	TRUE	FALSE	FALSE	FALSE	0.538392	0.847302	1.07054	1.2317	1.07229	1.43315	0.572274	-0.146333	0.0156131	0.877409	1.17894	0.597955
ENSG00000179934	CCR8	protein_coding	other_protein_coding	C-C motif chemokine receptor 8 [Source:HGNC Symbol;Acc:HGNC:1609]	0.368912	0.280311	TRUE	FALSE	FALSE	FALSE	0.155522	0.586382	0.470119	0.534414	0.413375	0.053662	0.395217	0.497444	-0.0667788	0.921847	0.0387968	-0.104658
ENSG00000180229	HERC2P3	transcribed_unprocessed_pseudogene	pseudogene	hect domain and RLD 2 pseudogene 3 [Source:HGNC Symbol;Acc:HGNC:4871]	1.94982	1.87255	FALSE	FALSE	TRUE	FALSE	3.22517	3.13304	3.00195	0.589388	0.71386	1.03551	3.24804	3.21102	2.95317	0.0461907	1.17894	0.597955
ENSG00000180422	LINC00304	lincRNA	long_ncRNA	long intergenic non-protein coding RNA 304 [Source:HGNC Symbol;Acc:HGNC:26713]	0.0279972	0.764774	FALSE	FALSE	FALSE	TRUE	0.984736	0.812795	0.518928	-1.0232	-0.707872	-0.417403	1.22989	1.49737	0.932589	0.336172	0.374218	0.2184
ENSG00000180712	LINC02363	lincRNA	long_ncRNA	long intergenic non-protein coding RNA 2363 [Source:HGNC Symbol;Acc:HGNC:53286]	0.48239	0.75454	TRUE	FALSE	FALSE	FALSE	0.338317	0.502262	0.256479	0.355681	0.88423	0.557369	0.916521	0.554023	0.0935528	1.23528	0.742066	0.985795
ENSG00000180801	ARSJ	protein_coding	other_protein_coding	arylsulfatase family member J [Source:HGNC Symbol;Acc:HGNC:26286]	-0.612516	-0.900755	FALSE	FALSE	FALSE	TRUE	-0.768014	-1.50073	-1.57102	0.151632	0.297486	-0.284454	-1.81204	-2.14567	-2.56339	0.336172	0.182449	0.597955
ENSG00000180921	FAM83H	protein_coding	other_protein_coding	family with sequence similarity 83 member H [Source:HGNC Symbol;Acc:HGNC:24797]	0.484833	1.49471	FALSE	FALSE	FALSE	TRUE	0.778757	0.704025	0.518928	-0.00243176	0.667927	0.241789	1.75525	1.52594	1.86719	1.43247	0.996552	1.39083
ENSG00000181019	NQO1	protein_coding	other_protein_coding	NAD(P)H quinone dehydrogenase 1 [Source:HGNC Symbol;Acc:HGNC:2874]	0.906087	0.644141	FALSE	FALSE	TRUE	FALSE	0.611249	0.7412	0.933233	1.00784	0.96242	1.18058	0.826253	0.982831	0.703216	0.831558	0.0387968	0.482188
ENSG00000181031	RPH3AL	protein_coding	other_protein_coding	rabphilin 3A like (without C2 domains) [Source:HGNC Symbol;Acc:HGNC:10296]	0.364143	1.93173	FALSE	TRUE	FALSE	FALSE	0.294744	0.106018	0.566139	0.355681	0.620484	0.241789	1.91706	1.98278	1.95333	2.00749	1.80775	1.92197
ENSG00000181790	ADGRB1	protein_coding	other_protein_coding	adhesion G protein-coupled receptor B1 [Source:HGNC Symbol;Acc:HGNC:943]		0.48651	FALSE	TRUE	FALSE	TRUE							0.263824	0.497444	0.932589	0.198455	0.374218	0.652531
ENSG00000181908	AP003774.1	lincRNA	long_ncRNA		0.420966	1.0757	FALSE	TRUE	FALSE	FALSE	0.840669	0.366102	0.13649	0.417752	0.356594	0.408191	1.33183	0.807757	1.45964	0.877409	1.03492	0.942646
ENSG00000182107	TMEM30B	protein_coding	other_protein_coding	transmembrane protein 30B [Source:HGNC Symbol;Acc:HGNC:27254]	0.757372	0.554305	TRUE	FALSE	FALSE	FALSE	0.646342	0.366102	0.968803	1.00784	0.571427	0.983715	0.395217	0.175552	-0.154163	1.00682	0.91661	0.985795
ENSG00000182195	LDOC1	protein_coding	other_protein_coding	LDOC1, regulator of NFKB signaling [Source:HGNC Symbol;Acc:HGNC:6548]		0.480194	FALSE	FALSE	FALSE	TRUE							0.679288	0.313039	0.0156131	0.735238	0.432867	0.705118
ENSG00000182257	PRR34	protein_coding	other_protein_coding	proline rich 34 [Source:HGNC Symbol;Acc:HGNC:25606]	0.287463	1.01541	FALSE	FALSE	FALSE	TRUE	0.338317	0.366102	0.470119	-0.0861074	-0.119335	0.75568	0.959622	0.853558	0.845166	0.964958	1.21281	1.25634
ENSG00000182580	EPHB3	protein_coding	other_protein_coding	EPH receptor B3 [Source:HGNC Symbol;Acc:HGNC:3394]		0.384502	FALSE	TRUE	FALSE	FALSE							0.626773	0.438557	0.600178	0.461881	-0.0387757	0.2184
ENSG00000182600	C2orf82	protein_coding	other_protein_coding	chromosome 2 open reading frame 82 [Source:HGNC Symbol;Acc:HGNC:33763]	-0.00647691	0.611366	FALSE	TRUE	FALSE	TRUE	0.500535	0.458287	-0.385403	0.417752	-0.119335	-0.910698	0.572274	0.807757	0.304903	0.684554	0.646179	0.652531
ENSG00000183150	GPR19	protein_coding	other_protein_coding	G protein-coupled receptor 19 [Source:HGNC Symbol;Acc:HGNC:4473]	1.09543	0.780278	TRUE	FALSE	FALSE	FALSE	0.421705	1.00845	0.699156	1.45534	1.44337	1.54459	0.456682	0.10156	0.430352	1.00682	1.42992	1.25634
ENSG00000183397	C19orf71	protein_coding	other_protein_coding	chromosome 19 open reading frame 71 [Source:HGNC Symbol;Acc:HGNC:34496]	0.277421	1.74604	FALSE	TRUE	FALSE	TRUE	-0.0538418	-0.142155	0.518928	0.790461	0.71386	-0.162729	1.77951	1.31296	1.39954	1.90052	1.95509	2.1286
ENSG00000183479	TREX2	protein_coding	other_protein_coding	three prime repair exonuclease 2 [Source:HGNC Symbol;Acc:HGNC:12270]	0.125754	1.08256	FALSE	TRUE	FALSE	TRUE	0.0546345	0.161921	0.566139	0.222903	0.0333818	-0.284454	0.826253	1.21109	0.932589	1.12557	1.10873	1.29116
ENSG00000183570	PCBP3	protein_coding	other_protein_coding	poly(rC) binding protein 3 [Source:HGNC Symbol;Acc:HGNC:8651]	0.42374	1.40752	FALSE	FALSE	FALSE	TRUE	0.461658	1.00845	0.419601	-0.00243176	0.413375	0.241789	1.67993	1.94096	1.79904	0.921847	1.03492	1.0684
ENSG00000183579	ZNRF3	protein_coding	other_protein_coding	zinc and ring finger 3 [Source:HGNC Symbol;Acc:HGNC:18126]	0.197258	0.664544	FALSE	FALSE	FALSE	TRUE	0.155522	0.366102	0.00560915	0.0766556	0.171469	0.408191	-0.129027	0.760455	0.545761	0.831558	0.831976	1.14654
ENSG00000183763	TRAIP	protein_coding	other_protein_coding	TRAF interacting protein [Source:HGNC Symbol;Acc:HGNC:30764]	0.384354	0.544554	FALSE	FALSE	FALSE	TRUE	0.203438	0.0478615	0.470119	0.924777	0.0333818	0.626546	0.515636	0.660928	-0.0667788	0.577509	0.874913	0.705118
ENSG00000183779	ZNF703	protein_coding	other_protein_coding	zinc finger protein 703 [Source:HGNC Symbol;Acc:HGNC:25883]		0.724724	FALSE	FALSE	FALSE	TRUE							0.572274	0.10156	0.0935528	1.16307	1.30988	1.108
ENSG00000183963	SMTN	protein_coding	other_protein_coding	smoothelin [Source:HGNC Symbol;Acc:HGNC:11126]	0.0779735	1.47809	FALSE	FALSE	FALSE	TRUE	0.500535	0.502262	0.820937	-0.47987	-0.591569	-0.284454	1.45743	1.91959	1.30441	1.80884	1.30988	1.0684
ENSG00000184106	TREML3P	transcribed_unprocessed_pseudogene	pseudogene	triggering receptor expressed on myeloid cells like 3, pseudogene [Source:HGNC Symbol;Acc:HGNC:30806]	0.587471	1.86772	FALSE	TRUE	FALSE	FALSE	0.538392	0.586382	0.13649	0.534414	1.03659	0.692557	1.96015	1.55395	1.59978	1.85541	2.0704	2.1666
ENSG00000184110	EIF3C	protein_coding	other_protein_coding	eukaryotic translation initiation factor 3 subunit C [Source:HGNC Symbol;Acc:HGNC:3279]	0.160903	0.633589	FALSE	TRUE	FALSE	TRUE	0.249813	-0.527922	0.419601	0.534414	0.235853	0.053662	0.193349	0.982831	0.799384	0.684554	0.543462	0.597955
ENSG00000184293	CLECL1	protein_coding	other_protein_coding	C-type lectin like 1 [Source:HGNC Symbol;Acc:HGNC:24462]	1.56332	1.30618	FALSE	FALSE	TRUE	FALSE	2.682	2.1491	2.03639	1.29921	0.520642	0.692557	2.13953	1.91959	2.0736	0.124331	0.874913	0.705118
ENSG00000184545	DUSP8	protein_coding	other_protein_coding	dual specificity phosphatase 8 [Source:HGNC Symbol;Acc:HGNC:3074]	-0.570611	1.4404	FALSE	TRUE	FALSE	TRUE	0.461658	0.161921	0.0725333	-0.269596	-1.29821	-2.55197	1.80336	1.52594	1.79904	1.0475	1.2459	1.22066
ENSG00000184661	CDCA2	protein_coding	other_protein_coding	cell division cycle associated 2 [Source:HGNC Symbol;Acc:HGNC:14623]	-0.101539	-0.277123	FALSE	FALSE	TRUE	FALSE	-0.233575	-1.18962	-0.577265	0.477262	0.356594	0.557369	-1.13127	-0.239427	-0.568753	0.268956	0.11241	-0.104658
ENSG00000184731	FAM110C	protein_coding	other_protein_coding	family with sequence similarity 110 member C [Source:HGNC Symbol;Acc:HGNC:33340]	0.325218	-0.0121949	FALSE	FALSE	TRUE	FALSE	0.00141568	-0.284335	0.312927	0.88138	0.413375	0.626546	-0.429104	-0.338946	-0.346616	-0.0364252	0.595734	0.482188
ENSG00000184986	TMEM121	protein_coding	other_protein_coding	transmembrane protein 121 [Source:HGNC Symbol;Acc:HGNC:20511]	0.582129	0.612418	FALSE	TRUE	FALSE	FALSE	0.10596	0.366102	0.611854	0.924777	0.667927	0.816156	0.679288	0.313039	0.237835	0.577509	0.646179	1.22066
ENSG00000185065	AC000068.1	antisense_RNA	other_ncRNA		0.254006	0.0916576	FALSE	FALSE	TRUE	FALSE	-0.0538418	0.0478615	0.656165	0.151632	0.571427	0.15079	-0.0414322	0.313039	0.167497	-0.217366	0.432867	-0.104658
ENSG00000185090	MANEAL	protein_coding	other_protein_coding	mannosidase endo-alpha like [Source:HGNC Symbol;Acc:HGNC:26452]	0.513324	0.915867	FALSE	FALSE	FALSE	TRUE	0.840669	1.03862	0.740902	0.355681	0.667927	-0.563859	1.19424	1.13894	0.48921	0.784201	0.742066	1.14654
ENSG00000185100	ADSSL1	protein_coding	other_protein_coding	adenylosuccinate synthase like 1 [Source:HGNC Symbol;Acc:HGNC:20093]	-0.267737	0.149405	FALSE	TRUE	FALSE	FALSE	0.00141568	0.458287	-0.385403	-0.47987	-0.290153	-0.910698	0.193349	0.175552	0.600178	0.400396	0.313085	-0.786127
ENSG00000185168	LINC00482	lincRNA	long_ncRNA	long intergenic non-protein coding RNA 482 [Source:HGNC Symbol;Acc:HGNC:26816]	0.284918	0.709241	FALSE	FALSE	FALSE	TRUE	0.461658	0.626672	0.197732	-0.174937	0.356594	0.241789	0.679288	0.807757	1.36852	0.735238	0.182449	0.482188
ENSG00000185245	GP1BA	protein_coding	other_protein_coding	glycoprotein Ib platelet alpha subunit [Source:HGNC Symbol;Acc:HGNC:4439]	-0.530247	1.97067	FALSE	TRUE	FALSE	TRUE	-0.965793	-0.211494	-0.798614	0.355681	-0.834379	-0.726881	2.31574	2.10142	2.05424	1.71094	1.93494	1.70673
ENSG00000185272	RBM11	protein_coding	other_protein_coding	RNA binding motif protein 11 [Source:HGNC Symbol;Acc:HGNC:9897]	0.753834	0.351008	TRUE	FALSE	FALSE	FALSE	0.338317	0.215739	0.36725	0.88138	1.07229	1.64803	-0.0414322	-0.0588827	-0.0667788	0.877409	0.543462	0.852272
ENSG00000185338	SOCS1	protein_coding	other_protein_coding	suppressor of cytokine signaling 1 [Source:HGNC Symbol;Acc:HGNC:19383]	0.352157	1.75136	FALSE	FALSE	FALSE	TRUE	0.421705	0.626672	0.740902	0.0766556	0.297486	-0.0504802	1.73058	1.94096	1.7275	1.49263	1.73969	1.87683
ENSG00000185522	LMNTD2	protein_coding	other_protein_coding	lamin tail domain containing 2 [Source:HGNC Symbol;Acc:HGNC:28561]	0.310596	1.36586	FALSE	TRUE	FALSE	TRUE	0.338317	0.847302	0.13649	0.290819	0.413375	-0.162729	1.26468	1.34538	1.39954	1.71094	0.874913	1.59969
ENSG00000185527	PDE6G	protein_coding	other_protein_coding	phosphodiesterase 6G [Source:HGNC Symbol;Acc:HGNC:8789]		0.913069	FALSE	TRUE	FALSE	TRUE							1.1202	0.897948	0.430352	0.964958	0.996552	1.0684
ENSG00000185883	ATP6V0C	protein_coding	other_protein_coding	ATPase H+ transporting V0 subunit c [Source:HGNC Symbol;Acc:HGNC:855]		0.306103	FALSE	FALSE	FALSE	TRUE							0.395217	-0.146333	0.0156131	0.684554	0.182449	0.705118
ENSG00000185899	TAS2R60	protein_coding	other_protein_coding	taste 2 receptor member 60 [Source:HGNC Symbol;Acc:HGNC:20639]	0.693153	0.668824	FALSE	FALSE	FALSE	TRUE	0.746775	0.412931	1.31124	0.693425	-0.0409568	1.03551	0.959622	0.608465	0.799384	0.400396	0.489224	0.755856
ENSG00000185915	KLHL34	protein_coding	other_protein_coding	kelch like family member 34 [Source:HGNC Symbol;Acc:HGNC:26634]	-0.132197	0.143559	FALSE	FALSE	FALSE	TRUE	-0.1113	0.161921	-0.298262	-0.47987	-0.119335	0.053662	-0.129027	-0.338946	0.0156131	0.400396	0.694919	0.2184
ENSG00000186081	KRT5	protein_coding	other_protein_coding	keratin 5 [Source:HGNC Symbol;Acc:HGNC:6442]	-0.517642	-0.238789	FALSE	TRUE	FALSE	FALSE	-0.298831	0.215739	0.13649	-1.0232	-1.71865	-0.417403	0.626773	0.377162	0.703216	-1.32049	-0.880253	-0.939138
ENSG00000186105	LRRC70	protein_coding	other_protein_coding	leucine rich repeat containing 70 [Source:HGNC Symbol;Acc:HGNC:35155]	0.656162	0.118119	TRUE	FALSE	FALSE	FALSE	0.957051	0.502262	0.36725	-0.00243176	1.23864	0.874198	-0.222286	-0.686801	0.600178	0.577509	0.374218	0.065895
ENSG00000186185	KIF18B	protein_coding	other_protein_coding	kinesin family member 18B [Source:HGNC Symbol;Acc:HGNC:27102]	0.220073	0.331155	FALSE	TRUE	FALSE	FALSE	-0.171142	0.544935	0.00560915	0.0766556	-0.119335	0.983715	0.456682	0.497444	0.430352	-0.4243	0.374218	0.652531
ENSG00000186301	MST1P2	unprocessed_pseudogene	pseudogene	macrophage stimulating 1 pseudogene 2 [Source:HGNC Symbol;Acc:HGNC:7383]	0.0921293	0.0747631	TRUE	FALSE	FALSE	FALSE	0.57528	0.267621	0.518928	-0.00243176	0.104077	-0.910698	0.119254	0.853558	0.304903	-0.4243	-0.300178	-0.104658
ENSG00000186567	CEACAM19	protein_coding	other_protein_coding	carcinoembryonic antigen related cell adhesion molecule 19 [Source:HGNC Symbol;Acc:HGNC:31951]	0.513465	1.06471	FALSE	FALSE	FALSE	TRUE	0.840669	0.7412	0.859348	-0.269596	0.758376	0.15079	1.19424	1.02347	1.36852	0.831558	1.0723	0.898166
ENSG00000186642	PDE2A	protein_coding	other_protein_coding	phosphodiesterase 2A [Source:HGNC Symbol;Acc:HGNC:8777]	-0.171862	1.00153	FALSE	TRUE	FALSE	TRUE	0.203438	-0.142155	0.312927	-0.269596	-0.973055	-0.162729	0.729958	0.807757	1.33682	1.27008	1.10873	0.755856
ENSG00000186648	CARMIL3	protein_coding	other_protein_coding	capping protein regulator and myosin 1 linker 3 [Source:HGNC Symbol;Acc:HGNC:20272]	0.414659	1.59127	FALSE	FALSE	FALSE	TRUE	0.538392	0.544935	0.820937	0.642344	0.104077	-0.162729	1.60046	1.37709	1.75174	1.40142	1.76273	1.6542
ENSG00000186665	C17orf58	protein_coding	other_protein_coding	chromosome 17 open reading frame 58 [Source:HGNC Symbol;Acc:HGNC:27568]	0.389556	0.271813	FALSE	FALSE	TRUE	FALSE	0.500535	0.317701	0.13649	0.589388	0.235853	0.557369	0.263824	0.023568	0.845166	0.198455	-0.120758	0.420624
ENSG00000186810	CXCR3	protein_coding	other_protein_coding	C-X-C motif chemokine receptor 3 [Source:HGNC Symbol;Acc:HGNC:4540]	0.626357	3.03931	FALSE	TRUE	FALSE	FALSE	0.0546345	0.847302	0.518928	0.693425	0.71386	0.929996	3.18587	2.99302	2.92147	2.97657	3.07867	3.08027
ENSG00000186952	TMEM232	protein_coding	other_protein_coding	transmembrane protein 232 [Source:HGNC Symbol;Acc:HGNC:37270]	0.209828	-0.168953	FALSE	FALSE	TRUE	FALSE	0.380614	-0.716651	-0.138341	0.693425	0.413375	0.626546	-0.321992	-0.686801	-0.154163	0.632024	0.0387968	-0.521582
ENSG00000186998	EMID1	protein_coding	other_protein_coding	EMI domain containing 1 [Source:HGNC Symbol;Acc:HGNC:18036]	0.8926	0.58514	TRUE	FALSE	FALSE	FALSE	0.500535	0.412931	0.566139	1.29921	0.96242	1.61437	0.0411471	0.023568	0.545761	0.921847	0.831976	1.14654
ENSG00000187122	SLIT1	protein_coding	other_protein_coding	slit guidance ligand 1 [Source:HGNC Symbol;Acc:HGNC:11085]	-0.0715309	0.711796	FALSE	TRUE	FALSE	TRUE	0.00141568	-0.0127386	0.470119	-0.00243176	0.235853	-1.1214	0.626773	1.10147	0.88954	0.400396	0.831976	0.420624
ENSG00000187244	BCAM	protein_coding	other_protein_coding	basal cell adhesion molecule (Lutheran blood group) [Source:HGNC Symbol;Acc:HGNC:6722]	-0.0730102	1.06655	FALSE	TRUE	FALSE	TRUE	0.249813	-0.0759961	0.0725333	-0.370905	0.413375	-0.726881	0.778909	0.807757	0.752101	0.684554	1.61859	1.75741
ENSG00000187475	HIST1H1T	protein_coding	other_protein_coding	histone cluster 1 H1 family member t [Source:HGNC Symbol;Acc:HGNC:4720]	0.280501	0.776142	FALSE	TRUE	FALSE	FALSE	-0.0538418	0.215739	0.312927	0.589388	0.468005	0.15079	0.572274	0.807757	0.237835	1.40142	0.694919	0.942646
ENSG00000187510	PLEKHG7	protein_coding	other_protein_coding	pleckstrin homology and RhoGEF domain containing G7 [Source:HGNC Symbol;Acc:HGNC:33829]	0.20462	-0.265637	TRUE	FALSE	FALSE	FALSE	0.611249	0.626672	0.611854	-0.00243176	-0.202217	-0.417403	-0.129027	0.175552	0.430352	-0.0364252	-0.505123	-1.52915
ENSG00000187536	TPM3P7	processed_pseudogene	pseudogene	tropomyosin 3 pseudogene 7 [Source:HGNC Symbol;Acc:HGNC:39170]	0.395903	0.751932	FALSE	TRUE	FALSE	FALSE	-0.0538418	0.215739	0.859348	0.589388	0.356594	0.408191	0.515636	0.497444	0.88954	0.831558	1.0723	0.705118
ENSG00000187566	NHLRC1	protein_coding	other_protein_coding	NHL repeat containing E3 ubiquitin protein ligase 1 [Source:HGNC Symbol;Acc:HGNC:21576]	0.541295	0.508433	TRUE	FALSE	FALSE	TRUE	0.870656	0.317701	0.740902	0.693425	0.571427	0.053662	0.263824	0.660928	0.167497	1.16307	0.313085	0.482188
ENSG00000187624	C17orf97	protein_coding	other_protein_coding	chromosome 17 open reading frame 97 [Source:HGNC Symbol;Acc:HGNC:33800]		1.30439	FALSE	TRUE	FALSE	TRUE							1.29864	1.02347	1.65223	1.49263	1.21281	1.14654
ENSG00000187762	HSPE1P11	processed_pseudogene	pseudogene	heat shock protein family E (Hsp10) member 1 pseudogene 11 [Source:HGNC Symbol;Acc:HGNC:49330]	0.00561647	0.662422	FALSE	TRUE	FALSE	TRUE	-0.36718	0.215739	0.13649	-0.0861074	0.297486	-0.162729	1.00147	0.245932	0.600178	0.336172	1.03492	0.755856
ENSG00000187800	PEAR1	protein_coding	other_protein_coding	platelet endothelial aggregation receptor 1 [Source:HGNC Symbol;Acc:HGNC:33631]	-0.148886	1.67717	FALSE	TRUE	FALSE	TRUE	-0.1113	-0.142155	-0.216087	0.222903	-0.483946	-0.162729	1.89503	1.43848	1.30441	2.06806	1.78542	1.57164
ENSG00000187904	AC097382.1	sense_overlapping	long_ncRNA		0.283395	0.697269	FALSE	FALSE	FALSE	TRUE	0.294744	0.704025	0.611854	0.417752	0.235853	-0.563859	1.00147	0.377162	0.545761	0.784201	0.489224	0.985795
ENSG00000188266	HYKK	protein_coding	other_protein_coding	hydroxylysine kinase [Source:HGNC Symbol;Acc:HGNC:34403]	0.436917	0.391335	FALSE	FALSE	FALSE	TRUE	0.810045	0.586382	0.256479	0.693425	0.0333818	0.241789	0.263824	0.313039	0.430352	0.735238	0.249245	0.356315
ENSG00000188282	RUFY4	protein_coding	other_protein_coding	RUN and FYVE domain containing 4 [Source:HGNC Symbol;Acc:HGNC:24804]	0.476134	1.06403	FALSE	FALSE	FALSE	TRUE	1.0119	0.458287	0.611854	0.589388	0.235853	-0.0504802	1.33183	1.24585	1.09299	1.00682	1.10873	0.597955
ENSG00000188290	HES4	protein_coding	other_protein_coding	hes family bHLH transcription factor 4 [Source:HGNC Symbol;Acc:HGNC:24149]	0.733157	0.516986	TRUE	FALSE	FALSE	FALSE	0.380614	0.267621	0.312927	1.19672	1.54851	0.692557	-0.0414322	-0.824273	0.430352	1.08706	0.996552	1.45366
ENSG00000188372	ZP3	protein_coding	other_protein_coding	zona pellucida glycoprotein 3 [Source:HGNC Symbol;Acc:HGNC:13189]	-0.0985346	0.243411	FALSE	TRUE	FALSE	FALSE	0.155522	-0.36105	0.419601	-0.47987	-0.0409568	-0.284454	0.263824	0.313039	0.304903	0.400396	0.11241	0.065895
ENSG00000188487	INSC	protein_coding	other_protein_coding	INSC, spindle orientation adaptor protein [Source:HGNC Symbol;Acc:HGNC:33116]	0.170717	0.114441	TRUE	FALSE	FALSE	FALSE	0.421705	0.317701	0.419601	-0.0861074	0.235853	-0.284454	0.263824	0.10156	0.430352	-0.124061	0.313085	-0.298111
ENSG00000188493	C19orf54	protein_coding	other_protein_coding	chromosome 19 open reading frame 54 [Source:HGNC Symbol;Acc:HGNC:24758]	0.471038	1.37535	FALSE	FALSE	FALSE	TRUE	0.646342	0.586382	1.13458	0.355681	0.520642	-0.417403	1.77951	1.43848	1.36852	1.33724	1.14426	1.18408
ENSG00000188599	NPIPP1	transcribed_unprocessed_pseudogene	pseudogene	nuclear pore complex interacting protein pseudogene 1 [Source:HGNC Symbol;Acc:HGNC:35407]	0.143274	0.463752	FALSE	FALSE	FALSE	TRUE	0.0546345	0.586382	0.312927	0.151632	0.171469	-0.417403	0.193349	0.023568	0.703216	0.831558	0.432867	0.597955
ENSG00000188672	RHCE	protein_coding	other_protein_coding	Rh blood group CcEe antigens [Source:HGNC Symbol;Acc:HGNC:10008]	0.5193	0.506431	TRUE	FALSE	FALSE	FALSE	0.249813	0.913935	0.256479	1.19672	0.171469	0.327388	0.872093	-0.561297	0.703216	0.684554	0.742066	0.597955
ENSG00000188807	TMEM201	protein_coding	other_protein_coding	transmembrane protein 201 [Source:HGNC Symbol;Acc:HGNC:33719]	0.300163	2.08549	FALSE	FALSE	FALSE	TRUE	0.294744	0.458287	0.518928	0.222903	0.356594	-0.0504802	2.24782	2.13889	1.67776	2.33777	2.21109	1.89958
ENSG00000188818	ZDHHC11	protein_coding	other_protein_coding	zinc finger DHHC-type containing 11 [Source:HGNC Symbol;Acc:HGNC:19158]	-0.0571969	0.734374	FALSE	TRUE	FALSE	TRUE	-0.233575	0.0478615	0.312927	0.477262	-0.383798	-0.563859	0.515636	0.807757	0.652617	0.735238	1.21281	0.482188
ENSG00000188981	MSANTD1	protein_coding	other_protein_coding	Myb/SANT DNA binding domain containing 1 [Source:HGNC Symbol;Acc:HGNC:33741]	0.675879	1.51577	FALSE	FALSE	FALSE	TRUE	1.03856	1.12554	0.699156	1.00784	0.0333818	0.15079	1.70547	1.40811	1.86719	1.19963	1.37115	1.54304
ENSG00000189127	ANKRD34B	protein_coding	other_protein_coding	ankyrin repeat domain 34B [Source:HGNC Symbol;Acc:HGNC:33736]	1.31733	1.29993	FALSE	FALSE	TRUE	FALSE	2.48283	2.25571	2.05306	0.290819	0.413375	0.408191	2.73088	2.24581	2.57262	-0.217366	0.249245	0.2184
ENSG00000189134	NKAPL	protein_coding	other_protein_coding	NFKB activating protein like [Source:HGNC Symbol;Acc:HGNC:21584]	0.522766	0.211078	TRUE	FALSE	FALSE	FALSE	0.338317	0.626672	0.566139	-0.0861074	1.20687	0.484707	-0.321992	0.377162	0.304903	-0.124061	0.489224	0.541232
ENSG00000189149	CRYM-AS1	transcribed_unitary_pseudogene	pseudogene	CRYM antisense RNA 1 [Source:HGNC Symbol;Acc:HGNC:34405]	-0.0368835	-0.376581	TRUE	FALSE	FALSE	FALSE	0.155522	0.412931	0.566139	-0.47987	-0.591569	-0.284454	0.193349	-0.338946	-0.0667788	-0.317126	-0.61966	-1.11032
ENSG00000189171	S100A13	protein_coding	other_protein_coding	S100 calcium binding protein A13 [Source:HGNC Symbol;Acc:HGNC:10490]	0.18639	0.190751	FALSE	TRUE	FALSE	FALSE	-0.233575	-0.284335	0.419601	0.642344	0.520642	0.053662	0.456682	0.438557	0.368991	-0.217366	-0.120758	0.2184
ENSG00000189221	MAOA	protein_coding	other_protein_coding	monoamine oxidase A [Source:HGNC Symbol;Acc:HGNC:6833]	0.507991	0.0194062	TRUE	FALSE	TRUE	FALSE	0.338317	0.913935	0.256479	0.151632	0.571427	0.816156	0.626773	-0.445842	0.368991	-0.217366	-0.505123	0.289005
ENSG00000189419	SPATA41	lincRNA	long_ncRNA	spermatogenesis associated 41 (non-protein coding) [Source:HGNC Symbol;Acc:HGNC:48613]	0.0999261	0.32007	FALSE	FALSE	FALSE	TRUE	0.155522	0.544935	-0.0645712	0.0766556	0.171469	-0.284454	0.0411471	0.71155	0.237835	0.198455	0.249245	0.482188
ENSG00000189423	USP32P3	transcribed_unprocessed_pseudogene	pseudogene	ubiquitin specific peptidase 32 pseudogene 3 [Source:HGNC Symbol;Acc:HGNC:43576]	0.751573	0.404835	TRUE	FALSE	TRUE	FALSE	0.421705	1.20752	1.00352	0.88138	0.667927	0.327388	0.263824	0.377162	0.0935528	0.632024	0.996552	0.065895
ENSG00000196436	NPIPB15	protein_coding	other_protein_coding	nuclear pore complex interacting protein family member B15 [Source:HGNC Symbol;Acc:HGNC:34409]	-0.400062	0.954336	FALSE	TRUE	FALSE	FALSE	0.203438	0.215739	-0.385403	-1.0232	-1.12649	-0.284454	1.396	1.27979	1.30441	0.735238	0.11241	0.898166
ENSG00000196557	CACNA1H	protein_coding	other_protein_coding	calcium voltage-gated channel subunit alpha1 H [Source:HGNC Symbol;Acc:HGNC:1395]	0.58746	1.78261	FALSE	FALSE	FALSE	TRUE	1.23578	1.18071	1.44354	-0.269596	-0.119335	0.053662	2.29906	2.26288	2.16669	1.0475	1.21281	1.70673
ENSG00000196878	LAMB3	protein_coding	other_protein_coding	laminin subunit beta 3 [Source:HGNC Symbol;Acc:HGNC:6490]	0.244301	0.00320519	TRUE	FALSE	FALSE	FALSE	0.380614	0.458287	0.611854	0.355681	-0.290153	-0.0504802	-0.321992	-0.445842	0.430352	0.124331	0.249245	-0.0168627
ENSG00000197046	SIGLEC15	protein_coding	other_protein_coding	sialic acid binding Ig like lectin 15 [Source:HGNC Symbol;Acc:HGNC:27596]	0.485003	0.561522	FALSE	FALSE	TRUE	FALSE	0.746775	0.812795	0.740902	0.222903	0.235853	0.15079	0.193349	1.10147	1.01502	0.268956	0.646179	0.144162
ENSG00000197093	GAL3ST4	protein_coding	other_protein_coding	galactose-3-O-sulfotransferase 4 [Source:HGNC Symbol;Acc:HGNC:24145]	-0.0678451	1.85039	FALSE	TRUE	FALSE	TRUE	-0.1113	0.267621	-0.138341	-0.269596	0.571427	-0.726881	1.73058	1.98278	1.95333	1.85541	1.5931	1.98712
ENSG00000197454	OR2L5	protein_coding	other_protein_coding	olfactory receptor family 2 subfamily L member 5 [Source:HGNC Symbol;Acc:HGNC:15011]	-0.429711	-0.896119	TRUE	FALSE	FALSE	FALSE	0.778757	0.458287	0.36725	-1.0232	-1.49317	-1.66619	-0.129027	0.023568	0.237835	-0.803899	-2.58347	-2.12172
ENSG00000197558	SSPO	protein_coding	other_protein_coding	SCO-spondin [Source:HGNC Symbol;Acc:HGNC:21998]	0.328699	1.91829	FALSE	FALSE	FALSE	TRUE	0.249813	0.215739	0.611854	0.477262	0.468005	-0.0504802	1.98122	2.00324	1.86719	1.73605	1.93494	1.98712
ENSG00000197599	CCDC154	protein_coding	other_protein_coding	coiled-coil domain containing 154 [Source:HGNC Symbol;Acc:HGNC:34454]	0.0137912	0.458757	FALSE	TRUE	FALSE	FALSE	-0.171142	0.704025	-0.298262	0.290819	0.468005	-0.910698	0.263824	0.377162	0.48921	0.0461907	1.03492	0.541232
ENSG00000197646	PDCD1LG2	protein_coding	other_protein_coding	programmed cell death 1 ligand 2 [Source:HGNC Symbol;Acc:HGNC:18731]	0.544204	0.282473	FALSE	FALSE	TRUE	FALSE	0.778757	0.665867	0.820937	0.151632	0.520642	0.327388	0.572274	0.245932	0.304903	0.336172	-0.120758	0.356315
ENSG00000197647	ZNF433	protein_coding	other_protein_coding	zinc finger protein 433 [Source:HGNC Symbol;Acc:HGNC:20811]	0.837105	0.404088	FALSE	FALSE	TRUE	FALSE	0.778757	0.704025	0.820937	0.966907	0.571427	1.18058	0.515636	0.660928	0.799384	0.268956	-0.0387757	0.2184
ENSG00000197653	DNAH10	protein_coding	other_protein_coding	dynein axonemal heavy chain 10 [Source:HGNC Symbol;Acc:HGNC:2941]	0.0367749	0.312067	TRUE	FALSE	FALSE	FALSE	0.461658	0.215739	0.781474	-0.47987	-0.707872	-0.0504802	0.572274	0.10156	0.703216	-0.0364252	-0.120758	0.652531
ENSG00000197980	LEKR1	protein_coding	other_protein_coding	leucine, glutamate and lysine rich 1 [Source:HGNC Symbol;Acc:HGNC:33765]	0.346819	0.382941	TRUE	FALSE	FALSE	FALSE	1.18895	0.7412	0.419601	-0.269596	-0.483946	0.484707	0.916521	0.023568	0.88954	0.198455	0.374218	-0.104658
ENSG00000197992	CLEC9A	protein_coding	other_protein_coding	C-type lectin domain containing 9A [Source:HGNC Symbol;Acc:HGNC:26705]	1.26673	1.16023	FALSE	TRUE	FALSE	FALSE	0.10596	0.366102	0.896764	2.2012	2.05613	1.97421	0.679288	0.313039	0.368991	1.76072	2.03298	1.80637
ENSG00000198064	NPIPB13	protein_coding	other_protein_coding	nuclear pore complex interacting protein family, member B13 [Source:HGNC Symbol;Acc:HGNC:41989]		-0.124601	FALSE	TRUE	FALSE	FALSE							0.626773	0.245932	0.237835	-0.665967	0.11241	-1.30459
ENSG00000198088	NUP62CL	protein_coding	other_protein_coding	nucleoporin 62 C-terminal like [Source:HGNC Symbol;Acc:HGNC:25960]	0.579502	0.205249	TRUE	FALSE	FALSE	FALSE	0.500535	0.777442	0.896764	0.642344	0.0333818	0.626546	0.0411471	0.175552	0.430352	0.0461907	0.249245	0.289005
ENSG00000198155	ZNF876P	transcribed_unprocessed_pseudogene	pseudogene	zinc finger protein 876, pseudogene [Source:HGNC Symbol;Acc:HGNC:32472]	1.08635	0.794405	TRUE	FALSE	FALSE	FALSE	0.928824	0.847302	0.896764	1.00784	1.44337	1.39401	-0.129027	0.807757	1.16696	0.520853	1.10873	1.29116
ENSG00000198208	RPS6KL1	protein_coding	other_protein_coding	ribosomal protein S6 kinase like 1 [Source:HGNC Symbol;Acc:HGNC:20222]	0.531505	0.897029	FALSE	FALSE	FALSE	TRUE	0.680603	0.812795	0.896764	0.0766556	0.571427	0.15079	1.00147	1.34538	0.974391	1.00682	0.249245	0.804869
ENSG00000198400	NTRK1	protein_coding	other_protein_coding	neurotrophic receptor tyrosine kinase 1 [Source:HGNC Symbol;Acc:HGNC:8031]	-0.883649	-0.519185	FALSE	TRUE	FALSE	FALSE	0.00141568	0.665867	0.256479	-1.90506	-0.973055	-3.34754	0.515636	0.245932	0.304903	-2.13291	-0.744081	-1.30459
ENSG00000198416	ZNF658B	transcribed_unprocessed_pseudogene	pseudogene	zinc finger protein 658B (pseudogene) [Source:HGNC Symbol;Acc:HGNC:32033]	0.298437	-0.131007	FALSE	FALSE	TRUE	FALSE	0.380614	0.161921	-0.138341	0.477262	0.758376	0.15079	0.0411471	-0.338946	0.167497	-0.540079	0.182449	-0.298111
ENSG00000198794	SCAMP5	protein_coding	other_protein_coding	secretory carrier membrane protein 5 [Source:HGNC Symbol;Acc:HGNC:30386]	-0.297119	1.09899	FALSE	TRUE	FALSE	FALSE	0.421705	0.106018	0.566139	-1.0232	-1.12649	-0.726881	1.80336	1.24585	1.84483	0.735238	0.11241	0.852272
ENSG00000198816	ZNF358	protein_coding	other_protein_coding	zinc finger protein 358 [Source:HGNC Symbol;Acc:HGNC:16838]	-0.230813	1.64249	FALSE	TRUE	FALSE	TRUE	-0.678442	0.458287	-0.0645712	0.151632	-0.834379	-0.417403	1.65392	1.66087	1.67776	1.83232	1.45843	1.57164
ENSG00000198835	GJC2	protein_coding	other_protein_coding	gap junction protein gamma 2 [Source:HGNC Symbol;Acc:HGNC:17494]	0.624622	0.617683	FALSE	FALSE	FALSE	TRUE	0.984736	1.03862	1.10291	0.534414	0.0333818	0.053662	0.872093	0.760455	0.88954	0.268956	0.432867	0.482188
ENSG00000198947	DMD	protein_coding	other_protein_coding	dystrophin [Source:HGNC Symbol;Acc:HGNC:2928]	0.00266616	0.166018	FALSE	TRUE	FALSE	FALSE	0.611249	-0.442075	0.419601	-0.0861074	-0.202217	-0.284454	0.872093	0.377162	0.600178	-0.124061	-0.20768	-0.521582
ENSG00000199024	MIR103A2	miRNA	short_ncRNA	microRNA 103a-2 [Source:HGNC Symbol;Acc:HGNC:31491]	0.518436	0.195839	FALSE	FALSE	TRUE	FALSE	0.646342	0.812795	0.13649	0.693425	0.413375	0.408191	-0.129027	-0.239427	0.368991	0.520853	0.11241	0.541232
ENSG00000199082	MIR342	miRNA	short_ncRNA	microRNA 342 [Source:HGNC Symbol;Acc:HGNC:31778]	-0.296214	0.624538	FALSE	TRUE	FALSE	FALSE	-0.36718	-0.36105	-0.216087	-0.726107	-0.591569	0.484707	0.395217	1.34538	0.545761	0.831558	0.646179	-0.0168627
ENSG00000199121	MIR26B	miRNA	short_ncRNA	microRNA 26b [Source:HGNC Symbol;Acc:HGNC:31612]	-0.176072	1.01814	FALSE	TRUE	FALSE	TRUE	0.10596	-0.933839	-0.298262	-0.00243176	0.356594	-0.284454	1.1202	1.27979	1.09299	0.632024	1.17894	0.804869
ENSG00000199133	MIRLET7D	miRNA	short_ncRNA	microRNA let-7d [Source:HGNC Symbol;Acc:HGNC:31481]	0.583	0.179888	TRUE	FALSE	TRUE	FALSE	0.421705	0.913935	0.312927	0.222903	0.999981	0.626546	0.331016	0.71155	-0.453413	-0.0364252	0.543462	-0.0168627
ENSG00000200090	Y_RNA	misc_RNA	other_ncRNA	Y RNA [Source:RFAM;Acc:RF00019]	0.54677	0.351298	TRUE	FALSE	FALSE	FALSE	0.611249	0.502262	0.699156	0.355681	0.356594	0.75568	0.331016	0.313039	-0.0667788	0.735238	0.313085	0.482188
ENSG00000200170	Y_RNA	misc_RNA	other_ncRNA	Y RNA [Source:RFAM;Acc:RF00019]	0.537296	0.622857	FALSE	FALSE	FALSE	TRUE	0.421705	0.458287	0.740902	0.88138	0.88423	-0.162729	0.572274	0.660928	0.845166	0.632024	0.374218	0.652531
ENSG00000200394	SNORA38B	snoRNA	short_ncRNA	small nucleolar RNA, H/ACA box 38B [Source:HGNC Symbol;Acc:HGNC:33617]	0.662063	0.801194	FALSE	FALSE	TRUE	FALSE	1.32513	1.03862	0.419601	0.417752	0.620484	0.15079	0.331016	1.17546	0.845166	1.12557	0.0387968	1.29116
ENSG00000200502	Y_RNA	misc_RNA	other_ncRNA	Y RNA [Source:RFAM;Acc:RF00019]	0.55343	0.56038	FALSE	FALSE	TRUE	FALSE	0.646342	0.317701	0.312927	0.417752	1.14115	0.484707	0.331016	0.941014	0.600178	0.632024	0.874913	-0.0168627
ENSG00000200534	SNORA33	snoRNA	short_ncRNA	small nucleolar RNA, H/ACA box 33 [Source:HGNC Symbol;Acc:HGNC:32623]	0.632966	0.437913	FALSE	FALSE	TRUE	FALSE	0.380614	0.366102	0.256479	0.836637	0.413375	1.54459	0.572274	0.608465	1.01502	0.336172	0.11241	-0.0168627
ENSG00000200538	U3	snoRNA	short_ncRNA	Small nucleolar RNA U3 [Source:RFAM;Acc:RF00012]	-0.0892985	0.21608	FALSE	TRUE	FALSE	FALSE	-0.438929	-0.284335	0.470119	0.151632	-0.383798	-0.0504802	0.626773	0.313039	0.368991	-0.665967	0.11241	0.541232
ENSG00000200879	SNORD14E	snoRNA	short_ncRNA	small nucleolar RNA, C/D box 14E [Source:HGNC Symbol;Acc:HGNC:30354]	0.268796	0.405295	FALSE	FALSE	FALSE	TRUE	0.10596	-0.0759961	0.0725333	0.742758	0.71386	0.053662	0.263824	0.10156	0.237835	0.735238	0.874913	0.2184
ENSG00000200913	SNORD46	snoRNA	short_ncRNA	small nucleolar RNA, C/D box 46 [Source:HGNC Symbol;Acc:HGNC:10186]	0.179835	0.595102	FALSE	TRUE	FALSE	TRUE	0.203438	0.317701	-0.0645712	-0.00243176	0.297486	0.327388	0.572274	0.245932	0.237835	0.784201	0.787721	0.942646
ENSG00000201367	RNU6-522P	snRNA	short_ncRNA	RNA, U6 small nuclear 522, pseudogene [Source:HGNC Symbol;Acc:HGNC:47485]	0.30087	0.114033	FALSE	FALSE	TRUE	FALSE	0.10596	0.161921	0.256479	0.290819	0.297486	0.692557	-0.544811	0.377162	0.430352	0.577509	-0.300178	0.144162
ENSG00000201435	RNU4-24P	snRNA	short_ncRNA	RNA, U4 small nuclear 24, pseudogene [Source:HGNC Symbol;Acc:HGNC:46960]	0.52914	0.35416	TRUE	FALSE	FALSE	FALSE	0.611249	0.7412	0.611854	0.355681	0.297486	0.557369	0.119254	0.660928	0.0935528	0.336172	0.432867	0.482188
ENSG00000201544	SNORA16B	snoRNA	short_ncRNA	small nucleolar RNA, H/ACA box 16B [Source:HGNC Symbol;Acc:HGNC:32606]	-0.117181	0.00571844	FALSE	FALSE	TRUE	FALSE	0.203438	-0.619203	-0.923482	0.222903	0.171469	0.241789	0.119254	0.313039	-0.154163	0.461881	-0.300178	-0.405524
ENSG00000201573	Y_RNA	misc_RNA	other_ncRNA	Y RNA [Source:RFAM;Acc:RF00019]	-0.155485	-0.581641	FALSE	FALSE	TRUE	FALSE	-0.965793	-0.442075	-0.923482	0.534414	0.171469	0.692557	0.193349	-0.824273	-0.247183	-1.32049	-0.505123	-0.786127
ENSG00000202314	SNORD6	snoRNA	short_ncRNA	small nucleolar RNA, C/D box 6 [Source:HGNC Symbol;Acc:HGNC:32703]	0.335429	-0.0545936	FALSE	FALSE	TRUE	FALSE	0.155522	0.106018	-0.138341	0.642344	0.620484	0.626546	-0.544811	0.023568	-0.247183	0.336172	0.0387968	0.065895
ENSG00000202392	RN7SKP292	misc_RNA	other_ncRNA	RNA, 7SK small nuclear pseudogene 292 [Source:HGNC Symbol;Acc:HGNC:46016]	-0.0868904	0.757978	FALSE	TRUE	FALSE	TRUE	0.249813	-0.284335	0.312927	0.355681	-0.591569	-0.563859	0.916521	0.71155	1.13045	0.735238	0.249245	0.804869
ENSG00000203414	BTBD7P1	processed_pseudogene	pseudogene	BTB domain containing 7 pseudogene 1 [Source:HGNC Symbol;Acc:HGNC:44875]	-0.325008	-0.532295	TRUE	FALSE	FALSE	FALSE	0.380614	0.267621	0.197732	-1.39777	-0.834379	-0.563859	0.119254	0.497444	0.0935528	-1.80862	-0.300178	-1.79522
ENSG00000203663	OR2L2	protein_coding	other_protein_coding	olfactory receptor family 2 subfamily L member 2 [Source:HGNC Symbol;Acc:HGNC:8266]	-0.774839	-0.289008	FALSE	TRUE	FALSE	FALSE	0.294744	-0.284335	0.896764	-1.90506	-2.74044	-0.910698	0.193349	0.608465	1.13045	-1.127	-0.744081	-1.79522
ENSG00000203684	IBA57-AS1	lincRNA	long_ncRNA	IBA57 antisense RNA 1 (head to head) [Source:HGNC Symbol;Acc:HGNC:32062]		0.414085	FALSE	FALSE	FALSE	TRUE							-0.0414322	0.760455	-0.0667788	0.400396	0.489224	0.942646
ENSG00000203778	FAM229B	protein_coding	other_protein_coding	family with sequence similarity 229 member B [Source:HGNC Symbol;Acc:HGNC:33858]	0.43879	-0.0198591	FALSE	FALSE	TRUE	FALSE	0.155522	-0.0127386	0.0725333	0.88138	0.843487	0.692557	-0.222286	-0.561297	-0.0667788	0.400396	0.11241	0.2184
ENSG00000203797	DDO	protein_coding	other_protein_coding	D-aspartate oxidase [Source:HGNC Symbol;Acc:HGNC:2727]	-0.185315	-0.138528	FALSE	TRUE	FALSE	FALSE	0.10596	0.267621	0.656165	-0.597741	-1.12649	-0.417403	0.193349	0.245932	0.48921	-0.956425	-0.505123	-0.298111
ENSG00000203876	ADD3-AS1	processed_transcript	other_ncRNA	ADD3 antisense RNA 1 [Source:HGNC Symbol;Acc:HGNC:48682]	0.0554399	0.286347	FALSE	TRUE	FALSE	FALSE	0.714068	-0.211494	-0.138341	-0.47987	0.297486	0.15079	0.193349	0.982831	0.368991	-0.217366	-0.20768	0.597955
ENSG00000203950	RTL8A	protein_coding	other_protein_coding	retrotransposon Gag like 8A [Source:HGNC Symbol;Acc:HGNC:24514]	0.670644	1.69268	FALSE	FALSE	FALSE	TRUE	0.778757	0.366102	1.03742	1.00784	0.88423	-0.0504802	1.396	1.43848	1.36852	1.98672	1.76273	2.20363
ENSG00000204147	ASAH2B	protein_coding	other_protein_coding	N-acylsphingosine amidohydrolase 2B [Source:HGNC Symbol;Acc:HGNC:23456]	1.19622	0.601421	FALSE	FALSE	TRUE	FALSE	1.30331	1.00845	1.13458	0.88138	1.26973	1.5799	1.00147	1.17546	0.703216	0.268956	0.0387968	0.420624
ENSG00000204241	AP000911.1	lincRNA	long_ncRNA		0.240742	0.493695	TRUE	FALSE	FALSE	TRUE	0.611249	0.161921	0.197732	0.222903	0.413375	-0.162729	0.826253	0.497444	0.0156131	0.684554	0.182449	0.755856
ENSG00000204248	COL11A2	protein_coding	other_protein_coding	collagen type XI alpha 2 chain [Source:HGNC Symbol;Acc:HGNC:2187]	-0.212307	0.403118	FALSE	TRUE	FALSE	TRUE	-0.298831	-0.0759961	-0.478147	-0.174937	0.171469	-0.417403	0.572274	0.175552	0.368991	0.632024	0.249245	0.420624
ENSG00000204262	COL5A2	protein_coding	other_protein_coding	collagen type V alpha 2 chain [Source:HGNC Symbol;Acc:HGNC:2210]	0.701827	0.55385	FALSE	FALSE	TRUE	FALSE	0.646342	0.913935	0.611854	0.355681	0.413375	1.26977	0.515636	0.807757	0.932589	0.831558	-0.120758	0.356315
ENSG00000204311	PJVK	protein_coding	other_protein_coding	pejvakin [Source:HGNC Symbol;Acc:HGNC:29502]	0.229997	0.214685	FALSE	TRUE	FALSE	FALSE	0.461658	0.106018	-0.216087	0.477262	0.71386	-0.162729	0.193349	0.608465	0.600178	0.198455	-0.20768	-0.104658
ENSG00000204396	VWA7	protein_coding	other_protein_coding	von Willebrand factor A domain containing 7 [Source:HGNC Symbol;Acc:HGNC:13939]		0.614323	FALSE	TRUE	FALSE	TRUE							0.778909	0.245932	0.652617	0.684554	1.03492	0.289005
ENSG00000204410	MSH5	protein_coding	other_protein_coding	mutS homolog 5 [Source:HGNC Symbol;Acc:HGNC:7328]	0.16322	0.764568	FALSE	TRUE	FALSE	TRUE	0.10596	0.106018	0.781474	0.693425	-0.290153	-0.417403	1.00147	0.760455	0.845166	0.735238	0.489224	0.755856
ENSG00000204428	LY6G5C	protein_coding	other_protein_coding	lymphocyte antigen 6 family member G5C [Source:HGNC Symbol;Acc:HGNC:13932]	-0.0511596	1.54044	FALSE	TRUE	FALSE	TRUE	-0.514433	-0.0759961	0.518928	0.222903	-0.0409568	-0.417403	1.51635	1.52594	1.57282	1.55038	1.5931	1.48407
ENSG00000204444	APOM	protein_coding	other_protein_coding	apolipoprotein M [Source:HGNC Symbol;Acc:HGNC:13916]	0.764681	0.687604	FALSE	FALSE	TRUE	FALSE	0.746775	0.544935	0.566139	1.08638	0.71386	0.929996	1.04214	1.10147	0.600178	0.400396	0.0387968	0.942646
ENSG00000204745	AC083899.1	unprocessed_pseudogene	pseudogene		0.353545	0.00759923	TRUE	FALSE	FALSE	FALSE	0.611249	0.366102	0.470119	0.642344	-0.119335	0.15079	0.263824	-0.0588827	0.237835	-0.4243	-0.0387757	0.065895
ENSG00000204991	SPIRE2	protein_coding	other_protein_coding	spire type actin nucleation factor 2 [Source:HGNC Symbol;Acc:HGNC:30623]	-0.0104552	0.224625	FALSE	FALSE	FALSE	TRUE	-0.438929	-0.0127386	0.197732	0.151632	-0.202217	0.241789	0.331016	0.10156	-0.694121	0.461881	0.249245	0.898166
ENSG00000205018	AC092384.1	antisense_RNA	other_ncRNA		-0.162688	0.872783	FALSE	TRUE	FALSE	TRUE	0.294744	-0.716651	-0.478147	-0.597741	0.468005	0.053662	1.0817	0.853558	0.703216	0.577509	1.03492	0.985795
ENSG00000205084	TMEM231	protein_coding	other_protein_coding	transmembrane protein 231 [Source:HGNC Symbol;Acc:HGNC:37234]	-0.192891	0.692723	FALSE	FALSE	FALSE	TRUE	0.155522	0.161921	0.740902	-1.19837	0.104077	-1.1214	0.331016	0.897948	1.05453	0.684554	0.831976	0.356315
ENSG00000205085	FAM71F2	protein_coding	other_protein_coding	family with sequence similarity 71 member F2 [Source:HGNC Symbol;Acc:HGNC:27998]	0.462238	1.28364	FALSE	FALSE	FALSE	TRUE	0.500535	0.366102	0.36725	0.742758	-0.383798	1.18058	1.73058	1.21109	1.27126	1.27008	1.0723	1.14654
ENSG00000205482	SPDYE18	unprocessed_pseudogene	pseudogene	speedy/RINGO cell cycle regulator family member E18 [Source:HGNC Symbol;Acc:HGNC:51514]		0.0384921	FALSE	FALSE	FALSE	TRUE							-0.129027	-0.824273	0.0156131	0.336172	0.543462	0.289005
ENSG00000205560	CPT1B	protein_coding	other_protein_coding	carnitine palmitoyltransferase 1B [Source:HGNC Symbol;Acc:HGNC:2329]	-0.0600871	0.751331	FALSE	TRUE	FALSE	TRUE	-0.1113	-0.0759961	-0.216087	0.589388	-0.383798	-0.162729	0.626773	0.982831	1.01502	0.336172	0.694919	0.852272
ENSG00000205611	LINC01597	lincRNA	long_ncRNA	long intergenic non-protein coding RNA 1597 [Source:HGNC Symbol;Acc:HGNC:51594]	-0.34726	-0.306074	FALSE	FALSE	TRUE	FALSE	-0.768014	-1.05607	-1.21122	0.222903	0.171469	0.557369	-1.32456	-0.976237	-1.15282	0.124331	0.787721	0.705118
ENSG00000205702	CYP2D7	polymorphic_pseudogene	pseudogene	cytochrome P450 family 2 subfamily D member 7 (gene/pseudogene) [Source:HGNC Symbol;Acc:HGNC:2624]	0.373265	1.09367	FALSE	TRUE	FALSE	FALSE	0.155522	-0.527922	0.197732	1.00784	0.71386	0.692557	0.826253	0.608465	0.600178	1.49263	1.64364	1.39083
ENSG00000205710	C17orf107	protein_coding	other_protein_coding	chromosome 17 open reading frame 107 [Source:HGNC Symbol;Acc:HGNC:37238]	0.0307531	1.07311	FALSE	TRUE	FALSE	TRUE	0.538392	-0.442075	-0.385403	0.534414	0.356594	-0.417403	0.826253	0.71155	1.23732	1.12557	1.21281	1.32515
ENSG00000205771	CATSPER2P1	transcribed_unprocessed_pseudogene	pseudogene	cation channel sperm associated 2 pseudogene 1 [Source:HGNC Symbol;Acc:HGNC:31054]	0.271554	0.270635	FALSE	FALSE	TRUE	FALSE	-0.0538418	0.106018	0.781474	0.151632	0.235853	0.408191	0.119254	0.608465	0.48921	0.198455	0.313085	-0.104658
ENSG00000205810	KLRC3	protein_coding	other_protein_coding	killer cell lectin like receptor C3 [Source:HGNC Symbol;Acc:HGNC:6376]	1.63793	1.33878	FALSE	FALSE	TRUE	FALSE	1.86155	1.4736	1.87704	1.19672	1.26973	2.14897	2.04264	1.46823	1.79904	-0.0364252	1.40083	1.35837
ENSG00000205913	SRRM2-AS1	antisense_RNA	other_ncRNA	SRRM2 antisense RNA 1 [Source:HGNC Symbol;Acc:HGNC:44162]	-0.192829	1.13419	FALSE	TRUE	FALSE	TRUE	-0.233575	-0.284335	-0.216087	0.151632	-0.290153	-0.284454	0.916521	1.10147	1.4299	1.12557	1.2459	0.985795
ENSG00000205959	AC105345.1	lincRNA	long_ncRNA		0.369293	0.564869	FALSE	TRUE	FALSE	TRUE	0.611249	0.458287	0.0725333	-0.00243176	0.667927	0.408191	0.395217	0.71155	0.48921	0.520853	0.374218	0.898166
ENSG00000206077	ZDHHC11B	protein_coding	other_protein_coding	zinc finger DHHC-type containing 11B [Source:HGNC Symbol;Acc:HGNC:32962]		0.760672	FALSE	TRUE	FALSE	TRUE							0.872093	0.554023	1.23732	0.735238	0.313085	0.852272
ENSG00000206535	LNP1	protein_coding	other_protein_coding	leukemia NUP98 fusion partner 1 [Source:HGNC Symbol;Acc:HGNC:28014]	0.432171	0.361815	FALSE	FALSE	TRUE	FALSE	0.500535	0.458287	-0.0645712	0.693425	0.520642	0.484707	-0.0414322	0.497444	0.0935528	0.877409	0.0387968	0.705118
ENSG00000206585	RNVU1-7	snRNA	short_ncRNA	RNA, variant U1 small nuclear 7 [Source:HGNC Symbol;Acc:HGNC:37500]	-0.070026	0.423991	FALSE	TRUE	FALSE	FALSE	-0.594108	0.412931	0.197732	-0.00243176	-0.383798	-0.0504802	0.331016	0.497444	0.600178	0.124331	-0.300178	1.29116
ENSG00000206634	SNORA22	snoRNA	short_ncRNA	small nucleolar RNA, H/ACA box 22 [Source:HGNC Symbol;Acc:HGNC:32612]	0.472938	0.129136	TRUE	FALSE	TRUE	FALSE	0.338317	0.544935	0.820937	0.477262	0.171469	0.484707	0.193349	0.10156	0.48921	-0.0364252	-0.0387757	0.065895
ENSG00000206848	RNU6-890P	snRNA	short_ncRNA	RNA, U6 small nuclear 890, pseudogene [Source:HGNC Symbol;Acc:HGNC:47853]	0.196772	0.395964	FALSE	FALSE	FALSE	TRUE	0.10596	0.106018	0.00560915	-0.0861074	0.356594	0.692557	0.515636	0.245932	0.167497	0.198455	0.595734	0.652531
ENSG00000207067	SNORA72	snoRNA	short_ncRNA	small nucleolar RNA, H/ACA box 72 [Source:HGNC Symbol;Acc:HGNC:10234]	0.466227	0.528372	TRUE	FALSE	FALSE	TRUE	1.0119	0.502262	0.470119	0.151632	0.104077	0.557369	0.119254	0.438557	0.652617	0.461881	0.742066	0.755856
ENSG00000207205	RNVU1-15	snRNA	short_ncRNA	RNA, variant U1 small nuclear 15 [Source:HGNC Symbol;Acc:HGNC:48320]	0.458159	0.469796	TRUE	FALSE	FALSE	FALSE	0.155522	0.458287	0.566139	0.589388	0.571427	0.408191	0.826253	0.245932	0.0935528	0.336172	0.374218	0.942646
ENSG00000207217	SNORA80D	snoRNA	short_ncRNA	small nucleolar RNA, H/ACA box 80D [Source:HGNC Symbol;Acc:HGNC:50435]	0.249289	0.297556	FALSE	FALSE	FALSE	TRUE	0.155522	-0.0127386	0.470119	0.222903	0.0333818	0.626546	0.0411471	0.313039	0.237835	0.461881	0.249245	0.482188
ENSG00000207234	RNU6-125P	snRNA	short_ncRNA	RNA, U6 small nuclear 125, pseudogene [Source:HGNC Symbol;Acc:HGNC:47088]	0.451343	0.665546	FALSE	FALSE	FALSE	TRUE	0.461658	0.502262	0.312927	-0.174937	0.520642	1.0855	0.626773	0.554023	0.430352	0.336172	1.34084	0.705118
ENSG00000207248	RNU6-1005P	snRNA	short_ncRNA	RNA, U6 small nuclear 1005, pseudogene [Source:HGNC Symbol;Acc:HGNC:47968]	0.518533	0.260027	FALSE	TRUE	TRUE	FALSE	0.00141568	0.777442	0.13649	0.642344	0.468005	1.0855	0.872093	0.245932	0.368991	-0.317126	-0.20768	0.597955
ENSG00000207368	Y_RNA	misc_RNA	other_ncRNA	Y RNA [Source:RFAM;Acc:RF00019]	0.130449	-0.0329504	FALSE	FALSE	TRUE	FALSE	0.10596	-0.527922	0.0725333	0.290819	0.356594	0.484707	0.119254	0.023568	0.304903	-0.0364252	0.0387968	-0.647799
ENSG00000207460	SNORD116-19	snoRNA	short_ncRNA	small nucleolar RNA, C/D box 116-19 [Source:HGNC Symbol;Acc:HGNC:33085]	0.202693	0.0298964	TRUE	FALSE	FALSE	FALSE	0.421705	0.7412	0.36725	0.290819	-0.0409568	-0.563859	-0.129027	0.10156	-0.568753	0.124331	0.432867	0.2184
ENSG00000207493	SNORA46	snoRNA	short_ncRNA	small nucleolar RNA, H/ACA box 46 [Source:HGNC Symbol;Acc:HGNC:32639]	0.215262	0.306611	FALSE	FALSE	FALSE	TRUE	0.500535	-0.142155	0.197732	-0.0861074	0.413375	0.408191	0.331016	0.313039	0.0156131	0.268956	0.313085	0.597955
ENSG00000207650	MIR570	miRNA	short_ncRNA	microRNA 570 [Source:HGNC Symbol;Acc:HGNC:32826]	0.224857	0.754823	FALSE	FALSE	FALSE	TRUE	0.500535	-0.0127386	0.13649	0.151632	-0.119335	0.692557	0.778909	0.897948	0.167497	0.784201	0.831976	1.0684
ENSG00000207741	MIR590	miRNA	short_ncRNA	microRNA 590 [Source:HGNC Symbol;Acc:HGNC:32846]	0.314712	0.879643	FALSE	TRUE	FALSE	TRUE	0.810045	-0.619203	0.611854	-0.0861074	0.297486	0.874198	1.26468	0.497444	1.01502	1.00682	0.595734	0.898166
ENSG00000207763	MIR617	miRNA	short_ncRNA	microRNA 617 [Source:HGNC Symbol;Acc:HGNC:32873]	0.095897	0.0235484	FALSE	FALSE	FALSE	TRUE	-0.0538418	0.161921	-0.298262	0.693425	0.356594	-0.284454	-0.544811	-0.239427	-0.0667788	0.520853	0.182449	0.289005
ENSG00000207789	MIR26A2	miRNA	short_ncRNA	microRNA 26a-2 [Source:HGNC Symbol;Acc:HGNC:31611]		0.47778	FALSE	TRUE	FALSE	FALSE							0.331016	0.897948	0.600178	0.198455	0.694919	0.144162
ENSG00000207808	MIR27A	miRNA	short_ncRNA	microRNA 27a [Source:HGNC Symbol;Acc:HGNC:31613]	0.0905773	1.41715	FALSE	TRUE	FALSE	TRUE	0.294744	0.106018	0.518928	0.0766556	-0.290153	-0.162729	1.26468	1.6864	1.33682	1.57841	1.27824	1.35837
ENSG00000207988	MIR576	miRNA	short_ncRNA	microRNA 576 [Source:HGNC Symbol;Acc:HGNC:32832]	0.393421	-0.162107	TRUE	FALSE	FALSE	FALSE	0.294744	0.215739	0.419601	0.290819	-0.0409568	1.18058	-0.670614	-0.338946	-0.154163	-0.124061	0.249245	0.065895
ENSG00000208018	MIR645	miRNA	short_ncRNA	microRNA 645 [Source:HGNC Symbol;Acc:HGNC:32901]	-0.772078	0.478522	FALSE	FALSE	FALSE	TRUE	-1.32498	-0.933839	-0.683699	0.642344	-0.290153	-2.04214	0.679288	0.807757	0.0935528	0.336172	0.249245	0.705118
ENSG00000208022	MIR618	miRNA	short_ncRNA	microRNA 618 [Source:HGNC Symbol;Acc:HGNC:32874]	0.202902	0.0372787	FALSE	FALSE	TRUE	FALSE	-0.298831	-0.211494	0.00560915	0.290819	0.297486	1.13382	-0.222286	-0.239427	-0.247183	0.921847	-0.20768	0.2184
ENSG00000211445	GPX3	protein_coding	other_protein_coding	glutathione peroxidase 3 [Source:HGNC Symbol;Acc:HGNC:4555]		0.67808	FALSE	FALSE	FALSE	TRUE							0.119254	1.063	0.545761	0.964958	0.432867	0.942646
ENSG00000211593	IGKJ5	IG_J_gene	TCR/IG	immunoglobulin kappa joining 5 [Source:HGNC Symbol;Acc:HGNC:5723]	0.759868	-0.00687661	TRUE	FALSE	TRUE	FALSE	0.714068	0.913935	0.896764	0.642344	0.356594	1.03551	-0.222286	0.497444	0.237835	-0.217366	-0.0387757	-0.298111
ENSG00000211594	IGKJ4	IG_J_gene	TCR/IG	immunoglobulin kappa joining 4 [Source:HGNC Symbol;Acc:HGNC:5722]	0.6886	0.372983	TRUE	FALSE	FALSE	FALSE	0.646342	0.7412	0.312927	0.742758	0.758376	0.929996	-0.0414322	0.608465	0.545761	0.461881	0.374218	0.289005
ENSG00000211648	IGLV1-47	IG_V_gene	TCR/IG	immunoglobulin lambda variable 1-47 [Source:HGNC Symbol;Acc:HGNC:5880]	0.530754	1.05775	FALSE	FALSE	FALSE	TRUE	0.778757	0.946132	0.419601	0.0766556	0.0333818	0.929996	1.51635	1.6084	1.77558	0.632024	0.595734	0.2184
ENSG00000211667	IGLV3-12	IG_V_gene	TCR/IG	immunoglobulin lambda variable 3-12 [Source:HGNC Symbol;Acc:HGNC:5898]	0.376588	0.834936	FALSE	TRUE	FALSE	FALSE	-0.233575	-0.0127386	0.36725	0.966907	0.297486	0.874198	0.729958	0.660928	0.430352	0.964958	1.37115	0.852272
ENSG00000211688	TRGJP2	TR_J_gene	TCR/IG	T-cell receptor gamma joining P2 [Source:HGNC Symbol;Acc:HGNC:12281]	0.44014	-0.0146717	TRUE	FALSE	TRUE	FALSE	0.249813	0.544935	0.699156	0.222903	0.297486	0.626546	0.456682	0.438557	0.167497	-0.124061	-0.505123	-0.521582
ENSG00000211727	TRBV7-6	TR_V_gene	TCR/IG	T-cell receptor beta variable 7-6 [Source:HGNC Symbol;Acc:HGNC:12240]	0.942101	0.497104	TRUE	FALSE	FALSE	FALSE	0.870656	0.317701	0.197732	1.51335	1.35916	1.39401	0.119254	-0.146333	-0.346616	1.19963	1.40083	0.755856
ENSG00000211745	TRBV4-2	TR_V_gene	TCR/IG	T-cell receptor beta variable 4-2 [Source:HGNC Symbol;Acc:HGNC:12216]	1.06067	0.826109	FALSE	FALSE	TRUE	FALSE	1.52692	1.40576	1.31124	1.00784	0.356594	0.75568	1.42704	1.58143	1.51734	0.198455	0.249245	-0.0168627
ENSG00000211749	TRBV23-1	TR_V_gene	TCR/IG	T-cell receptor beta variable 23-1 (non-functional) [Source:HGNC Symbol;Acc:HGNC:12201]	0.557886	0.615376	TRUE	FALSE	FALSE	FALSE	0.203438	0.215739	0.312927	0.836637	0.96242	0.816156	-0.222286	0.313039	0.845166	1.12557	0.874913	0.755856
ENSG00000211750	TRBV24-1	TR_V_gene	TCR/IG	T-cell receptor beta variable 24-1 [Source:HGNC Symbol;Acc:HGNC:12203]	0.866364	0.669261	FALSE	FALSE	TRUE	FALSE	1.18895	1.33458	1.41803	0.534414	0.571427	0.15079	1.1577	1.37709	0.932589	0.520853	0.432867	-0.405524
ENSG00000211768	TRBJ2-4	TR_J_gene	TCR/IG	T-cell receptor beta joining 2-4 [Source:HGNC Symbol;Acc:HGNC:12172]	0.117774	0.374664	FALSE	FALSE	FALSE	TRUE	0.10596	-0.0127386	0.256479	0.417752	0.356594	-0.417403	0.0411471	0.175552	0.167497	0.461881	0.374218	1.02769
ENSG00000211770	TRBJ2-6	TR_J_gene	TCR/IG	T-cell receptor beta joining 2-6 [Source:HGNC Symbol;Acc:HGNC:12174]	-0.0940025	0.55186	FALSE	FALSE	FALSE	TRUE	0.338317	0.412931	0.13649	-0.597741	-0.290153	-0.563859	0.331016	0.023568	0.0156131	0.577509	1.0723	1.29116
ENSG00000211782	TRAV8-1	TR_V_gene	TCR/IG	T-cell receptor alpha variable 8-1 [Source:HGNC Symbol;Acc:HGNC:12146]	0.584398	0.310577	TRUE	FALSE	TRUE	FALSE	0.611249	0.544935	0.820937	0.477262	0.235853	0.816156	0.119254	0.497444	0.0156131	0.577509	0.11241	0.541232
ENSG00000211784	TRAV10	TR_V_gene	TCR/IG	T-cell receptor alpha variable 10 [Source:HGNC Symbol;Acc:HGNC:12103]	0.399747	-0.0496106	FALSE	FALSE	TRUE	FALSE	0.461658	0.946132	-0.385403	0.290819	0.843487	0.241789	-0.808444	0.10156	0.368991	-0.317126	0.374218	-0.0168627
ENSG00000211796	TRAV16	TR_V_gene	TCR/IG	T-cell receptor alpha variable 16 [Source:HGNC Symbol;Acc:HGNC:12112]	0.794379	0.440465	TRUE	FALSE	FALSE	FALSE	0.746775	0.881003	0.36725	1.19672	0.758376	0.816156	0.263824	0.023568	0.752101	0.461881	0.543462	0.597955
ENSG00000211805	TRAV24	TR_V_gene	TCR/IG	T-cell receptor alpha variable 24 [Source:HGNC Symbol;Acc:HGNC:12121]	0.516437	0.139067	TRUE	FALSE	FALSE	FALSE	0.646342	0.317701	0.896764	-0.47987	0.843487	0.874198	-0.129027	0.023568	0.430352	0.336172	0.694919	-0.521582
ENSG00000211814	TRAV35	TR_V_pseudogene	TCR/IG	T-cell receptor alpha variable 35 [Source:HGNC Symbol;Acc:HGNC:12134]	0.666571	0.726415	TRUE	FALSE	FALSE	FALSE	0.646342	0.665867	0.699156	1.26585	0.571427	0.15079	0.119254	0.853558	0.48921	1.08706	0.957135	0.852272
ENSG00000211815	TRAV36DV7	TR_V_gene	TCR/IG	T-cell receptor alpha variable 36/delta variable 7 [Source:HGNC Symbol;Acc:HGNC:12135]	0.175634	-0.237321	FALSE	FALSE	TRUE	FALSE	0.0546345	-0.284335	0.0725333	0.417752	0.235853	0.557369	-0.222286	-0.561297	-0.247183	0.632024	-0.61966	-0.405524
ENSG00000211820	TRAV41	TR_V_gene	TCR/IG	T-cell receptor alpha variable 41 [Source:HGNC Symbol;Acc:HGNC:12142]	0.333044	0.404576	FALSE	FALSE	FALSE	TRUE	0.00141568	0.502262	-0.138341	1.00784	0.571427	0.053662	-0.321992	0.497444	0.304903	0.831558	0.694919	0.420624
ENSG00000211821	TRDV2	TR_V_gene	TCR/IG	T-cell receptor delta variable 2 [Source:HGNC Symbol;Acc:HGNC:12263]	2.07943	1.76207	FALSE	FALSE	TRUE	FALSE	3.36867	3.53876	3.33744	0.477262	1.26973	0.484707	2.98148	2.99302	2.83335	1.0475	-0.0387757	0.755856
ENSG00000211825	TRDJ1	TR_J_gene	TCR/IG	T-cell receptor delta joining 1 [Source:HGNC Symbol;Acc:HGNC:12257]	0.826259	0.281133	FALSE	FALSE	TRUE	FALSE	0.57528	-0.142155	0.656165	1.19672	1.35916	1.31239	0.679288	0.377162	-0.346616	-0.317126	0.489224	0.804869
ENSG00000211826	TRDJ4	TR_J_gene	TCR/IG	T-cell receptor delta joining 4 [Source:HGNC Symbol;Acc:HGNC:12260]	0.505929	0.267175	TRUE	FALSE	TRUE	FALSE	0.538392	0.544935	0.781474	0.222903	0.620484	0.327388	-0.321992	0.245932	0.752101	-0.317126	0.646179	0.597955
ENSG00000211827	TRDJ2	TR_J_gene	TCR/IG	T-cell receptor delta joining 2 [Source:HGNC Symbol;Acc:HGNC:12258]	0.480821	0.226788	TRUE	FALSE	FALSE	FALSE	0.461658	0.812795	0.470119	0.290819	0.0333818	0.816156	0.263824	0.313039	0.0156131	0.684554	0.489224	-0.405524
ENSG00000211837	TRAJ53	TR_J_gene	TCR/IG	T-cell receptor alpha joining 53 [Source:HGNC Symbol;Acc:HGNC:12085]	0.581553	0.120476	FALSE	FALSE	TRUE	FALSE	0.380614	0.106018	0.611854	1.00784	0.297486	1.0855	-0.321992	-0.0588827	0.652617	0.336172	0.313085	-0.198145
ENSG00000211838	TRAJ52	TR_J_gene	TCR/IG	T-cell receptor alpha joining 52 [Source:HGNC Symbol;Acc:HGNC:12084]	0.610202	0.404066	TRUE	FALSE	FALSE	FALSE	0.746775	0.7412	0.256479	0.589388	0.999981	0.327388	0.331016	0.377162	-0.154163	0.577509	0.694919	0.597955
ENSG00000211839	TRAJ50	TR_J_gene	TCR/IG	T-cell receptor alpha joining 50 [Source:HGNC Symbol;Acc:HGNC:12082]	0.599568	0.494477	TRUE	FALSE	FALSE	FALSE	0.421705	0.502262	0.896764	0.417752	0.801559	0.557369	0.119254	0.313039	0.0935528	1.30405	0.595734	0.541232
ENSG00000211840	TRAJ49	TR_J_gene	TCR/IG	T-cell receptor alpha joining 49 [Source:HGNC Symbol;Acc:HGNC:12080]	0.792282	0.472492	FALSE	FALSE	TRUE	FALSE	0.500535	0.704025	0.470119	0.836637	1.20687	1.03551	0.515636	0.760455	0.430352	0.684554	0.742066	-0.298111
ENSG00000211843	TRAJ46	TR_J_gene	TCR/IG	T-cell receptor alpha joining 46 [Source:HGNC Symbol;Acc:HGNC:12077]	1.0955	0.626542	TRUE	FALSE	FALSE	FALSE	1.40926	1.00845	1.25472	0.742758	1.07229	1.0855	0.263824	0.807757	0.167497	1.16307	0.874913	0.482188
ENSG00000211888	TRAJ1	TR_J_gene	TCR/IG	T-cell receptor alpha joining 1 (non-functional) [Source:HGNC Symbol;Acc:HGNC:12037]	0.364242	1.22514	FALSE	FALSE	FALSE	TRUE	0.500535	1.00845	0.699156	0.290819	0.413375	-0.726881	1.51635	1.063	1.33682	1.36969	0.996552	1.0684
ENSG00000211892	IGHG4	IG_C_gene	TCR/IG	immunoglobulin heavy constant gamma 4 (G4m marker) [Source:HGNC Symbol;Acc:HGNC:5528]	0.819551	1.76137	FALSE	FALSE	FALSE	TRUE	0.746775	1.3587	1.22561	0.924777	0.104077	0.557369	1.91706	1.6084	1.65223	1.68539	1.8514	1.85373
ENSG00000211897	IGHG3	IG_C_gene	TCR/IG	immunoglobulin heavy constant gamma 3 (G3m marker) [Source:HGNC Symbol;Acc:HGNC:5527]	0.391594	2.35289	FALSE	FALSE	FALSE	TRUE	0.611249	0.458287	0.820937	0.222903	0.520642	-0.284454	2.62777	2.31292	2.44463	1.98672	2.36961	2.37571
ENSG00000211933	IGHV6-1	IG_V_gene	TCR/IG	immunoglobulin heavy variable 6-1 [Source:HGNC Symbol;Acc:HGNC:5662]	-0.19526	-0.0554396	FALSE	TRUE	FALSE	FALSE	0.421705	0.215739	0.0725333	-0.726107	-0.591569	-0.563859	0.572274	1.02347	0.88954	-0.4243	-1.60749	-0.786127
ENSG00000211935	IGHV1-3	IG_V_gene	TCR/IG	immunoglobulin heavy variable 1-3 [Source:HGNC Symbol;Acc:HGNC:5552]	0.537097	0.557913	TRUE	FALSE	FALSE	FALSE	0.646342	0.161921	0.518928	0.742758	0.667927	0.484707	0.826253	-0.146333	0.799384	0.632024	0.694919	0.541232
ENSG00000211962	IGHV1-46	IG_V_gene	TCR/IG	immunoglobulin heavy variable 1-46 [Source:HGNC Symbol;Acc:HGNC:5554]	0.380778	0.657676	FALSE	FALSE	FALSE	TRUE	0.461658	0.7412	0.36725	0.589388	-0.202217	0.327388	0.679288	0.853558	0.652617	0.461881	0.646179	0.652531
ENSG00000211965	IGHV3-49	IG_V_gene	TCR/IG	immunoglobulin heavy variable 3-49 [Source:HGNC Symbol;Acc:HGNC:5607]	0.0388891	-0.160468	FALSE	FALSE	TRUE	FALSE	-0.1113	-0.142155	-0.385403	0.151632	0.235853	0.484707	0.263824	0.608465	0.0156131	-0.803899	-0.399014	-0.647799
ENSG00000211978	IGHV5-78	IG_V_pseudogene	TCR/IG	immunoglobulin heavy variable 5-78 (pseudogene) [Source:HGNC Symbol;Acc:HGNC:5660]	0.290367		TRUE	FALSE	FALSE	FALSE	0.57528	0.502262	0.611854	0.417752	-0.202217	-0.162729
ENSG00000212445	SNORA48	snoRNA	short_ncRNA	Small nucleolar RNA SNORA48 [Source:RFAM;Acc:RF00554]	0.0397442	0.400741	FALSE	TRUE	FALSE	FALSE	0.155522	-0.142155	0.13649	0.693425	-0.0409568	-0.563859	0.331016	0.608465	0.703216	0.461881	-0.120758	0.420624
ENSG00000212607	SNORA3B	snoRNA	short_ncRNA	small nucleolar RNA, H/ACA box 3B [Source:HGNC Symbol;Acc:HGNC:32638]	0.635748	0.296472	TRUE	FALSE	TRUE	FALSE	0.680603	0.777442	0.566139	0.477262	0.620484	0.692557	0.119254	0.438557	-0.154163	0.124331	0.182449	1.0684
ENSG00000213033	AURKAPS1	transcribed_processed_pseudogene	pseudogene	aurora kinase A pseudogene 1 [Source:HGNC Symbol;Acc:HGNC:18611]	0.580298	0.364909	TRUE	FALSE	FALSE	FALSE	0.810045	0.586382	0.820937	0.742758	0.468005	0.053662	0.679288	-0.239427	0.652617	0.461881	-0.120758	0.755856
ENSG00000213137	ARF1P2	processed_pseudogene	pseudogene	ADP ribosylation factor 1 pseudogene 2 [Source:HGNC Symbol;Acc:HGNC:39883]	0.560221	0.52562	TRUE	FALSE	FALSE	FALSE	1.03856	0.586382	0.781474	0.477262	0.235853	0.241789	-0.0414322	1.13894	0.600178	0.520853	0.646179	0.289005
ENSG00000213149	CNN2P9	processed_pseudogene	pseudogene	calponin 2 pseudogene 9 [Source:HGNC Symbol;Acc:HGNC:39534]	0.0634218	0.652595	FALSE	TRUE	FALSE	FALSE	0.155522	0.161921	0.13649	-0.0861074	-0.0409568	0.053662	1.04214	0.71155	1.16696	0.461881	0.11241	0.420624
ENSG00000213221	DNLZ	protein_coding	other_protein_coding	DNL-type zinc finger [Source:HGNC Symbol;Acc:HGNC:33879]	0.495548	1.05579	FALSE	TRUE	FALSE	FALSE	0.203438	0.544935	0.0725333	0.836637	0.758376	0.557369	1.04214	1.24585	0.799384	1.30405	0.874913	1.0684
ENSG00000213279	Z97192.2	lincRNA	long_ncRNA			0.0271989	FALSE	TRUE	FALSE	FALSE							0.626773	0.175552	0.237835	-0.540079	-0.0387757	-0.298111
ENSG00000213373	LINC00671	lincRNA	long_ncRNA	long intergenic non-protein coding RNA 671 [Source:HGNC Symbol;Acc:HGNC:44339]	0.768257	1.0873	FALSE	FALSE	FALSE	TRUE	1.23578	0.704025	1.33869	0.534414	0.104077	0.692557	1.51635	1.34538	1.4299	0.831558	0.595734	0.804869
ENSG00000213398	LCAT	protein_coding	other_protein_coding	lecithin-cholesterol acyltransferase [Source:HGNC Symbol;Acc:HGNC:6522]	1.01575	2.21932	FALSE	FALSE	FALSE	TRUE	1.6357	0.913935	1.28326	1.62281	0.801559	-0.162729	2.39638	2.22853	2.27101	2.25335	2.38454	1.7821
ENSG00000213492	NT5C3AP1	transcribed_processed_pseudogene	pseudogene	5'-nucleotidase, cytosolic IIIA pseudogene 1 [Source:HGNC Symbol;Acc:HGNC:18530]	0.55156	0.178129	TRUE	FALSE	TRUE	FALSE	0.155522	0.317701	0.419601	0.222903	0.923855	1.26977	0.119254	0.175552	0.167497	0.461881	0.249245	-0.104658
ENSG00000213512	GBP7	protein_coding	other_protein_coding	guanylate binding protein 7 [Source:HGNC Symbol;Acc:HGNC:29606]	-0.0755919	-0.511907	FALSE	FALSE	TRUE	FALSE	-1.32498	-0.716651	-0.478147	0.477262	0.96242	0.626546	-1.13127	-0.146333	-0.983194	0.336172	-0.20768	-0.939138
ENSG00000213513	IMPDH1P5	processed_pseudogene	pseudogene	inosine monophosphate dehydrogenase 1 pseudogene 5 [Source:HGNC Symbol;Acc:HGNC:33960]	-0.460481	0.105584	FALSE	FALSE	FALSE	TRUE	-0.298831	-0.527922	-1.21122	-0.174937	0.571427	-1.1214	-0.0414322	-0.338946	0.0935528	0.198455	0.432867	0.289005
ENSG00000213553	RPLP0P6	processed_pseudogene	pseudogene	ribosomal protein lateral stalk subunit P0 pseudogene 6 [Source:HGNC Symbol;Acc:HGNC:36404]	0.977877	0.447288	FALSE	FALSE	TRUE	FALSE	0.900033	0.777442	1.69786	1.00784	0.667927	0.816156	0.331016	0.245932	0.845166	-0.124061	0.787721	0.597955
ENSG00000213638	ADAT3	protein_coding	other_protein_coding	adenosine deaminase, tRNA specific 3 [Source:HGNC Symbol;Acc:HGNC:25151]	0.105274	0.911606	FALSE	TRUE	FALSE	TRUE	-0.233575	0.626672	0.419601	0.355681	-0.119335	-0.417403	0.572274	0.941014	0.703216	1.08706	0.874913	1.29116
ENSG00000213658	LAT	protein_coding	other_protein_coding	linker for activation of T-cells [Source:HGNC Symbol;Acc:HGNC:18874]	0.299178	1.68877	FALSE	FALSE	FALSE	TRUE	0.461658	0.366102	0.781474	-0.726107	0.96242	-0.0504802	1.62744	1.83078	1.54535	1.43247	1.9145	1.7821
ENSG00000213700	RPL17P50	processed_pseudogene	pseudogene	ribosomal protein L17 pseudogene 50 [Source:HGNC Symbol;Acc:HGNC:45098]	0.391798	0.0756687	TRUE	FALSE	FALSE	FALSE	0.57528	0.626672	0.197732	0.642344	-0.383798	0.692557	-0.670614	-0.146333	0.600178	-0.124061	0.374218	0.420624
ENSG00000213754	AL356317.1	processed_pseudogene	pseudogene		0.959661	0.702266	FALSE	FALSE	TRUE	FALSE	1.09045	0.977626	1.13458	0.790461	1.07229	0.692557	0.872093	1.34538	0.932589	0.684554	0.313085	0.065895
ENSG00000213816	CNN2P4	processed_pseudogene	pseudogene	calponin 2 pseudogene 4 [Source:HGNC Symbol;Acc:HGNC:39529]	-0.180273	0.967658	FALSE	TRUE	FALSE	TRUE	-0.298831	0.458287	-0.216087	0.477262	-0.591569	-0.910698	1.45743	1.10147	0.652617	1.0475	0.742066	0.804869
ENSG00000213937	CLDN9	protein_coding	other_protein_coding	claudin 9 [Source:HGNC Symbol;Acc:HGNC:2051]		1.2769	FALSE	TRUE	FALSE	TRUE							1.48719	0.897948	1.36852	0.964958	1.37115	1.57164
ENSG00000213997	PGAM1P7	processed_pseudogene	pseudogene	phosphoglycerate mutase 1 pseudogene 7 [Source:HGNC Symbol;Acc:HGNC:42454]	-0.0837475	0.328722	FALSE	TRUE	FALSE	FALSE	0.294744	0.161921	-1.21122	-0.269596	0.468005	0.053662	0.456682	0.175552	0.237835	0.336172	-0.0387757	0.804869
ENSG00000214188	ST7-OT4	sense_intronic	long_ncRNA	ST7 overlapping transcript 4 [Source:HGNC Symbol;Acc:HGNC:18835]	0.181443	-0.205402	FALSE	FALSE	TRUE	FALSE	0.155522	0.215739	-0.298262	0.151632	0.171469	0.692557	-0.129027	-0.239427	-0.453413	0.198455	0.0387968	-0.647799
ENSG00000214198	TTC41P	transcribed_unitary_pseudogene	pseudogene	tetratricopeptide repeat domain 41, pseudogene [Source:HGNC Symbol;Acc:HGNC:49210]	0.875052	0.769476	TRUE	FALSE	FALSE	FALSE	0.840669	0.881003	0.968803	0.355681	1.32996	0.874198	0.778909	1.063	0.0935528	1.08706	0.742066	0.852272
ENSG00000214199	EEF1A1P12	processed_pseudogene	pseudogene	eukaryotic translation elongation factor 1 alpha 1 pseudogene 12 [Source:HGNC Symbol;Acc:HGNC:3195]	0.340553	-0.213633	TRUE	FALSE	FALSE	FALSE	0.155522	0.502262	0.312927	-0.269596	0.468005	0.874198	0.193349	0.245932	-0.831429	-0.4243	0.182449	-0.647799
ENSG00000214248	AC010336.1	antisense_RNA	other_ncRNA		-0.0660135	1.13477	FALSE	TRUE	FALSE	TRUE	-0.233575	-0.211494	0.312927	0.355681	-0.202217	-0.417403	1.22989	1.34538	1.27126	0.831558	1.27824	0.852272
ENSG00000214309	MBLAC1	protein_coding	other_protein_coding	metallo-beta-lactamase domain containing 1 [Source:HGNC Symbol;Acc:HGNC:22180]	0.412244	0.464836	FALSE	FALSE	TRUE	FALSE	0.57528	0.267621	0.197732	0.151632	0.297486	0.983715	0.872093	0.438557	0.237835	0.0461907	0.489224	0.705118
ENSG00000214548	MEG3	lincRNA	long_ncRNA	maternally expressed 3 (non-protein coding) [Source:HGNC Symbol;Acc:HGNC:14575]	-1.02969	0.148812	FALSE	FALSE	FALSE	TRUE	-2.24412	-1.6857	-1.57102	-0.00243176	0.235853	-0.910698	-1.13127	-0.824273	-0.247183	0.831558	1.27824	0.985795
ENSG00000214797	AP002358.1	lincRNA	long_ncRNA		0.158969	0.410588	FALSE	FALSE	FALSE	TRUE	0.338317	0.665867	-0.298262	-0.370905	0.468005	0.15079	0.119254	0.608465	0.652617	0.198455	0.595734	0.289005
ENSG00000214827	MTCP1	protein_coding	other_protein_coding	mature T-cell proliferation 1 [Source:HGNC Symbol;Acc:HGNC:7423]	0.894787	0.425461	FALSE	FALSE	TRUE	FALSE	0.611249	0.458287	0.820937	1.04765	1.03659	1.39401	0.826253	0.175552	0.304903	0.520853	0.742066	-0.0168627
ENSG00000214975	PPIAP29	processed_pseudogene	pseudogene	peptidylprolyl isomerase A pseudogene 29 [Source:HGNC Symbol;Acc:HGNC:43021]	0.0215227	-0.266184	TRUE	FALSE	FALSE	FALSE	0.421705	0.626672	0.36725	-0.47987	0.104077	-0.910698	0.679288	0.377162	-0.346616	-1.80862	-0.300178	-0.198145
ENSG00000215156	AC138409.1	processed_pseudogene	pseudogene			1.00545	FALSE	FALSE	FALSE	TRUE							0.193349	-0.561297	0.430352	2.10707	2.03298	1.83024
ENSG00000215267	AKR1C7P	transcribed_unprocessed_pseudogene	pseudogene	aldo-keto reductase family 1 member C7, pseudogene [Source:HGNC Symbol;Acc:HGNC:44681]	0.813882	1.13419	FALSE	FALSE	FALSE	TRUE	0.900033	1.5384	1.25472	0.88138	-0.383798	0.692557	1.42704	0.982831	1.01502	1.19963	0.996552	1.18408
ENSG00000215374	FAM66B	lincRNA	long_ncRNA	family with sequence similarity 66 member B [Source:HGNC Symbol;Acc:HGNC:28890]	0.64283	0.511537	FALSE	FALSE	TRUE	FALSE	0.840669	0.412931	0.740902	0.693425	0.413375	0.75568	0.456682	0.313039	0.237835	0.124331	0.646179	1.29116
ENSG00000215533	LINC00189	sense_overlapping	long_ncRNA	long intergenic non-protein coding RNA 189 [Source:HGNC Symbol;Acc:HGNC:18461]	1.78626	1.78587	FALSE	FALSE	FALSE	TRUE	3.14155	3.25372	3.27488	0.0766556	0.413375	0.557369	2.93903	3.15725	3.02455	0.684554	0.489224	0.420624
ENSG00000215840	AL592295.1	processed_pseudogene	pseudogene		0.736904	0.843238	FALSE	FALSE	FALSE	TRUE	0.984736	1.20752	1.13458	0.589388	0.667927	-0.162729	0.959622	0.982831	0.974391	0.520853	0.91661	0.705118
ENSG00000217083	MTCO2P33	processed_pseudogene	pseudogene	mitochondrially encoded cytochrome c oxidase II pseudogene 33 [Source:HGNC Symbol;Acc:HGNC:52162]	0.00655053	-0.033601	TRUE	FALSE	FALSE	FALSE	0.611249	0.366102	0.36725	-0.597741	-0.290153	-0.417403	0.263824	0.175552	0.0156131	-0.217366	-0.505123	0.065895
ENSG00000217275	AL031777.1	processed_pseudogene	pseudogene		0.509188	0.138002	TRUE	FALSE	FALSE	FALSE	0.714068	0.777442	0.312927	-0.0861074	0.520642	0.816156	0.0411471	0.313039	-0.0667788	-0.0364252	0.432867	0.144162
ENSG00000217783	LDHAL6FP	processed_pseudogene	pseudogene	lactate dehydrogenase A like 6F, pseudogene [Source:HGNC Symbol;Acc:HGNC:44240]	0.244477	0.233866	FALSE	FALSE	TRUE	FALSE	0.203438	0.106018	0.13649	0.222903	0.171469	0.626546	0.263824	0.497444	0.0156131	0.268956	0.374218	-0.0168627
ENSG00000218018	AL109955.1	antisense_RNA	other_ncRNA		0.599687	0.636824	FALSE	TRUE	TRUE	FALSE	0.10596	0.215739	0.740902	0.589388	0.96242	0.983715	0.515636	1.13894	0.703216	0.784201	-0.505123	1.18408
ENSG00000218565	AL592429.1	processed_pseudogene	pseudogene		-0.202718	-0.0862391	TRUE	FALSE	FALSE	FALSE	0.714068	0.665867	0.256479	-1.90506	-0.383798	-0.563859	1.04214	0.377162	0.0156131	-0.4243	-0.880253	-0.647799
ENSG00000218819	TDRD15	protein_coding	other_protein_coding	tudor domain containing 15 [Source:HGNC Symbol;Acc:HGNC:45037]	0.337611	-0.0183965	FALSE	FALSE	TRUE	FALSE	0.778757	-0.0127386	0.36725	0.151632	0.413375	0.327388	-0.321992	-0.0588827	-0.0667788	0.124331	-0.20768	0.420624
ENSG00000218891	ZNF579	protein_coding	other_protein_coding	zinc finger protein 579 [Source:HGNC Symbol;Acc:HGNC:26646]	0.333395	1.052	FALSE	TRUE	FALSE	TRUE	-0.0538418	0.704025	0.611854	-0.00243176	0.413375	0.327388	1.396	0.71155	1.13045	1.00682	0.742066	1.32515
ENSG00000219470	AL355802.1	processed_pseudogene	pseudogene		0.263599	0.504353	FALSE	FALSE	FALSE	TRUE	-0.0538418	0.317701	0.197732	0.0766556	0.801559	0.241789	0.331016	0.10156	-0.154163	0.684554	0.91661	1.14654
ENSG00000219902	RPL35P3	processed_pseudogene	pseudogene	ribosomal protein L35 pseudogene 3 [Source:HGNC Symbol;Acc:HGNC:35488]	0.54592	0.43742	FALSE	FALSE	FALSE	TRUE	0.870656	0.502262	0.518928	1.04765	0.620484	-0.284454	0.456682	0.760455	0.600178	0.268956	0.249245	0.289005
ENSG00000220008	LINGO3	protein_coding	other_protein_coding	leucine rich repeat and Ig domain containing 3 [Source:HGNC Symbol;Acc:HGNC:21206]	0.297382	0.352414	TRUE	FALSE	FALSE	TRUE	0.714068	0.161921	0.36725	0.355681	0.235853	-0.0504802	0.0411471	0.313039	0.0935528	0.632024	0.182449	0.852272
ENSG00000220267	ACTBP8	processed_pseudogene	pseudogene	actin, beta pseudogene 8 [Source:HGNC Symbol;Acc:HGNC:141]	-1.29117	-0.607322	FALSE	FALSE	FALSE	TRUE	-3.34754	-2.82866	-3.34754	1.2317	0.96242	-0.417403	-3.1448	-3.1448	-3.1448	1.96565	1.99456	1.83024
ENSG00000221025	MIR1250	miRNA	short_ncRNA	microRNA 1250 [Source:HGNC Symbol;Acc:HGNC:35316]		0.22144	FALSE	TRUE	FALSE	FALSE							0.395217	0.175552	0.304903	-0.124061	0.432867	0.144162
ENSG00000221214	MIR548E	miRNA	short_ncRNA	microRNA 548e [Source:HGNC Symbol;Acc:HGNC:35275]	1.06609	0.593501	FALSE	FALSE	TRUE	FALSE	1.06474	0.913935	0.611854	1.2317	1.14115	1.43315	0.778909	0.377162	0.545761	0.684554	1.10873	0.065895
ENSG00000221325	MIR1200	miRNA	short_ncRNA	microRNA 1200 [Source:HGNC Symbol;Acc:HGNC:35266]	0.112951	0.0648906	FALSE	TRUE	FALSE	FALSE	0.57528	0.161921	0.00560915	-0.174937	-0.0409568	0.15079	0.456682	0.175552	0.237835	-0.0364252	-0.0387757	-0.405524
ENSG00000221439	RNU4ATAC16P	snRNA	short_ncRNA	RNA, U4atac small nuclear 16, pseudogene [Source:HGNC Symbol;Acc:HGNC:46902]	0.460889	0.630027	FALSE	TRUE	FALSE	FALSE	-0.171142	0.412931	0.566139	0.693425	0.571427	0.692557	0.626773	0.853558	0.932589	0.336172	0.742066	0.289005
ENSG00000221639	SNORA3	snoRNA	short_ncRNA	Small nucleolar RNA SNORA3/SNORA45 family [Source:RFAM;Acc:RF00334]	0.796816	0.525037	TRUE	FALSE	FALSE	FALSE	0.746775	0.161921	0.859348	1.19672	0.999981	0.816156	0.119254	0.660928	0.600178	0.831558	0.182449	0.755856
ENSG00000221676	RNU6ATAC	snRNA	short_ncRNA	RNA, U6atac small nuclear (U12-dependent splicing) [Source:HGNC Symbol;Acc:HGNC:34017]	0.476467	1.23327	FALSE	FALSE	FALSE	TRUE	0.338317	0.704025	0.470119	0.417752	-0.383798	1.31239	0.679288	1.46823	1.4299	1.52179	0.646179	1.6542
ENSG00000221855	TAS2R41	protein_coding	other_protein_coding	taste 2 receptor member 41 [Source:HGNC Symbol;Acc:HGNC:18883]	0.46093	0.555144	FALSE	FALSE	FALSE	TRUE	0.840669	0.777442	0.566139	0.477262	0.667927	-0.563859	0.572274	0.245932	0.48921	0.831558	0.249245	0.942646
ENSG00000221890	NPTXR	protein_coding	other_protein_coding	neuronal pentraxin receptor [Source:HGNC Symbol;Acc:HGNC:7954]		1.30034	FALSE	TRUE	FALSE	TRUE							0.456682	0.608465	1.23732	1.83232	1.93494	1.73229
ENSG00000221947	XKR9	protein_coding	other_protein_coding	XK related 9 [Source:HGNC Symbol;Acc:HGNC:20937]	-0.0759687	-0.258697	FALSE	FALSE	TRUE	FALSE	-0.438929	-0.716651	-0.683699	0.222903	0.468005	0.692557	-0.544811	-0.445842	-0.694121	0.198455	0.0387968	-0.104658
ENSG00000221988	PPT2	protein_coding	other_protein_coding	palmitoyl-protein thioesterase 2 [Source:HGNC Symbol;Acc:HGNC:9326]	0.208537	0.750112	FALSE	TRUE	FALSE	TRUE	-0.1113	0.0478615	0.13649	0.589388	0.104077	0.484707	0.916521	0.313039	0.752101	0.831558	1.03492	0.652531
ENSG00000221990	EXOC3-AS1	antisense_RNA	other_ncRNA	EXOC3 antisense RNA 1 [Source:HGNC Symbol;Acc:HGNC:25175]	0.19215	0.771372	FALSE	FALSE	FALSE	TRUE	0.461658	0.7412	0.36725	0.290819	0.413375	-1.1214	1.04214	0.175552	0.545761	0.921847	0.957135	0.985795
ENSG00000222009	BTBD19	protein_coding	other_protein_coding	BTB domain containing 19 [Source:HGNC Symbol;Acc:HGNC:27145]	0.392641	1.86747	FALSE	FALSE	FALSE	TRUE	0.421705	0.812795	0.518928	0.589388	0.297486	-0.284454	1.91706	1.83078	2.05424	1.52179	1.87274	2.0082
ENSG00000223224	SNORD71	snoRNA	short_ncRNA	small nucleolar RNA, C/D box 71 [Source:HGNC Symbol;Acc:HGNC:32732]	0.0317926	0.472127	FALSE	TRUE	FALSE	TRUE	0.0546345	-0.0127386	0.197732	-0.0861074	-0.290153	0.327388	0.395217	0.608465	0.48921	0.198455	0.543462	0.597955
ENSG00000223519	KIF28P	transcribed_unitary_pseudogene	pseudogene	kinesin family member 28, pseudogene [Source:HGNC Symbol;Acc:HGNC:49205]	0.399496	1.09513	FALSE	FALSE	FALSE	TRUE	0.538392	0.412931	0.933233	0.222903	0.235853	0.053662	1.0817	1.40811	1.01502	0.877409	1.2459	0.942646
ENSG00000223552	AC098613.1	antisense_RNA	other_ncRNA		0.526727	0.0880429	TRUE	FALSE	TRUE	FALSE	0.249813	0.777442	0.312927	0.589388	0.356594	0.874198	0.119254	-0.561297	0.368991	0.0461907	0.489224	0.065895
ENSG00000223553	SMPD4P1	transcribed_unprocessed_pseudogene	pseudogene	sphingomyelin phosphodiesterase 4 pseudogene 1 [Source:HGNC Symbol;Acc:HGNC:39673]	-0.144185	0.200705	FALSE	FALSE	FALSE	TRUE	-0.36718	-0.211494	0.312927	0.222903	-0.973055	0.15079	-0.0414322	0.175552	0.0156131	0.461881	0.374218	0.2184
ENSG00000223692	DIP2A-IT1	sense_intronic	long_ncRNA	DIP2A intronic transcript 1 [Source:HGNC Symbol;Acc:HGNC:41430]	-0.299767	0.775945	FALSE	TRUE	FALSE	TRUE	-0.171142	-0.211494	0.197732	0.0766556	-1.12649	-0.563859	1.33183	0.897948	0.600178	0.632024	0.595734	0.597955
ENSG00000223750	SIRPB3P	unprocessed_pseudogene	pseudogene	signal regulatory protein beta 3, pseudogene [Source:HGNC Symbol;Acc:HGNC:49209]	0.491537	0.902409	TRUE	FALSE	FALSE	TRUE	0.680603	0.366102	0.256479	0.589388	1.10713	-0.0504802	0.0411471	0.807757	0.974391	1.08706	1.17894	1.32515
ENSG00000224020	MIR181A2HG	antisense_RNA	other_ncRNA	MIR181A2 host gene [Source:HGNC Symbol;Acc:HGNC:37188]	0.492781	0.0518176	FALSE	FALSE	TRUE	FALSE	-0.171142	0.106018	0.256479	1.04765	0.843487	0.874198	0.193349	-0.338946	-0.453413	0.461881	0.646179	-0.198145
ENSG00000224034	LINC02561	lincRNA	long_ncRNA	long intergenic non-protein coding RNA 2561 [Source:HGNC Symbol;Acc:HGNC:53601]	0.121216	-0.247364	TRUE	FALSE	FALSE	FALSE	0.203438	0.161921	0.611854	-0.370905	0.171469	-0.0504802	-0.129027	0.175552	0.545761	-0.665967	-0.300178	-1.11032
ENSG00000224080	UBE2FP1	processed_pseudogene	pseudogene	ubiquitin conjugating enzyme E2 F (putative) pseudogene 1 [Source:HGNC Symbol;Acc:HGNC:44535]	0.55027	0.482918	TRUE	FALSE	FALSE	FALSE	0.714068	0.913935	0.566139	0.589388	0.0333818	0.484707	0.119254	1.02347	0.545761	0.124331	0.543462	0.541232
ENSG00000224137	LINC01857	lincRNA	long_ncRNA	long intergenic non-protein coding RNA 1857 [Source:HGNC Symbol;Acc:HGNC:52673]	0.427114	0.213105	TRUE	FALSE	FALSE	FALSE	0.900033	0.317701	0.36725	-0.174937	0.667927	0.484707	0.119254	-0.0588827	0.237835	0.400396	0.0387968	0.541232
ENSG00000224383	PRR29	protein_coding	other_protein_coding	proline rich 29 [Source:HGNC Symbol;Acc:HGNC:25673]		-0.0819318	FALSE	FALSE	FALSE	TRUE							0.119254	-0.686801	-1.15282	0.577509	0.432867	0.2184
ENSG00000224415	AC007683.1	processed_pseudogene	pseudogene		0.339832	0.308405	FALSE	TRUE	TRUE	FALSE	0.380614	0.267621	0.0725333	0.589388	0.171469	0.557369	0.395217	0.554023	0.600178	-0.217366	0.374218	0.144162
ENSG00000224464	PGAM1P6	processed_pseudogene	pseudogene	phosphoglycerate mutase 1 pseudogene 6 [Source:HGNC Symbol;Acc:HGNC:42453]	0.293022	0.887982	FALSE	TRUE	FALSE	FALSE	0.421705	0.161921	-0.478147	0.88138	0.620484	0.15079	0.679288	0.760455	1.13045	0.831558	0.742066	1.18408
ENSG00000224614	TNK2-AS1	antisense_RNA	other_ncRNA	TNK2 antisense RNA 1 [Source:HGNC Symbol;Acc:HGNC:49093]		0.556306	FALSE	FALSE	FALSE	TRUE							0.515636	0.982831	0.167497	0.684554	0.182449	0.804869
ENSG00000224616	RTCA-AS1	antisense_RNA	other_ncRNA	RTCA antisense RNA 1 [Source:HGNC Symbol;Acc:HGNC:50573]	0.719448	0.0399599	TRUE	FALSE	TRUE	FALSE	0.611249	0.777442	0.36725	0.417752	0.96242	1.18058	0.572274	-0.824273	0.167497	0.461881	-0.120758	-0.0168627
ENSG00000224635	AL391095.1	lincRNA	long_ncRNA		0.414555	0.64215	FALSE	FALSE	FALSE	TRUE	0.870656	0.317701	0.566139	0.0766556	0.171469	0.484707	0.916521	0.438557	0.545761	0.520853	1.21281	0.2184
ENSG00000224802	TUBB4BP2	processed_pseudogene	pseudogene	tubulin beta 4B class IVb pseudogene 2 [Source:HGNC Symbol;Acc:HGNC:42183]	0.312612	0.455601	FALSE	FALSE	FALSE	TRUE	0.646342	0.412931	0.197732	0.151632	0.413375	0.053662	0.572274	0.438557	0.237835	0.520853	0.543462	0.420624
ENSG00000224805	LINC00853	antisense_RNA	other_ncRNA	long intergenic non-protein coding RNA 853 [Source:HGNC Symbol;Acc:HGNC:43716]		0.165322	FALSE	FALSE	FALSE	TRUE							-0.222286	0.313039	0.0935528	0.336172	0.182449	0.289005
ENSG00000224830	OR2X1P	unprocessed_pseudogene	pseudogene	olfactory receptor family 2 subfamily X member 1 pseudogene [Source:HGNC Symbol;Acc:HGNC:31258]	-0.425949	-0.63072	TRUE	FALSE	FALSE	FALSE	0.155522	0.267621	0.470119	-1.90506	-1.12649	-0.417403	-0.321992	0.245932	0.0156131	-0.540079	-1.38857	-1.79522
ENSG00000224897	POT1-AS1	antisense_RNA	other_ncRNA	POT1 antisense RNA 1 [Source:HGNC Symbol;Acc:HGNC:49459]	0.297413	0.376663	TRUE	FALSE	FALSE	FALSE	0.155522	0.665867	0.256479	0.417752	-0.119335	0.408191	0.729958	0.897948	0.0935528	0.268956	0.374218	-0.104658
ENSG00000225111	AC083900.1	sense_intronic	long_ncRNA		0.589208	0.543558	TRUE	FALSE	FALSE	FALSE	0.611249	0.366102	0.820937	0.222903	0.758376	0.75568	0.0411471	0.982831	0.652617	0.336172	0.543462	0.705118
ENSG00000225187	AC073283.1	antisense_RNA	other_ncRNA		-0.227081	1.29877	FALSE	TRUE	FALSE	TRUE	0.155522	-0.619203	-0.0645712	-0.597741	-0.290153	0.053662	1.62744	1.17546	1.27126	1.46286	1.03492	1.22066
ENSG00000225231	LINC02470	lincRNA	long_ncRNA	long intergenic non-protein coding RNA 2470 [Source:HGNC Symbol;Acc:HGNC:53409]	-0.963931	-1.29115	FALSE	FALSE	TRUE	FALSE	-2.87986	-2.14683	-2.77688	0.790461	0.413375	0.816156	-3.1448	-1.82392	-2.56339	0.124331	0.182449	-0.521582
ENSG00000225411	CR786580.1	lincRNA	long_ncRNA		0.494019	0.213261	TRUE	FALSE	FALSE	FALSE	0.714068	0.267621	0.470119	0.417752	0.468005	0.626546	0.0411471	-0.445842	0.167497	0.632024	0.595734	0.289005
ENSG00000225439	BOLA3-AS1	antisense_RNA	other_ncRNA	BOLA3 antisense RNA 1 (head to head) [Source:HGNC Symbol;Acc:HGNC:42922]	-0.0705403	0.423765	FALSE	TRUE	FALSE	TRUE	-0.514433	-0.442075	0.256479	-0.0861074	0.413375	-0.0504802	0.626773	0.377162	0.430352	0.198455	0.489224	0.420624
ENSG00000225492	GBP1P1	transcribed_unprocessed_pseudogene	pseudogene	guanylate binding protein 1 pseudogene 1 [Source:HGNC Symbol;Acc:HGNC:39561]	0.765858	0.277655	TRUE	FALSE	FALSE	FALSE	0.338317	0.626672	0.470119	0.477262	1.17438	1.50839	-0.0414322	-0.686801	0.545761	0.400396	0.595734	0.852272
ENSG00000225527	AL450384.1	antisense_RNA	other_ncRNA		0.395143	0.472094	FALSE	TRUE	FALSE	FALSE	-0.0538418	0.704025	0.197732	0.417752	0.620484	0.484707	0.193349	0.608465	0.237835	0.461881	0.432867	0.898166
ENSG00000225541	AC002480.1	sense_overlapping	long_ncRNA		1.0362	1.05494	FALSE	FALSE	FALSE	TRUE	0.957051	1.25969	1.4686	1.00784	1.47038	0.053662	0.778909	1.02347	0.48921	1.33724	1.27824	1.42259
ENSG00000225591	BX248409.1	processed_pseudogene	pseudogene		0.108271	-0.0755692	TRUE	FALSE	FALSE	FALSE	0.421705	0.161921	0.36725	0.151632	-0.290153	-0.162729	-0.429104	-0.338946	-0.0667788	0.198455	0.0387968	0.144162
ENSG00000225630	MTND2P28	unprocessed_pseudogene	pseudogene	mitochondrially encoded NADH:ubiquinone oxidoreductase core subunit 2 pseudogene 28 [Source:HGNC Symbol;Acc:HGNC:42129]		0.176936	FALSE	FALSE	FALSE	TRUE							0.0411471	-0.445842	0.237835	0.520853	0.489224	0.2184
ENSG00000225632	AL161644.1	antisense_RNA	other_ncRNA		-0.0746029	-0.232724	TRUE	FALSE	FALSE	FALSE	0.461658	0.267621	0.312927	-0.86702	0.104077	-0.726881	-0.129027	-0.239427	-0.453413	0.336172	-0.505123	-0.405524
ENSG00000225698	IGHV3-72	IG_V_gene	TCR/IG	immunoglobulin heavy variable 3-72 [Source:HGNC Symbol;Acc:HGNC:5622]	-0.988409	-0.550845	FALSE	TRUE	FALSE	FALSE	0.10596	0.412931	0.00560915	-3.34754	-1.98602	-1.1214	0.916521	0.175552	0.304903	-1.127	-1.03063	-2.54441
ENSG00000225750	AL357500.1	lincRNA	long_ncRNA		0.432407	0.309828	TRUE	FALSE	TRUE	FALSE	0.714068	0.215739	0.197732	0.417752	0.356594	0.692557	0.626773	0.175552	0.0935528	-0.4243	0.489224	0.898166
ENSG00000225756	DBH-AS1	antisense_RNA	other_ncRNA	DBH antisense RNA 1 [Source:HGNC Symbol;Acc:HGNC:24155]		0.144765	FALSE	FALSE	FALSE	TRUE							-0.808444	-0.445842	-0.154163	0.784201	0.787721	0.705118
ENSG00000225840	AC010970.1	processed_pseudogene	pseudogene		2.50423		FALSE	FALSE	TRUE	FALSE	-3.34754	-3.34754	4.38738	4.74217	4.79977	7.79113
ENSG00000225880	LINC00115	lincRNA	long_ncRNA	long intergenic non-protein coding RNA 115 [Source:HGNC Symbol;Acc:HGNC:26211]	0.320889	1.96713	FALSE	TRUE	FALSE	FALSE	-0.233575	0.106018	0.13649	0.88138	0.88423	0.15079	2.23033	1.78424	2.14855	1.76072	1.93494	1.94401
ENSG00000225900	HSPE1P13	processed_pseudogene	pseudogene	heat shock protein family E (Hsp10) member 1 pseudogene 13 [Source:HGNC Symbol;Acc:HGNC:49332]	0.526672	0.113294	TRUE	FALSE	FALSE	FALSE	0.421705	0.665867	0.781474	0.290819	0.758376	0.241789	-0.808444	0.313039	-0.247183	0.461881	0.742066	0.2184
ENSG00000225914	AL671511.1	antisense_RNA	other_ncRNA		0.39208	0.157219	TRUE	FALSE	TRUE	FALSE	0.680603	0.317701	0.611854	0.355681	0.235853	0.15079	0.515636	-0.146333	0.600178	0.577509	0.182449	-0.786127
ENSG00000225931	AL139246.2	TEC	pseudogene			1.26235	FALSE	TRUE	FALSE	TRUE							0.916521	1.17546	1.05453	1.27008	1.64364	1.51386
ENSG00000225948	AL158210.1	lincRNA	long_ncRNA		1.67716	1.35546	FALSE	FALSE	TRUE	FALSE	2.06977	1.90887	1.58778	1.51335	1.23864	1.74455	2.00198	2.10142	1.62624	1.46286	0.957135	-0.0168627
ENSG00000226450	CYP2D8P	unprocessed_pseudogene	pseudogene	ccytochrome P450 family 2 subfamily D member 8, pseudogene [Source:HGNC Symbol;Acc:HGNC:2628]	-0.121191	1.01097	FALSE	TRUE	FALSE	TRUE	-0.233575	-0.527922	-0.577265	0.417752	0.356594	-0.162729	0.729958	0.608465	1.09299	1.12557	1.40083	1.108
ENSG00000226571	AL158850.1	antisense_RNA	other_ncRNA		0.478619	0.00746583	TRUE	FALSE	TRUE	FALSE	0.421705	0.977626	0.781474	0.151632	0.297486	0.241789	-0.129027	0.245932	0.368991	-0.124061	-0.300178	-0.0168627
ENSG00000226766	FABP7P1	processed_pseudogene	pseudogene	fatty acid binding protein 7 pseudogene 1 [Source:HGNC Symbol;Acc:HGNC:41951]	0.327692	0.316866	FALSE	TRUE	FALSE	FALSE	0.538392	0.458287	-0.138341	0.355681	1.03659	-0.284454	0.515636	0.608465	0.237835	-0.540079	0.374218	0.705118
ENSG00000226824	AC006001.2	sense_intronic	long_ncRNA		0.162711	0.911816	FALSE	FALSE	FALSE	TRUE	0.338317	0.267621	0.36725	0.151632	-0.202217	0.053662	0.872093	0.941014	0.974391	0.632024	1.10873	0.942646
ENSG00000226849	AL109811.1	antisense_RNA	other_ncRNA		-0.07469	1.54757	FALSE	TRUE	FALSE	TRUE	-0.0538418	0.215739	0.611854	-0.0861074	-0.973055	-0.162729	1.77951	1.6084	1.70285	1.27008	1.66826	1.25634
ENSG00000226979	LTA	protein_coding	other_protein_coding	lymphotoxin alpha [Source:HGNC Symbol;Acc:HGNC:6709]	0.193014	1.65806	FALSE	FALSE	FALSE	TRUE	0.380614	0.544935	0.36725	-0.370905	0.520642	-0.284454	1.73058	1.87587	2.01472	1.27008	1.42992	1.6272
ENSG00000227001	NBPF2P	unprocessed_pseudogene	pseudogene	NBPF member 2, pseudogene [Source:HGNC Symbol;Acc:HGNC:31987]	0.177378	0.0205223	FALSE	FALSE	TRUE	FALSE	-0.233575	-0.211494	0.197732	0.589388	0.571427	0.15079	0.729958	-0.561297	-0.154163	0.124331	0.182449	-0.198145
ENSG00000227331	AC005042.1	processed_pseudogene	pseudogene		1.05991	0.687147	TRUE	FALSE	FALSE	FALSE	0.840669	0.812795	0.896764	1.19672	1.30016	1.31239	-0.0414322	1.10147	0.167497	0.461881	1.21281	1.22066
ENSG00000227374	AL157832.1	lincRNA	long_ncRNA		0.305285	0.856021	FALSE	FALSE	FALSE	TRUE	0.421705	0.215739	0.470119	0.589388	0.297486	-0.162729	0.729958	0.853558	0.88954	0.684554	0.831976	1.14654
ENSG00000227376	FTH1P16	processed_pseudogene	pseudogene	ferritin heavy chain 1 pseudogene 16 [Source:HGNC Symbol;Acc:HGNC:3986]		0.6905	FALSE	TRUE	FALSE	TRUE							0.515636	1.063	0.845166	0.632024	0.489224	0.597955
ENSG00000227486	AL445472.1	lincRNA	long_ncRNA		0.298536	0.353754	FALSE	FALSE	FALSE	TRUE	0.57528	-0.0759961	0.740902	-0.00243176	-0.202217	0.75568	0.119254	0.497444	-0.247183	0.632024	0.831976	0.289005
ENSG00000227533	SLC2A1-AS1	lincRNA	long_ncRNA	SLC2A1 antisense RNA 1 [Source:HGNC Symbol;Acc:HGNC:44187]	1.01047	0.823019	TRUE	FALSE	FALSE	FALSE	0.840669	0.366102	0.656165	1.48464	1.20687	1.50839	0.395217	-0.0588827	0.652617	1.27008	1.45843	1.22066
ENSG00000227536	SOCS5P4	processed_pseudogene	pseudogene	suppressor of cytokine signaling 5 pseudogene 4 [Source:HGNC Symbol;Acc:HGNC:44600]	0.403438	0.639769	FALSE	FALSE	FALSE	TRUE	0.611249	0.626672	-0.216087	1.04765	0.297486	0.053662	0.916521	0.608465	0.0156131	1.19963	0.742066	0.356315
ENSG00000227540	DNAJC9-AS1	antisense_RNA	other_ncRNA	DNAJC9 antisense RNA 1 [Source:NCBI gene;Acc:414245]	0.827379	0.236299	TRUE	FALSE	FALSE	FALSE	0.57528	0.7412	1.16557	0.966907	1.10713	0.408191	-0.222286	0.245932	-0.453413	0.461881	0.787721	0.597955
ENSG00000227541	SFR1P1	processed_pseudogene	pseudogene	SFR1 pseudogene 1 [Source:HGNC Symbol;Acc:HGNC:51531]	0.713601	0.412215	TRUE	FALSE	FALSE	FALSE	0.646342	0.544935	0.256479	0.966907	1.17438	0.692557	0.572274	-0.146333	0.752101	0.632024	0.374218	0.289005
ENSG00000227543	SPAG5-AS1	processed_transcript	other_ncRNA	SPAG5 antisense RNA 1 [Source:HGNC Symbol;Acc:HGNC:41140]	0.625409	0.517194	TRUE	FALSE	FALSE	FALSE	0.500535	0.7412	0.197732	0.534414	0.96242	0.816156	-0.129027	0.377162	0.932589	0.461881	0.432867	1.02769
ENSG00000227730	MTND6P5	unprocessed_pseudogene	pseudogene	mitochondrially encoded NADH:ubiquinone oxidoreductase core subunit 6 pseudogene 5 [Source:HGNC Symbol;Acc:HGNC:39468]	0.350295		FALSE	FALSE	TRUE	FALSE	0.00141568	0.544935	0.470119	0.222903	0.235853	0.626546
ENSG00000227782	AC002553.1	antisense_RNA	other_ncRNA		0.0432177	0.260102	FALSE	FALSE	FALSE	TRUE	0.611249	-0.0759961	-0.0645712	0.222903	-0.383798	-0.0504802	0.119254	0.023568	0.545761	0.268956	0.182449	0.420624
ENSG00000227827	AC138969.2	unprocessed_pseudogene	pseudogene		-0.00495735	0.772754	FALSE	TRUE	FALSE	TRUE	-0.1113	-0.0759961	0.197732	-0.174937	0.297486	-0.162729	0.515636	0.853558	0.600178	1.23528	0.489224	0.942646
ENSG00000227920	AL353597.1	lincRNA	long_ncRNA		0.457012	1.11165	FALSE	FALSE	FALSE	TRUE	0.928824	0.847302	1.28326	-0.370905	0.104077	-0.0504802	1.57296	1.8077	1.36852	0.684554	0.694919	0.541232
ENSG00000227953	LINC01341	processed_transcript	other_ncRNA	long intergenic non-protein coding RNA 1341 [Source:HGNC Symbol;Acc:HGNC:49457]	0.572212	0.519298	FALSE	TRUE	FALSE	TRUE	0.870656	0.977626	0.13649	-0.00243176	0.758376	0.692557	0.572274	0.941014	0.932589	0.198455	0.182449	0.289005
ENSG00000228049	POLR2J2	protein_coding	other_protein_coding	RNA polymerase II subunit J2 [Source:HGNC Symbol;Acc:HGNC:23208]	0.0612558	0.678135	FALSE	FALSE	FALSE	TRUE	-0.1113	-0.0127386	-0.385403	0.693425	0.468005	-0.284454	0.0411471	0.660928	0.545761	0.684554	1.10873	1.02769
ENSG00000228172	AL020996.1	antisense_RNA	other_ncRNA		0.179242	0.839634	FALSE	FALSE	FALSE	TRUE	0.461658	0.215739	0.197732	-0.0861074	-0.0409568	0.327388	0.515636	1.24585	0.799384	0.921847	0.957135	0.597955
ENSG00000228201	AL022341.1	antisense_RNA	other_ncRNA		0.134401	0.998337	FALSE	TRUE	FALSE	FALSE	-0.233575	0.106018	-0.216087	0.222903	0.171469	0.75568	1.0817	0.377162	0.88954	1.30405	1.30988	1.02769
ENSG00000228218	ATF4P3	processed_pseudogene	pseudogene	activating transcription factor 4 pseudogene 3 [Source:HGNC Symbol;Acc:HGNC:788]	0.315582	0.489908	FALSE	FALSE	FALSE	TRUE	0.380614	0.458287	1.00352	0.477262	-0.834379	0.408191	0.395217	0.608465	0.652617	0.198455	0.543462	0.541232
ENSG00000228251	AC012442.1	lincRNA	long_ncRNA			0.55247	FALSE	TRUE	FALSE	TRUE							0.679288	0.245932	0.845166	0.400396	0.787721	0.356315
ENSG00000228253	MT-ATP8	protein_coding	other_protein_coding	mitochondrially encoded ATP synthase 8 [Source:HGNC Symbol;Acc:HGNC:7415]	0.0106595	1.26101	FALSE	TRUE	FALSE	TRUE	0.57528	-0.0127386	0.197732	-0.370905	-0.0409568	-0.284454	1.54494	1.7604	0.932589	1.27008	1.0723	0.985795
ENSG00000228265	RALY-AS1	lincRNA	long_ncRNA	RALY antisense RNA 1 [Source:HGNC Symbol;Acc:HGNC:50743]	0.573468	0.270641	FALSE	FALSE	TRUE	FALSE	0.461658	0.847302	0.312927	1.04765	0.620484	0.15079	0.626773	0.313039	0.48921	0.0461907	-0.20768	0.356315
ENSG00000228327	AL669831.1	transcribed_unprocessed_pseudogene	pseudogene		0.693643	1.3408	FALSE	TRUE	FALSE	FALSE	0.778757	0.0478615	0.0725333	0.836637	1.07229	1.35378	1.45743	1.21109	0.974391	1.57841	1.56715	1.25634
ENSG00000228436	AL139260.1	antisense_RNA	other_ncRNA		-0.00842332	0.394689	FALSE	TRUE	FALSE	TRUE	0.00141568	0.106018	0.0725333	-0.597741	-0.0409568	0.408191	0.395217	0.313039	0.430352	0.198455	0.742066	0.289005
ENSG00000228485	GRK5-IT1	sense_intronic	long_ncRNA	GRK5 intronic transcript 1 [Source:HGNC Symbol;Acc:HGNC:49478]	0.627693	0.578969	TRUE	FALSE	TRUE	FALSE	0.500535	0.366102	0.419601	0.924777	0.571427	0.983715	0.826253	0.497444	0.167497	0.921847	0.91661	0.144162
ENSG00000228495	LINC01013	lincRNA	long_ncRNA	long intergenic non-protein coding RNA 1013 [Source:HGNC Symbol;Acc:HGNC:48987]	1.62518	1.54465	TRUE	FALSE	FALSE	FALSE	0.57528	0.317701	0.656165	2.90065	2.47156	2.82975	1.04214	0.10156	0.48921	2.32128	2.78426	2.52943
ENSG00000228544	CCDC183-AS1	antisense_RNA	other_ncRNA	CCDC183 antisense RNA 1 [Source:HGNC Symbol;Acc:HGNC:44105]	0.232152	2.45445	FALSE	FALSE	FALSE	TRUE	0.338317	0.412931	0.740902	0.290819	0.520642	-0.910698	2.44269	2.34534	2.32047	2.35408	2.45698	2.80712
ENSG00000228594	FNDC10	protein_coding	other_protein_coding	fibronectin type III domain containing 10 [Source:HGNC Symbol;Acc:HGNC:42951]		1.00592	FALSE	FALSE	FALSE	TRUE							1.29864	-0.146333	1.09299	1.30405	0.831976	1.6542
ENSG00000228672	PROB1	protein_coding	other_protein_coding	proline rich basic protein 1 [Source:HGNC Symbol;Acc:HGNC:41906]	-0.497159	0.575893	FALSE	TRUE	FALSE	TRUE	0.155522	-0.619203	-0.478147	-0.47987	-0.834379	-0.726881	0.456682	0.497444	0.932589	0.400396	0.182449	0.985795
ENSG00000228719	AL022313.2	lincRNA	long_ncRNA		0.585882	0.420983	FALSE	FALSE	TRUE	FALSE	1.06474	0.586382	-0.385403	0.693425	0.520642	1.03551	0.395217	-0.239427	0.545761	1.00682	0.11241	0.705118
ENSG00000228775	WEE2-AS1	antisense_RNA	other_ncRNA	WEE2 antisense RNA 1 [Source:HGNC Symbol;Acc:HGNC:48669]	0.951548	0.66827	TRUE	FALSE	FALSE	FALSE	0.646342	0.777442	1.00352	1.00784	1.23864	1.03551	0.119254	0.807757	0.932589	0.336172	1.10873	0.705118
ENSG00000228828	TLK2P2	processed_pseudogene	pseudogene	tousled like kinase 2 pseudogene 2 [Source:HGNC Symbol;Acc:HGNC:22227]	1.08649	0.786676	FALSE	FALSE	TRUE	FALSE	1.32513	1.15339	1.1959	0.924777	0.88423	1.03551	0.826253	1.40811	0.88954	0.784201	0.91661	-0.104658
ENSG00000229054	RPS29P14	processed_pseudogene	pseudogene	ribosomal protein S29 pseudogene 14 [Source:HGNC Symbol;Acc:HGNC:36471]	0.662537	0.544102	TRUE	FALSE	FALSE	FALSE	0.646342	0.586382	0.197732	0.790461	0.620484	1.13382	-0.670614	0.807757	0.974391	0.921847	0.874913	0.356315
ENSG00000229056	AC020571.1	antisense_RNA	other_ncRNA		0.410132	0.18977	TRUE	FALSE	TRUE	FALSE	0.338317	0.161921	0.740902	0.290819	0.520642	0.408191	0.572274	0.175552	-0.346616	0.632024	-0.0387757	0.144162
ENSG00000229191	AL358473.1	antisense_RNA	other_ncRNA		0.233165	-0.0583716	FALSE	FALSE	TRUE	FALSE	-0.1113	0.106018	0.00560915	0.151632	0.620484	0.626546	-0.129027	-0.686801	0.0935528	0.520853	-0.505123	0.356315
ENSG00000229241	PNPT1P1	processed_pseudogene	pseudogene	polyribonucleotide nucleotidyltransferase 1 pseudogene 1 [Source:HGNC Symbol;Acc:HGNC:44468]	0.804844	0.33244	TRUE	FALSE	FALSE	FALSE	0.500535	0.665867	0.611854	1.12411	1.30016	0.626546	0.263824	-0.0588827	-0.0667788	0.461881	0.742066	0.652531
ENSG00000229331	GK-IT1	sense_intronic	long_ncRNA	GK intronic transcript 1 [Source:HGNC Symbol;Acc:HGNC:41339]	0.749684	1.09988	FALSE	FALSE	FALSE	TRUE	0.57528	0.847302	0.820937	-0.0861074	1.20687	1.13382	1.45743	1.17546	0.974391	0.684554	0.91661	1.39083
ENSG00000229539	AL353194.1	antisense_RNA	other_ncRNA			0.252493	FALSE	FALSE	FALSE	TRUE							0.395217	0.377162	-0.568753	0.520853	0.249245	0.541232
ENSG00000229587	AL158825.2	sense_intronic	long_ncRNA		0.315795	0.335262	TRUE	FALSE	FALSE	FALSE	0.611249	0.161921	0.256479	0.290819	0.520642	0.053662	0.778909	0.175552	0.0156131	-0.0364252	0.595734	0.482188
ENSG00000229623	METTL21AP1	processed_pseudogene	pseudogene	methyltransferase like 21A pseudogene 1 [Source:HGNC Symbol;Acc:HGNC:41921]	0.595127	0.431705	TRUE	FALSE	FALSE	FALSE	0.421705	0.366102	0.781474	0.222903	0.96242	0.816156	0.193349	0.10156	-0.0667788	0.921847	0.787721	0.652531
ENSG00000229739	AL596220.1	antisense_RNA	other_ncRNA		0.122749	0.0859953	FALSE	TRUE	FALSE	FALSE	0.57528	0.267621	-0.0645712	-0.47987	-0.119335	0.557369	0.263824	0.608465	0.304903	-0.4243	-0.0387757	-0.198145
ENSG00000229992	HMGB3P9	processed_pseudogene	pseudogene	high mobility group box 3 pseudogene 9 [Source:HGNC Symbol;Acc:HGNC:39301]	-0.00879464	1.43415	FALSE	TRUE	FALSE	TRUE	0.155522	-0.0127386	0.13649	-0.0861074	0.171469	-0.417403	1.54494	1.24585	1.4299	1.65938	1.54073	1.18408
ENSG00000229994	RPL5P4	processed_pseudogene	pseudogene	ribosomal protein L5 pseudogene 4 [Source:HGNC Symbol;Acc:HGNC:36095]	0.308518	0.133276	TRUE	FALSE	FALSE	FALSE	0.249813	0.317701	0.256479	0.355681	0.520642	0.15079	-0.0414322	0.10156	-0.694121	0.831558	0.313085	0.289005
ENSG00000230084	AC006059.1	antisense_RNA	other_ncRNA		0.128306	0.116932	TRUE	FALSE	FALSE	FALSE	0.500535	0.502262	0.611854	-0.47987	-0.202217	-0.162729	0.679288	0.438557	-0.0667788	-0.124061	-0.120758	-0.104658
ENSG00000230149	AL021707.3	antisense_RNA	other_ncRNA		0.284686	1.53745	FALSE	TRUE	FALSE	TRUE	0.338317	0.106018	0.197732	0.477262	0.104077	0.484707	1.73058	1.17546	1.59978	1.27008	1.61859	1.83024
ENSG00000230397	SPTLC1P1	transcribed_processed_pseudogene	pseudogene	serine palmitoyltransferase long chain base subunit 1 pseudogene 1 [Source:HGNC Symbol;Acc:HGNC:39668]	0.711773	0.380425	FALSE	FALSE	TRUE	FALSE	0.421705	0.704025	0.518928	0.642344	0.71386	1.26977	0.395217	0.608465	0.368991	1.0475	-0.120758	-0.0168627
ENSG00000230424	AL035413.1	antisense_RNA	other_ncRNA		0.194494	-0.128562	FALSE	FALSE	TRUE	FALSE	0.155522	-0.284335	0.13649	0.534414	0.297486	0.327388	0.263824	-0.146333	0.0935528	-1.127	0.249245	-0.104658
ENSG00000230470	AL078645.1	sense_intronic	long_ncRNA		0.43762	0.151893	FALSE	TRUE	TRUE	FALSE	0.338317	0.502262	-0.298262	0.477262	0.520642	1.0855	0.331016	0.608465	0.304903	-0.217366	0.182449	-0.298111
ENSG00000230489	VAV3-AS1	antisense_RNA	other_ncRNA	VAV3 antisense RNA 1 [Source:HGNC Symbol;Acc:HGNC:40608]	0.278812	-0.304382	TRUE	FALSE	FALSE	FALSE	0.461658	0.412931	0.312927	0.0766556	0.571427	-0.162729	0.263824	-0.824273	0.0156131	0.124331	-0.61966	-0.786127
ENSG00000230492	AL049651.1	antisense_RNA	other_ncRNA		0.30031	0.152561	TRUE	FALSE	FALSE	FALSE	0.421705	0.544935	0.896764	-0.269596	-0.119335	0.327388	0.916521	0.023568	1.09299	-0.217366	0.0387968	-0.939138
ENSG00000230510	PPP5D1	protein_coding	other_protein_coding	PPP5 tetratricopeptide repeat domain containing 1 [Source:HGNC Symbol;Acc:HGNC:44209]	0.222189	0.443956	FALSE	TRUE	FALSE	TRUE	-0.438929	0.458287	0.820937	-0.269596	0.520642	0.241789	0.331016	0.608465	0.600178	0.400396	0.182449	0.541232
ENSG00000230513	THAP7-AS1	antisense_RNA	other_ncRNA	THAP7 antisense RNA 1 [Source:HGNC Symbol;Acc:HGNC:41013]	0.452438	1.10333	FALSE	TRUE	FALSE	FALSE	0.00141568	0.544935	0.781474	0.742758	0.235853	0.408191	0.679288	0.982831	0.932589	1.46286	1.10873	1.45366
ENSG00000230532	AC091133.1	antisense_RNA	other_ncRNA		0.330772	0.461556	FALSE	FALSE	TRUE	FALSE	0.00141568	0.317701	0.518928	0.417752	0.171469	0.557369	0.778909	0.377162	0.0156131	0.831558	-0.0387757	0.804869
ENSG00000230537	AL158071.2	lincRNA	long_ncRNA		0.287943	-0.292299	TRUE	FALSE	FALSE	FALSE	0.611249	0.626672	0.470119	-0.174937	-0.290153	0.484707	0.572274	0.554023	-0.0667788	-0.540079	-0.744081	-1.52915
ENSG00000230587	LINC02580	lincRNA	long_ncRNA	long intergenic non-protein coding RNA 2580 [Source:HGNC Symbol;Acc:HGNC:53751]	0.36065	0.881457	FALSE	FALSE	FALSE	TRUE	0.746775	0.977626	0.820937	0.589388	-1.29821	0.327388	0.959622	0.760455	1.13045	0.577509	0.874913	0.985795
ENSG00000230606	AC092683.1	lincRNA	long_ncRNA		-0.598709	-0.243661	TRUE	FALSE	FALSE	FALSE	0.500535	0.847302	0.36725	-3.34754	-0.591569	-1.36823	-0.222286	0.807757	0.752101	-0.124061	-0.880253	-1.79522
ENSG00000230666	CEACAM22P	transcribed_unprocessed_pseudogene	pseudogene	carcinoembryonic antigen related cell adhesion molecule 22, pseudogene [Source:HGNC Symbol;Acc:HGNC:38029]	1.0099	0.699767	TRUE	FALSE	FALSE	FALSE	0.338317	0.946132	0.859348	1.3949	1.6465	0.874198	-0.0414322	-0.445842	-0.0667788	1.43247	1.51382	1.80637
ENSG00000230715	AC018638.2	processed_pseudogene	pseudogene			2.36516	FALSE	TRUE	FALSE	TRUE							2.50221	2.36128	2.44463	2.44824	2.17718	2.25744
ENSG00000230724	LINC01001	lincRNA	long_ncRNA	long intergenic non-protein coding RNA 1001 [Source:HGNC Symbol;Acc:HGNC:38540]	0.126472	1.57031	FALSE	TRUE	FALSE	TRUE	-0.514433	-0.527922	0.419601	0.742758	0.801559	-0.162729	1.04214	1.10147	1.9109	2.06806	1.78542	1.51386
ENSG00000230751	AC007036.2	sense_intronic	long_ncRNA		0.269107	0.669434	FALSE	TRUE	FALSE	FALSE	0.611249	-0.142155	0.0725333	0.290819	0.297486	0.484707	0.263824	0.497444	0.88954	0.735238	0.374218	1.25634
ENSG00000230772	VN1R108P	unprocessed_pseudogene	pseudogene	vomeronasal 1 receptor 108 pseudogene [Source:HGNC Symbol;Acc:HGNC:37432]	0.54429	0.164555	TRUE	FALSE	TRUE	FALSE	0.680603	0.665867	0.566139	0.534414	0.667927	0.15079	0.0411471	0.497444	0.304903	0.0461907	-0.120758	0.2184
ENSG00000230896	AL604028.1	sense_intronic	long_ncRNA		0.507809	0.222692	TRUE	FALSE	TRUE	FALSE	0.294744	0.317701	0.312927	1.00784	0.297486	0.816156	0.263824	0.175552	0.167497	0.520853	0.313085	-0.104658
ENSG00000230965	SNX18P13	processed_pseudogene	pseudogene	sorting nexin 18 pseudogene 13 [Source:HGNC Symbol;Acc:HGNC:39621]	0.111157	0.16316	FALSE	FALSE	FALSE	TRUE	-0.298831	0.161921	0.00560915	0.0766556	0.667927	0.053662	-0.670614	-0.824273	0.237835	0.921847	0.831976	0.482188
ENSG00000231105	AL031728.1	antisense_RNA	other_ncRNA		0.242365	1.36457	FALSE	TRUE	FALSE	TRUE	0.0546345	0.544935	0.13649	-0.00243176	0.235853	0.484707	1.73058	1.46823	1.48878	0.831558	1.30988	1.35837
ENSG00000231125	AF129075.1	sense_intronic	long_ncRNA		0.630697	0.579083	FALSE	FALSE	TRUE	FALSE	0.421705	0.626672	0.518928	0.642344	0.758376	0.816156	1.04214	0.554023	0.88954	0.198455	0.646179	0.144162
ENSG00000231154	MORF4L2-AS1	antisense_RNA	other_ncRNA	MORF4L2 antisense RNA 1 [Source:HGNC Symbol;Acc:HGNC:27991]	0.293193	0.715997	FALSE	TRUE	FALSE	TRUE	0.203438	0.106018	0.36725	-0.269596	0.171469	1.18058	0.515636	0.377162	0.368991	1.30405	0.831976	0.898166
ENSG00000231245	C1DP1	processed_pseudogene	pseudogene	C1D nuclear receptor corepressor pseudogene 1 [Source:HGNC Symbol;Acc:HGNC:31465]	-1.17744	-1.28333	FALSE	FALSE	TRUE	FALSE	-3.34754	-3.34754	-3.34754	1.12411	0.923855	0.929996	-3.1448	-3.1448	-2.56339	0.632024	0.0387968	0.482188
ENSG00000231304	SGO1-AS1	processed_transcript	other_ncRNA	SGO1 antisense RNA 1 [Source:HGNC Symbol;Acc:HGNC:41081]	1.0377	0.79474	TRUE	FALSE	FALSE	FALSE	1.11571	1.00845	1.28326	0.836637	0.801559	1.18058	0.626773	1.063	0.0156131	0.921847	0.957135	1.18408
ENSG00000231412	AC005392.2	lincRNA	long_ncRNA			0.497023	FALSE	TRUE	FALSE	FALSE							0.916521	1.10147	1.33682	0.0461907	-0.120758	-0.298111
ENSG00000231466	AL022324.2	processed_pseudogene	pseudogene		0.562229	0.629555	TRUE	FALSE	FALSE	TRUE	0.840669	0.161921	0.656165	0.88138	-0.0409568	0.874198	0.0411471	0.807757	1.05453	0.921847	0.595734	0.356315
ENSG00000231595	AC005224.1	lincRNA	long_ncRNA		0.99796	0.616031	TRUE	FALSE	FALSE	FALSE	1.09045	0.544935	0.518928	1.3637	1.03659	1.43315	0.626773	0.71155	-0.0667788	0.831558	0.694919	0.898166
ENSG00000231795	ITCH-IT1	sense_intronic	long_ncRNA	ITCH intronic transcript 1 [Source:HGNC Symbol;Acc:HGNC:41397]	-0.0548667	0.499162	FALSE	TRUE	FALSE	FALSE	0.155522	0.412931	-0.478147	-0.370905	0.235853	-0.284454	0.916521	0.608465	0.48921	0.684554	0.313085	-0.0168627
ENSG00000231981	RPL7L1P12	processed_pseudogene	pseudogene	ribosomal protein L7 like 1 pseudogene 12 [Source:HGNC Symbol;Acc:HGNC:39811]	0.687444	0.273205	TRUE	FALSE	TRUE	FALSE	0.900033	0.7412	0.197732	0.417752	0.88423	0.983715	0.626773	0.554023	0.167497	0.735238	-0.0387757	-0.405524
ENSG00000231992	AC092802.3	sense_intronic	long_ncRNA		0.125932	-0.448189	FALSE	FALSE	TRUE	FALSE	-0.768014	-0.142155	-0.683699	0.642344	0.235853	1.47126	-1.81204	-0.686801	-1.34508	0.124331	0.489224	0.541232
ENSG00000232022	FAAHP1	transcribed_unprocessed_pseudogene	pseudogene	fatty acid amide hydrolase pseudogene 1 [Source:HGNC Symbol;Acc:HGNC:50679]	0.242477	0.766212	FALSE	TRUE	FALSE	TRUE	0.0546345	0.215739	0.699156	0.290819	0.758376	-0.563859	0.572274	0.497444	0.545761	1.0475	0.543462	1.39083
ENSG00000232031	AL078599.2	sense_intronic	long_ncRNA		0.991612	0.266635	TRUE	FALSE	TRUE	FALSE	0.746775	1.42873	0.859348	1.19672	0.96242	0.75568	0.456682	0.807757	0.0935528	0.400396	0.489224	-0.647799
ENSG00000232053	AC078845.1	lincRNA	long_ncRNA		0.338653	0.013341	FALSE	FALSE	TRUE	FALSE	0.461658	0.106018	0.312927	0.222903	0.235853	0.692557	0.0411471	-0.146333	-0.247183	-0.665967	0.742066	0.356315
ENSG00000232125	DYTN	protein_coding	other_protein_coding	dystrotelin [Source:HGNC Symbol;Acc:HGNC:23279]	0.471229	0.119286	TRUE	FALSE	FALSE	FALSE	0.778757	0.458287	0.656165	0.417752	-0.0409568	0.557369	-0.129027	0.608465	0.304903	-0.540079	0.182449	0.289005
ENSG00000232228	AC092431.2	processed_pseudogene	pseudogene		-0.0172255	0.439398	FALSE	FALSE	FALSE	TRUE	0.00141568	0.267621	-0.298262	0.290819	-0.202217	-0.162729	0.119254	0.377162	0.652617	0.577509	0.489224	0.420624
ENSG00000232254	CSF2RBP1	unprocessed_pseudogene	pseudogene	colony stimulating factor 2 receptor beta common subunit pseudogene 1 [Source:HGNC Symbol;Acc:HGNC:2437]	0.188855	1.76088	FALSE	TRUE	FALSE	TRUE	-0.233575	0.544935	0.518928	-0.00243176	0.468005	-0.162729	1.84992	1.87587	1.62624	1.49263	2.0139	1.70673
ENSG00000232311	AL512303.1	lincRNA	long_ncRNA		0.501121	0.372897	TRUE	FALSE	FALSE	FALSE	0.380614	0.586382	0.740902	0.477262	0.413375	0.408191	0.331016	0.175552	0.0156131	0.461881	1.03492	0.2184
ENSG00000232354	VIPR1-AS1	antisense_RNA	other_ncRNA	VIPR1 antisense RNA 1 [Source:HGNC Symbol;Acc:HGNC:40610]		0.398175	FALSE	TRUE	FALSE	FALSE							0.778909	0.941014	0.88954	0.198455	-0.120758	-0.298111
ENSG00000232373	MTCYBP3	processed_pseudogene	pseudogene	mitochondrially encoded cytochrome b pseudogene 3 [Source:HGNC Symbol;Acc:HGNC:39579]		0.253517	FALSE	TRUE	FALSE	FALSE							0.263824	0.313039	0.48921	0.198455	0.11241	0.144162
ENSG00000232381	OR52U1P	unitary_pseudogene	pseudogene	olfactory receptor family 52 subfamily U member 1 pseudogene [Source:HGNC Symbol;Acc:HGNC:15237]	0.212103	0.579124	FALSE	TRUE	FALSE	TRUE	0.0546345	0.502262	0.656165	0.0766556	0.0333818	-0.0504802	0.826253	0.897948	0.430352	0.268956	0.694919	0.356315
ENSG00000232437	RPS26P42	processed_pseudogene	pseudogene	ribosomal protein S26 pseudogene 42 [Source:HGNC Symbol;Acc:HGNC:36243]	0.124847	0.504841	FALSE	FALSE	FALSE	TRUE	0.249813	0.458287	0.419601	-0.174937	-0.0409568	-0.162729	0.515636	0.175552	0.799384	0.198455	0.742066	0.597955
ENSG00000232466	AL356133.1	processed_pseudogene	pseudogene		0.50249	0.645725	FALSE	FALSE	TRUE	FALSE	0.746775	0.267621	0.470119	0.477262	0.297486	0.75568	1.19424	1.13894	0.430352	0.784201	0.182449	0.144162
ENSG00000232504	ST3GAL5-AS1	lincRNA	long_ncRNA	ST3GAL5 antisense RNA 1 (head to head) [Source:HGNC Symbol;Acc:HGNC:51129]	0.481736	0.662064	FALSE	FALSE	FALSE	TRUE	0.203438	0.366102	0.656165	0.0766556	0.71386	0.874198	0.679288	0.377162	0.430352	1.12557	0.374218	0.985795
ENSG00000232573	RPL3P4	processed_pseudogene	pseudogene	ribosomal protein L3 pseudogene 4 [Source:HGNC Symbol;Acc:HGNC:19805]	0.603022	0.292242	TRUE	FALSE	TRUE	FALSE	0.500535	0.412931	0.933233	0.742758	0.620484	0.408191	-0.0414322	-0.239427	0.48921	-0.0364252	0.595734	0.985795
ENSG00000232586	KIAA1614-AS1	antisense_RNA	other_ncRNA	KIAA1614 antisense RNA 1 [Source:HGNC Symbol;Acc:HGNC:50644]		1.20692	FALSE	TRUE	FALSE	TRUE							1.33183	0.377162	1.97408	0.921847	1.27824	1.35837
ENSG00000232618	AL355304.1	lincRNA	long_ncRNA		0.383217	0.0637919	TRUE	FALSE	TRUE	FALSE	0.421705	0.412931	0.312927	0.222903	0.520642	0.408191	0.331016	0.497444	-0.154163	0.124331	-0.399014	-0.0168627
ENSG00000232626	AC099336.1	transcribed_processed_pseudogene	pseudogene		0.093601	0.960582	FALSE	TRUE	FALSE	TRUE	-0.438929	-0.0127386	0.470119	0.534414	0.171469	-0.162729	0.679288	0.438557	0.974391	1.0475	0.996552	1.6272
ENSG00000232713	AC010733.1	processed_pseudogene	pseudogene		0.440585	0.0457317	TRUE	FALSE	TRUE	FALSE	0.646342	0.215739	0.256479	0.742758	0.297486	0.484707	-0.544811	0.377162	0.304903	0.336172	-0.61966	0.420624
ENSG00000232807	AL137186.2	antisense_RNA	other_ncRNA		-0.0949224	0.0649245	FALSE	FALSE	FALSE	TRUE	-0.298831	-0.442075	0.13649	-0.0861074	0.171469	-0.0504802	-0.222286	0.377162	-0.694121	0.336172	0.374218	0.2184
ENSG00000232907	DLGAP4-AS1	antisense_RNA	other_ncRNA	DLGAP4 antisense RNA 1 [Source:HGNC Symbol;Acc:HGNC:51223]	0.0584732	0.442565	FALSE	TRUE	FALSE	FALSE	0.538392	-0.284335	0.00560915	-0.269596	0.0333818	0.327388	1.1202	0.71155	0.368991	-0.0364252	0.595734	-0.104658
ENSG00000233040	FAM204BP	processed_pseudogene	pseudogene	family with sequence similarity 204 member B, pseudogene [Source:HGNC Symbol;Acc:HGNC:42011]	0.50732	0.471545	FALSE	FALSE	TRUE	FALSE	0.500535	0.366102	0.470119	0.534414	0.356594	0.816156	0.395217	0.608465	0.845166	0.400396	0.0387968	0.541232
ENSG00000233093	LINC00892	processed_transcript	other_ncRNA	long intergenic non-protein coding RNA 892 [Source:HGNC Symbol;Acc:HGNC:48578]	0.440247	0.66313	FALSE	TRUE	FALSE	FALSE	0.421705	0.106018	-0.138341	0.534414	0.843487	0.874198	0.263824	0.554023	0.652617	0.735238	0.874913	0.898166
ENSG00000233178	AL161457.2	antisense_RNA	other_ncRNA		0.471534	0.14016	FALSE	FALSE	TRUE	FALSE	0.249813	0.106018	0.566139	0.290819	0.923855	0.692557	-0.0414322	0.438557	0.0935528	0.268956	-0.20768	0.289005
ENSG00000233214	AC002511.2	lincRNA	long_ncRNA		-0.0578117	0.367392	FALSE	TRUE	FALSE	FALSE	0.10596	0.412931	-0.0645712	-0.370905	-0.483946	0.053662	0.626773	0.497444	0.652617	0.400396	-0.0387757	0.065895
ENSG00000233236	LINC02573	lincRNA	long_ncRNA	long intergenic non-protein coding RNA 2573 [Source:HGNC Symbol;Acc:HGNC:53730]	-0.232411	-0.487929	FALSE	FALSE	TRUE	FALSE	-0.36718	-1.89792	-0.298262	0.355681	0.571427	0.241789	-1.32456	-0.824273	-1.34508	0.577509	-0.300178	0.289005
ENSG00000233261	FAM238A	transcribed_unprocessed_pseudogene	pseudogene	family with sequence similarity 238 member A (non-protein coding) [Source:HGNC Symbol;Acc:HGNC:17776]		0.72412	FALSE	TRUE	FALSE	TRUE							0.872093	0.760455	1.09299	0.784201	0.182449	0.652531
ENSG00000233392	AC104809.2	processed_transcript	other_ncRNA		0.608578	1.28161	FALSE	TRUE	FALSE	FALSE	0.203438	0.267621	0.00560915	1.42544	0.71386	1.03551	0.679288	1.49737	0.652617	1.46286	1.97496	1.42259
ENSG00000233416	AC012065.2	processed_pseudogene	pseudogene		0.00906432	0.0193381	TRUE	FALSE	FALSE	FALSE	0.155522	0.267621	0.256479	-0.00243176	0.104077	-0.726881	-0.0414322	0.554023	-0.346616	0.268956	-0.120758	-0.198145
ENSG00000233431	AL359815.1	antisense_RNA	other_ncRNA		-0.0132514	0.925245	FALSE	FALSE	FALSE	TRUE	0.203438	0.626672	0.518928	0.0766556	-0.383798	-1.1214	1.1577	1.55395	0.974391	0.336172	0.543462	0.985795
ENSG00000233469	ST6GALNAC4P1	processed_pseudogene	pseudogene	ST6 N-acetylgalactosaminide alpha-2,6-sialyltransferase 4 pseudogene 1 [Source:HGNC Symbol;Acc:HGNC:39660]	0.108851	0.302813	FALSE	FALSE	FALSE	TRUE	0.421705	-0.442075	0.470119	0.151632	0.96242	-0.910698	0.456682	-0.146333	-0.346616	0.784201	0.313085	0.755856
ENSG00000233476	EEF1A1P6	processed_pseudogene	pseudogene	eukaryotic translation elongation factor 1 alpha 1 pseudogene 6 [Source:HGNC Symbol;Acc:HGNC:3201]	0.205942	0.205427	FALSE	TRUE	TRUE	FALSE	0.538392	0.161921	-0.0645712	0.151632	0.297486	0.15079	0.263824	0.175552	0.368991	0.124331	-0.120758	0.420624
ENSG00000233493	TMEM238	protein_coding	other_protein_coding	transmembrane protein 238 [Source:HGNC Symbol;Acc:HGNC:40042]	0.301003	0.405867	FALSE	FALSE	FALSE	TRUE	-0.1113	0.458287	0.740902	-0.00243176	0.235853	0.484707	0.193349	0.175552	0.0156131	0.632024	0.432867	0.985795
ENSG00000233602	ERI3-IT1	sense_intronic	long_ncRNA	ERI3 intronic transcript 1 [Source:HGNC Symbol;Acc:HGNC:41431]	0.236303	0.630317	FALSE	TRUE	FALSE	TRUE	0.338317	0.317701	0.13649	0.222903	-0.290153	0.692557	0.395217	0.660928	0.430352	1.08706	0.787721	0.420624
ENSG00000233672	RNASEH2B-AS1	antisense_RNA	other_ncRNA	RNASEH2B antisense RNA 1 [Source:HGNC Symbol;Acc:HGNC:39967]	0.404728	0.308408	TRUE	FALSE	FALSE	TRUE	0.500535	0.777442	0.197732	-0.597741	0.923855	0.626546	0.119254	0.175552	0.88954	0.198455	0.249245	0.2184
ENSG00000233799	AC139887.1	antisense_RNA	other_ncRNA		0.0210441	1.41339	FALSE	TRUE	FALSE	TRUE	0.203438	0.161921	0.13649	0.355681	-0.973055	0.241789	1.42704	1.31296	1.48878	1.78498	1.2459	1.22066
ENSG00000233850	AC103563.7	antisense_RNA	other_ncRNA		0.959795	0.901284	TRUE	FALSE	FALSE	FALSE	1.11571	1.38242	1.51746	0.790461	0.468005	0.484707	1.1202	0.941014	0.0156131	1.19963	0.874913	1.25634
ENSG00000233885	YEATS2-AS1	antisense_RNA	other_ncRNA	YEATS2 antisense RNA 1 [Source:HGNC Symbol;Acc:HGNC:41101]	0.141067	-0.0832089	FALSE	FALSE	TRUE	FALSE	0.203438	0.267621	-0.923482	0.477262	0.413375	0.408191	-0.321992	-0.445842	-0.0667788	-0.124061	0.0387968	0.420624
ENSG00000233892	PAIP1P1	processed_pseudogene	pseudogene		-0.0365479	0.973583	FALSE	TRUE	FALSE	TRUE	-0.36718	0.317701	0.13649	-0.47987	-0.383798	0.557369	0.778909	0.941014	0.799384	1.23528	1.14426	0.942646
ENSG00000234043	NUDT9P1	processed_pseudogene	pseudogene	nudix hydrolase 9 pseudogene 1 [Source:HGNC Symbol;Acc:HGNC:28523]		0.323998	FALSE	TRUE	FALSE	FALSE							0.515636	0.377162	0.368991	0.577509	0.0387968	0.065895
ENSG00000234134	AL158835.2	sense_intronic	long_ncRNA		0.235831	-0.326067	FALSE	FALSE	TRUE	FALSE	-0.171142	0.0478615	0.0725333	0.355681	0.235853	0.874198	-0.129027	-0.561297	-0.983194	-0.540079	0.0387968	0.2184
ENSG00000234160	AL513165.1	antisense_RNA	other_ncRNA		0.0848472	0.512792	TRUE	FALSE	FALSE	TRUE	0.338317	0.317701	0.566139	-0.726107	0.297486	-0.284454	0.626773	0.660928	0.0156131	0.632024	0.543462	0.597955
ENSG00000234268	AP000936.3	processed_pseudogene	pseudogene		0.538292	0.184739	TRUE	FALSE	TRUE	FALSE	0.380614	0.267621	0.740902	0.222903	0.801559	0.816156	-0.129027	0.245932	0.652617	0.632024	0.11241	-0.405524
ENSG00000234323	LINC01505	lincRNA	long_ncRNA	long intergenic non-protein coding RNA 1505 [Source:HGNC Symbol;Acc:HGNC:51186]	-0.504147	-0.506991	FALSE	FALSE	TRUE	FALSE	-1.80434	-0.821162	-1.79133	0.222903	0.413375	0.75568	-1.32456	-0.976237	-1.82928	0.831558	0.11241	0.144162
ENSG00000234327	AC012146.1	processed_transcript	other_ncRNA		0.853115	0.526158	TRUE	FALSE	FALSE	FALSE	0.461658	0.704025	0.896764	1.3637	0.999981	0.692557	0.515636	0.10156	0.752101	0.577509	0.182449	1.02769
ENSG00000234345	AC234782.4	processed_pseudogene	pseudogene		0.457656	0.250834	FALSE	FALSE	TRUE	FALSE	0.461658	-0.0127386	0.518928	0.790461	0.171469	0.816156	0.263824	0.853558	-0.453413	0.0461907	0.374218	0.420624
ENSG00000234436	AC245884.2	unprocessed_pseudogene	pseudogene		-0.211988	0.478268	FALSE	TRUE	FALSE	FALSE	0.714068	0.458287	-0.298262	-1.19837	-0.383798	-0.563859	1.33183	1.13894	0.545761	0.268956	-0.399014	-0.0168627
ENSG00000234493	RHOXF1P1	transcribed_unprocessed_pseudogene	pseudogene	Rhox homeobox family member 1 pseudogene 1 [Source:HGNC Symbol;Acc:HGNC:51580]	0.00745084	-0.155609	TRUE	FALSE	FALSE	FALSE	0.461658	0.412931	0.470119	-0.370905	-0.202217	-0.726881	0.395217	-0.239427	-0.453413	-0.317126	-0.120758	-0.198145
ENSG00000234572	LINC01800	lincRNA	long_ncRNA	long intergenic non-protein coding RNA 1800 [Source:HGNC Symbol;Acc:HGNC:52590]	0.194915	0.668343	FALSE	FALSE	FALSE	TRUE	-0.171142	0.544935	0.00560915	-0.0861074	0.468005	0.408191	0.679288	0.175552	0.0156131	1.19963	0.831976	1.108
ENSG00000234617	SNRK-AS1	antisense_RNA	other_ncRNA	SNRK antisense RNA 1 [Source:HGNC Symbol;Acc:HGNC:41269]	-0.300219	0.217148	FALSE	FALSE	FALSE	TRUE	-0.233575	-0.284335	-0.478147	0.589388	-0.483946	-0.910698	0.0411471	0.175552	0.0935528	0.268956	0.182449	0.541232
ENSG00000234624	AC016894.1	processed_pseudogene	pseudogene		-0.0791747	0.128237	FALSE	FALSE	TRUE	FALSE	-0.171142	-0.716651	-0.683699	0.355681	0.413375	0.327388	0.193349	0.313039	-0.346616	-0.124061	0.313085	0.420624
ENSG00000234664	HMGN2P5	processed_pseudogene	pseudogene	high mobility group nucleosomal binding domain 2 pseudogene 5 [Source:HGNC Symbol;Acc:HGNC:33568]	0.306443	-0.0531647	TRUE	FALSE	FALSE	FALSE	0.611249	0.215739	0.256479	-0.0861074	0.356594	0.484707	-0.670614	-0.0588827	0.237835	0.577509	-0.300178	-0.104658
ENSG00000234719	NPIPB2	protein_coding	other_protein_coding	nuclear pore complex interacting protein family, member B2 [Source:HGNC Symbol;Acc:HGNC:37451]	-0.0865184	0.411078	FALSE	TRUE	FALSE	FALSE	0.538392	-0.0127386	0.518928	-0.00243176	-0.834379	-0.726881	0.395217	0.853558	0.703216	0.336172	0.11241	0.065895
ENSG00000234776	C11orf94	protein_coding	other_protein_coding	chromosome 11 open reading frame 94 [Source:HGNC Symbol;Acc:HGNC:37213]	-0.0772566	0.17419	FALSE	TRUE	FALSE	FALSE	0.810045	-0.36105	-0.577265	-0.269596	-0.119335	0.053662	0.263824	0.377162	0.304903	0.336172	-0.0387757	-0.198145
ENSG00000234797	RPS3AP6	processed_pseudogene	pseudogene	ribosomal protein S3A pseudogene 6 [Source:HGNC Symbol;Acc:HGNC:18630]	1.11726	0.68275	TRUE	FALSE	FALSE	FALSE	0.746775	0.317701	0.933233	1.5415	1.69311	1.47126	0.263824	0.10156	0.167497	1.23528	1.14426	1.18408
ENSG00000234814	SVILP1	transcribed_unprocessed_pseudogene	pseudogene	supervillin pseudogene 1 [Source:HGNC Symbol;Acc:HGNC:44959]	-0.0157039	0.629528	FALSE	FALSE	FALSE	TRUE	-0.768014	-0.0759961	-0.478147	0.642344	-0.0409568	0.626546	-0.129027	0.608465	0.368991	0.921847	1.10873	0.898166
ENSG00000234851	RPL23AP42	processed_pseudogene	pseudogene	ribosomal protein L23a pseudogene 42 [Source:HGNC Symbol;Acc:HGNC:35942]	0.226389	0.0233707	FALSE	FALSE	TRUE	FALSE	0.203438	0.106018	0.419601	0.151632	0.235853	0.241789	-0.0414322	0.313039	0.0156131	-0.124061	-0.505123	0.482188
ENSG00000234902	AC007879.3	lincRNA	long_ncRNA		0.511393	0.337648	FALSE	TRUE	FALSE	FALSE	0.00141568	0.977626	0.740902	0.88138	0.413375	0.053662	0.729958	0.313039	0.703216	0.268956	-0.20768	0.2184
ENSG00000234936	AC010883.1	antisense_RNA	other_ncRNA		0.247524	0.46409	FALSE	FALSE	TRUE	FALSE	0.294744	0.366102	-0.923482	0.355681	0.356594	1.03551	0.572274	-0.239427	0.600178	0.124331	0.874913	0.852272
ENSG00000235072	AC012074.1	lincRNA	long_ncRNA		-0.234155	0.575623	FALSE	TRUE	FALSE	TRUE	-0.233575	-1.05607	-0.298262	-0.174937	0.520642	-0.162729	0.263824	0.660928	0.600178	0.577509	0.646179	0.705118
ENSG00000235078	AC231981.1	antisense_RNA	other_ncRNA		0.315374	0.192651	TRUE	FALSE	FALSE	FALSE	0.421705	0.161921	0.656165	0.534414	-0.290153	0.408191	0.0411471	-0.0588827	0.0935528	0.336172	0.0387968	0.705118
ENSG00000235088	AL031667.2	processed_pseudogene	pseudogene			0.532254	FALSE	FALSE	FALSE	TRUE							0.119254	0.853558	0.0156131	0.520853	0.831976	0.852272
ENSG00000235105	AL356968.2	processed_pseudogene	pseudogene		-0.000864371	0.173	TRUE	FALSE	FALSE	FALSE	0.338317	0.161921	0.566139	-1.0232	-0.290153	0.241789	-0.222286	0.313039	0.237835	0.0461907	0.374218	0.289005
ENSG00000235109	ZSCAN31	protein_coding	other_protein_coding	zinc finger and SCAN domain containing 31 [Source:HGNC Symbol;Acc:HGNC:14097]	0.358864	-0.138052	FALSE	FALSE	TRUE	FALSE	0.500535	0.366102	-0.216087	0.477262	0.468005	0.557369	-0.222286	0.245932	-0.247183	0.198455	-0.505123	-0.298111
ENSG00000235119	AL138895.1	lincRNA	long_ncRNA		-0.184588	0.841843	FALSE	TRUE	FALSE	TRUE	-0.1113	-0.0127386	0.312927	-0.86702	0.297486	-0.726881	0.331016	1.13894	0.652617	1.12557	0.694919	1.108
ENSG00000235128	AC013474.1	processed_pseudogene	pseudogene		0.347445	0.520176	FALSE	TRUE	FALSE	FALSE	0.10596	0.267621	0.781474	0.693425	0.520642	-0.284454	0.515636	0.71155	0.545761	0.461881	0.742066	0.144162
ENSG00000235257	ITGA9-AS1	processed_transcript	other_ncRNA	ITGA9 antisense RNA 1 [Source:HGNC Symbol;Acc:HGNC:49668]	0.100174	0.0957099	FALSE	FALSE	FALSE	TRUE	-0.36718	0.106018	0.197732	0.222903	0.0333818	0.408191	0.331016	-0.146333	-0.831429	0.268956	0.595734	0.356315
ENSG00000235313	HM13-IT1	sense_intronic	long_ncRNA	HM13 intronic transcript 1 [Source:HGNC Symbol;Acc:HGNC:41424]	0.141965	0.905131	FALSE	TRUE	FALSE	TRUE	-0.1113	0.366102	-0.216087	0.151632	0.104077	0.557369	1.36427	0.760455	0.752101	0.784201	0.742066	1.02769
ENSG00000235369	RPL36AP15	processed_pseudogene	pseudogene	ribosomal protein L36a pseudogene 15 [Source:HGNC Symbol;Acc:HGNC:36648]	0.193317	0.0421174	TRUE	FALSE	FALSE	FALSE	0.155522	0.161921	0.36725	-0.00243176	0.235853	0.241789	0.193349	0.10156	-0.0667788	-0.124061	-0.20768	0.356315
ENSG00000235475	LINC01372	lincRNA	long_ncRNA	long intergenic non-protein coding RNA 1372 [Source:HGNC Symbol;Acc:HGNC:50623]	0.250296	0.54655	FALSE	TRUE	FALSE	FALSE	0.203438	0.458287	-0.478147	0.151632	0.758376	0.408191	0.679288	0.438557	0.368991	0.877409	0.432867	0.482188
ENSG00000235831	BHLHE40-AS1	antisense_RNA	other_ncRNA	BHLHE40 antisense RNA 1 [Source:HGNC Symbol;Acc:HGNC:44471]	0.62066	0.354868	FALSE	FALSE	TRUE	FALSE	0.57528	0.665867	0.566139	0.290819	1.14115	0.484707	0.515636	0.245932	0.48921	-0.124061	0.646179	0.356315
ENSG00000235978	AC018816.1	antisense_RNA	other_ncRNA		-0.360248	0.447362	FALSE	FALSE	FALSE	TRUE	-0.514433	-0.527922	-0.577265	0.151632	0.0333818	-0.726881	0.395217	0.023568	0.237835	0.831558	0.543462	0.652531
ENSG00000236017	ASMTL-AS1	antisense_RNA	other_ncRNA	ASMTL antisense RNA 1 [Source:HGNC Symbol;Acc:HGNC:25811]	0.454444	0.871189	FALSE	FALSE	TRUE	FALSE	0.380614	0.946132	0.740902	0.151632	0.356594	0.15079	1.1202	0.760455	1.23732	0.124331	0.957135	1.02769
ENSG00000236021	AL359265.3	antisense_RNA	other_ncRNA		0.463662	0.50137	FALSE	FALSE	TRUE	FALSE	0.10596	0.267621	-0.216087	0.642344	0.801559	1.18058	-0.0414322	0.897948	1.01502	0.577509	-0.0387757	0.597955
ENSG00000236030	LINC01036	lincRNA	long_ncRNA	long intergenic non-protein coding RNA 1036 [Source:HGNC Symbol;Acc:HGNC:49024]	0.378541	0.208243	TRUE	FALSE	FALSE	FALSE	0.646342	0.161921	0.312927	0.222903	0.171469	0.75568	0.119254	-0.146333	-0.154163	0.520853	0.489224	0.420624
ENSG00000236086	HMGN2P28	processed_pseudogene	pseudogene	high mobility group nucleosomal binding domain 2 pseudogene 28 [Source:HGNC Symbol;Acc:HGNC:39395]	0.823248	0.258838	FALSE	FALSE	TRUE	FALSE	0.840669	1.06818	0.699156	0.589388	0.758376	0.983715	0.263824	0.71155	0.545761	0.124331	0.313085	-0.405524
ENSG00000236269	ENO1-IT1	sense_intronic	long_ncRNA	ENO1 intronic transcript 1 [Source:HGNC Symbol;Acc:HGNC:41331]	0.719742	0.967587	FALSE	FALSE	TRUE	FALSE	1.03856	1.03862	1.13458	0.693425	0.171469	0.241789	1.22989	1.37709	1.20257	0.632024	0.0387968	1.32515
ENSG00000236283	AC019197.1	antisense_RNA	other_ncRNA		-0.285507	0.274253	FALSE	FALSE	FALSE	TRUE	-0.863517	0.267621	-0.138341	-0.726107	-0.202217	-0.0504802	-0.129027	-0.0588827	0.237835	0.684554	0.313085	0.597955
ENSG00000236337	FMR1-IT1	sense_intronic	long_ncRNA	FMR1 intronic transcript 1 [Source:HGNC Symbol;Acc:HGNC:41333]	0.301181	0.33984	FALSE	FALSE	TRUE	FALSE	0.0546345	0.161921	0.13649	0.589388	0.71386	0.15079	0.263824	-0.0588827	0.703216	0.0461907	0.543462	0.541232
ENSG00000236397	DDX11L2	unprocessed_pseudogene	pseudogene	DEAD/H-box helicase 11 like 2 [Source:HGNC Symbol;Acc:HGNC:37103]	0.446675	1.42487	FALSE	FALSE	FALSE	TRUE	1.11571	0.502262	0.859348	-0.726107	0.520642	0.408191	1.80336	1.63487	1.39954	1.49263	1.0723	1.14654
ENSG00000236514	AL135791.1	antisense_RNA	other_ncRNA		0.396358	-0.147065	TRUE	FALSE	FALSE	FALSE	0.380614	0.366102	0.518928	0.642344	0.520642	-0.0504802	-0.222286	0.377162	-0.831429	-0.124061	-0.300178	0.2184
ENSG00000236709	DAPK1-IT1	sense_intronic	long_ncRNA	DAPK1 intronic transcript 1 [Source:HGNC Symbol;Acc:HGNC:43591]	-0.50231	-0.112313	FALSE	TRUE	FALSE	FALSE	0.10596	-0.142155	0.419601	-1.0232	-0.707872	-1.66619	0.395217	0.554023	0.600178	-0.540079	-0.744081	-0.939138
ENSG00000236753	MKLN1-AS	processed_transcript	other_ncRNA	MKLN1 antisense RNA [Source:HGNC Symbol;Acc:HGNC:40374]	0.379368	0.340866	FALSE	TRUE	TRUE	FALSE	-0.1113	0.317701	0.36725	0.477262	0.667927	0.557369	0.679288	0.497444	0.304903	-0.124061	0.543462	0.144162
ENSG00000236871	LINC00106	lincRNA	long_ncRNA	long intergenic non-protein coding RNA 106 [Source:HGNC Symbol;Acc:HGNC:31843]	-0.710237	-0.0353538	FALSE	TRUE	FALSE	FALSE	-0.438929	0.161921	-0.478147	-0.86702	-0.973055	-1.66619	0.193349	0.554023	0.304903	-0.540079	-0.61966	-0.104658
ENSG00000236935	AP003774.4	antisense_RNA	other_ncRNA		0.347323	0.332537	TRUE	FALSE	FALSE	TRUE	0.461658	0.704025	0.36725	-0.174937	0.0333818	0.692557	0.395217	0.497444	-0.154163	0.461881	0.374218	0.420624
ENSG00000237356	AL365295.1	processed_transcript	other_ncRNA		0.324502	0.344567	FALSE	FALSE	TRUE	FALSE	0.611249	0.0478615	0.566139	0.222903	0.171469	0.327388	0.0411471	0.313039	0.237835	0.577509	0.831976	0.065895
ENSG00000237399	PITRM1-AS1	antisense_RNA	other_ncRNA	PITRM1 antisense RNA 1 [Source:HGNC Symbol;Acc:HGNC:44675]	-0.0776702	0.176588	FALSE	TRUE	FALSE	FALSE	0.249813	-0.442075	0.566139	-0.597741	-0.483946	0.241789	0.456682	0.377162	0.600178	-0.540079	0.182449	-0.0168627
ENSG00000237424	FOXD2-AS1	antisense_RNA	other_ncRNA	FOXD2 adjacent opposite strand RNA 1 [Source:HGNC Symbol;Acc:HGNC:44256]	-0.0832453	0.852972	FALSE	FALSE	FALSE	TRUE	0.294744	-0.821162	-0.216087	-0.370905	-0.202217	0.816156	1.00147	0.554023	0.0935528	1.30405	1.17894	0.985795
ENSG00000237481	AL117350.1	antisense_RNA	other_ncRNA		0.390905	0.723649	FALSE	TRUE	FALSE	FALSE	0.00141568	0.161921	0.36725	0.417752	0.413375	0.983715	0.515636	0.377162	0.600178	1.0475	0.996552	0.804869
ENSG00000237638	LINC02245	lincRNA	long_ncRNA	long intergenic non-protein coding RNA 2245 [Source:HGNC Symbol;Acc:HGNC:53134]		0.340904	FALSE	TRUE	FALSE	FALSE							0.872093	0.807757	0.932589	0.0461907	-0.20768	-0.405524
ENSG00000237649	KIFC1	protein_coding	other_protein_coding	kinesin family member C1 [Source:HGNC Symbol;Acc:HGNC:6389]	0.173668	0.153783	FALSE	FALSE	TRUE	FALSE	-0.298831	-0.284335	0.36725	0.222903	0.88423	0.15079	0.119254	0.313039	-0.247183	0.336172	0.11241	0.289005
ENSG00000237651	C2orf74	protein_coding	other_protein_coding	chromosome 2 open reading frame 74 [Source:HGNC Symbol;Acc:HGNC:34439]	0.175582	0.0426736	FALSE	FALSE	TRUE	FALSE	-0.233575	0.544935	-0.138341	0.151632	0.171469	0.557369	0.263824	0.023568	0.304903	-0.803899	0.249245	0.2184
ENSG00000237669	HCG4P3	unprocessed_pseudogene	pseudogene		0.378904	0.82946	FALSE	TRUE	FALSE	FALSE	0.611249	0.215739	0.13649	0.589388	0.235853	0.484707	0.729958	0.897948	0.652617	0.735238	1.10873	0.852272
ENSG00000237693	IRGM	protein_coding	other_protein_coding	immunity related GTPase M [Source:HGNC Symbol;Acc:HGNC:29597]	0.561024	0.240437	TRUE	FALSE	TRUE	FALSE	0.203438	0.586382	0.470119	0.790461	0.758376	0.557369	0.0411471	-0.146333	0.652617	0.124331	0.787721	-0.0168627
ENSG00000237840	FAM21FP	transcribed_unprocessed_pseudogene	pseudogene	family with sequence similarity 21 member F, pseudogene [Source:HGNC Symbol;Acc:HGNC:45011]	0.528877	0.463967	TRUE	FALSE	TRUE	FALSE	0.500535	0.161921	0.566139	0.693425	0.923855	0.327388	0.119254	0.245932	0.430352	1.00682	0.0387968	0.942646
ENSG00000237927	AL078604.2	lincRNA	long_ncRNA		0.493536	0.842087	FALSE	FALSE	FALSE	TRUE	0.421705	0.777442	0.312927	0.589388	0.104077	0.75568	1.04214	0.377162	0.368991	1.0475	1.10873	1.108
ENSG00000237989	LINC01679	lincRNA	long_ncRNA	long intergenic non-protein coding RNA 1679 [Source:HGNC Symbol;Acc:HGNC:52469]		0.349569	FALSE	FALSE	FALSE	TRUE							-0.129027	0.760455	0.545761	0.268956	0.432867	0.2184
ENSG00000238045	AC009133.1	antisense_RNA	other_ncRNA		0.59709	1.17599	FALSE	TRUE	FALSE	TRUE	0.10596	0.366102	0.859348	-0.174937	1.07229	1.35378	0.729958	1.37709	1.23732	1.49263	1.51382	0.705118
ENSG00000238057	ZEB2-AS1	antisense_RNA	other_ncRNA	ZEB2 antisense RNA 1 [Source:HGNC Symbol;Acc:HGNC:37149]	-0.0585564	0.379118	FALSE	TRUE	FALSE	FALSE	-0.514433	-0.142155	0.13649	-0.0861074	0.104077	0.15079	0.263824	0.71155	0.545761	0.198455	0.489224	0.065895
ENSG00000238201	AC114752.2	lincRNA	long_ncRNA		0.623843	0.377077	TRUE	FALSE	TRUE	FALSE	0.746775	0.946132	0.699156	0.355681	0.667927	0.327388	0.456682	0.760455	0.0156131	0.400396	0.646179	-0.0168627
ENSG00000238241	CCR12P	processed_pseudogene	pseudogene	C-C motif chemokine receptor 12, pseudogene [Source:HGNC Symbol;Acc:HGNC:39812]	0.380255	1.37286	FALSE	FALSE	FALSE	TRUE	0.746775	0.7412	0.740902	0.589388	-0.119335	-0.417403	1.48719	1.6084	1.36852	0.632024	1.51382	1.6272
ENSG00000238260	AL513320.1	antisense_RNA	other_ncRNA		0.342926	0.834102	FALSE	TRUE	FALSE	TRUE	0.0546345	0.161921	0.740902	0.642344	0.620484	-0.162729	0.826253	0.982831	0.752101	0.831558	0.543462	1.0684
ENSG00000238269	PAGE2B	protein_coding	other_protein_coding	PAGE family member 2B [Source:HGNC Symbol;Acc:HGNC:31805]	0.157325	-0.0597685	TRUE	FALSE	FALSE	FALSE	0.380614	0.161921	0.419601	0.151632	-0.119335	-0.0504802	-0.0414322	0.10156	-0.453413	0.268956	-0.300178	0.065895
ENSG00000238311	SNORD13E	snoRNA	short_ncRNA	small nucleolar RNA, C/D box 13E [Source:HGNC Symbol;Acc:HGNC:52254]	0.589838	0.301685	TRUE	FALSE	TRUE	FALSE	0.928824	0.847302	0.36725	0.222903	0.356594	0.816156	-0.0414322	0.313039	0.304903	0.0461907	0.646179	0.541232
ENSG00000238578	SNORD4A	snoRNA	short_ncRNA	small nucleolar RNA, C/D box 4A [Source:HGNC Symbol;Acc:HGNC:10097]	0.110254	0.049989	FALSE	FALSE	TRUE	FALSE	-0.171142	-0.142155	-0.298262	0.693425	0.171469	0.408191	0.119254	-0.0588827	-0.0667788	0.124331	-0.300178	0.482188
ENSG00000239203	AC093484.1	processed_transcript	other_ncRNA			0.278248	FALSE	FALSE	FALSE	TRUE							-0.0414322	0.10156	0.368991	0.268956	0.489224	0.482188
ENSG00000239264	TXNDC5	protein_coding	other_protein_coding	thioredoxin domain containing 5 [Source:HGNC Symbol;Acc:HGNC:21073]	0.439386	0.663812	FALSE	TRUE	FALSE	FALSE	0.0546345	-0.0127386	1.00352	0.477262	0.297486	0.816156	0.679288	0.377162	0.237835	0.921847	0.313085	1.45366
ENSG00000239282	CASTOR1	protein_coding	other_protein_coding	cytosolic arginine sensor for mTORC1 subunit 1 [Source:HGNC Symbol;Acc:HGNC:34423]	0.544425	0.645622	FALSE	TRUE	FALSE	FALSE	0.294744	-0.0759961	0.611854	1.00784	0.801559	0.626546	0.395217	0.497444	0.652617	0.877409	0.646179	0.804869
ENSG00000239407	Z68871.1	lincRNA	long_ncRNA		1.26488	0.76242	FALSE	FALSE	TRUE	FALSE	1.03856	1.03862	1.36562	1.42544	1.14115	1.5799	0.916521	1.063	1.05453	0.124331	0.874913	0.541232
ENSG00000239415	AP001469.3	antisense_RNA	other_ncRNA		0.215501	0.998194	FALSE	TRUE	FALSE	TRUE	0.338317	0.267621	0.13649	0.0766556	0.758376	-0.284454	1.1577	0.554023	1.09299	1.19963	0.957135	1.02769
ENSG00000239419	RN7SL535P	misc_RNA	other_ncRNA	RNA, 7SL, cytoplasmic 535, pseudogene [Source:HGNC Symbol;Acc:HGNC:46551]	0.0376938	1.16888	FALSE	TRUE	FALSE	TRUE	-0.233575	-0.142155	0.0725333	0.642344	0.171469	-0.284454	1.1577	1.46823	1.05453	1.43247	0.831976	1.0684
ENSG00000239437	RN7SL752P	misc_RNA	other_ncRNA	RNA, 7SL, cytoplasmic 752, pseudogene [Source:HGNC Symbol;Acc:HGNC:46768]	1.18616	1.19345	TRUE	FALSE	FALSE	FALSE	1.80055	0.881003	1.87704	1.88696	0.520642	0.15079	0.193349	-0.976237	0.752101	1.16307	1.73969	4.28873
ENSG00000239523	MYLK-AS1	antisense_RNA	other_ncRNA	MYLK antisense RNA 1 [Source:HGNC Symbol;Acc:HGNC:42440]	0.459754	0.542585	TRUE	FALSE	FALSE	FALSE	0.57528	0.366102	0.740902	0.355681	0.235853	0.484707	1.00147	0.377162	0.167497	0.336172	0.831976	0.541232
ENSG00000239556	AC004951.2	transcribed_unprocessed_pseudogene	pseudogene		-0.344398	0.19955	FALSE	TRUE	FALSE	FALSE	0.338317	-0.0127386	0.36725	-0.597741	-0.119335	-2.04214	0.395217	0.313039	0.368991	0.336172	-0.505123	0.289005
ENSG00000239607	RN7SL573P	misc_RNA	other_ncRNA	RNA, 7SL, cytoplasmic 573, pseudogene [Source:HGNC Symbol;Acc:HGNC:46589]	1.18371	1.08269	TRUE	FALSE	FALSE	FALSE	1.60034	1.85901	1.65483	1.26585	0.571427	0.15079	0.119254	-0.338946	0.974391	1.0475	1.0723	3.62166
ENSG00000239704	CDRT4	protein_coding	other_protein_coding	CMT1A duplicated region transcript 4 [Source:HGNC Symbol;Acc:HGNC:14383]	0.349561	0.723168	FALSE	FALSE	FALSE	TRUE	0.680603	0.586382	0.566139	0.355681	-0.0409568	-0.0504802	0.872093	0.807757	0.652617	0.921847	0.543462	0.541232
ENSG00000239948	RN7SL368P	misc_RNA	other_ncRNA	RNA, 7SL, cytoplasmic 368, pseudogene [Source:HGNC Symbol;Acc:HGNC:46384]	0.569678	1.18857	FALSE	FALSE	FALSE	TRUE	0.900033	0.665867	0.699156	0.742758	0.356594	0.053662	1.29864	1.52594	0.974391	1.49263	1.03492	0.804869
ENSG00000240322	RN7SL481P	misc_RNA	other_ncRNA	RNA, 7SL, cytoplasmic 481, pseudogene [Source:HGNC Symbol;Acc:HGNC:46497]	0.985349	0.859638	FALSE	FALSE	TRUE	FALSE	1.06474	1.06818	0.968803	0.88138	0.843487	1.0855	0.331016	0.377162	0.88954	0.124331	1.51382	1.92197
ENSG00000240370	RPL13P5	transcribed_processed_pseudogene	pseudogene	ribosomal protein L13 pseudogene 5 [Source:HGNC Symbol;Acc:HGNC:30363]	0.314969	0.827405	FALSE	TRUE	FALSE	FALSE	0.0546345	0.412931	0.419601	0.589388	0.171469	0.241789	0.916521	0.760455	0.652617	0.921847	0.957135	0.755856
ENSG00000240435	RPS12P27	processed_pseudogene	pseudogene		0.36364	0.781574	FALSE	FALSE	FALSE	TRUE	0.810045	0.317701	0.781474	0.151632	0.171469	-0.0504802	0.959622	0.71155	0.600178	1.08706	0.432867	0.898166
ENSG00000240474	RN7SL116P	misc_RNA	other_ncRNA	RNA, 7SL, cytoplasmic 116, pseudogene [Source:HGNC Symbol;Acc:HGNC:46132]	-0.296956	0.241377	TRUE	FALSE	FALSE	FALSE	0.57528	0.161921	0.419601	0.0766556	-0.973055	-2.04214	-0.429104	-0.686801	-0.453413	0.124331	0.0387968	2.85445
ENSG00000240606	RN7SL564P	misc_RNA	other_ncRNA	RNA, 7SL, cytoplasmic 564, pseudogene [Source:HGNC Symbol;Acc:HGNC:46580]	-0.137986	0.182984	TRUE	FALSE	FALSE	FALSE	0.155522	0.665867	0.312927	-0.00243176	-0.591569	-1.36823	-0.670614	-0.686801	0.0935528	-0.0364252	0.0387968	2.35939
ENSG00000240616	RPS6P25	processed_pseudogene	pseudogene	ribosomal protein S6 pseudogene 25 [Source:HGNC Symbol;Acc:HGNC:35948]		0.346506	FALSE	FALSE	FALSE	TRUE							-0.129027	0.438557	0.545761	0.461881	0.543462	0.2184
ENSG00000240731	AL139287.1	sense_intronic	long_ncRNA		-0.161884	0.522748	FALSE	TRUE	FALSE	FALSE	-0.233575	-0.527922	-0.683699	0.151632	0.171469	0.15079	0.729958	0.313039	0.368991	0.268956	1.03492	0.420624
ENSG00000240823	RN7SL23P	misc_RNA	other_ncRNA	RNA, 7SL, cytoplasmic 23, pseudogene [Source:HGNC Symbol;Acc:HGNC:46039]	0.338864	0.522567	FALSE	FALSE	FALSE	TRUE	0.421705	0.0478615	0.740902	0.355681	0.413375	0.053662	0.679288	1.063	-0.154163	0.461881	0.432867	0.652531
ENSG00000240864	IGKV1-16	IG_V_gene	TCR/IG	immunoglobulin kappa variable 1-16 [Source:HGNC Symbol;Acc:HGNC:5732]	0.693664	0.774265	FALSE	FALSE	FALSE	TRUE	0.778757	0.946132	1.03742	0.477262	1.20687	-0.284454	1.26468	1.40811	0.48921	0.198455	0.432867	0.852272
ENSG00000240890	AC020633.1	processed_pseudogene	pseudogene		1.05035	0.695275	TRUE	FALSE	FALSE	FALSE	0.421705	0.665867	0.820937	1.42544	1.49689	1.47126	0.679288	0.941014	0.0935528	0.964958	0.787721	0.705118
ENSG00000240954	RPL4P1	processed_pseudogene	pseudogene	ribosomal protein L4 pseudogene 1 [Source:HGNC Symbol;Acc:HGNC:23551]	0.649743	0.436437	FALSE	FALSE	TRUE	FALSE	0.611249	1.03862	0.896764	0.589388	0.520642	0.241789	0.826253	0.807757	0.703216	-0.217366	0.432867	0.065895
ENSG00000241032	RN7SL709P	misc_RNA	other_ncRNA	RNA, 7SL, cytoplasmic 709, pseudogene [Source:HGNC Symbol;Acc:HGNC:46725]	0.212184	0.104728	TRUE	FALSE	FALSE	FALSE	0.461658	0.317701	0.699156	0.0766556	-0.119335	-0.162729	-0.222286	-0.976237	0.0935528	0.336172	0.0387968	1.35837
ENSG00000241420	RN7SL505P	misc_RNA	other_ncRNA	RNA, 7SL, cytoplasmic 505, pseudogene [Source:HGNC Symbol;Acc:HGNC:46521]	0.493584	0.545623	TRUE	FALSE	FALSE	FALSE	0.421705	0.317701	0.699156	0.417752	0.620484	0.484707	0.0411471	0.377162	0.237835	0.198455	0.996552	1.42259
ENSG00000241525	AC141424.1	antisense_RNA	other_ncRNA		-0.00330205	0.373386	FALSE	TRUE	FALSE	FALSE	-0.1113	0.0478615	0.36725	0.222903	-0.383798	-0.162729	1.19424	0.438557	0.237835	0.124331	0.543462	-0.298111
ENSG00000241560	ZBTB20-AS1	antisense_RNA	other_ncRNA	ZBTB20 antisense RNA 1 [Source:HGNC Symbol;Acc:HGNC:40640]	0.628335	0.547108	FALSE	FALSE	TRUE	FALSE	0.928824	0.161921	0.933233	0.88138	0.71386	0.15079	1.00147	0.554023	0.752101	0.877409	-0.120758	0.2184
ENSG00000241657	TRBV11-2	lincRNA	long_ncRNA	T-cell receptor beta variable 11-2 [Source:HGNC Symbol;Acc:HGNC:12181]	0.817804	0.808628	TRUE	FALSE	FALSE	FALSE	0.380614	0.215739	0.312927	1.3637	1.59834	1.03551	0.456682	0.377162	0.167497	1.52179	1.0723	1.25634
ENSG00000241679	AC018450.1	processed_transcript	other_ncRNA		0.0400283	0.414895	FALSE	TRUE	FALSE	FALSE	0.294744	-0.142155	0.0725333	0.355681	-0.290153	-0.0504802	0.872093	0.554023	0.368991	0.461881	0.249245	-0.0168627
ENSG00000241889	AC079944.2	processed_pseudogene	pseudogene		-0.583566	0.838532	FALSE	TRUE	FALSE	TRUE	0.380614	-0.142155	-0.216087	-1.0232	-0.834379	-1.66619	1.00147	1.02347	1.01502	0.461881	1.10873	0.420624
ENSG00000241978	AKAP2	protein_coding	other_protein_coding	A-kinase anchoring protein 2 [Source:HGNC Symbol;Acc:HGNC:372]	0.280206	0.336111	FALSE	FALSE	TRUE	FALSE	0.203438	0.267621	0.13649	0.534414	0.297486	0.241789	0.331016	0.10156	0.167497	0.577509	0.694919	0.144162
ENSG00000242071	RPL7AP6	processed_pseudogene	pseudogene	ribosomal protein L7a pseudogene 6 [Source:HGNC Symbol;Acc:HGNC:19785]	0.216644	0.227216	TRUE	FALSE	FALSE	FALSE	0.500535	0.317701	0.256479	0.290819	-0.119335	0.053662	-0.0414322	0.245932	0.652617	0.124331	-0.0387757	0.420624
ENSG00000242113	RN7SL124P	misc_RNA	other_ncRNA	RNA, 7SL, cytoplasmic 124, pseudogene [Source:HGNC Symbol;Acc:HGNC:46140]	0.034027	-0.0667957	TRUE	FALSE	FALSE	FALSE	0.249813	0.215739	0.36725	-0.0861074	-1.29821	0.75568	-0.222286	-0.338946	0.48921	-0.4243	0.11241	-0.0168627
ENSG00000242134	RPL5P13	processed_pseudogene	pseudogene	ribosomal protein L5 pseudogene 13 [Source:HGNC Symbol;Acc:HGNC:37023]	0.378278	0.274739	TRUE	FALSE	FALSE	TRUE	0.155522	0.215739	0.699156	0.417752	-0.202217	0.983715	-0.0414322	0.175552	-0.346616	0.784201	0.787721	0.289005
ENSG00000242256	RN7SL57P	misc_RNA	other_ncRNA	RNA, 7SL, cytoplasmic 57, pseudogene [Source:HGNC Symbol;Acc:HGNC:46073]		0.178831	FALSE	FALSE	FALSE	TRUE							-0.808444	0.377162	0.0935528	0.268956	0.489224	0.652531
ENSG00000242265	PEG10	protein_coding	other_protein_coding	paternally expressed 10 [Source:HGNC Symbol;Acc:HGNC:14005]	0.0195764	0.751485	FALSE	FALSE	FALSE	TRUE	-0.298831	-0.527922	-0.385403	-0.00243176	0.923855	0.408191	0.456682	0.760455	0.0935528	0.877409	1.21281	1.108
ENSG00000242330	RN7SL683P	misc_RNA	other_ncRNA	RNA, 7SL, cytoplasmic 683, pseudogene [Source:HGNC Symbol;Acc:HGNC:46699]	0.864912	0.63861	FALSE	FALSE	TRUE	FALSE	0.957051	1.06818	1.36562	0.693425	0.620484	0.484707	1.22989	0.608465	1.13045	0.684554	0.11241	0.065895
ENSG00000242474	AC093627.5	lincRNA	long_ncRNA		0.645796	0.609839	FALSE	FALSE	FALSE	TRUE	1.18895	0.913935	0.968803	0.290819	0.104077	0.408191	1.1202	0.438557	0.703216	0.461881	0.646179	0.289005
ENSG00000242612	DECR2	protein_coding	other_protein_coding	2,4-dienoyl-CoA reductase 2 [Source:HGNC Symbol;Acc:HGNC:2754]	0.813736	1.27354	FALSE	FALSE	FALSE	TRUE	1.23578	0.7412	1.22561	1.00784	-0.202217	0.874198	1.396	1.73615	1.45964	0.684554	1.14426	1.22066
ENSG00000242616	GNG10	protein_coding	other_protein_coding	G protein subunit gamma 10 [Source:HGNC Symbol;Acc:HGNC:4402]	-0.066857	0.468263	FALSE	FALSE	FALSE	TRUE	0.00141568	-0.211494	-0.478147	-0.00243176	0.235853	0.053662	-0.321992	0.313039	0.237835	0.400396	1.0723	1.108
ENSG00000242737	AC012170.1	processed_pseudogene	pseudogene		0.260271	0.314346	FALSE	FALSE	FALSE	TRUE	0.00141568	0.665867	0.13649	0.290819	0.413375	0.053662	0.263824	0.608465	-0.453413	0.400396	0.646179	0.420624
ENSG00000242798	AC073842.2	antisense_RNA	other_ncRNA			0.235297	FALSE	TRUE	FALSE	FALSE							0.395217	0.313039	0.368991	0.400396	0.0387968	-0.104658
ENSG00000243101	RPS3P7	processed_pseudogene	pseudogene	ribosomal protein S3 pseudogene 7 [Source:HGNC Symbol;Acc:HGNC:36056]	0.523897	0.355417	FALSE	TRUE	TRUE	FALSE	1.06474	0.317701	0.13649	0.477262	0.520642	0.626546	0.679288	0.497444	0.237835	0.400396	-0.0387757	0.356315
ENSG00000243155	AL162431.2	antisense_RNA	other_ncRNA			0.767836	FALSE	TRUE	FALSE	TRUE							0.872093	1.063	0.600178	0.877409	0.489224	0.705118
ENSG00000243273	AC020636.1	antisense_RNA	other_ncRNA		-0.207471	0.27706	FALSE	FALSE	FALSE	TRUE	0.10596	-0.36105	0.13649	0.589388	-1.29821	-0.417403	-0.129027	0.245932	-0.0667788	0.577509	0.182449	0.852272
ENSG00000243323	PTPRVP	transcribed_unitary_pseudogene	pseudogene	protein tyrosine phosphatase, receptor type V, pseudogene [Source:HGNC Symbol;Acc:HGNC:13421]		0.102052	FALSE	FALSE	FALSE	TRUE							-0.321992	-0.0588827	-0.247183	0.268956	0.489224	0.482188
ENSG00000243352	RN7SL8P	misc_RNA	other_ncRNA	RNA, 7SL, cytoplasmic 8, pseudogene [Source:HGNC Symbol;Acc:HGNC:10043]	0.157292	0.369559	TRUE	FALSE	FALSE	TRUE	0.746775	1.06818	0.968803	0.417752	-0.591569	-1.66619	-0.960845	-1.561	1.13045	0.520853	0.432867	2.65504
ENSG00000243566	UPK3B	protein_coding	other_protein_coding	uroplakin 3B [Source:HGNC Symbol;Acc:HGNC:21444]		0.727704	FALSE	TRUE	FALSE	TRUE							0.626773	0.175552	0.703216	0.964958	0.787721	1.108
ENSG00000243659	FO393419.3	processed_pseudogene	pseudogene		-0.203117	0.591926	FALSE	FALSE	FALSE	TRUE	0.0546345	-0.36105	-0.385403	-0.0861074	-0.591569	0.15079	0.119254	0.897948	0.799384	0.336172	0.91661	0.482188
ENSG00000243679	AC018638.5	processed_pseudogene	pseudogene		0.661105	3.27569	FALSE	FALSE	FALSE	TRUE	0.778757	0.665867	0.933233	0.836637	1.03659	-0.284454	3.47294	3.36126	3.20218	3.28799	3.21023	3.11955
ENSG00000243696	AC006254.1	protein_coding	other_protein_coding		0.148361	1.41817	FALSE	TRUE	FALSE	TRUE	-0.233575	0.161921	0.656165	0.151632	0.571427	-0.417403	1.42704	1.49737	0.88954	1.27008	1.61859	1.80637
ENSG00000243708	PLA2G4B	protein_coding	other_protein_coding	phospholipase A2 group IVB [Source:HGNC Symbol;Acc:HGNC:9036]		0.439753	FALSE	TRUE	FALSE	TRUE							0.778909	0.245932	0.752101	0.268956	0.374218	0.2184
ENSG00000243716	NPIPB5	protein_coding	other_protein_coding	nuclear pore complex interacting protein family member B5 [Source:HGNC Symbol;Acc:HGNC:37233]		1.19374	FALSE	TRUE	FALSE	TRUE							0.872093	0.660928	1.20257	1.63289	1.30988	1.48407
ENSG00000243759	ST13P15	processed_pseudogene	pseudogene	ST13, Hsp70 interacting protein pseudogene 15 [Source:HGNC Symbol;Acc:HGNC:38850]	0.467488	0.544434	FALSE	FALSE	FALSE	TRUE	0.500535	0.502262	0.419601	0.924777	0.620484	-0.162729	0.729958	0.245932	0.799384	0.198455	0.694919	0.597955
ENSG00000243789	JMJD7	protein_coding	other_protein_coding	jumonji domain containing 7 [Source:HGNC Symbol;Acc:HGNC:34397]	0.0529307	1.48994	FALSE	TRUE	FALSE	TRUE	0.294744	0.502262	-0.683699	0.534414	-0.383798	0.053662	1.1202	1.49737	1.54535	1.60591	1.9145	1.25634
ENSG00000243811	APOBEC3D	protein_coding	other_protein_coding	apolipoprotein B mRNA editing enzyme catalytic subunit 3D [Source:HGNC Symbol;Acc:HGNC:17354]		0.793377	FALSE	TRUE	FALSE	FALSE							0.572274	0.982831	0.430352	1.33724	0.11241	1.32515
ENSG00000243911	RN7SL430P	misc_RNA	other_ncRNA	RNA, 7SL, cytoplasmic 430, pseudogene [Source:HGNC Symbol;Acc:HGNC:46446]	0.620721	0.519161	TRUE	FALSE	FALSE	FALSE	0.155522	0.704025	0.470119	0.790461	0.620484	0.983715	-0.222286	0.807757	0.304903	0.520853	0.595734	1.108
ENSG00000243960	AL390195.1	sense_overlapping	long_ncRNA		0.641588	0.359444	TRUE	FALSE	TRUE	FALSE	0.461658	0.665867	0.470119	0.924777	0.571427	0.75568	0.395217	0.497444	0.167497	0.124331	0.374218	0.597955
ENSG00000243970	PPIEL	unprocessed_pseudogene	pseudogene	peptidylprolyl isomerase E like pseudogene [Source:HGNC Symbol;Acc:HGNC:33195]	0.031771	0.531011	FALSE	TRUE	FALSE	FALSE	0.461658	0.0478615	0.740902	-0.174937	-0.834379	-0.0504802	0.395217	0.897948	1.01502	0.461881	0.432867	-0.0168627
ENSG00000244097	RPS4XP17	processed_pseudogene	pseudogene	ribosomal protein S4X pseudogene 17 [Source:HGNC Symbol;Acc:HGNC:36789]	0.35886	0.0337645	FALSE	FALSE	TRUE	FALSE	0.294744	0.458287	-0.0645712	0.693425	0.620484	0.15079	-0.321992	0.10156	-0.247183	-0.217366	0.182449	0.705118
ENSG00000244119	PDCL3P4	processed_pseudogene	pseudogene	phosducin-like 3 pseudogene 4 [Source:HGNC Symbol;Acc:HGNC:44505]	1.1306	0.623676	FALSE	FALSE	TRUE	FALSE	1.30331	1.00845	1.25472	0.924777	1.20687	1.0855	1.1577	0.438557	1.01502	0.632024	0.432867	0.065895
ENSG00000244167	AC005532.2	processed_pseudogene	pseudogene		0.72049	0.656137	TRUE	FALSE	FALSE	FALSE	0.611249	0.366102	0.740902	0.790461	0.88423	0.929996	0.626773	0.10156	0.652617	0.964958	1.10873	0.482188
ENSG00000244198	AC004889.1	antisense_RNA	other_ncRNA		0.328043	0.182796	FALSE	FALSE	FALSE	TRUE	0.203438	0.0478615	0.419601	1.00784	0.235853	0.053662	-0.0414322	-0.239427	-0.154163	0.632024	0.543462	0.356315
ENSG00000244346	AC092953.1	processed_pseudogene	pseudogene		0.237558	0.362193	FALSE	TRUE	TRUE	FALSE	-0.298831	0.317701	0.00560915	0.290819	0.235853	0.874198	0.456682	0.660928	0.48921	0.577509	-0.300178	0.289005
ENSG00000244357	RN7SL145P	misc_RNA	other_ncRNA	RNA, 7SL, cytoplasmic 145, pseudogene [Source:HGNC Symbol;Acc:HGNC:46161]	0.475995	0.285577	TRUE	FALSE	TRUE	FALSE	0.778757	0.458287	0.312927	0.742758	0.235853	0.327388	0.626773	-0.0588827	0.167497	0.0461907	0.787721	0.144162
ENSG00000244459	AC147067.1	lincRNA	long_ncRNA		0.170692	0.495383	FALSE	TRUE	TRUE	FALSE	0.203438	0.366102	-0.683699	0.417752	0.235853	0.484707	0.778909	0.608465	0.48921	0.461881	0.831976	-0.198145
ENSG00000244486	SCARF2	protein_coding	other_protein_coding	scavenger receptor class F member 2 [Source:HGNC Symbol;Acc:HGNC:19869]		0.551	FALSE	TRUE	FALSE	FALSE							0.515636	0.897948	0.932589	0.632024	0.0387968	0.289005
ENSG00000244575	IGKV1-27	IG_V_gene	TCR/IG	immunoglobulin kappa variable 1-27 [Source:HGNC Symbol;Acc:HGNC:5735]	-0.123774	-0.143831	TRUE	FALSE	FALSE	FALSE	0.746775	0.502262	0.896764	-2.2464	-0.591569	-0.0504802	0.263824	0.377162	-0.0667788	-0.540079	-0.880253	-0.0168627
ENSG00000244620	AC246787.2	lincRNA	long_ncRNA		0.672227	0.991546	FALSE	FALSE	FALSE	TRUE	1.03856	1.03862	0.933233	-0.00243176	0.468005	0.557369	1.36427	1.27979	0.932589	0.921847	0.694919	0.755856
ENSG00000244642	RN7SL396P	misc_RNA	other_ncRNA	RNA, 7SL, cytoplasmic 396, pseudogene [Source:HGNC Symbol;Acc:HGNC:46412]	1.42851	1.29549	TRUE	FALSE	FALSE	FALSE	2.18165	2.16287	1.49324	0.742758	1.17438	0.816156	0.193349	0.10156	1.65223	1.78498	0.489224	3.55159
ENSG00000245146	MALINC1	antisense_RNA	other_ncRNA	mitosis associated long intergenic non-coding RNA 1 [Source:HGNC Symbol;Acc:HGNC:49009]	0.650511	0.498205	TRUE	FALSE	FALSE	FALSE	0.380614	0.458287	0.820937	0.966907	0.520642	0.75568	0.0411471	-0.0588827	0.430352	1.12557	0.646179	0.804869
ENSG00000245573	BDNF-AS	antisense_RNA	other_ncRNA	BDNF antisense RNA [Source:HGNC Symbol;Acc:HGNC:20608]	0.833336	0.311623	FALSE	FALSE	TRUE	FALSE	1.28115	0.812795	1.1959	0.417752	0.88423	0.408191	0.331016	0.377162	0.430352	0.400396	0.11241	0.2184
ENSG00000246174	KCTD21-AS1	antisense_RNA	other_ncRNA	KCTD21 antisense RNA 1 [Source:HGNC Symbol;Acc:HGNC:48674]	0.238877	0.0927849	FALSE	FALSE	TRUE	FALSE	-0.233575	-0.0759961	-0.0645712	0.355681	0.468005	0.983715	-0.321992	0.377162	-0.154163	0.198455	0.313085	0.144162
ENSG00000246366	LACTB2-AS1	antisense_RNA	other_ncRNA	LACTB2 antisense RNA 1 [Source:HGNC Symbol;Acc:HGNC:27841]	0.422862	0.582021	FALSE	TRUE	FALSE	FALSE	0.461658	0.7412	0.13649	0.477262	0.235853	0.484707	0.395217	0.760455	0.48921	0.684554	0.742066	0.420624
ENSG00000246982	Z84485.1	antisense_RNA	other_ncRNA			0.543646	FALSE	FALSE	FALSE	TRUE							0.119254	0.853558	0.703216	0.198455	0.489224	0.898166
ENSG00000247011	AC005920.1	lincRNA	long_ncRNA		0.399241	0.542022	FALSE	FALSE	FALSE	TRUE	0.611249	0.544935	0.656165	0.151632	0.104077	0.327388	0.679288	0.175552	0.799384	0.268956	0.787721	0.541232
ENSG00000247134	AC090204.1	lincRNA	long_ncRNA		-0.191173	-0.212501	TRUE	FALSE	FALSE	FALSE	0.203438	0.161921	0.566139	-0.00243176	-0.707872	-1.36823	-0.544811	0.438557	-0.0667788	-0.124061	-0.0387757	-0.939138
ENSG00000247199	AC091948.1	antisense_RNA	other_ncRNA		0.50297	0.15915	FALSE	FALSE	TRUE	FALSE	0.10596	0.215739	0.781474	0.836637	0.520642	0.557369	0.626773	-0.445842	0.167497	-0.124061	0.374218	0.356315
ENSG00000247516	MIR4458HG	lincRNA	long_ncRNA	MIR4458 host gene [Source:HGNC Symbol;Acc:HGNC:49008]		0.129527	FALSE	FALSE	FALSE	TRUE							-0.129027	-0.239427	-0.154163	0.268956	0.432867	0.597955
ENSG00000247728	AC091057.1	antisense_RNA	other_ncRNA		0.422631	0.607781	FALSE	TRUE	FALSE	FALSE	0.500535	-0.211494	0.419601	1.08638	0.413375	0.327388	0.572274	0.245932	0.652617	1.0475	0.646179	0.482188
ENSG00000248008	NRAV	antisense_RNA	other_ncRNA	negative regulator of antiviral response (non-protein coding) [Source:HGNC Symbol;Acc:HGNC:48588]	0.81646	0.443307	FALSE	FALSE	TRUE	FALSE	0.810045	1.00845	0.820937	0.966907	0.88423	0.408191	0.193349	0.313039	0.48921	0.684554	0.996552	-0.0168627
ENSG00000248099	INSL3	protein_coding	other_protein_coding	insulin like 3 [Source:HGNC Symbol;Acc:HGNC:6086]		0.389789	FALSE	TRUE	FALSE	FALSE							0.331016	0.377162	0.600178	-0.0364252	0.646179	0.420624
ENSG00000248367	AC008610.1	antisense_RNA	other_ncRNA		0.108607	0.266446	FALSE	FALSE	TRUE	FALSE	-0.171142	-0.716651	0.0725333	0.417752	0.356594	0.692557	0.193349	0.023568	0.167497	0.577509	0.0387968	0.597955
ENSG00000248466	AC098827.1	processed_pseudogene	pseudogene		0.819916	0.598938	FALSE	FALSE	TRUE	FALSE	1.11571	1.42873	0.566139	0.642344	0.758376	0.408191	0.729958	0.853558	0.545761	0.124331	0.742066	0.597955
ENSG00000248472	DDX11L9	transcribed_unprocessed_pseudogene	pseudogene	DEAD/H-box helicase 11 like 9 [Source:HGNC Symbol;Acc:HGNC:37109]	0.18423	1.16921	FALSE	TRUE	FALSE	TRUE	0.57528	0.412931	-0.0645712	-0.00243176	0.0333818	0.15079	1.19424	1.63487	1.33682	0.784201	0.957135	1.108
ENSG00000248592	TMEM110-MUSTN1	protein_coding	other_protein_coding	TMEM110-MUSTN1 readthrough [Source:HGNC Symbol;Acc:HGNC:38834]	-0.317405	0.633359	FALSE	FALSE	FALSE	TRUE	-0.438929	-0.0127386	-0.798614	-0.597741	-0.383798	0.327388	0.679288	0.313039	0.167497	0.784201	0.787721	1.0684
ENSG00000248714	AC091180.2	lincRNA	long_ncRNA		0.363791	0.563947	FALSE	TRUE	FALSE	FALSE	0.294744	-0.0759961	-0.0645712	0.88138	0.520642	0.626546	0.729958	0.760455	0.237835	0.577509	0.595734	0.482188
ENSG00000248785	HIGD1AP14	processed_pseudogene	pseudogene	HIG1 hypoxia inducible domain family member 1A pseudogene 14 [Source:HGNC Symbol;Acc:HGNC:43009]	1.0323	0.494329	FALSE	FALSE	TRUE	FALSE	1.09045	0.777442	0.968803	0.742758	0.999981	1.61437	0.331016	0.438557	0.703216	0.831558	0.595734	0.065895
ENSG00000248980	AC019163.1	antisense_RNA	other_ncRNA		0.555857	0.0622241	TRUE	FALSE	TRUE	FALSE	0.294744	0.317701	0.256479	0.790461	0.801559	0.874198	-0.544811	0.175552	-0.0667788	-0.217366	0.374218	0.652531
ENSG00000249129	SUDS3P1	processed_pseudogene	pseudogene	SDS3 homolog, SIN3A corepressor complex component pseudogene 1 [Source:HGNC Symbol;Acc:HGNC:44000]	0.422886	0.34031	TRUE	FALSE	FALSE	TRUE	0.714068	0.7412	0.859348	-0.00243176	0.171469	0.053662	0.572274	-0.146333	0.430352	0.461881	0.182449	0.541232
ENSG00000249348	UGDH-AS1	antisense_RNA	other_ncRNA	UGDH antisense RNA 1 [Source:HGNC Symbol;Acc:HGNC:40601]	0.707524	0.55123	TRUE	FALSE	FALSE	FALSE	0.57528	0.586382	0.820937	0.742758	0.96242	0.557369	0.395217	0.554023	0.0935528	0.684554	0.874913	0.705118
ENSG00000249685	AC079921.2	lincRNA	long_ncRNA		0.496701	0.547988	FALSE	TRUE	FALSE	FALSE	0.810045	-0.36105	0.611854	0.477262	0.356594	1.0855	0.729958	0.554023	0.752101	0.784201	0.249245	0.2184
ENSG00000249741	AC093890.1	processed_pseudogene	pseudogene		-0.0600833	-0.278562	TRUE	FALSE	FALSE	FALSE	0.538392	0.458287	0.518928	-0.370905	-0.383798	-1.1214	-0.429104	0.554023	0.237835	-0.217366	-1.03063	-0.786127
ENSG00000249763	AC114786.1	processed_pseudogene	pseudogene		0.0727816	-0.271791	FALSE	FALSE	TRUE	FALSE	-0.171142	-0.716651	-0.138341	0.534414	0.235853	0.692557	-0.429104	0.175552	-0.694121	0.0461907	-0.20768	-0.521582
ENSG00000249806	AC139720.1	lincRNA	long_ncRNA		1.46314	1.12111	TRUE	FALSE	FALSE	FALSE	0.338317	1.33458	0.820937	2.09122	2.30149	1.89231	0.119254	0.497444	0.48921	1.71094	2.03298	1.87683
ENSG00000249855	EEF1A1P19	processed_pseudogene	pseudogene	eukaryotic translation elongation factor 1 alpha 1 pseudogene 19 [Source:HGNC Symbol;Acc:HGNC:37892]	0.773203	0.398298	TRUE	FALSE	FALSE	FALSE	0.538392	0.704025	0.933233	0.589388	0.999981	0.874198	0.0411471	0.497444	0.0935528	0.400396	0.249245	1.108
ENSG00000249992	TMEM158	protein_coding	other_protein_coding	transmembrane protein 158 (gene/pseudogene) [Source:HGNC Symbol;Acc:HGNC:30293]	0.474206	1.48378	FALSE	FALSE	FALSE	TRUE	0.611249	0.626672	0.781474	0.355681	0.520642	-0.0504802	1.45743	1.46823	1.45964	1.57841	1.10873	1.83024
ENSG00000250011	HMGB1P3	processed_pseudogene	pseudogene	high mobility group box 1 pseudogene 3 [Source:HGNC Symbol;Acc:HGNC:4995]	0.434586	0.176413	FALSE	FALSE	TRUE	FALSE	0.810045	0.458287	-0.216087	0.477262	0.520642	0.557369	-0.222286	0.438557	0.368991	-0.317126	0.646179	0.144162
ENSG00000250067	YJEFN3	protein_coding	other_protein_coding	YjeF N-terminal domain containing 3 [Source:HGNC Symbol;Acc:HGNC:24785]		0.287542	FALSE	FALSE	FALSE	TRUE							-0.129027	-0.146333	0.368991	0.577509	0.249245	0.804869
ENSG00000250069	AC011379.1	sense_intronic	long_ncRNA		0.0531428	1.31072	FALSE	TRUE	FALSE	TRUE	0.0546345	0.267621	-0.385403	-0.269596	-0.0409568	0.692557	1.84992	1.17546	0.974391	1.36969	1.0723	1.42259
ENSG00000250075	AC104806.2	lincRNA	long_ncRNA		0.561219	0.357768	FALSE	FALSE	TRUE	FALSE	0.810045	0.881003	0.419601	0.693425	0.235853	0.327388	0.515636	0.853558	0.368991	-0.0364252	-0.20768	0.652531
ENSG00000250138	AC139495.3	unprocessed_pseudogene	pseudogene		-0.126032	2.71018	FALSE	TRUE	FALSE	TRUE	-0.438929	-0.0127386	-0.577265	-0.00243176	0.0333818	0.241789	2.31574	2.17542	2.59958	2.99748	2.92371	3.24916
ENSG00000250182	EEF1A1P13	processed_pseudogene	pseudogene	eukaryotic translation elongation factor 1 alpha 1 pseudogene 13 [Source:HGNC Symbol;Acc:HGNC:3196]	0.62689	0.372406	FALSE	FALSE	TRUE	FALSE	0.611249	0.626672	0.699156	0.836637	0.171469	0.816156	0.395217	0.245932	0.600178	0.198455	0.0387968	0.755856
ENSG00000250220	AC053527.1	antisense_RNA	other_ncRNA		0.625462	0.646535	FALSE	FALSE	TRUE	FALSE	0.500535	0.626672	0.820937	0.477262	0.999981	0.327388	0.778909	0.760455	0.48921	0.831558	0.874913	0.144162
ENSG00000250318	AC003072.1	unprocessed_pseudogene	pseudogene		0.134363	1.02823	FALSE	FALSE	FALSE	TRUE	0.338317	0.161921	0.312927	-0.597741	0.0333818	0.557369	1.22989	0.760455	1.36852	0.877409	1.03492	0.898166
ENSG00000250329	KDELC1P1	processed_pseudogene	pseudogene	KDEL motif containing 1 pseudogene 1 [Source:HGNC Symbol;Acc:HGNC:39193]	0.613	0.132494	FALSE	FALSE	TRUE	FALSE	0.840669	0.704025	0.859348	0.290819	0.356594	0.626546	0.572274	0.554023	0.304903	-0.217366	-0.120758	-0.298111
ENSG00000250654	AC023794.3	transcribed_unprocessed_pseudogene	pseudogene		0.171884	0.462916	FALSE	TRUE	FALSE	TRUE	0.10596	0.215739	0.197732	0.693425	0.235853	-0.417403	0.456682	0.245932	0.430352	0.400396	0.646179	0.597955
ENSG00000250731	TPM3P6	processed_pseudogene	pseudogene	tropomyosin 3 pseudogene 6 [Source:HGNC Symbol;Acc:HGNC:39169]	-0.118562	0.88432	FALSE	TRUE	FALSE	TRUE	-0.298831	-0.211494	-0.138341	0.0766556	-0.290153	0.15079	1.00147	0.554023	1.16696	0.520853	1.03492	1.02769
ENSG00000250771	AC106865.1	transcribed_unprocessed_pseudogene	pseudogene		0.429154	-0.155795	FALSE	FALSE	TRUE	FALSE	-0.233575	-0.619203	0.0725333	0.742758	1.14115	1.47126	-0.429104	-0.686801	-0.346616	-0.4243	0.595734	0.356315
ENSG00000250802	ZBED3-AS1	antisense_RNA	other_ncRNA	ZBED3 antisense RNA 1 [Source:HGNC Symbol;Acc:HGNC:44188]	0.699875	0.482305	TRUE	FALSE	FALSE	FALSE	0.421705	0.502262	0.896764	0.790461	0.71386	0.874198	0.193349	0.023568	0.600178	0.735238	0.489224	0.852272
ENSG00000250850	AL161781.2	antisense_RNA	other_ncRNA		0.20082	0.0259113	FALSE	FALSE	TRUE	FALSE	-0.1113	0.106018	-0.385403	0.417752	0.620484	0.557369	-0.544811	0.023568	0.0156131	-0.4243	0.432867	0.652531
ENSG00000250938	AC108866.1	antisense_RNA	other_ncRNA		0.591206	0.305087	TRUE	FALSE	FALSE	FALSE	0.538392	0.7412	0.699156	0.534414	0.104077	0.929996	0.395217	0.023568	0.703216	-0.317126	0.543462	0.482188
ENSG00000251073	NUDT19P5	processed_pseudogene	pseudogene	nudix hydrolase 19 pseudogene 5 [Source:HGNC Symbol;Acc:HGNC:43589]	0.53914	0.311839	TRUE	FALSE	TRUE	FALSE	0.500535	0.412931	0.566139	0.589388	0.235853	0.929996	0.572274	0.10156	0.304903	-0.124061	0.595734	0.420624
ENSG00000251129	LINC02506	lincRNA	long_ncRNA	long intergenic non-protein coding RNA 2506 [Source:HGNC Symbol;Acc:HGNC:53495]	0.72035	0.250154	TRUE	FALSE	TRUE	FALSE	0.928824	0.704025	0.611854	0.417752	0.843487	0.816156	0.572274	-0.0588827	0.48921	0.198455	-0.120758	0.420624
ENSG00000251152	AC025539.1	lincRNA	long_ncRNA		0.156772	0.0951016	FALSE	FALSE	TRUE	FALSE	-0.171142	0.0478615	-0.478147	0.290819	0.923855	0.327388	0.0411471	-0.561297	-0.0667788	0.577509	0.0387968	0.541232
ENSG00000251429	AC098679.2	transcribed_processed_pseudogene	pseudogene		0.249653	0.258607	FALSE	TRUE	FALSE	FALSE	-0.233575	0.458287	0.470119	0.290819	0.104077	0.408191	0.729958	0.608465	0.237835	0.198455	0.182449	-0.405524
ENSG00000251467	AC020893.2	processed_pseudogene	pseudogene		0.189154	1.18671	FALSE	TRUE	FALSE	TRUE	0.294744	0.0478615	0.0725333	0.534414	0.235853	-0.0504802	1.22989	0.897948	1.45964	1.23528	0.874913	1.42259
ENSG00000251595	ABCA11P	transcribed_processed_pseudogene	pseudogene	ATP binding cassette subfamily A member 11, pseudogene [Source:HGNC Symbol;Acc:HGNC:31]	0.652687	0.432797	FALSE	FALSE	TRUE	FALSE	0.840669	0.946132	0.197732	0.589388	0.468005	0.874198	0.395217	0.760455	0.652617	0.461881	0.182449	0.144162
ENSG00000251637	AP003716.1	lincRNA	long_ncRNA		0.358698	0.960329	FALSE	TRUE	FALSE	FALSE	-0.1113	0.106018	0.0725333	0.790461	0.667927	0.626546	1.1202	0.377162	0.845166	1.16307	1.0723	1.18408
ENSG00000251652	AC092535.3	antisense_RNA	other_ncRNA		-0.364229	-0.0757915	TRUE	FALSE	FALSE	FALSE	0.294744	0.317701	0.312927	-1.39777	-0.591569	-1.1214	-0.321992	0.660928	0.167497	-0.4243	0.249245	-0.786127
ENSG00000251728	Y_RNA	misc_RNA	other_ncRNA	Y RNA [Source:RFAM;Acc:RF00019]	0.682641	0.755447	TRUE	FALSE	FALSE	TRUE	0.778757	1.06818	0.740902	0.417752	1.03659	0.053662	1.1577	-0.0588827	0.845166	0.831558	1.40083	0.356315
ENSG00000251805	SCARNA21	scaRNA	short_ncRNA	Small Cajal body specific RNA 21 [Source:RFAM;Acc:RF00602]	0.529307	0.357358	FALSE	FALSE	TRUE	FALSE	0.461658	0.7412	0.419601	0.477262	0.667927	0.408191	0.331016	0.175552	0.304903	0.124331	0.787721	0.420624
ENSG00000251819	RNU6-322P	snRNA	short_ncRNA	RNA, U6 small nuclear 322, pseudogene [Source:HGNC Symbol;Acc:HGNC:47285]	0.369965	0.00761034	FALSE	TRUE	FALSE	FALSE	0.0546345	0.881003	0.781474	-0.0861074	0.104077	0.484707	0.729958	0.175552	0.368991	-0.4243	-0.399014	-0.405524
ENSG00000252549	RNU6-759P	snRNA	short_ncRNA	RNA, U6 small nuclear 759, pseudogene [Source:HGNC Symbol;Acc:HGNC:47722]	-0.264918	0.338112	FALSE	FALSE	FALSE	TRUE	-0.171142	-0.142155	-0.298262	0.222903	-0.290153	-0.910698	0.0411471	0.660928	0.0935528	0.268956	0.543462	0.420624
ENSG00000252782	RNU6-341P	snRNA	short_ncRNA	RNA, U6 small nuclear 341, pseudogene [Source:HGNC Symbol;Acc:HGNC:47304]	0.465371	0.272503	FALSE	FALSE	TRUE	FALSE	0.203438	-0.442075	0.470119	1.12411	0.620484	0.816156	0.0411471	0.10156	0.430352	-0.0364252	0.742066	0.356315
ENSG00000252947	SCARNA1	scaRNA	short_ncRNA	small Cajal body-specific RNA 1 [Source:HGNC Symbol;Acc:HGNC:32555]	0.494968	0.0345441	TRUE	FALSE	TRUE	FALSE	0.203438	0.458287	0.36725	0.534414	0.71386	0.692557	0.0411471	0.10156	-0.0667788	0.268956	-0.120758	-0.0168627
ENSG00000253043	RNU7-181P	snRNA	short_ncRNA	RNA, U7 small nuclear 181 pseudogene [Source:HGNC Symbol;Acc:HGNC:45715]	0.165202	0.62739	FALSE	TRUE	FALSE	TRUE	0.10596	0.586382	0.0725333	0.355681	0.0333818	-0.162729	0.679288	0.71155	1.13045	0.268956	0.432867	0.541232
ENSG00000253180	AC104986.1	processed_pseudogene	pseudogene		0.584561	0.617529	FALSE	FALSE	FALSE	TRUE	0.500535	0.502262	0.968803	0.742758	0.843487	-0.0504802	0.193349	0.807757	0.237835	0.877409	0.646179	0.942646
ENSG00000253305	PCDHGB6	protein_coding	other_protein_coding	protocadherin gamma subfamily B, 6 [Source:HGNC Symbol;Acc:HGNC:8713]	0.0412366	0.216428	FALSE	FALSE	TRUE	FALSE	-0.36718	-0.527922	-0.138341	0.290819	0.297486	0.692557	-0.0414322	-0.146333	-0.453413	0.124331	0.787721	1.02769
ENSG00000253399	AC078852.1	sense_intronic	long_ncRNA			0.406499	FALSE	FALSE	FALSE	TRUE							0.119254	-0.686801	-0.0667788	0.831558	0.91661	1.32515
ENSG00000253463	HMGB1P19	processed_pseudogene	pseudogene	high mobility group box 1 pseudogene 19 [Source:HGNC Symbol;Acc:HGNC:39101]	0.1866	0.0224952	FALSE	FALSE	TRUE	FALSE	-0.233575	-0.211494	0.197732	0.290819	0.667927	0.408191	0.0411471	-0.146333	-0.154163	-0.124061	0.374218	0.144162
ENSG00000253540	FAM86HP	transcribed_unprocessed_pseudogene	pseudogene	family with sequence similarity 86 member H, pseudogene [Source:HGNC Symbol;Acc:HGNC:42359]		0.751796	FALSE	TRUE	FALSE	TRUE							0.826253	1.43848	0.48921	0.921847	0.182449	0.652531
ENSG00000253549	CA3-AS1	antisense_RNA	other_ncRNA	CA3 antisense RNA 1 [Source:HGNC Symbol;Acc:HGNC:51657]	0.36928	0.155907	FALSE	FALSE	TRUE	FALSE	0.380614	0.366102	-0.0645712	0.355681	0.620484	0.557369	-0.129027	0.313039	0.237835	0.198455	0.249245	0.065895
ENSG00000253586	AC067817.1	sense_intronic	long_ncRNA		-0.437865	0.372117	FALSE	FALSE	FALSE	TRUE	-0.36718	-0.527922	-0.577265	-0.597741	-0.707872	0.15079	0.456682	0.554023	0.167497	0.461881	0.374218	0.2184
ENSG00000253853	AC246817.1	lincRNA	long_ncRNA		0.352454		TRUE	FALSE	FALSE	FALSE	0.680603	0.777442	0.740902	-0.269596	0.235853	-0.0504802
ENSG00000253878	AC087752.3	sense_intronic	long_ncRNA		0.402555	-0.0176621	FALSE	FALSE	TRUE	FALSE	0.294744	0.0478615	0.611854	0.355681	0.620484	0.484707	0.119254	0.313039	0.304903	-0.4243	-0.120758	-0.298111
ENSG00000253919	THAP12P7	processed_pseudogene	pseudogene	THAP domain containing 12 pseudogene 7 [Source:HGNC Symbol;Acc:HGNC:39574]	0.693445	0.14733	TRUE	FALSE	TRUE	FALSE	0.810045	0.412931	0.859348	0.693425	0.758376	0.626546	-0.129027	0.175552	0.237835	-0.124061	0.182449	0.541232
ENSG00000253948	AC104986.2	lincRNA	long_ncRNA		0.198113	-0.0290971	TRUE	FALSE	FALSE	FALSE	0.249813	0.161921	0.419601	0.477262	0.297486	-0.417403	0.119254	0.313039	-0.0667788	-0.0364252	-0.399014	-0.104658
ENSG00000253986	AC104561.3	lincRNA	long_ncRNA		0.192077	0.216423	FALSE	FALSE	FALSE	TRUE	0.10596	0.106018	0.0725333	0.355681	0.104077	0.408191	0.395217	-0.146333	-0.247183	0.198455	0.742066	0.356315
ENSG00000253998	IGKV2-29	IG_V_pseudogene	TCR/IG	immunoglobulin kappa variable 2-29 (gene/pseudogene) [Source:HGNC Symbol;Acc:HGNC:5784]		-0.512893	FALSE	TRUE	FALSE	FALSE							0.193349	0.377162	0.799384	-1.127	-1.19853	-2.12172
ENSG00000254094	AC078852.2	sense_intronic	long_ncRNA			0.68785	FALSE	TRUE	FALSE	TRUE							0.193349	0.438557	0.368991	1.27008	0.787721	1.0684
ENSG00000254207	AC100797.1	sense_intronic	long_ncRNA		0.264558	0.394598	FALSE	FALSE	TRUE	FALSE	-0.233575	0.626672	0.0725333	0.222903	0.571427	0.327388	0.456682	0.853558	-0.154163	0.124331	0.489224	0.597955
ENSG00000254273	AC018620.1	processed_pseudogene	pseudogene		0.332167	-0.20958	FALSE	FALSE	TRUE	FALSE	0.00141568	0.586382	-0.298262	0.534414	0.413375	0.75568	-0.0414322	-0.146333	-0.0667788	-0.803899	-0.61966	0.420624
ENSG00000254275	LINC00824	processed_transcript	other_ncRNA	long intergenic non-protein coding RNA 824 [Source:HGNC Symbol;Acc:HGNC:50281]	0.125828	-0.190434	TRUE	FALSE	FALSE	FALSE	0.928824	0.502262	0.820937	-0.0861074	-1.12649	-0.284454	0.778909	0.10156	0.368991	-0.217366	-1.38857	-0.786127
ENSG00000254319	AC246817.2	lincRNA	long_ncRNA		-0.097693	0.184499	FALSE	TRUE	FALSE	FALSE	-0.594108	0.161921	0.197732	0.222903	-0.290153	-0.284454	0.395217	0.438557	0.304903	0.124331	-0.300178	0.144162
ENSG00000254402	LRRC24	protein_coding	other_protein_coding	leucine rich repeat containing 24 [Source:HGNC Symbol;Acc:HGNC:28947]	0.336846	0.942093	FALSE	TRUE	FALSE	TRUE	0.421705	0.626672	0.13649	0.642344	0.356594	-0.162729	0.872093	1.063	1.13045	1.19963	0.489224	0.898166
ENSG00000254419	AL139349.1	sense_intronic	long_ncRNA		0.231243	1.48688	FALSE	TRUE	FALSE	TRUE	0.0546345	0.7412	-0.0645712	0.290819	-0.119335	0.484707	1.48719	1.58143	1.62624	1.43247	1.30988	1.48407
ENSG00000254454	RCC2P6	processed_pseudogene	pseudogene	regulator of chromosome condensation 2 pseudogene 6 [Source:HGNC Symbol;Acc:HGNC:42382]	-0.0188117	-0.234212	FALSE	FALSE	TRUE	FALSE	0.10596	-0.716651	-0.138341	0.222903	0.171469	0.241789	-0.670614	-0.338946	0.0156131	0.198455	-0.505123	-0.104658
ENSG00000254481	PTP4A2P2	processed_pseudogene	pseudogene		0.891538	0.152626	TRUE	FALSE	FALSE	FALSE	0.746775	0.946132	0.781474	1.04765	0.843487	0.983715	-0.222286	0.023568	-0.247183	0.461881	0.543462	0.356315
ENSG00000254528	AP000757.1	antisense_RNA	other_ncRNA		0.84928	0.794397	FALSE	TRUE	FALSE	FALSE	0.840669	0.106018	0.740902	1.00784	1.17438	1.22587	0.331016	0.807757	0.368991	1.19963	0.874913	1.18408
ENSG00000254577	AC087276.1	sense_overlapping	long_ncRNA		0.484075	0.419721	FALSE	FALSE	FALSE	TRUE	0.500535	0.267621	0.699156	0.0766556	0.667927	0.692557	0.263824	0.554023	0.237835	0.268956	0.595734	0.597955
ENSG00000254703	SENCR	antisense_RNA	other_ncRNA	smooth muscle and endothelial cell enriched migration/differentiation-associated lncRNA [Source:HGNC Symbol;Acc:HGNC:44177]		1.19015	FALSE	TRUE	FALSE	TRUE							1.33183	1.21109	1.09299	1.0475	1.03492	1.42259
ENSG00000254786	AP001636.1	unprocessed_pseudogene	pseudogene		0.310751	-0.00498337	TRUE	FALSE	FALSE	FALSE	0.249813	0.215739	0.740902	0.290819	-0.0409568	0.408191	-0.129027	0.10156	0.304903	0.198455	-0.20768	-0.298111
ENSG00000254788	CKLF-CMTM1	protein_coding	other_protein_coding	CKLF-CMTM1 readthrough [Source:HGNC Symbol;Acc:HGNC:39977]		0.636614	FALSE	TRUE	FALSE	FALSE							0.778909	0.760455	0.752101	0.684554	0.0387968	0.804869
ENSG00000254802	AC022182.2	lincRNA	long_ncRNA		0.336012	0.555092	FALSE	FALSE	FALSE	TRUE	0.421705	0.215739	0.611854	0.477262	0.235853	0.053662	0.826253	0.245932	0.430352	0.632024	0.543462	0.652531
ENSG00000254842	LINC02551	lincRNA	long_ncRNA	long intergenic non-protein coding RNA 2551 [Source:HGNC Symbol;Acc:HGNC:53586]	0.460882	0.290977	TRUE	FALSE	FALSE	FALSE	0.421705	0.586382	1.03742	0.534414	0.235853	-0.0504802	0.515636	0.554023	0.0935528	-0.317126	0.543462	0.356315
ENSG00000254952	AP001257.1	lincRNA	long_ncRNA		0.576006	0.429903	TRUE	FALSE	FALSE	FALSE	1.14054	0.665867	0.740902	0.477262	0.104077	0.327388	1.22989	0.10156	0.799384	0.268956	-0.0387757	0.2184
ENSG00000255097	AP006259.1	sense_intronic	long_ncRNA		0.676238	0.751473	FALSE	FALSE	TRUE	FALSE	0.294744	0.847302	1.10291	0.589388	1.07229	0.15079	1.29864	0.760455	0.845166	1.19963	-0.300178	0.705118
ENSG00000255182	AC084125.2	processed_transcript	other_ncRNA			0.49655	FALSE	TRUE	FALSE	FALSE							0.572274	1.10147	0.88954	-0.217366	0.489224	0.144162
ENSG00000255200	PGAM1P8	transcribed_processed_pseudogene	pseudogene	phosphoglycerate mutase 1 pseudogene 8 [Source:HGNC Symbol;Acc:HGNC:42455]	0.238639	1.06127	FALSE	TRUE	FALSE	TRUE	0.10596	0.215739	0.312927	0.222903	0.520642	0.053662	0.778909	1.17546	0.845166	1.30405	1.27824	0.985795
ENSG00000255274	SMIM35	protein_coding	other_protein_coding	small integral membrane protein 35 [Source:HGNC Symbol;Acc:HGNC:44179]	0.237967	1.12569	FALSE	TRUE	FALSE	TRUE	0.294744	0.267621	0.0725333	0.222903	0.620484	-0.0504802	0.679288	1.37709	0.88954	1.33724	0.957135	1.51386
ENSG00000255299	AP003557.1	lincRNA	long_ncRNA		0.364242	0.288857	TRUE	FALSE	FALSE	FALSE	0.746775	0.544935	0.312927	0.355681	0.171469	0.053662	-0.0414322	0.760455	0.652617	-0.217366	0.595734	-0.0168627
ENSG00000255441	AC008750.2	antisense_RNA	other_ncRNA		0.325158	1.05633	FALSE	FALSE	FALSE	TRUE	0.778757	0.366102	0.566139	0.693425	0.667927	-1.1214	0.916521	1.40811	1.16696	0.921847	1.0723	0.852272
ENSG00000255468	AP001107.9	antisense_RNA	other_ncRNA		-0.247128	0.540126	FALSE	FALSE	FALSE	TRUE	-0.594108	-0.36105	-0.216087	0.222903	-0.483946	-0.0504802	1.00147	0.760455	0.167497	0.520853	0.249245	0.541232
ENSG00000255568	BRWD1-AS2	antisense_RNA	other_ncRNA	BRWD1 antisense RNA 2 [Source:HGNC Symbol;Acc:HGNC:16423]	0.291717	0.236245	TRUE	FALSE	FALSE	FALSE	0.155522	0.502262	0.197732	0.477262	0.468005	-0.0504802	0.395217	0.245932	0.167497	0.400396	0.313085	-0.104658
ENSG00000255710	AP003170.1	processed_pseudogene	pseudogene		0.448326	1.11347	FALSE	FALSE	FALSE	TRUE	0.840669	0.704025	0.419601	0.742758	0.0333818	-0.0504802	1.19424	0.941014	0.845166	1.40142	1.40083	0.898166
ENSG00000255847	AP003717.1	antisense_RNA	other_ncRNA		0.246914	0.714102	FALSE	TRUE	FALSE	TRUE	0.380614	0.0478615	0.00560915	0.0766556	0.413375	0.557369	0.456682	0.660928	0.703216	0.520853	0.957135	0.985795
ENSG00000255864	AC069208.1	lincRNA	long_ncRNA		0.05145	-0.174627	TRUE	FALSE	FALSE	FALSE	0.646342	0.7412	0.611854	-0.47987	-0.483946	-0.726881	-0.129027	0.554023	0.703216	-1.32049	-0.20768	-0.647799
ENSG00000256020	AC006205.2	sense_intronic	long_ncRNA		-0.15905	0.214734	FALSE	FALSE	FALSE	TRUE	-0.965793	-0.284335	0.256479	-0.370905	0.356594	0.053662	-0.129027	0.10156	0.0156131	0.336172	0.543462	0.420624
ENSG00000256050	AL583722.1	lincRNA	long_ncRNA		-0.327419	-0.593484	FALSE	FALSE	FALSE	TRUE	-0.36718	-1.50073	-0.683699	0.477262	-0.0409568	0.15079	-1.5478	-2.56042	-0.983194	0.336172	0.489224	0.705118
ENSG00000256073	URB1-AS1	lincRNA	long_ncRNA	URB1 antisense RNA 1 (head to head) [Source:HGNC Symbol;Acc:HGNC:23128]	0.31085	0.216003	FALSE	FALSE	TRUE	FALSE	-0.36718	0.0478615	0.0725333	0.642344	0.71386	0.75568	-0.544811	0.71155	0.0156131	-0.217366	0.432867	0.898166
ENSG00000256155	AC022075.2	lincRNA	long_ncRNA		0.410018	0.521574	FALSE	TRUE	TRUE	FALSE	0.461658	0.777442	0.13649	0.355681	0.171469	0.557369	0.778909	1.02347	0.845166	0.268956	-0.20768	0.420624
ENSG00000256271	CACNA1C-AS2	antisense_RNA	other_ncRNA	CACNA1C antisense RNA 2 [Source:HGNC Symbol;Acc:HGNC:40118]	-0.0170258	0.443265	FALSE	FALSE	FALSE	TRUE	0.00141568	-0.36105	-0.385403	0.417752	0.171469	0.053662	0.872093	0.245932	0.0156131	0.520853	0.249245	0.755856
ENSG00000256299	AC073912.2	lincRNA	long_ncRNA			0.138798	FALSE	FALSE	FALSE	TRUE							-0.544811	-0.0588827	0.0156131	0.336172	0.543462	0.541232
ENSG00000256347	OR8R1P	unprocessed_pseudogene	pseudogene	olfactory receptor family 8 subfamily R member 1 pseudogene [Source:HGNC Symbol;Acc:HGNC:15318]		0.102375	FALSE	FALSE	FALSE	TRUE							-0.0414322	-0.338946	-0.453413	0.268956	0.374218	0.804869
ENSG00000256433	AC005840.3	lincRNA	long_ncRNA		-0.207119	0.220804	FALSE	FALSE	FALSE	TRUE	-0.36718	-0.527922	-0.385403	-0.370905	0.571427	-0.162729	0.0411471	-0.146333	0.304903	0.461881	0.374218	0.289005
ENSG00000256533	AP002373.2	processed_pseudogene	pseudogene		0.789411	0.473471	TRUE	FALSE	FALSE	FALSE	0.840669	0.366102	0.781474	0.693425	1.23864	0.816156	0.572274	0.807757	0.0935528	0.336172	0.742066	0.289005
ENSG00000256806	C17orf100	protein_coding	other_protein_coding	chromosome 17 open reading frame 100 [Source:HGNC Symbol;Acc:HGNC:34494]	0.775493	0.45109	FALSE	FALSE	TRUE	FALSE	0.957051	0.704025	1.16557	0.417752	0.923855	0.484707	0.515636	0.941014	0.48921	-0.124061	0.595734	0.289005
ENSG00000257135	AC007249.2	lincRNA	long_ncRNA		0.556763	0.915312	FALSE	FALSE	FALSE	TRUE	0.646342	0.881003	0.611854	0.642344	0.843487	-0.284454	1.19424	1.27979	0.752101	0.400396	1.21281	0.652531
ENSG00000257315	ZBED6	protein_coding	other_protein_coding	zinc finger BED-type containing 6 [Source:HGNC Symbol;Acc:HGNC:33273]	0.506007	2.17375	FALSE	FALSE	FALSE	TRUE	0.380614	0.977626	0.933233	0.222903	0.468005	0.053662	1.89503	2.15727	2.11156	2.16368	2.14246	2.57253
ENSG00000257390	AC023055.1	protein_coding	other_protein_coding		0.0177112	0.336022	FALSE	TRUE	FALSE	FALSE	0.155522	-0.0127386	-0.0645712	0.0766556	0.235853	-0.284454	0.456682	0.175552	0.652617	0.336172	0.0387968	0.356315
ENSG00000257497	AC121761.1	antisense_RNA	other_ncRNA		0.39485	0.290388	FALSE	FALSE	TRUE	FALSE	0.00141568	-0.619203	0.419601	1.16087	0.71386	0.692557	0.331016	0.10156	-0.0667788	0.400396	0.831976	0.144162
ENSG00000257509	AC073487.1	sense_intronic	long_ncRNA		0.137182	0.361967	FALSE	TRUE	FALSE	FALSE	0.421705	0.0478615	0.00560915	0.477262	0.0333818	-0.162729	0.626773	0.438557	0.974391	0.124331	0.11241	-0.104658
ENSG00000257702	LBX2-AS1	antisense_RNA	other_ncRNA	LBX2 antisense RNA 1 [Source:HGNC Symbol;Acc:HGNC:25136]	-0.287032	1.09932	FALSE	TRUE	FALSE	TRUE	0.249813	0.847302	-0.298262	-0.370905	-0.483946	-1.66619	1.48719	1.55395	1.27126	0.632024	0.543462	1.108
ENSG00000257715	AC007298.1	antisense_RNA	other_ncRNA		0.260409	-0.211651	FALSE	FALSE	TRUE	FALSE	0.155522	-0.619203	0.0725333	0.355681	0.667927	0.929996	-0.0414322	-0.824273	-0.694121	0.124331	0.182449	-0.0168627
ENSG00000257880	AC078789.1	sense_intronic	long_ncRNA		0.530507	0.124922	FALSE	FALSE	TRUE	FALSE	0.461658	0.586382	-0.478147	0.924777	0.758376	0.929996	-0.129027	0.10156	0.237835	-0.124061	0.374218	0.289005
ENSG00000258017	AC011603.2	antisense_RNA	other_ncRNA		0.121147	0.404375	FALSE	FALSE	FALSE	TRUE	0.203438	-0.284335	0.0725333	0.534414	-0.0409568	0.241789	0.193349	-0.445842	0.545761	0.400396	0.374218	1.35837
ENSG00000258102	MAP1LC3B2	protein_coding	other_protein_coding	microtubule associated protein 1 light chain 3 beta 2 [Source:HGNC Symbol;Acc:HGNC:34390]	0.255633	0.732471	FALSE	TRUE	FALSE	TRUE	-0.1113	0.7412	-0.385403	0.477262	0.758376	0.053662	1.1202	0.941014	0.430352	0.964958	0.182449	0.755856
ENSG00000258168	AC025569.1	antisense_RNA	other_ncRNA		1.39541	1.10352	FALSE	FALSE	TRUE	FALSE	2.19356	2.31855	1.93213	0.477262	0.758376	0.692557	2.10155	2.06295	2.16669	0.124331	0.182449	-0.0168627
ENSG00000258311	AC009779.3	protein_coding	other_protein_coding		0.219021	1.07962	FALSE	TRUE	FALSE	TRUE	-0.1113	0.544935	0.820937	0.0766556	0.0333818	-0.0504802	1.19424	1.24585	1.13045	1.0475	0.831976	1.02769
ENSG00000258315	C17orf49	protein_coding	other_protein_coding	chromosome 17 open reading frame 49 [Source:HGNC Symbol;Acc:HGNC:28737]	0.4216	1.21552	FALSE	TRUE	FALSE	FALSE	0.203438	-0.0759961	0.611854	0.477262	0.620484	0.692557	1.00147	1.34538	0.799384	1.36969	1.5931	1.18408
ENSG00000258317	AC034102.6	antisense_RNA	other_ncRNA			0.264991	FALSE	FALSE	FALSE	TRUE							0.119254	-0.239427	0.48921	0.336172	0.595734	0.289005
ENSG00000258366	RTEL1	protein_coding	other_protein_coding	regulator of telomere elongation helicase 1 [Source:HGNC Symbol;Acc:HGNC:15888]	-0.167132	0.481114	FALSE	TRUE	FALSE	FALSE	0.00141568	-0.284335	0.312927	0.290819	-0.202217	-1.1214	0.679288	0.760455	0.430352	0.632024	0.489224	-0.104658
ENSG00000258429	PDF	protein_coding	other_protein_coding	peptide deformylase, mitochondrial [Source:HGNC Symbol;Acc:HGNC:30012]	0.649589	0.67569	FALSE	FALSE	FALSE	TRUE	0.500535	1.03862	1.1959	0.924777	0.801559	-0.563859	0.729958	0.313039	0.545761	0.735238	0.831976	0.898166
ENSG00000258472	AC005726.2	protein_coding	other_protein_coding		-0.0373227	0.865508	FALSE	TRUE	FALSE	TRUE	0.0546345	-0.0759961	0.312927	-0.0861074	0.297486	-0.726881	0.826253	0.760455	0.368991	0.921847	0.957135	1.35837
ENSG00000258511	LINC02295	lincRNA	long_ncRNA	long intergenic non-protein coding RNA 2295 [Source:HGNC Symbol;Acc:HGNC:53211]	0.209443	0.304424	FALSE	FALSE	FALSE	TRUE	0.249813	0.502262	-0.0645712	0.151632	0.468005	-0.0504802	0.193349	0.175552	-0.0667788	0.735238	0.432867	0.356315
ENSG00000258525	AL049830.3	antisense_RNA	other_ncRNA		0.866972	0.625164	FALSE	FALSE	TRUE	FALSE	1.34662	1.20752	1.1959	0.589388	0.235853	0.626546	0.959622	1.02347	1.30441	0.461881	0.787721	-0.786127
ENSG00000258526	AL049875.1	lincRNA	long_ncRNA		0.154149	0.104815	TRUE	FALSE	FALSE	FALSE	0.203438	0.366102	0.611854	0.0766556	-0.483946	0.15079	0.119254	0.760455	0.0156131	0.268956	0.11241	-0.647799
ENSG00000258559	AC005519.2	sense_overlapping	long_ncRNA		0.300802	0.712252	FALSE	FALSE	FALSE	TRUE	0.57528	0.161921	0.197732	0.0766556	0.235853	0.557369	0.331016	0.941014	0.703216	0.520853	1.0723	0.705118
ENSG00000258682	AL132989.1	sense_overlapping	long_ncRNA		0.0767866	0.450516	FALSE	FALSE	FALSE	TRUE	0.0546345	0.161921	0.312927	-0.269596	-0.0409568	0.241789	0.515636	0.377162	0.0156131	1.08706	0.489224	0.2184
ENSG00000258701	LINC00638	lincRNA	long_ncRNA	long intergenic non-protein coding RNA 638 [Source:HGNC Symbol;Acc:HGNC:28325]	0.804532	1.55128	FALSE	FALSE	FALSE	TRUE	1.23578	0.881003	1.25472	0.88138	0.520642	0.053662	2.08218	1.73615	1.7275	1.43247	1.10873	1.22066
ENSG00000258731	AL356020.1	antisense_RNA	other_ncRNA		0.0627679	0.561317	FALSE	TRUE	FALSE	FALSE	0.294744	-0.284335	-0.577265	0.222903	0.235853	0.484707	0.395217	0.245932	0.304903	0.400396	0.874913	1.14654
ENSG00000258824	AL122035.1	antisense_RNA	other_ncRNA		0.616676	0.593164	FALSE	FALSE	TRUE	FALSE	1.09045	0.161921	0.566139	0.88138	0.758376	0.241789	0.729958	0.608465	0.799384	0.577509	0.0387968	0.804869
ENSG00000258872	FDPSP3	transcribed_processed_pseudogene	pseudogene	farnesyl diphosphate synthase pseudogene 3 [Source:HGNC Symbol;Acc:HGNC:3634]	-0.0993031	0.449173	FALSE	TRUE	FALSE	TRUE	-0.514433	-0.142155	-0.138341	0.0766556	-0.119335	0.241789	0.515636	0.377162	0.304903	0.198455	0.313085	0.985795
ENSG00000258920	FOXN3-AS1	antisense_RNA	other_ncRNA	FOXN3 antisense RNA 1 [Source:HGNC Symbol;Acc:HGNC:44290]	0.573206	0.591792	TRUE	FALSE	FALSE	FALSE	0.338317	0.626672	0.740902	0.693425	0.413375	0.626546	0.826253	0.760455	-0.0667788	0.632024	0.91661	0.482188
ENSG00000258940	AL132639.2	antisense_RNA	other_ncRNA		0.33036	0.317318	FALSE	FALSE	TRUE	FALSE	0.10596	0.704025	0.256479	0.290819	0.297486	0.327388	0.515636	0.807757	0.167497	0.461881	0.249245	-0.298111
ENSG00000259004	LINC02285	lincRNA	long_ncRNA	long intergenic non-protein coding RNA 2285 [Source:HGNC Symbol;Acc:HGNC:53202]	-0.0347497	0.50174	FALSE	TRUE	FALSE	FALSE	0.500535	0.626672	0.13649	-0.47987	-0.707872	-0.284454	0.916521	0.760455	1.01502	0.461881	-0.0387757	-0.104658
ENSG00000259030	FPGT-TNNI3K	protein_coding	other_protein_coding	FPGT-TNNI3K readthrough [Source:HGNC Symbol;Acc:HGNC:42952]	0.623841	0.322962	FALSE	FALSE	TRUE	FALSE	0.928824	0.704025	1.07054	0.355681	0.356594	0.327388	0.263824	0.377162	0.703216	0.198455	0.0387968	0.356315
ENSG00000259062	ACTN1-AS1	antisense_RNA	other_ncRNA	ACTN1 antisense RNA 1 [Source:HGNC Symbol;Acc:HGNC:20131]	0.262432	0.308428	TRUE	FALSE	FALSE	FALSE	0.155522	0.267621	0.820937	0.589388	0.468005	-0.726881	-0.0414322	0.175552	0.48921	0.336172	0.0387968	0.852272
ENSG00000259071	AL359397.2	lincRNA	long_ncRNA		0.485249	0.370128	FALSE	TRUE	TRUE	FALSE	0.294744	-0.142155	0.13649	0.693425	0.843487	1.0855	0.729958	0.497444	0.545761	0.0461907	0.11241	0.289005
ENSG00000259232	AC105129.1	processed_pseudogene	pseudogene		0.197376	0.276964	FALSE	TRUE	FALSE	FALSE	0.338317	-0.142155	0.36725	0.589388	-0.119335	0.15079	0.331016	0.313039	0.368991	0.400396	0.182449	0.065895
ENSG00000259318	AL356801.1	processed_pseudogene	pseudogene		0.156951	0.447371	FALSE	FALSE	FALSE	TRUE	0.380614	0.161921	0.419601	-0.726107	0.297486	0.408191	0.515636	0.245932	0.799384	0.268956	0.313085	0.541232
ENSG00000259436	AC010247.2	antisense_RNA	other_ncRNA			1.402	FALSE	TRUE	FALSE	TRUE							1.65392	1.71149	1.59978	0.877409	1.27824	1.29116
ENSG00000259539	AC051619.6	3prime_overlapping_ncRNA	long_ncRNA			0.167188	FALSE	FALSE	FALSE	TRUE							-0.0414322	-0.686801	-0.247183	0.784201	0.489224	0.705118
ENSG00000259628	AC007000.3	processed_transcript	other_ncRNA		0.409106	0.257126	TRUE	FALSE	TRUE	FALSE	0.155522	0.7412	0.419601	0.417752	0.235853	0.484707	0.395217	0.245932	0.167497	-0.317126	0.694919	0.356315
ENSG00000259641	PCAT29	lincRNA	long_ncRNA	prostate cancer associated transcript 29 (non-protein coding) [Source:HGNC Symbol;Acc:HGNC:50895]	0.46144	0.569406	FALSE	TRUE	FALSE	FALSE	0.957051	0.946132	0.13649	0.534414	-0.290153	0.484707	1.19424	0.897948	0.545761	0.198455	0.0387968	0.541232
ENSG00000259658	AC027559.1	transcribed_unprocessed_pseudogene	pseudogene		0.35307	0.285458	FALSE	TRUE	TRUE	FALSE	0.294744	0.7412	0.13649	0.290819	0.413375	0.241789	0.572274	0.377162	0.368991	-0.124061	0.374218	0.144162
ENSG00000259659	AC009996.1	sense_intronic	long_ncRNA		0.31408	0.62521	FALSE	TRUE	FALSE	FALSE	-0.514433	0.704025	0.36725	0.534414	0.235853	0.557369	0.456682	0.807757	0.703216	0.831558	0.595734	0.356315
ENSG00000259772	AC012236.1	lincRNA	long_ncRNA		-0.51485	0.969245	FALSE	FALSE	FALSE	TRUE	0.203438	0.317701	0.470119	-0.726107	-1.98602	-1.36823	1.04214	0.982831	0.932589	1.27008	0.831976	0.755856
ENSG00000259939	AC022167.1	antisense_RNA	other_ncRNA			0.559858	FALSE	TRUE	FALSE	FALSE							0.263824	0.982831	0.48921	0.784201	0.694919	0.144162
ENSG00000260063	AL512408.1	antisense_RNA	other_ncRNA		0.709472	0.451782	FALSE	FALSE	TRUE	FALSE	0.778757	0.626672	0.566139	0.693425	1.10713	0.484707	0.626773	0.660928	0.88954	0.577509	0.742066	-0.786127
ENSG00000260101	AC008074.3	lincRNA	long_ncRNA		0.0752991	0.363381	FALSE	TRUE	FALSE	FALSE	0.461658	0.106018	-0.216087	0.151632	-0.202217	0.15079	0.572274	0.941014	0.88954	-0.540079	-0.0387757	0.356315
ENSG00000260160	AC011468.1	sense_overlapping	long_ncRNA		0.618986	0.498009	FALSE	TRUE	TRUE	FALSE	0.0546345	0.626672	0.36725	1.04765	0.801559	0.816156	0.826253	0.608465	0.237835	0.461881	0.787721	0.065895
ENSG00000260193	AL138781.1	lincRNA	long_ncRNA		0.02524	0.270386	TRUE	FALSE	FALSE	TRUE	0.203438	0.267621	0.36725	-0.0861074	0.520642	-1.1214	-0.129027	-0.146333	0.368991	0.461881	0.646179	0.420624
ENSG00000260219	AC106782.2	lincRNA	long_ncRNA		-0.216117	0.575936	FALSE	TRUE	FALSE	TRUE	-0.233575	-0.821162	0.36725	-0.174937	-0.383798	-0.0504802	0.626773	0.377162	0.368991	0.735238	0.694919	0.652531
ENSG00000260228	AC009119.1	antisense_RNA	other_ncRNA		0.539837	0.644911	FALSE	FALSE	FALSE	TRUE	0.249813	0.7412	0.656165	0.642344	0.999981	-0.0504802	0.395217	0.807757	1.05453	0.831558	0.182449	0.597955
ENSG00000260239	LINC02533	lincRNA	long_ncRNA	long intergenic non-protein coding RNA 2533 [Source:HGNC Symbol;Acc:HGNC:53566]		0.367982	FALSE	FALSE	FALSE	TRUE							-0.429104	0.377162	0.167497	0.735238	0.874913	0.482188
ENSG00000260293	AC106820.4	sense_intronic	long_ncRNA		0.31883	0.89863	FALSE	TRUE	FALSE	TRUE	0.538392	0.586382	-0.0645712	-0.370905	0.468005	0.75568	0.729958	0.982831	0.600178	0.784201	0.694919	1.59969
ENSG00000260300	AC009119.2	protein_coding	other_protein_coding		-0.841679	1.19313	FALSE	TRUE	FALSE	TRUE	-0.768014	-1.50073	-0.478147	0.222903	-0.483946	-2.04214	1.0817	0.982831	1.13045	1.40142	1.10873	1.45366
ENSG00000260302	AP005482.1	lincRNA	long_ncRNA		0.174451	0.171197	TRUE	FALSE	FALSE	FALSE	0.870656	0.665867	0.256479	-0.597741	-0.202217	0.053662	1.0817	0.023568	0.304903	-0.317126	0.0387968	-0.104658
ENSG00000260306	AC092375.2	lincRNA	long_ncRNA		0.634163	0.855269	FALSE	FALSE	FALSE	TRUE	1.0119	0.946132	1.00352	0.693425	0.71386	-0.563859	0.959622	1.43848	1.27126	0.577509	0.595734	0.289005
ENSG00000260329	AC007541.1	antisense_RNA	other_ncRNA		0.499406	0.0601041	FALSE	FALSE	TRUE	FALSE	0.338317	0.0478615	0.656165	1.16087	0.235853	0.557369	-0.321992	-0.0588827	0.652617	-0.124061	-0.20768	0.420624
ENSG00000260339	HEXA-AS1	antisense_RNA	other_ncRNA	HEXA antisense RNA 1 [Source:HGNC Symbol;Acc:HGNC:25810]	0.63444	0.272256	TRUE	FALSE	FALSE	TRUE	0.928824	0.704025	0.36725	0.790461	0.96242	0.053662	-0.129027	0.807757	-0.346616	0.632024	0.313085	0.356315
ENSG00000260361	AC106028.3	sense_intronic	long_ncRNA		0.145188	0.442828	FALSE	TRUE	FALSE	FALSE	0.249813	-0.0759961	0.256479	0.589388	-0.202217	0.053662	0.395217	1.063	0.545761	0.461881	0.489224	-0.298111
ENSG00000260392	AC090518.1	sense_overlapping	long_ncRNA		0.276178	0.109786	TRUE	FALSE	FALSE	FALSE	0.338317	0.267621	0.566139	-0.174937	0.0333818	0.626546	0.331016	-0.0588827	0.0156131	-0.4243	0.313085	0.482188
ENSG00000260400	AL513534.1	sense_overlapping	long_ncRNA		0.222187	0.169558	FALSE	FALSE	TRUE	FALSE	0.421705	-0.211494	-0.385403	0.355681	0.667927	0.484707	-0.129027	0.023568	0.368991	0.0461907	0.489224	0.2184
ENSG00000260464	AL049796.1	lincRNA	long_ncRNA		0.419567	0.447484	FALSE	FALSE	FALSE	TRUE	0.57528	0.106018	1.07054	0.693425	0.356594	-0.284454	0.263824	0.554023	0.0935528	0.577509	0.543462	0.652531
ENSG00000260601	AC131391.1	sense_intronic	long_ncRNA		0.793178	0.846478	TRUE	FALSE	FALSE	FALSE	0.380614	0.665867	0.656165	1.00784	1.17438	0.874198	1.33183	0.897948	-0.154163	1.60591	1.17894	0.2184
ENSG00000260647	AC127537.3	antisense_RNA	other_ncRNA		0.320314	0.680588	FALSE	FALSE	FALSE	TRUE	0.380614	0.267621	0.611854	0.355681	0.356594	-0.0504802	0.331016	0.660928	0.88954	0.268956	1.03492	0.898166
ENSG00000260669	AL096870.2	processed_transcript	other_ncRNA		0.185622	0.475891	FALSE	TRUE	FALSE	TRUE	0.646342	0.0478615	0.419601	0.693425	0.0333818	-0.726881	0.515636	0.497444	0.304903	0.400396	0.595734	0.541232
ENSG00000260698	AL591848.3	lincRNA	long_ncRNA		0.696776	0.897351	TRUE	FALSE	FALSE	FALSE	0.611249	0.412931	0.933233	0.742758	1.07229	0.408191	0.778909	1.02347	0.0935528	1.23528	0.996552	1.25634
ENSG00000260751	AC008870.2	sense_intronic	long_ncRNA			0.247469	FALSE	TRUE	FALSE	FALSE							0.263824	0.438557	0.237835	0.336172	0.313085	-0.104658
ENSG00000260774	AC021087.3	processed_transcript	other_ncRNA		0.181454	1.07491	FALSE	FALSE	FALSE	TRUE	0.155522	0.267621	0.699156	-0.597741	0.413375	0.15079	1.04214	0.897948	1.09299	1.40142	1.0723	0.942646
ENSG00000260828	HMGB3P32	processed_pseudogene	pseudogene			0.550131	FALSE	TRUE	FALSE	TRUE							0.456682	0.660928	0.545761	0.461881	0.957135	0.2184
ENSG00000260903	XKR7	protein_coding	other_protein_coding	XK related 7 [Source:HGNC Symbol;Acc:HGNC:23062]		0.213028	FALSE	TRUE	FALSE	FALSE							0.456682	0.175552	0.545761	-0.217366	-0.0387757	0.356315
ENSG00000260977	AC016722.3	lincRNA	long_ncRNA		0.638398	0.604329	FALSE	FALSE	TRUE	FALSE	0.778757	0.458287	0.781474	0.222903	0.96242	0.626546	1.00147	1.13894	0.652617	0.336172	0.694919	-0.198145
ENSG00000261055	AL450468.2	lincRNA	long_ncRNA		-0.123645	0.285996	FALSE	TRUE	FALSE	FALSE	0.294744	-0.284335	0.781474	-0.269596	0.104077	-1.36823	0.826253	0.438557	0.304903	0.124331	0.0387968	-0.0168627
ENSG00000261097	LINC00563	lincRNA	long_ncRNA	long intergenic non-protein coding RNA 563 [Source:HGNC Symbol;Acc:HGNC:43707]	-0.555012	-0.117016	FALSE	TRUE	FALSE	FALSE	0.500535	-0.0127386	-0.216087	-1.19837	-1.98602	-0.417403	0.395217	0.760455	0.368991	-0.540079	-1.38857	-0.298111
ENSG00000261211	AL031123.2	lincRNA	long_ncRNA		0.722229	0.954134	FALSE	FALSE	FALSE	TRUE	0.870656	0.704025	0.896764	0.0766556	0.801559	0.983715	1.29864	0.71155	0.652617	0.632024	1.2459	1.18408
ENSG00000261220	AC103706.1	lincRNA	long_ncRNA		0.912734	0.585091	FALSE	FALSE	TRUE	FALSE	0.984736	1.45134	0.518928	0.693425	1.07229	0.75568	0.729958	0.438557	1.05453	-0.0364252	1.03492	0.289005
ENSG00000261251	Z97055.2	antisense_RNA	other_ncRNA		0.811731	0.697026	TRUE	FALSE	FALSE	FALSE	0.746775	0.665867	0.820937	0.790461	0.620484	1.22587	0.0411471	1.10147	0.304903	0.577509	0.831976	1.32515
ENSG00000261253	AC137932.2	processed_transcript	other_ncRNA		0.708259	0.858649	FALSE	FALSE	FALSE	TRUE	1.23578	0.946132	0.933233	0.589388	0.96242	-0.417403	0.626773	0.897948	1.20257	0.877409	0.694919	0.852272
ENSG00000261269	AC093278.2	sense_overlapping	long_ncRNA		0.734656	0.662107	TRUE	FALSE	FALSE	FALSE	0.900033	0.812795	0.781474	0.742758	0.843487	0.327388	0.729958	1.17546	0.167497	0.268956	0.874913	0.755856
ENSG00000261286	ATP2C2-AS1	antisense_RNA	other_ncRNA	ATP2C2 antisense RNA 1 [Source:HGNC Symbol;Acc:HGNC:53167]	0.457104	1.01473	FALSE	FALSE	FALSE	TRUE	0.380614	0.812795	0.820937	0.534414	0.356594	-0.162729	1.04214	1.40811	0.703216	0.831558	1.03492	1.0684
ENSG00000261308	FIGNL2	protein_coding	other_protein_coding	fidgetin like 2 [Source:HGNC Symbol;Acc:HGNC:13287]	0.155284	0.908011	FALSE	FALSE	FALSE	TRUE	0.778757	0.215739	0.470119	-0.00243176	0.0333818	-0.563859	1.1202	1.02347	0.974391	0.831558	0.646179	0.852272
ENSG00000261315	LARP4P	transcribed_processed_pseudogene	pseudogene		0.592694	0.416806	TRUE	FALSE	FALSE	TRUE	0.957051	0.7412	0.699156	0.642344	-0.0409568	0.557369	0.193349	0.10156	0.48921	0.632024	0.543462	0.541232
ENSG00000261335	AC005837.1	antisense_RNA	other_ncRNA		0.560829	-0.00387631	TRUE	FALSE	TRUE	FALSE	0.538392	0.586382	0.470119	0.790461	0.571427	0.408191	0.456682	-0.0588827	-0.154163	0.198455	0.182449	-0.647799
ENSG00000261386	AC027682.4	lincRNA	long_ncRNA		-0.0517524	0.645398	FALSE	TRUE	FALSE	TRUE	0.0546345	0.215739	0.00560915	0.290819	0.0333818	-0.910698	0.456682	0.377162	0.703216	1.08706	0.595734	0.652531
ENSG00000261416	AC012645.3	antisense_RNA	other_ncRNA		-0.0178614	1.30713	FALSE	TRUE	FALSE	TRUE	0.203438	0.215739	-0.138341	-0.370905	0.0333818	-0.0504802	1.87265	1.21109	0.88954	1.12557	1.14426	1.59969
ENSG00000261449	AC103724.3	antisense_RNA	other_ncRNA		0.174304	-0.250372	FALSE	FALSE	TRUE	FALSE	-0.438929	0.161921	-0.0645712	0.589388	0.171469	0.626546	-0.670614	-0.561297	-0.694121	0.400396	-0.120758	0.144162
ENSG00000261474	AC026471.4	lincRNA	long_ncRNA			1.17174	FALSE	TRUE	FALSE	TRUE							1.1577	1.21109	1.36852	1.16307	1.14426	0.985795
ENSG00000261546	AC135782.3	antisense_RNA	other_ncRNA		-0.147073	0.296835	FALSE	FALSE	FALSE	TRUE	0.338317	0.161921	-0.298262	-0.597741	-0.202217	-0.284454	-0.129027	0.023568	0.0935528	0.461881	0.432867	0.898166
ENSG00000261560	AC007216.3	sense_intronic	long_ncRNA		0.566223	0.674027	TRUE	FALSE	FALSE	FALSE	0.680603	0.458287	0.859348	0.693425	0.297486	0.408191	0.572274	1.10147	0.0156131	0.684554	1.0723	0.597955
ENSG00000261618	AC083837.1	lincRNA	long_ncRNA		0.402795	-0.0860977	TRUE	FALSE	TRUE	FALSE	0.338317	0.161921	0.197732	0.693425	0.468005	0.557369	-0.0414322	0.377162	-0.453413	-0.317126	-0.300178	0.2184
ENSG00000261643	AL590235.1	sense_overlapping	long_ncRNA		0.584223	1.02676	FALSE	FALSE	FALSE	TRUE	0.203438	0.502262	0.896764	0.642344	1.20687	0.053662	0.778909	0.760455	1.20257	1.19963	1.03492	1.18408
ENSG00000261668	AC093591.2	antisense_RNA	other_ncRNA		0.548281	0.52385	TRUE	FALSE	FALSE	TRUE	0.421705	0.544935	0.740902	1.00784	0.520642	0.053662	-0.429104	0.760455	1.01502	0.336172	0.432867	1.02769
ENSG00000261693	AC134682.1	antisense_RNA	other_ncRNA		0.0378975	0.995494	FALSE	TRUE	FALSE	TRUE	0.249813	0.0478615	0.566139	-0.47987	-0.483946	0.327388	0.778909	0.313039	1.13045	1.46286	0.996552	1.29116
ENSG00000261732	AL031708.1	protein_coding	other_protein_coding		0.250754	0.531983	FALSE	TRUE	FALSE	TRUE	0.00141568	0.502262	-0.138341	-0.0861074	0.667927	0.557369	0.729958	0.554023	0.430352	0.632024	0.489224	0.356315
ENSG00000262089	AC040977.1	lincRNA	long_ncRNA		0.360827	0.896169	FALSE	TRUE	FALSE	FALSE	0.538392	0.0478615	0.312927	0.417752	0.520642	0.327388	1.1202	1.063	0.799384	0.684554	0.489224	1.22066
ENSG00000262180	OCLM	protein_coding	other_protein_coding	oculomedin [Source:HGNC Symbol;Acc:HGNC:8103]	-0.331725	0.483516	FALSE	TRUE	FALSE	TRUE	-0.171142	-0.442075	-1.06019	-0.174937	-0.383798	0.241789	0.515636	0.245932	0.304903	0.336172	0.646179	0.852272
ENSG00000262227	AC004771.3	antisense_RNA	other_ncRNA		-0.134215	0.690388	FALSE	TRUE	FALSE	TRUE	-0.438929	-0.0127386	-0.216087	-0.0861074	-0.202217	0.15079	0.872093	0.71155	0.752101	0.921847	0.595734	0.289005
ENSG00000262312	AC004494.1	antisense_RNA	other_ncRNA		0.0542872	0.546422	FALSE	FALSE	FALSE	TRUE	0.00141568	0.161921	0.13649	-0.174937	-0.0409568	0.241789	0.456682	1.24585	-0.247183	0.461881	1.0723	0.289005
ENSG00000262468	LINC01569	lincRNA	long_ncRNA	long intergenic non-protein coding RNA 1569 [Source:HGNC Symbol;Acc:HGNC:51380]	0.117016	0.569241	FALSE	FALSE	FALSE	TRUE	-0.1113	0.0478615	0.36725	-0.174937	-0.119335	0.692557	-0.222286	0.554023	0.799384	1.19963	0.543462	0.541232
ENSG00000262814	MRPL12	protein_coding	other_protein_coding	mitochondrial ribosomal protein L12 [Source:HGNC Symbol;Acc:HGNC:10378]	0.238533	0.718191	FALSE	FALSE	FALSE	TRUE	0.646342	0.626672	0.656165	0.742758	-0.119335	-1.1214	0.679288	0.175552	0.974391	0.577509	0.91661	0.985795
ENSG00000262837	AC027801.5	lincRNA	long_ncRNA		-0.429101	0.568684	FALSE	TRUE	FALSE	TRUE	-0.594108	0.215739	-0.0645712	-0.269596	-1.29821	-0.563859	0.626773	1.13894	0.430352	0.684554	0.313085	0.2184
ENSG00000262943	ALOX12P2	transcribed_unprocessed_pseudogene	pseudogene	arachidonate 12-lipoxygenase pseudogene 2 [Source:HGNC Symbol;Acc:HGNC:432]	0.280435	0.819082	FALSE	TRUE	FALSE	FALSE	-0.1113	-0.142155	0.197732	0.790461	0.620484	0.327388	0.263824	0.313039	0.845166	1.16307	1.10873	1.22066
ENSG00000263155	MYZAP	protein_coding	other_protein_coding	myocardial zonula adherens protein [Source:HGNC Symbol;Acc:HGNC:43444]	-0.376724		FALSE	FALSE	TRUE	FALSE	-1.32498	-1.18962	-1.37993	0.290819	0.413375	0.929996
ENSG00000263786	AC022211.1	sense_intronic	long_ncRNA		-0.0250062	0.90845	FALSE	TRUE	FALSE	TRUE	-0.594108	0.267621	0.566139	-0.597741	-0.119335	0.327388	0.395217	1.13894	1.51734	1.23528	0.874913	0.289005
ENSG00000263828	MIR4439	miRNA	short_ncRNA	microRNA 4439 [Source:HGNC Symbol;Acc:HGNC:41622]	0.22994	0.13866	FALSE	FALSE	TRUE	FALSE	0.155522	0.458287	-0.216087	0.417752	0.413375	0.15079	0.0411471	0.377162	0.0935528	0.461881	-0.20768	0.065895
ENSG00000263916	AC100778.2	sense_intronic	long_ncRNA		-0.0401674	0.585374	FALSE	TRUE	FALSE	TRUE	0.0546345	-0.142155	0.470119	-0.370905	-0.202217	-0.0504802	0.626773	0.807757	0.703216	0.400396	0.432867	0.541232
ENSG00000263968	RN7SL381P	misc_RNA	other_ncRNA	RNA, 7SL, cytoplasmic 381, pseudogene [Source:HGNC Symbol;Acc:HGNC:46397]	0.317948	1.26279	FALSE	FALSE	FALSE	TRUE	1.21256	0.977626	0.820937	-0.0861074	0.104077	-1.1214	0.826253	0.853558	1.20257	1.30405	0.831976	2.5583
ENSG00000264017	RN7SL336P	misc_RNA	other_ncRNA	RNA, 7SL, cytoplasmic 336, pseudogene [Source:HGNC Symbol;Acc:HGNC:46352]	0.0972568	0.063829	FALSE	FALSE	FALSE	TRUE	-0.438929	0.0478615	0.256479	-0.00243176	0.235853	0.484707	-0.960845	0.377162	-0.0667788	0.198455	0.182449	0.652531
ENSG00000264169	RN7SL665P	misc_RNA	other_ncRNA	RNA, 7SL, cytoplasmic 665, pseudogene [Source:HGNC Symbol;Acc:HGNC:46681]	0.218722	0.286972	TRUE	FALSE	FALSE	FALSE	1.25864	0.913935	0.470119	-0.174937	-0.591569	-0.563859	-1.5478	-0.976237	0.0156131	0.831558	0.0387968	3.35991
ENSG00000264204	AGAP7P	unprocessed_pseudogene	pseudogene	ArfGAP with GTPase domain, ankyrin repeat and PH domain 7, pseudogene [Source:HGNC Symbol;Acc:HGNC:23465]	0.653465	1.75799	FALSE	TRUE	FALSE	FALSE	0.249813	-0.442075	0.0725333	1.48464	1.47038	1.0855	1.26468	0.71155	1.36852	2.65981	2.08876	2.45462
ENSG00000264357	MIR4648	miRNA	short_ncRNA	microRNA 4648 [Source:HGNC Symbol;Acc:HGNC:41560]		0.443503	FALSE	TRUE	FALSE	TRUE							0.263824	0.438557	0.845166	0.520853	0.374218	0.2184
ENSG00000264480	MIR4714	miRNA	short_ncRNA	microRNA 4714 [Source:HGNC Symbol;Acc:HGNC:41763]	0.554728	0.502897	FALSE	FALSE	FALSE	TRUE	0.611249	0.7412	0.933233	-0.0861074	0.571427	0.557369	0.515636	0.608465	0.48921	0.198455	0.91661	0.289005
ENSG00000264757	MIR3198-1	miRNA	short_ncRNA	microRNA 3198-1 [Source:HGNC Symbol;Acc:HGNC:38236]	0.278923	0.590011	FALSE	TRUE	FALSE	TRUE	-0.171142	0.704025	0.419601	0.355681	-0.119335	0.484707	0.572274	0.897948	0.703216	0.336172	0.489224	0.541232
ENSG00000264764	MIR4772	miRNA	short_ncRNA	microRNA 4772 [Source:HGNC Symbol;Acc:HGNC:41741]	0.632584	0.697204	FALSE	TRUE	FALSE	FALSE	0.155522	-0.284335	0.312927	0.790461	1.38778	1.43315	0.331016	0.175552	0.48921	1.00682	0.996552	1.18408
ENSG00000264773	MIR4420	miRNA	short_ncRNA	microRNA 4420 [Source:HGNC Symbol;Acc:HGNC:41772]		0.578895	FALSE	TRUE	FALSE	FALSE							0.778909	0.554023	0.974391	0.784201	-0.0387757	0.420624
ENSG00000264810	MIR4441	miRNA	short_ncRNA	microRNA 4441 [Source:HGNC Symbol;Acc:HGNC:41728]		0.119093	FALSE	TRUE	FALSE	FALSE							0.729958	0.377162	0.430352	-0.317126	-0.20768	-0.298111
ENSG00000264862	RN7SL45P	misc_RNA	other_ncRNA	RNA, 7SL, cytoplasmic 45, pseudogene [Source:HGNC Symbol;Acc:HGNC:46061]	0.599574	0.684303	FALSE	TRUE	FALSE	FALSE	0.0546345	0.626672	0.36725	0.790461	0.88423	0.874198	0.263824	0.175552	0.304903	0.632024	1.37115	1.35837
ENSG00000264916	RN7SL230P	misc_RNA	other_ncRNA	RNA, 7SL, cytoplasmic 230, pseudogene [Source:HGNC Symbol;Acc:HGNC:46246]	0.316871	0.202661	TRUE	FALSE	FALSE	FALSE	0.680603	0.7412	0.312927	0.222903	-0.383798	0.327388	-0.429104	-0.338946	0.48921	-0.803899	0.249245	2.04946
ENSG00000265195	MIR4312	miRNA	short_ncRNA	microRNA 4312 [Source:HGNC Symbol;Acc:HGNC:38376]	0.146373	0.365077	FALSE	TRUE	FALSE	FALSE	0.00141568	0.267621	0.256479	-0.00243176	-0.202217	0.557369	0.626773	0.175552	0.752101	0.336172	-0.120758	0.420624
ENSG00000265401	AC093484.4	antisense_RNA	other_ncRNA		0.358785	0.404283	FALSE	FALSE	TRUE	FALSE	0.338317	-0.36105	0.470119	0.417752	0.413375	0.874198	-0.544811	0.438557	1.01502	0.461881	0.11241	0.942646
ENSG00000265478	AC107982.3	lincRNA	long_ncRNA		0.44368	0.278136	FALSE	TRUE	TRUE	FALSE	0.249813	0.502262	0.00560915	0.924777	0.571427	0.408191	0.626773	0.438557	0.237835	0.684554	-0.120758	-0.198145
ENSG00000265735	RN7SL5P	misc_RNA	other_ncRNA	RNA, 7SL, cytoplasmic 5, pseudogene [Source:HGNC Symbol;Acc:HGNC:10040]	0.662659	0.46317	FALSE	FALSE	FALSE	TRUE	-0.438929	3.3289	0.820937	-0.0861074	0.297486	0.053662	-0.960845	0.245932	0.48921	0.577509	0.694919	1.73229
ENSG00000265975	AC002091.1	lincRNA	long_ncRNA		-0.334403	0.75901	FALSE	TRUE	FALSE	TRUE	0.10596	-0.211494	-1.06019	0.151632	-0.707872	-0.284454	0.872093	0.660928	0.545761	0.735238	1.03492	0.705118
ENSG00000266074	BAHCC1	protein_coding	other_protein_coding	BAH domain and coiled-coil containing 1 [Source:HGNC Symbol;Acc:HGNC:29279]	-0.0242631	1.74314	FALSE	TRUE	FALSE	TRUE	-0.233575	0.812795	-0.385403	0.151632	0.235853	-0.726881	1.65392	2.27975	1.54535	1.73605	1.48639	1.75741
ENSG00000266111	AC068025.2	lincRNA	long_ncRNA		0.256498	0.329588	FALSE	FALSE	FALSE	TRUE	0.10596	0.412931	0.256479	0.417752	0.104077	0.241789	-0.321992	-0.146333	0.652617	0.520853	0.374218	0.898166
ENSG00000266222	AC036222.2	sense_intronic	long_ncRNA		0.0611372	0.446314	FALSE	TRUE	FALSE	TRUE	0.380614	0.106018	-0.478147	-0.00243176	0.0333818	0.327388	0.395217	0.313039	0.237835	0.461881	0.787721	0.482188
ENSG00000266256	LINC00683	lincRNA	long_ncRNA	long intergenic non-protein coding RNA 683 [Source:HGNC Symbol;Acc:HGNC:44467]	0.497534	0.504088	FALSE	FALSE	TRUE	FALSE	0.421705	0.7412	0.896764	0.477262	0.297486	0.15079	0.729958	0.377162	1.09299	0.0461907	0.489224	0.289005
ENSG00000266297	MIR744	miRNA	short_ncRNA	microRNA 744 [Source:HGNC Symbol;Acc:HGNC:33658]	0.387635	0.462834	FALSE	TRUE	TRUE	FALSE	0.0546345	0.267621	0.566139	0.589388	0.520642	0.327388	0.331016	0.377162	0.703216	-0.0364252	0.646179	0.755856
ENSG00000266389	AC002091.2	lincRNA	long_ncRNA		0.117973	1.14316	FALSE	TRUE	FALSE	TRUE	0.380614	-0.0127386	0.518928	-0.174937	0.413375	-0.417403	1.29864	1.02347	0.932589	1.16307	0.957135	1.48407
ENSG00000266420	RN7SL118P	misc_RNA	other_ncRNA	RNA, 7SL, cytoplasmic 118, pseudogene [Source:HGNC Symbol;Acc:HGNC:46134]	0.483439	0.645609	TRUE	FALSE	FALSE	TRUE	1.48875	1.23384	0.197732	0.534414	0.356594	-0.910698	-0.670614	-0.338946	0.48921	0.964958	0.646179	2.78286
ENSG00000266421	MIR4451	miRNA	short_ncRNA	microRNA 4451 [Source:HGNC Symbol;Acc:HGNC:41858]	0.272127	0.172357	TRUE	FALSE	FALSE	FALSE	0.249813	0.267621	0.256479	0.0766556	0.297486	0.484707	0.456682	-0.0588827	0.0935528	0.520853	0.0387968	-0.0168627
ENSG00000266467	RN7SL220P	misc_RNA	other_ncRNA	RNA, 7SL, cytoplasmic 220, pseudogene [Source:HGNC Symbol;Acc:HGNC:46236]	0.668166	1.00066	TRUE	FALSE	FALSE	FALSE	0.870656	0.317701	0.699156	1.00784	0.297486	0.816156	1.1577	0.608465	0.0935528	1.23528	1.48639	1.42259
ENSG00000266538	AC005838.2	lincRNA	long_ncRNA		0.332203	0.342489	FALSE	TRUE	FALSE	FALSE	0.00141568	0.502262	0.197732	0.693425	0.356594	0.241789	0.395217	0.554023	0.368991	0.198455	0.249245	0.289005
ENSG00000266783	AP005136.2	sense_intronic	long_ncRNA		0.0376855	0.729544	FALSE	TRUE	FALSE	TRUE	-0.298831	-0.284335	-0.138341	0.642344	0.468005	-0.162729	0.456682	0.554023	0.600178	0.964958	0.996552	0.804869
ENSG00000266913	LINC01841	lincRNA	long_ncRNA	long intergenic non-protein coding RNA 1841 [Source:HGNC Symbol;Acc:HGNC:52655]	-0.1081	0.572084	FALSE	TRUE	FALSE	TRUE	-0.0538418	-0.0127386	0.197732	-0.174937	-0.0409568	-0.563859	0.572274	0.807757	0.304903	0.632024	0.694919	0.420624
ENSG00000266934	AC005746.1	sense_intronic	long_ncRNA		-1.02011	0.353642	FALSE	FALSE	FALSE	TRUE	-0.594108	-1.50073	-1.06019	-1.39777	-1.71865	0.15079	-0.129027	-0.0588827	-0.154163	1.16307	0.595734	0.705118
ENSG00000266946	MRPL37P1	processed_pseudogene	pseudogene	mitochondrial ribosomal protein L37 pseudogene 1 [Source:HGNC Symbol;Acc:HGNC:31003]	-0.307811	1.4366	FALSE	TRUE	FALSE	TRUE	-0.298831	-0.36105	-0.216087	-0.47987	0.235853	-0.726881	1.396	0.807757	1.54535	1.49263	1.89377	1.48407
ENSG00000266967	AARSD1	protein_coding	other_protein_coding	alanyl-tRNA synthetase domain containing 1 [Source:HGNC Symbol;Acc:HGNC:28417]	0.412991	0.630957	FALSE	FALSE	FALSE	TRUE	0.338317	0.626672	0.470119	-0.0861074	0.801559	0.327388	0.572274	0.760455	0.545761	1.19963	0.489224	0.2184
ENSG00000266993	AL050343.1	antisense_RNA	other_ncRNA		0.239954	0.263046	FALSE	FALSE	TRUE	FALSE	-0.171142	0.366102	-0.138341	0.642344	0.413375	0.327388	0.0411471	0.438557	0.368991	0.336172	0.249245	0.144162
ENSG00000267160	AC091152.2	antisense_RNA	other_ncRNA		0.81962	0.490469	FALSE	FALSE	TRUE	FALSE	1.11571	1.4736	1.03742	0.290819	0.758376	0.241789	1.1202	0.438557	0.652617	0.461881	0.374218	-0.104658
ENSG00000267198	AC091132.5	lincRNA	long_ncRNA		-0.587205		TRUE	FALSE	FALSE	FALSE	0.538392	0.502262	0.419601	-1.62924	-1.98602	-1.36823
ENSG00000267212	AC018761.3	lincRNA	long_ncRNA		0.158844	0.45754	FALSE	FALSE	FALSE	TRUE	0.421705	0.106018	-0.0645712	0.0766556	0.171469	0.241789	0.263824	-0.146333	0.88954	0.336172	0.646179	0.755856
ENSG00000267263	AC111170.2	sense_intronic	long_ncRNA		-0.394567	0.504759	FALSE	FALSE	FALSE	TRUE	-0.233575	-0.527922	0.197732	0.290819	-0.973055	-1.1214	0.626773	0.10156	0.368991	0.735238	0.543462	0.652531
ENSG00000267264	AC006504.3	processed_pseudogene	pseudogene		0.434976	0.512621	TRUE	FALSE	FALSE	TRUE	0.538392	0.777442	0.197732	-0.174937	0.71386	0.557369	0.515636	0.377162	0.167497	0.784201	0.874913	0.356315
ENSG00000267275	AC020911.2	antisense_RNA	other_ncRNA		0.0617152	0.221731	FALSE	FALSE	FALSE	TRUE	0.10596	-0.142155	0.13649	0.477262	0.356594	-0.563859	0.572274	-0.146333	-0.346616	0.461881	0.432867	0.356315
ENSG00000267279	AC090409.1	lincRNA	long_ncRNA		0.626068	0.00125879	TRUE	FALSE	TRUE	FALSE	0.714068	0.704025	0.820937	0.222903	0.667927	0.626546	-0.321992	0.175552	-0.0667788	-0.0364252	0.0387968	0.2184
ENSG00000267296	CEBPA-AS1	antisense_RNA	other_ncRNA	CEBPA antisense RNA 1 (head to head) [Source:HGNC Symbol;Acc:HGNC:25710]	0.66662	0.870955	FALSE	TRUE	FALSE	FALSE	-0.0538418	0.366102	0.36725	1.00784	0.999981	1.31239	0.626773	0.554023	0.88954	1.00682	0.694919	1.45366
ENSG00000267385	AC011498.4	protein_coding	other_protein_coding			0.262524	FALSE	TRUE	FALSE	FALSE							0.959622	0.438557	0.652617	-0.0364252	-0.505123	0.065895
ENSG00000267436	AC005786.3	antisense_RNA	other_ncRNA			0.794934	FALSE	TRUE	FALSE	TRUE							0.456682	0.245932	1.05453	1.12557	0.595734	1.29116
ENSG00000267452	LINC02073	lincRNA	long_ncRNA	long intergenic non-protein coding RNA 2073 [Source:HGNC Symbol;Acc:HGNC:52919]	1.25899	0.824696	TRUE	FALSE	FALSE	FALSE	0.680603	0.812795	0.968803	1.72454	1.62262	1.74455	0.263824	-0.239427	0.48921	1.30405	1.73969	1.39083
ENSG00000267454	ZNF582-AS1	lincRNA	long_ncRNA	ZNF582 antisense RNA 1 (head to head) [Source:HGNC Symbol;Acc:HGNC:25213]	0.785687	0.113029	TRUE	FALSE	FALSE	FALSE	0.421705	0.777442	0.968803	0.693425	1.03659	0.816156	-0.0414322	-0.0588827	-0.346616	0.461881	0.374218	0.289005
ENSG00000267457	AC004223.2	lincRNA	long_ncRNA		0.566608	0.277376	TRUE	FALSE	TRUE	FALSE	0.646342	0.544935	0.896764	0.589388	0.571427	0.15079	0.0411471	0.10156	0.430352	0.461881	0.646179	-0.0168627
ENSG00000267526	AC005702.3	processed_pseudogene	pseudogene		0.203046	0.0713266	TRUE	FALSE	FALSE	FALSE	0.646342	0.317701	0.611854	0.0766556	-0.383798	-0.0504802	-0.129027	0.608465	-0.346616	0.632024	-0.0387757	-0.298111
ENSG00000267587	AC090241.1	processed_pseudogene	pseudogene		0.486586	0.421557	TRUE	FALSE	FALSE	FALSE	0.421705	0.777442	0.656165	0.222903	0.356594	0.484707	0.515636	0.497444	0.0935528	0.198455	0.742066	0.482188
ENSG00000267670	AC022098.2	antisense_RNA	other_ncRNA		0.0658872	0.500229	FALSE	FALSE	FALSE	TRUE	-0.438929	0.106018	0.566139	0.222903	0.356594	-0.417403	0.729958	-0.0588827	0.368991	0.784201	0.694919	0.482188
ENSG00000267745	AC060766.7	processed_transcript	other_ncRNA		0.935966	0.640063	TRUE	FALSE	FALSE	FALSE	0.984736	0.586382	0.933233	0.836637	0.96242	1.31239	-0.0414322	1.063	0.368991	0.735238	0.646179	1.0684
ENSG00000267751	AC009005.1	antisense_RNA	other_ncRNA		-0.210349	0.249162	FALSE	FALSE	FALSE	TRUE	-1.32498	-0.716651	-0.577265	0.693425	0.71386	-0.0504802	-0.429104	-0.0588827	-0.346616	0.735238	0.742066	0.852272
ENSG00000267757	EML2-AS1	processed_transcript	other_ncRNA	EML2 antisense RNA 1 [Source:HGNC Symbol;Acc:HGNC:48331]	0.108319	0.245203	TRUE	FALSE	FALSE	FALSE	0.611249	0.586382	0.470119	0.222903	-0.119335	-1.1214	0.331016	0.377162	0.0935528	0.520853	-0.20768	0.356315
ENSG00000267769	AC011498.6	antisense_RNA	other_ncRNA		0.386743	0.8174	FALSE	TRUE	FALSE	TRUE	0.10596	0.458287	0.781474	0.0766556	0.413375	0.484707	0.626773	0.897948	0.430352	1.0475	0.543462	1.35837
ENSG00000267801	AC087289.5	antisense_RNA	other_ncRNA		0.320391	0.614432	TRUE	FALSE	FALSE	TRUE	0.611249	0.544935	0.36725	0.0766556	0.171469	0.15079	0.778909	1.02347	0.167497	0.632024	0.543462	0.541232
ENSG00000267855	NDUFA7	protein_coding	other_protein_coding	NADH:ubiquinone oxidoreductase subunit A7 [Source:HGNC Symbol;Acc:HGNC:7691]		0.556003	FALSE	TRUE	FALSE	TRUE							0.572274	1.02347	0.48921	0.461881	0.432867	0.356315
ENSG00000267871	AC005261.1	antisense_RNA	other_ncRNA		0.49365	0.881828	FALSE	FALSE	FALSE	TRUE	0.810045	0.267621	0.781474	-0.00243176	0.620484	0.484707	0.263824	1.24585	1.13045	0.964958	0.787721	0.898166
ENSG00000267895	AC063977.1	transcribed_unprocessed_pseudogene	pseudogene		-0.340734	0.945343	FALSE	TRUE	FALSE	TRUE	0.294744	-0.527922	-0.0645712	-0.00243176	-1.98602	0.241789	0.572274	1.6084	1.05453	0.336172	0.91661	1.18408
ENSG00000267990	AC063977.2	unprocessed_pseudogene	pseudogene			0.956016	FALSE	TRUE	FALSE	TRUE							1.0817	0.982831	1.05453	0.632024	0.91661	1.0684
ENSG00000268061	NAPA-AS1	antisense_RNA	other_ncRNA	NAPA antisense RNA 1 [Source:HGNC Symbol;Acc:HGNC:44118]	0.0426952	0.883865	FALSE	TRUE	FALSE	TRUE	0.10596	0.106018	0.0725333	0.355681	0.0333818	-0.417403	1.29864	0.982831	0.430352	0.735238	0.787721	1.0684
ENSG00000268119	AC010615.2	processed_transcript	other_ncRNA		1.1739	0.81894	FALSE	FALSE	TRUE	FALSE	1.67021	1.65985	1.51746	0.642344	0.468005	1.0855	1.54494	1.37709	1.36852	0.124331	0.432867	0.065895
ENSG00000268154	Metazoa_SRP	misc_RNA	other_ncRNA	Metazoan signal recognition particle RNA [Source:RFAM;Acc:RF00017]		0.452533	FALSE	FALSE	FALSE	TRUE							0.193349	0.023568	0.48921	0.461881	0.694919	0.852272
ENSG00000268204	AC008763.1	antisense_RNA	other_ncRNA		0.546812	0.698999	FALSE	FALSE	FALSE	TRUE	0.338317	1.03862	1.1959	0.966907	0.468005	-0.726881	0.729958	0.438557	0.799384	1.36969	0.374218	0.482188
ENSG00000268279	AC090004.1	protein_coding	other_protein_coding		0.43392	0.851971	FALSE	TRUE	FALSE	FALSE	-0.1113	0.0478615	0.13649	0.790461	0.923855	0.816156	0.331016	0.245932	0.703216	1.46286	1.71627	0.652531
ENSG00000268364	SMC5-AS1	antisense_RNA	other_ncRNA	SMC5 antisense RNA 1 (head to head) [Source:HGNC Symbol;Acc:HGNC:48718]	0.0509859	0.325252	FALSE	FALSE	FALSE	TRUE	-0.233575	0.317701	0.0725333	0.477262	0.235853	-0.563859	0.193349	0.10156	0.0935528	0.268956	0.489224	0.804869
ENSG00000268472	AP002884.6	antisense_RNA	other_ncRNA		0.873647	0.656654	FALSE	FALSE	TRUE	FALSE	0.928824	1.12554	0.518928	0.642344	0.71386	1.31239	0.679288	0.660928	0.932589	0.735238	0.787721	0.144162
ENSG00000268598	VN1R80P	unprocessed_pseudogene	pseudogene	vomeronasal 1 receptor 80 pseudogene [Source:HGNC Symbol;Acc:HGNC:37329]	-0.000460515	0.136872	FALSE	FALSE	FALSE	TRUE	-0.438929	0.0478615	0.36725	-0.597741	0.468005	0.15079	-0.321992	0.377162	-0.154163	0.268956	0.432867	0.2184
ENSG00000268903	AL627309.7	processed_pseudogene	pseudogene		0.468149	1.43888	FALSE	TRUE	FALSE	FALSE	-0.171142	0.366102	0.611854	0.790461	0.88423	0.327388	1.396	1.27979	1.36852	1.57841	1.27824	1.73229
ENSG00000268996	MAN1B1-AS1	antisense_RNA	other_ncRNA	MAN1B1 antisense RNA 1 (head to head) [Source:HGNC Symbol;Acc:HGNC:48715]	-0.342196	0.324051	FALSE	TRUE	FALSE	FALSE	0.00141568	-0.0127386	-0.923482	0.290819	-0.0409568	-1.36823	1.1577	0.377162	0.430352	-0.317126	0.313085	-0.0168627
ENSG00000269378	ITGB1P1	processed_pseudogene	pseudogene		-0.0861617		FALSE	FALSE	TRUE	FALSE	-0.36718	-0.442075	-0.923482	0.417752	0.171469	0.626546
ENSG00000269560	AC010422.4	sense_intronic	long_ncRNA		0.266524	0.689308	FALSE	TRUE	FALSE	TRUE	0.810045	0.106018	0.0725333	0.355681	0.104077	0.15079	0.572274	0.807757	0.88954	0.831558	0.182449	0.852272
ENSG00000269680	AC008760.1	antisense_RNA	other_ncRNA			0.528019	FALSE	FALSE	FALSE	TRUE							0.729958	0.10156	0.799384	0.520853	0.595734	0.420624
ENSG00000269693	AC010422.6	protein_coding	other_protein_coding		0.156061	0.845478	FALSE	TRUE	FALSE	TRUE	0.380614	0.544935	0.0725333	-0.0861074	-0.383798	0.408191	0.872093	0.760455	1.27126	0.684554	0.831976	0.652531
ENSG00000269834	ZNF528-AS1	processed_transcript	other_ncRNA	ZNF528 antisense RNA 1 [Source:HGNC Symbol;Acc:HGNC:51305]	0.833521	1.26223	FALSE	FALSE	FALSE	TRUE	0.778757	1.55936	1.1959	-0.00243176	0.71386	0.75568	1.48719	1.73615	1.65223	0.784201	1.10873	0.804869
ENSG00000269867	AC010326.3	sense_intronic	long_ncRNA		-0.124878	0.19498	FALSE	FALSE	FALSE	TRUE	-0.594108	0.106018	-0.683699	0.0766556	0.104077	0.241789	-0.222286	0.10156	0.237835	0.198455	0.313085	0.541232
ENSG00000269890	AL353593.1	antisense_RNA	other_ncRNA			0.877785	FALSE	TRUE	FALSE	TRUE							0.959622	0.760455	0.932589	0.964958	0.996552	0.652531
ENSG00000269892	AC125494.2	lincRNA	long_ncRNA		0.164989	0.535971	FALSE	FALSE	FALSE	TRUE	0.421705	-0.442075	0.419601	0.836637	0.171469	-0.417403	0.0411471	0.554023	0.652617	0.520853	0.742066	0.705118
ENSG00000269896	AL513477.1	transcribed_processed_pseudogene	pseudogene		0.297641	1.17696	FALSE	FALSE	FALSE	TRUE	0.155522	0.458287	0.419601	0.477262	0.0333818	0.241789	1.396	1.37709	1.27126	0.921847	0.874913	1.22066
ENSG00000269934	AL353593.2	antisense_RNA	other_ncRNA			0.295252	FALSE	TRUE	FALSE	FALSE							0.515636	0.377162	0.237835	-0.124061	0.11241	0.652531
ENSG00000269961	AC010359.1	lincRNA	long_ncRNA		0.760965	0.959058	FALSE	FALSE	FALSE	TRUE	0.870656	0.913935	0.859348	0.790461	1.41584	-0.284454	1.29864	0.982831	0.652617	0.964958	0.957135	0.898166
ENSG00000269968	AC006064.4	antisense_RNA	other_ncRNA		-0.418665	0.251075	FALSE	TRUE	FALSE	FALSE	0.249813	-0.933839	-0.683699	-0.597741	-0.383798	-0.162729	0.456682	0.438557	0.237835	-0.124061	-0.20768	0.705118
ENSG00000269970	AL162424.1	sense_intronic	long_ncRNA		0.750085	0.478233	TRUE	FALSE	TRUE	FALSE	0.611249	0.946132	0.518928	1.19672	0.297486	0.929996	-0.222286	1.02347	0.845166	0.198455	0.0387968	0.985795
ENSG00000269981	AL627309.8	processed_pseudogene	pseudogene			0.879725	FALSE	FALSE	FALSE	TRUE							0.872093	0.608465	0.0935528	1.46286	0.787721	1.45366
ENSG00000269982	AC018809.2	antisense_RNA	other_ncRNA		0.165519	0.379802	FALSE	TRUE	FALSE	FALSE	0.611249	-0.142155	0.197732	-0.597741	0.297486	0.626546	0.456682	0.608465	0.974391	0.124331	0.313085	-0.198145
ENSG00000270001	AL121894.2	lincRNA	long_ncRNA			0.371827	FALSE	TRUE	FALSE	FALSE							0.729958	0.608465	0.600178	0.268956	-0.120758	0.144162
ENSG00000270077	AP003117.1	sense_intronic	long_ncRNA		0.280923	0.157834	TRUE	FALSE	FALSE	FALSE	0.714068	0.366102	0.656165	-0.00243176	-0.290153	0.241789	0.331016	0.660928	0.0156131	-0.317126	0.11241	0.144162
ENSG00000270091	AC015726.1	lincRNA	long_ncRNA			0.678796	FALSE	TRUE	FALSE	TRUE							0.872093	0.608465	0.600178	0.632024	0.374218	0.985795
ENSG00000270096	AC078795.2	antisense_RNA	other_ncRNA		1.11449	0.557371	TRUE	FALSE	FALSE	FALSE	0.810045	1.28509	1.33869	0.589388	1.26973	1.39401	0.679288	-0.146333	0.48921	0.964958	0.874913	0.482188
ENSG00000270115	AL513327.3	lincRNA	long_ncRNA		0.261753	0.899648	FALSE	TRUE	FALSE	TRUE	0.338317	-0.142155	-0.0645712	0.589388	0.0333818	0.816156	1.0817	0.897948	0.368991	1.0475	1.2459	0.755856
ENSG00000270133	AC025766.1	sense_intronic	long_ncRNA		0.913022	0.634937	FALSE	FALSE	TRUE	FALSE	1.03856	0.847302	0.656165	0.642344	0.71386	1.5799	0.778909	0.438557	0.652617	1.08706	0.957135	-0.104658
ENSG00000270175	AC023509.4	antisense_RNA	other_ncRNA			-0.0803784	FALSE	TRUE	FALSE	FALSE							0.193349	0.377162	0.304903	-0.956425	-0.61966	0.2184
ENSG00000270194	AC097359.2	antisense_RNA	other_ncRNA		0.231937	0.144544	TRUE	FALSE	FALSE	FALSE	0.500535	0.215739	0.470119	0.151632	0.104077	-0.0504802	0.395217	-0.561297	0.237835	0.400396	0.0387968	0.356315
ENSG00000270195	AC016773.1	lincRNA	long_ncRNA			2.01051	FALSE	TRUE	FALSE	TRUE							2.10155	2.12028	2.01472	1.65938	1.80775	2.35939
ENSG00000270210	AC104695.2	lincRNA	long_ncRNA			0.741436	FALSE	TRUE	FALSE	TRUE							0.826253	0.554023	0.88954	0.784201	0.742066	0.652531
ENSG00000270362	HMGN3-AS1	antisense_RNA	other_ncRNA	HMGN3 antisense RNA 1 [Source:HGNC Symbol;Acc:HGNC:48984]	0.385229	0.381679	TRUE	FALSE	FALSE	TRUE	0.155522	0.626672	0.566139	-0.0861074	0.356594	0.692557	0.515636	0.497444	0.167497	0.198455	0.313085	0.597955
ENSG00000270379	HEATR9	protein_coding	other_protein_coding	HEAT repeat containing 9 [Source:HGNC Symbol;Acc:HGNC:26548]	0.0559397	0.851539	FALSE	TRUE	FALSE	TRUE	-0.438929	0.412931	0.13649	0.290819	-0.119335	0.053662	1.00147	1.10147	0.237835	0.735238	0.742066	1.29116
ENSG00000270571	AC007681.1	antisense_RNA	other_ncRNA		0.313076	0.0926536	TRUE	FALSE	FALSE	FALSE	0.380614	0.7412	0.740902	-0.370905	0.235853	0.15079	0.572274	0.175552	-0.154163	-0.217366	-0.0387757	0.2184
ENSG00000270638	AL023806.1	lincRNA	long_ncRNA		0.775339	0.468002	TRUE	FALSE	FALSE	FALSE	0.810045	0.847302	0.781474	0.693425	0.96242	0.557369	-0.129027	0.313039	0.600178	0.400396	0.595734	1.02769
ENSG00000270641	TSIX	lincRNA	long_ncRNA	TSIX transcript, XIST antisense RNA [Source:HGNC Symbol;Acc:HGNC:12377]	-1.37855	-1.41578	TRUE	FALSE	FALSE	FALSE	0.984736	0.267621	0.518928	-3.34754	-3.34754	-3.34754	0.0411471	0.245932	0.652617	-3.1448	-3.1448	-3.1448
ENSG00000270704	AC124312.4	sense_intronic	long_ncRNA		0.506614	0.547672	FALSE	FALSE	FALSE	TRUE	0.646342	0.913935	0.933233	0.589388	0.520642	-0.563859	0.193349	0.497444	0.545761	0.400396	0.996552	0.652531
ENSG00000270750	AC080078.2	lincRNA	long_ncRNA		0.579065	0.0672376	TRUE	FALSE	TRUE	FALSE	0.249813	0.704025	0.470119	0.88138	0.413375	0.75568	0.572274	-0.686801	0.0156131	-0.0364252	0.182449	0.356315
ENSG00000270972	AC136475.9	lincRNA	long_ncRNA		0.564589	0.839183	FALSE	TRUE	FALSE	FALSE	0.500535	0.544935	0.13649	0.836637	0.88423	0.484707	0.626773	1.02347	0.237835	1.12557	0.874913	1.14654
ENSG00000271009	AC116667.1	lincRNA	long_ncRNA		0.600376	0.266216	FALSE	FALSE	TRUE	FALSE	0.611249	-0.0759961	0.933233	0.151632	0.801559	1.18058	0.679288	0.377162	-0.154163	-0.0364252	0.249245	0.482188
ENSG00000271022	AP002365.1	processed_pseudogene	pseudogene		0.763936	0.381352	TRUE	FALSE	FALSE	FALSE	0.249813	0.412931	0.256479	1.12411	1.10713	1.43315	0.331016	-0.338946	0.304903	0.461881	0.543462	0.985795
ENSG00000271092	TMEM56-RWDD3	protein_coding	other_protein_coding	TMEM56-RWDD3 readthrough [Source:HGNC Symbol;Acc:HGNC:49388]	0.136385	-0.0244519	FALSE	TRUE	FALSE	FALSE	-0.298831	0.0478615	0.0725333	-0.174937	0.297486	0.874198	0.263824	0.175552	0.368991	0.336172	-0.505123	-0.786127
ENSG00000271257	AC008814.1	processed_pseudogene	pseudogene		0.843748	0.181669	TRUE	FALSE	FALSE	FALSE	0.380614	0.317701	0.656165	1.00784	1.38778	1.31239	-0.129027	-0.0588827	-0.453413	0.831558	0.543462	0.356315
ENSG00000271380	AL451085.2	antisense_RNA	other_ncRNA		0.590669	0.340124	TRUE	FALSE	FALSE	FALSE	0.249813	0.267621	0.566139	0.742758	0.843487	0.874198	-0.0414322	0.175552	0.545761	0.400396	0.742066	0.2184
ENSG00000271553	AC018638.7	lincRNA	long_ncRNA		0.346705	1.06879	FALSE	FALSE	FALSE	TRUE	0.646342	0.317701	0.312927	0.693425	-0.0409568	0.15079	0.826253	1.10147	1.45964	1.12557	0.957135	0.942646
ENSG00000271736	AL138900.3	lincRNA	long_ncRNA		0.565425	0.530942	FALSE	FALSE	TRUE	FALSE	0.840669	0.458287	0.820937	0.477262	0.468005	0.327388	0.331016	0.608465	1.01502	0.577509	0.11241	0.541232
ENSG00000271871	AC005740.4	antisense_RNA	other_ncRNA		0.291147	0.818949	FALSE	FALSE	FALSE	TRUE	0.380614	0.458287	0.312927	-0.269596	0.71386	0.15079	0.872093	0.377162	0.845166	0.577509	0.91661	1.32515
ENSG00000271941	AC104184.1	antisense_RNA	other_ncRNA		0.0369808	0.360279	FALSE	FALSE	FALSE	TRUE	0.249813	0.267621	-0.577265	0.534414	-0.202217	-0.0504802	0.515636	0.175552	0.0935528	0.461881	0.432867	0.482188
ENSG00000271959	AC100803.3	antisense_RNA	other_ncRNA		0.157072	0.680737	FALSE	FALSE	FALSE	TRUE	-0.1113	0.267621	0.470119	-0.269596	-0.0409568	0.626546	0.872093	-0.146333	0.752101	0.921847	0.742066	0.942646
ENSG00000271966	AC021321.1	lincRNA	long_ncRNA		0.701059	0.100339	TRUE	FALSE	FALSE	FALSE	0.746775	0.626672	0.896764	1.12411	0.758376	0.053662	-0.670614	-0.338946	0.430352	-0.317126	0.957135	0.541232
ENSG00000271993	AC126118.1	antisense_RNA	other_ncRNA		0.35034	0.173507	FALSE	FALSE	TRUE	FALSE	0.611249	0.412931	-0.216087	0.417752	0.468005	0.408191	-0.129027	0.313039	0.167497	0.198455	0.595734	-0.104658
ENSG00000272031	ANKRD34A	protein_coding	other_protein_coding	ankyrin repeat domain 34A [Source:HGNC Symbol;Acc:HGNC:27639]	0.139868	0.815343	FALSE	TRUE	FALSE	TRUE	-0.0538418	0.267621	0.470119	-0.00243176	0.104077	0.053662	1.0817	0.608465	0.752101	0.632024	0.831976	0.985795
ENSG00000272040	AC010245.2	lincRNA	long_ncRNA		0.493392	0.605922	FALSE	FALSE	FALSE	TRUE	0.984736	0.847302	0.518928	0.151632	0.620484	-0.162729	1.00147	0.245932	0.368991	0.577509	0.543462	0.898166
ENSG00000272056	AC013472.3	antisense_RNA	other_ncRNA		0.142827	0.0394194	TRUE	FALSE	FALSE	FALSE	0.155522	0.317701	0.611854	-0.0861074	-0.383798	0.241789	0.263824	0.023568	-0.453413	-0.124061	0.543462	-0.0168627
ENSG00000272075	RN7SL828P	misc_RNA	other_ncRNA	RNA, 7SL, cytoplasmic 828, pseudogene [Source:HGNC Symbol;Acc:HGNC:46844]	-0.656122	-0.0546604	FALSE	FALSE	FALSE	TRUE	-0.298831	-1.05607	-0.923482	0.417752	-0.707872	-1.36823	-0.670614	-1.3387	-0.831429	1.33724	0.957135	0.2184
ENSG00000272079	AC004233.3	lincRNA	long_ncRNA		0.338307	1.57905	FALSE	TRUE	FALSE	TRUE	0.0546345	0.317701	0.859348	0.0766556	0.88423	-0.162729	1.04214	1.6084	1.79904	1.49263	1.8514	1.68071
ENSG00000272129	AL359715.4	lincRNA	long_ncRNA		0.334627	-0.0968231	TRUE	FALSE	TRUE	FALSE	0.461658	0.161921	0.470119	0.151632	0.520642	0.241789	-0.808444	0.245932	0.0935528	-0.217366	-0.0387757	0.144162
ENSG00000272140	AC022400.5	lincRNA	long_ncRNA		0.754457	1.18514	FALSE	TRUE	FALSE	FALSE	0.10596	0.812795	0.566139	1.42544	0.923855	0.692557	1.19424	1.31296	1.54535	0.921847	1.10873	1.02769
ENSG00000272150	NBPF25P	transcribed_unprocessed_pseudogene	pseudogene	NBPF member 25, pseudogene [Source:HGNC Symbol;Acc:HGNC:45046]	-0.24294	-0.103151	FALSE	TRUE	FALSE	FALSE	0.249813	0.847302	-0.798614	-0.726107	-0.119335	-0.910698	0.331016	0.497444	0.304903	-0.665967	-0.300178	-0.786127
ENSG00000272156	AC008280.3	lincRNA	long_ncRNA		0.161455		FALSE	FALSE	TRUE	FALSE	0.10596	0.267621	-0.385403	0.355681	0.297486	0.327388
ENSG00000272181	AC012557.2	antisense_RNA	other_ncRNA		0.355571	-0.0352325	FALSE	FALSE	TRUE	FALSE	0.00141568	-0.0127386	0.0725333	0.417752	0.520642	1.13382	-0.321992	0.245932	-0.694121	0.784201	-0.120758	-0.104658
ENSG00000272219	AC005072.1	sense_intronic	long_ncRNA		0.193508	0.681209	FALSE	TRUE	FALSE	TRUE	0.0546345	0.161921	0.470119	0.290819	0.468005	-0.284454	0.778909	0.497444	1.20257	0.577509	0.432867	0.597955
ENSG00000272288	AL451165.2	antisense_RNA	other_ncRNA		0.581135	0.359576	TRUE	FALSE	FALSE	FALSE	0.500535	0.412931	0.197732	0.534414	0.571427	1.26977	0.0411471	0.023568	0.600178	0.577509	0.432867	0.482188
ENSG00000272368	AC074032.1	antisense_RNA	other_ncRNA		0.366603	0.629559	FALSE	TRUE	FALSE	FALSE	-0.233575	0.215739	0.699156	0.290819	0.297486	0.929996	0.679288	0.313039	0.652617	0.831558	0.595734	0.705118
ENSG00000272379	AL008729.2	lincRNA	long_ncRNA		0.41968	0.261184	FALSE	FALSE	TRUE	FALSE	0.0546345	0.317701	0.699156	0.222903	0.468005	0.75568	0.263824	0.175552	0.0935528	0.124331	0.489224	0.420624
ENSG00000272463	AL357054.4	lincRNA	long_ncRNA		0.826023	0.807143	FALSE	TRUE	FALSE	FALSE	0.870656	1.12554	0.00560915	1.00784	1.07229	0.874198	0.679288	0.71155	0.48921	0.831558	0.874913	1.25634
ENSG00000272506	AL357078.3	lincRNA	long_ncRNA		0.612632	0.771612	FALSE	TRUE	FALSE	FALSE	0.294744	0.458287	0.13649	0.642344	1.26973	0.874198	0.729958	0.497444	0.545761	0.684554	1.14426	1.02769
ENSG00000272555	AC009974.1	lincRNA	long_ncRNA		-0.645284	-0.167061	FALSE	TRUE	FALSE	FALSE	0.714068	0.412931	-0.216087	-1.39777	-1.71865	-1.66619	0.515636	1.063	1.23732	-0.665967	-1.03063	-2.12172
ENSG00000272556	GTF2IP13	transcribed_unprocessed_pseudogene	pseudogene	general transcription factor IIi pseudogene 13 [Source:HGNC Symbol;Acc:HGNC:51725]	-0.160346	1.05858	FALSE	TRUE	FALSE	TRUE	0.421705	0.458287	-0.0645712	-1.0232	-0.591569	-0.162729	0.626773	1.02347	1.62624	0.784201	1.14426	1.14654
ENSG00000272627	AC016542.1	sense_intronic	long_ncRNA		0.371334	0.319863	FALSE	TRUE	FALSE	TRUE	0.611249	0.366102	0.0725333	0.0766556	0.171469	0.929996	0.193349	0.313039	0.368991	0.336172	0.489224	0.2184
ENSG00000272638	AC006027.1	antisense_RNA	other_ncRNA		0.214884	0.22988	TRUE	FALSE	FALSE	FALSE	0.840669	0.366102	0.312927	0.534414	0.356594	-1.1214	0.0411471	-0.338946	0.304903	0.684554	0.543462	0.144162
ENSG00000272677	AC124016.1	antisense_RNA	other_ncRNA		0.285406	0.572126	FALSE	FALSE	FALSE	TRUE	0.900033	0.458287	0.256479	-0.269596	-0.0409568	0.408191	0.193349	0.438557	0.652617	1.00682	0.543462	0.597955
ENSG00000272689	AC004832.4	sense_intronic	long_ncRNA		-0.143912	0.204235	FALSE	FALSE	FALSE	TRUE	-0.438929	-0.211494	0.256479	-1.19837	0.171469	0.557369	0.626773	-0.976237	0.0935528	0.520853	0.742066	0.2184
ENSG00000272711	AC019069.1	lincRNA	long_ncRNA		0.748499	0.26975	TRUE	FALSE	FALSE	FALSE	0.900033	0.847302	1.28326	0.477262	0.356594	0.626546	0.626773	-0.146333	0.0156131	0.268956	0.432867	0.420624
ENSG00000272746	AP005131.7	sense_intronic	long_ncRNA		0.461826	1.96926	FALSE	TRUE	FALSE	FALSE	0.380614	0.106018	0.566139	0.589388	0.571427	0.557369	2.42742	1.98278	1.93227	2.04815	1.61859	1.80637
ENSG00000272764	AL596094.1	lincRNA	long_ncRNA		0.579266	-0.0195711	FALSE	FALSE	TRUE	FALSE	0.646342	0.215739	-0.138341	1.19672	0.571427	0.983715	-0.129027	-0.338946	0.48921	-0.540079	0.11241	0.289005
ENSG00000272777	AC019131.2	lincRNA	long_ncRNA		0.743183	0.315673	TRUE	FALSE	TRUE	FALSE	0.338317	0.544935	0.896764	0.924777	0.620484	1.13382	-0.129027	0.438557	0.652617	0.632024	-0.120758	0.420624
ENSG00000272812	AC004908.2	sense_intronic	long_ncRNA		-0.135748	0.992399	FALSE	TRUE	FALSE	TRUE	-0.36718	0.161921	0.00560915	-0.597741	0.0333818	-0.0504802	1.19424	1.21109	0.845166	0.735238	1.21281	0.755856
ENSG00000272853	AC069544.1	lincRNA	long_ncRNA		0.616669	0.589204	TRUE	FALSE	FALSE	FALSE	0.155522	0.502262	0.859348	0.355681	0.843487	0.983715	0.572274	0.023568	0.304903	0.831558	0.694919	1.108
ENSG00000272894	AC004982.2	lincRNA	long_ncRNA		0.0191102	0.519619	FALSE	FALSE	FALSE	TRUE	0.0546345	0.502262	0.13649	-0.174937	-0.119335	-0.284454	0.0411471	0.608465	0.974391	0.400396	0.874913	0.2184
ENSG00000272899	AC025594.2	protein_coding	other_protein_coding			0.700987	FALSE	TRUE	FALSE	TRUE							0.679288	0.438557	0.652617	1.16307	0.374218	0.898166
ENSG00000272916	AC022400.6	protein_coding	other_protein_coding		-0.0771054	0.931378	FALSE	TRUE	FALSE	TRUE	-0.36718	0.106018	-0.478147	0.742758	-0.707872	0.241789	0.515636	0.853558	0.752101	1.23528	1.2459	0.985795
ENSG00000272931	AC099568.2	lincRNA	long_ncRNA		0.301567	-0.215047	FALSE	FALSE	TRUE	FALSE	0.338317	-0.36105	0.36725	0.477262	0.171469	0.816156	-0.129027	-0.445842	-0.831429	0.520853	-0.300178	-0.104658
ENSG00000272936	AC096586.1	antisense_RNA	other_ncRNA		0.410641	0.324409	TRUE	FALSE	FALSE	TRUE	0.380614	0.161921	0.699156	-0.174937	0.413375	0.983715	0.263824	-0.561297	0.752101	0.784201	0.489224	0.2184
ENSG00000272983	AL117339.4	lincRNA	long_ncRNA		0.204458	-0.0640927	FALSE	FALSE	TRUE	FALSE	0.203438	0.412931	0.13649	0.151632	0.171469	0.15079	0.0411471	0.245932	0.600178	0.0461907	-0.20768	-1.11032
ENSG00000272990	AC084036.1	antisense_RNA	other_ncRNA		0.880134	0.666027	FALSE	FALSE	TRUE	FALSE	1.30331	0.847302	1.28326	0.477262	0.235853	1.13382	1.00147	1.10147	0.932589	-0.124061	0.543462	0.541232
ENSG00000273008	AC010864.1	lincRNA	long_ncRNA		0.734023	0.756346	FALSE	FALSE	FALSE	TRUE	0.957051	1.20752	0.611854	0.790461	0.999981	-0.162729	1.19424	0.313039	0.430352	0.831558	0.91661	0.852272
ENSG00000273062	AL449106.1	antisense_RNA	other_ncRNA		0.635905	0.00413338	TRUE	FALSE	TRUE	FALSE	0.746775	0.7412	0.896764	0.589388	0.356594	0.484707	0.626773	-0.239427	-0.568753	0.198455	0.11241	-0.104658
ENSG00000273133	AC116651.1	antisense_RNA	other_ncRNA		0.298714	1.36279	FALSE	TRUE	FALSE	FALSE	-0.0538418	-0.142155	0.656165	0.477262	0.297486	0.557369	1.54494	1.02347	1.33682	1.30405	1.51382	1.45366
ENSG00000273139	AC007663.3	lincRNA	long_ncRNA		0.146673	0.971292	FALSE	TRUE	FALSE	TRUE	0.338317	-0.284335	0.419601	0.222903	0.468005	-0.284454	1.04214	0.897948	1.16696	1.16307	0.489224	1.0684
ENSG00000273230	AC102953.2	lincRNA	long_ncRNA		0.275793	1.0236	FALSE	TRUE	FALSE	FALSE	0.155522	0.366102	-0.385403	0.642344	0.468005	0.408191	0.872093	1.21109	1.23732	0.964958	0.787721	1.0684
ENSG00000273265	CNNM3-DT	lincRNA	long_ncRNA	CNNM3 divergent transcript [Source:HGNC Symbol;Acc:HGNC:53592]	0.621297	0.132921	FALSE	FALSE	TRUE	FALSE	0.646342	0.366102	1.10291	0.534414	0.520642	0.557369	0.456682	0.608465	0.368991	0.124331	-0.744081	-0.0168627
ENSG00000273289	AL121672.3	antisense_RNA	other_ncRNA			0.489421	FALSE	TRUE	FALSE	TRUE							0.778909	0.175552	0.545761	0.520853	0.374218	0.541232
ENSG00000273306	AC018690.1	antisense_RNA	other_ncRNA		0.217454	0.796817	FALSE	TRUE	FALSE	FALSE	-0.171142	0.267621	-0.138341	0.417752	0.520642	0.408191	0.572274	0.554023	1.09299	0.784201	1.0723	0.705118
ENSG00000273348	AC027449.1	lincRNA	long_ncRNA		0.66831	0.294716	FALSE	FALSE	TRUE	FALSE	0.538392	0.665867	1.13458	0.642344	0.620484	0.408191	0.331016	0.245932	0.237835	0.877409	0.374218	-0.298111
ENSG00000273361	AC021016.3	antisense_RNA	other_ncRNA		0.2737	0.673003	FALSE	TRUE	FALSE	TRUE	0.57528	-0.0759961	0.36725	0.417752	0.520642	-0.162729	0.872093	0.660928	0.430352	0.632024	0.374218	1.0684
ENSG00000273381	AL158071.4	lincRNA	long_ncRNA		0.52254	0.975924	FALSE	TRUE	FALSE	FALSE	0.57528	-0.284335	0.419601	0.836637	0.71386	0.874198	1.1202	1.10147	0.703216	0.735238	0.595734	1.59969
ENSG00000273424	AL008582.1	lincRNA	long_ncRNA			0.374031	FALSE	FALSE	FALSE	TRUE							-0.222286	0.554023	0.545761	0.577509	0.432867	0.356315
ENSG00000273437	AC108673.3	lincRNA	long_ncRNA		0.113205	0.544151	FALSE	TRUE	FALSE	FALSE	-0.0538418	-0.0759961	0.13649	0.151632	0.571427	-0.0504802	0.626773	0.897948	0.304903	-0.317126	0.996552	0.755856
ENSG00000273445	AC133644.2	antisense_RNA	other_ncRNA		0.0382457	-0.322589	FALSE	FALSE	TRUE	FALSE	-0.171142	0.106018	-0.923482	0.355681	0.235853	0.626546	-1.13127	0.245932	-0.453413	-0.0364252	-0.0387757	-0.521582
ENSG00000273454	AC112503.2	lincRNA	long_ncRNA		0.345912	0.323456	FALSE	FALSE	FALSE	TRUE	0.746775	0.317701	0.13649	0.222903	-0.0409568	0.692557	0.193349	0.313039	0.0935528	0.735238	0.249245	0.356315
ENSG00000273507	AL354809.1	lincRNA	long_ncRNA		0.290385	0.114175	TRUE	FALSE	TRUE	FALSE	0.500535	0.366102	0.197732	0.355681	0.171469	0.15079	0.193349	-0.146333	0.167497	-0.124061	0.11241	0.482188
ENSG00000273568	AC131009.3	sense_intronic	long_ncRNA		0.612368	0.738331	FALSE	FALSE	TRUE	FALSE	0.249813	0.586382	1.00352	0.924777	0.667927	0.241789	1.04214	0.760455	1.01502	0.877409	-0.20768	0.942646
ENSG00000273599	AL731571.1	antisense_RNA	other_ncRNA		0.600953	1.53853	FALSE	FALSE	FALSE	TRUE	0.957051	1.18071	0.656165	0.924777	0.171469	-0.284454	1.70547	1.71149	1.33682	1.33724	1.30988	1.83024
ENSG00000273619	AL121832.2	antisense_RNA	other_ncRNA		0.640292	1.05306	FALSE	FALSE	FALSE	TRUE	0.810045	0.812795	1.07054	0.790461	0.520642	-0.162729	0.626773	1.24585	0.752101	1.08706	1.03492	1.57164
ENSG00000273742	MIR6075	miRNA	short_ncRNA	microRNA 6075 [Source:HGNC Symbol;Acc:HGNC:50198]		0.343695	FALSE	FALSE	FALSE	TRUE							0.456682	0.608465	-0.0667788	0.268956	0.374218	0.420624
ENSG00000273855	AC020658.5	sense_intronic	long_ncRNA		-0.0533395	0.834097	FALSE	FALSE	FALSE	TRUE	0.249813	0.366102	0.256479	-0.86702	-0.0409568	-0.284454	0.456682	1.34538	0.88954	1.12557	0.646179	0.541232
ENSG00000273951	AL031667.3	sense_intronic	long_ncRNA		-0.256483	0.505013	FALSE	TRUE	FALSE	TRUE	-0.1113	-0.821162	-0.0645712	0.151632	0.0333818	-0.726881	0.456682	0.497444	0.368991	0.461881	0.489224	0.755856
ENSG00000274070	CASTOR2	protein_coding	other_protein_coding	cytosolic arginine sensor for mTORC1 subunit 2 [Source:HGNC Symbol;Acc:HGNC:37073]	0.453548	2.51724	FALSE	FALSE	FALSE	TRUE	0.338317	0.544935	0.896764	0.355681	-0.0409568	0.626546	2.47276	2.67366	2.58616	2.44824	2.30828	2.61437
ENSG00000274104	AC020910.4	lincRNA	long_ncRNA		-0.175955	-0.0836043	FALSE	FALSE	FALSE	TRUE	0.294744	-0.211494	-0.478147	0.290819	-0.0409568	-0.910698	-0.429104	-0.445842	-0.694121	0.461881	0.249245	0.356315
ENSG00000274105	AC084824.3	sense_intronic	long_ncRNA		-0.0843696	0.720979	FALSE	TRUE	FALSE	TRUE	0.338317	0.161921	-0.138341	-0.726107	-0.383798	0.241789	1.00147	0.71155	0.799384	0.461881	0.595734	0.755856
ENSG00000274213	AC015912.3	lincRNA	long_ncRNA		1.17033	1.22055	TRUE	FALSE	FALSE	FALSE	1.21256	0.704025	0.419601	1.84239	1.57364	1.26977	1.33183	1.31296	0.0935528	1.36969	1.64364	1.57164
ENSG00000274259	AL662799.1	antisense_RNA	other_ncRNA		0.248594	0.296628	FALSE	TRUE	TRUE	FALSE	0.338317	0.106018	0.00560915	0.222903	0.667927	0.15079	0.515636	0.377162	0.430352	0.336172	-0.300178	0.420624
ENSG00000274270	AL137060.1	sense_intronic	long_ncRNA		0.967721	1.17064	FALSE	FALSE	FALSE	TRUE	1.0119	0.881003	1.1959	1.3637	1.30016	0.053662	1.04214	0.897948	0.88954	1.68539	1.40083	1.108
ENSG00000274272	AC069281.2	processed_transcript	other_ncRNA		0.103727	2.33351	FALSE	TRUE	FALSE	TRUE	0.0546345	-0.442075	0.518928	0.417752	0.235853	-0.162729	2.17654	2.39264	2.33659	2.0877	2.33927	2.66834
ENSG00000274275	AC009831.4	sense_intronic	long_ncRNA		0.187542	0.417222	FALSE	FALSE	FALSE	TRUE	-0.0538418	0.317701	0.470119	0.642344	0.0333818	-0.284454	-0.129027	0.313039	0.48921	0.577509	0.831976	0.420624
ENSG00000274322	AL136531.2	protein_coding	other_protein_coding			1.0005	FALSE	TRUE	FALSE	TRUE							0.959622	1.34538	0.799384	1.0475	1.30988	0.541232
ENSG00000274376	ADAMTS7P1	transcribed_unprocessed_pseudogene	pseudogene	ADAMTS7 pseudogene 1 [Source:HGNC Symbol;Acc:HGNC:49407]	-0.0361138	1.51527	FALSE	TRUE	FALSE	TRUE	-0.171142	-0.211494	0.256479	0.151632	-0.483946	0.241789	1.70547	1.49737	1.30441	1.40142	1.40083	1.7821
ENSG00000274425	AC114271.1	antisense_RNA	other_ncRNA		-0.0972015	0.984271	FALSE	TRUE	FALSE	TRUE	-0.171142	-0.0127386	-0.298262	0.151632	-0.202217	-0.0504802	0.729958	0.554023	1.20257	1.36969	0.595734	1.45366
ENSG00000274512	TBC1D3L	protein_coding	other_protein_coding	TBC1 domain family member 3L [Source:HGNC Symbol;Acc:HGNC:51246]	-0.39422	0.844833	FALSE	TRUE	FALSE	TRUE	-0.965793	-0.211494	0.197732	-0.174937	-0.483946	-0.726881	1.19424	0.982831	0.48921	0.831558	0.543462	1.02769
ENSG00000274525	AC008443.7	unprocessed_pseudogene	pseudogene		-0.122484	0.178095	FALSE	TRUE	FALSE	FALSE	0.778757	0.412931	0.00560915	-1.39777	-0.483946	-0.0504802	0.826253	0.760455	0.932589	-0.540079	-0.505123	-0.405524
ENSG00000274588	DGKK	protein_coding	other_protein_coding	diacylglycerol kinase kappa [Source:HGNC Symbol;Acc:HGNC:32395]	0.492338	0.408811	TRUE	FALSE	FALSE	FALSE	0.611249	0.366102	0.197732	0.966907	0.758376	0.053662	0.679288	0.10156	0.600178	0.0461907	0.543462	0.482188
ENSG00000274602	PI4KAP1	transcribed_unprocessed_pseudogene	pseudogene	phosphatidylinositol 4-kinase alpha pseudogene 1 [Source:HGNC Symbol;Acc:HGNC:33576]	0.37915	1.39224	FALSE	TRUE	FALSE	FALSE	-0.0538418	0.586382	-0.138341	1.19672	0.356594	0.327388	1.1202	1.6084	1.01502	1.63289	1.61859	1.35837
ENSG00000274717	AL049757.1	processed_pseudogene	pseudogene			1.26491	FALSE	TRUE	FALSE	TRUE							1.00147	1.17546	1.13045	1.49263	1.10873	1.68071
ENSG00000274987	AC092794.1	antisense_RNA	other_ncRNA		0.628172	0.389631	FALSE	TRUE	FALSE	FALSE	0.155522	0.665867	0.0725333	0.534414	1.20687	1.13382	0.395217	0.175552	0.652617	0.336172	0.489224	0.289005
ENSG00000275022	MIR6753	miRNA	short_ncRNA	microRNA 6753 [Source:HGNC Symbol;Acc:HGNC:50255]		0.699833	FALSE	TRUE	FALSE	TRUE							0.456682	0.497444	0.752101	1.30405	0.432867	0.755856
ENSG00000275092	AL031710.2	sense_intronic	long_ncRNA			0.876697	FALSE	TRUE	FALSE	TRUE							1.26468	0.608465	0.932589	0.784201	1.0723	0.597955
ENSG00000275371	AC012645.4	antisense_RNA	other_ncRNA		0.524388	1.00006	FALSE	TRUE	FALSE	FALSE	0.380614	0.458287	0.00560915	0.355681	0.96242	0.983715	0.263824	0.853558	0.304903	1.55038	1.51382	1.51386
ENSG00000275401	AL391095.3	lincRNA	long_ncRNA			0.382224	FALSE	TRUE	FALSE	FALSE							0.626773	0.245932	0.304903	0.198455	0.11241	0.804869
ENSG00000275426	AC253576.2	sense_intronic	long_ncRNA		0.150764	0.226573	FALSE	TRUE	FALSE	FALSE	0.538392	0.0478615	-0.138341	0.355681	-0.591569	0.692557	0.193349	0.313039	0.545761	0.124331	0.0387968	0.144162
ENSG00000275437	AL121832.3	sense_intronic	long_ncRNA			1.51715	FALSE	TRUE	FALSE	TRUE							1.33183	1.46823	1.67776	1.49263	1.61859	1.51386
ENSG00000275457	AL117332.1	antisense_RNA	other_ncRNA		0.532236	0.177489	TRUE	FALSE	TRUE	FALSE	0.338317	0.458287	0.518928	0.836637	0.71386	0.327388	0.119254	0.660928	-0.0667788	0.400396	0.249245	-0.298111
ENSG00000275485	AL512652.1	sense_intronic	long_ncRNA		0.413424	0.0384021	TRUE	FALSE	FALSE	FALSE	0.538392	0.586382	0.312927	0.417752	0.571427	0.053662	0.0411471	-0.561297	0.48921	-0.0364252	-0.300178	0.597955
ENSG00000275491	LINC01730	lincRNA	long_ncRNA	long intergenic non-protein coding RNA 1730 [Source:HGNC Symbol;Acc:HGNC:52518]	-0.19182	0.341853	FALSE	FALSE	FALSE	TRUE	-0.594108	-0.619203	0.470119	-0.47987	0.356594	-0.284454	0.572274	-0.0588827	0.368991	0.268956	0.543462	0.356315
ENSG00000275538	RNVU1-19	snRNA	short_ncRNA	RNA, variant U1 small nuclear 19 [Source:HGNC Symbol;Acc:HGNC:48324]	0.156499	0.248829	FALSE	FALSE	TRUE	FALSE	-0.438929	-1.50073	-0.0645712	1.00784	0.801559	1.13382	-0.222286	0.313039	-0.346616	0.831558	0.11241	0.804869
ENSG00000275613	AC243830.1	lincRNA	long_ncRNA		-1.05329	-0.343389	FALSE	FALSE	FALSE	TRUE	-1.62626	-1.18962	-2.36905	-0.00243176	0.235853	-1.36823	-0.429104	-2.14567	-0.568753	0.198455	0.595734	0.289005
ENSG00000275693	FAS-AS1	misc_RNA	other_ncRNA	FAS antisense RNA 1 conserved region [Source:RFAM;Acc:RF02116]	0.960591	0.581478	FALSE	FALSE	TRUE	FALSE	0.714068	1.23384	1.25472	0.88138	0.923855	0.75568	1.1202	0.554023	0.932589	-0.124061	0.787721	0.2184
ENSG00000275743	TRBV14	TR_V_gene	TCR/IG		1.98795	1.63412	FALSE	FALSE	TRUE	FALSE	3.53707	3.46845	3.5461	0.477262	0.571427	0.327388	3.42761	3.47552	3.18448	-0.540079	0.0387968	0.2184
ENSG00000275772	AC244157.2	processed_pseudogene	pseudogene		-0.218889		FALSE	FALSE	TRUE	FALSE	-0.678442	-1.50073	-0.478147	0.290819	0.297486	0.75568
ENSG00000275793	RIMBP3	protein_coding	other_protein_coding	RIMS binding protein 3 [Source:HGNC Symbol;Acc:HGNC:29344]	0.404298	0.706317	FALSE	FALSE	FALSE	TRUE	0.538392	0.366102	0.312927	-0.0861074	0.667927	0.626546	0.331016	1.02347	0.48921	1.00682	0.489224	0.898166
ENSG00000275927	AC009152.1	sense_intronic	long_ncRNA		0.398387	0.761392	FALSE	FALSE	TRUE	FALSE	0.57528	0.412931	0.312927	0.417752	0.520642	0.15079	1.04214	0.71155	0.752101	0.921847	0.996552	0.144162
ENSG00000276007	AC079414.3	sense_intronic	long_ncRNA		0.234557	0.158762	FALSE	TRUE	TRUE	FALSE	-0.0538418	0.317701	0.00560915	0.355681	0.297486	0.484707	0.515636	0.660928	0.304903	-0.124061	-0.300178	-0.104658
ENSG00000276073	AL034549.2	lincRNA	long_ncRNA		0.478345	0.227862	TRUE	FALSE	TRUE	FALSE	0.680603	0.412931	0.36725	0.417752	0.235853	0.75568	0.331016	0.438557	-0.0667788	0.336172	0.432867	-0.104658
ENSG00000276105	KCNQ1OT1_2	misc_RNA	other_ncRNA	KCNQ1 overlapping transcript 1 conserved region 2 [Source:RFAM;Acc:RF01947]	-0.247789	0.748716	FALSE	TRUE	FALSE	TRUE	0.421705	-0.527922	-0.478147	0.222903	-0.707872	-0.417403	0.515636	0.71155	1.01502	0.964958	0.432867	0.852272
ENSG00000276216	AC245014.3	lincRNA	long_ncRNA		0.867151	0.871469	FALSE	FALSE	TRUE	FALSE	1.09045	0.847302	0.470119	0.477262	1.38778	0.929996	1.22989	0.853558	0.799384	1.12557	0.11241	1.108
ENSG00000276281	RN7SL126P	misc_RNA	other_ncRNA	RNA, 7SL, cytoplasmic 126, pseudogene [Source:HGNC Symbol;Acc:HGNC:46142]	0.875724	0.972057	TRUE	FALSE	FALSE	TRUE	1.52692	1.15339	1.69786	0.924777	0.235853	-0.284454	-0.321992	-0.0588827	1.01502	0.877409	1.14426	3.17653
ENSG00000276337	AC105429.1	sense_intronic	long_ncRNA		0.752939	1.10277	FALSE	TRUE	FALSE	FALSE	0.57528	0.106018	1.03742	0.836637	1.26973	0.692557	1.0817	0.897948	1.13045	1.16307	1.40083	0.942646
ENSG00000276390	AC004241.3	sense_intronic	long_ncRNA		0.909144	0.495554	TRUE	FALSE	FALSE	FALSE	0.500535	0.502262	0.656165	1.12411	1.23864	1.43315	-0.129027	0.438557	1.01502	0.784201	0.646179	0.2184
ENSG00000276494	KCNQ1OT1_3	misc_RNA	other_ncRNA	KCNQ1 overlapping transcript 1 conserved region 3 [Source:RFAM;Acc:RF01948]	-0.108057	0.241174	FALSE	TRUE	FALSE	FALSE	0.338317	-0.0759961	0.00560915	-0.269596	-0.483946	-0.162729	0.515636	0.608465	0.48921	-0.217366	0.249245	-0.198145
ENSG00000276570	AC010327.5	processed_transcript	other_ncRNA			0.959481	FALSE	TRUE	FALSE	TRUE							0.826253	0.660928	0.703216	1.0475	1.03492	1.48407
ENSG00000276573	AL442067.1	sense_intronic	long_ncRNA		0.282627		TRUE	FALSE	FALSE	FALSE	0.421705	0.317701	0.518928	0.0766556	0.0333818	0.327388
ENSG00000276651	AC007950.2	lincRNA	long_ncRNA		0.622286	0.657883	FALSE	FALSE	FALSE	TRUE	0.538392	0.704025	0.566139	0.0766556	0.667927	1.18058	0.395217	0.853558	0.48921	0.461881	1.45843	0.289005
ENSG00000276698	AL136295.6	lincRNA	long_ncRNA		0.0646392	0.781774	FALSE	TRUE	FALSE	TRUE	0.00141568	0.267621	0.36725	-0.370905	-0.119335	0.241789	0.515636	1.02347	0.932589	0.831558	0.489224	0.898166
ENSG00000276805	AL133216.2	transcribed_unprocessed_pseudogene	pseudogene		-0.523681	0.389521	FALSE	TRUE	FALSE	FALSE	0.249813	0.317701	-0.478147	-0.597741	-0.591569	-2.04214	0.626773	0.71155	0.368991	-0.4243	0.249245	0.804869
ENSG00000276814	AC004801.6	lincRNA	long_ncRNA		0.117394	0.328944	FALSE	FALSE	FALSE	TRUE	-0.0538418	-0.0127386	0.13649	-0.0861074	0.235853	0.484707	-0.129027	-0.0588827	0.845166	0.198455	0.313085	0.804869
ENSG00000276956	RN7SL769P	misc_RNA	other_ncRNA	RNA, 7SL, cytoplasmic 769, pseudogene [Source:HGNC Symbol;Acc:HGNC:46785]	0.173494	0.28828	TRUE	FALSE	FALSE	FALSE	0.778757	0.366102	1.03742	0.477262	-0.707872	-0.910698	-0.321992	-0.445842	-0.0667788	-0.4243	0.374218	2.61437
ENSG00000277007	AC096642.1	lincRNA	long_ncRNA		0.711116	0.44999	TRUE	FALSE	FALSE	FALSE	0.680603	0.544935	0.611854	0.742758	1.35916	0.327388	0.331016	0.023568	0.167497	0.735238	0.374218	1.0684
ENSG00000277089	AC243829.4	antisense_RNA	other_ncRNA		0.268589	0.456502	FALSE	FALSE	FALSE	TRUE	0.249813	1.00845	0.256479	-0.174937	-0.483946	0.75568	0.515636	0.941014	0.545761	0.268956	0.249245	0.2184
ENSG00000277152	AC110048.2	lincRNA	long_ncRNA		-0.334098	0.408721	FALSE	TRUE	FALSE	TRUE	0.421705	-1.18962	-0.0645712	-0.370905	-0.383798	-0.417403	0.395217	0.313039	0.430352	0.400396	0.694919	0.2184
ENSG00000277218	AL139123.1	sense_intronic	long_ncRNA		0.383888	0.334745	FALSE	FALSE	TRUE	FALSE	0.203438	-0.0127386	0.13649	0.477262	0.413375	1.0855	-0.0414322	0.438557	0.600178	0.684554	0.182449	0.144162
ENSG00000277232	GTSE1-AS1	lincRNA	long_ncRNA	GTSE1 antisense RNA 1 (head to head) [Source:HGNC Symbol;Acc:HGNC:27163]	0.201879	0.257153	TRUE	FALSE	FALSE	TRUE	0.203438	0.412931	0.419601	0.355681	0.104077	-0.284454	0.0411471	0.760455	-0.247183	0.520853	0.249245	0.2184
ENSG00000277233	Metazoa_SRP	misc_RNA	other_ncRNA	Metazoan signal recognition particle RNA [Source:RFAM;Acc:RF00017]	0.386899	0.577371	TRUE	FALSE	FALSE	FALSE	0.380614	0.704025	0.933233	0.290819	-0.0409568	0.053662	0.193349	0.175552	-0.346616	0.0461907	0.182449	3.2133
ENSG00000277246	AL157762.1	sense_intronic	long_ncRNA		0.450972	0.109818	TRUE	FALSE	FALSE	FALSE	0.870656	0.665867	0.611854	0.790461	-0.383798	0.15079	0.119254	-0.146333	0.0156131	0.268956	0.11241	0.289005
ENSG00000277449	CEBPB-AS1	antisense_RNA	other_ncRNA	CEBPB antisense RNA 1 [Source:HGNC Symbol;Acc:HGNC:51226]	0.512473	0.809272	FALSE	TRUE	FALSE	FALSE	-0.1113	0.317701	0.36725	0.742758	0.88423	0.874198	0.872093	0.660928	0.703216	0.400396	1.03492	1.18408
ENSG00000277586	NEFL	protein_coding	other_protein_coding	neurofilament light [Source:HGNC Symbol;Acc:HGNC:7739]	-0.21056	0.35364	FALSE	TRUE	FALSE	FALSE	-0.594108	-0.211494	0.566139	-0.269596	-0.591569	-0.162729	0.331016	0.608465	0.368991	0.336172	-0.120758	0.597955
ENSG00000277851	LINC02391	lincRNA	long_ncRNA	long intergenic non-protein coding RNA 2391 [Source:HGNC Symbol;Acc:HGNC:53318]	0.334728	-0.0907072	TRUE	FALSE	TRUE	FALSE	0.461658	0.161921	0.197732	0.477262	0.468005	0.241789	-0.0414322	-0.0588827	-0.453413	-0.317126	0.182449	0.144162
ENSG00000277948	uc_338	misc_RNA	other_ncRNA	TUC338 [Source:RFAM;Acc:RF02271]	0.367497	0.113227	TRUE	FALSE	FALSE	FALSE	0.338317	0.412931	0.197732	0.534414	0.667927	0.053662	-0.670614	0.608465	0.237835	0.268956	0.432867	-0.198145
ENSG00000277959	AL162274.2	antisense_RNA	other_ncRNA		0.19476	0.231834	FALSE	FALSE	TRUE	FALSE	-0.0538418	-0.821162	0.566139	0.477262	0.758376	0.241789	0.331016	0.660928	0.167497	0.735238	-0.399014	-0.104658
ENSG00000277999	AC009093.6	lincRNA	long_ncRNA		0.360181	0.286556	FALSE	FALSE	TRUE	FALSE	0.538392	0.215739	0.00560915	0.355681	0.171469	0.874198	0.0411471	0.438557	0.167497	0.632024	0.374218	0.065895
ENSG00000278002	AL627171.1	lincRNA	long_ncRNA		0.590151	0.813346	FALSE	TRUE	FALSE	TRUE	0.840669	0.812795	0.0725333	0.836637	0.104077	0.874198	1.04214	1.13894	0.703216	0.964958	0.432867	0.597955
ENSG00000278075	AC114341.1	lincRNA	long_ncRNA		0.08179	0.506556	FALSE	TRUE	FALSE	FALSE	0.611249	-0.716651	0.740902	-0.0861074	0.104077	-0.162729	0.193349	0.897948	0.545761	0.632024	0.874913	-0.104658
ENSG00000278196	IGLV2-8	IG_V_gene	TCR/IG	immunoglobulin lambda variable 2-8 [Source:HGNC Symbol;Acc:HGNC:5895]	0.786172	1.23339	FALSE	FALSE	FALSE	TRUE	1.21256	1.62049	1.1959	0.836637	-0.202217	0.053662	1.65392	1.66087	2.05424	0.461881	0.313085	1.25634
ENSG00000278236	uc_338	misc_RNA	other_ncRNA	TUC338 [Source:RFAM;Acc:RF02271]	0.349235	0.149085	FALSE	FALSE	TRUE	FALSE	0.461658	0.267621	0.13649	0.151632	0.520642	0.557369	-0.129027	0.497444	0.545761	0.0461907	0.0387968	-0.104658
ENSG00000278390	AL354696.2	antisense_RNA	other_ncRNA		0.509687	0.287211	FALSE	TRUE	TRUE	FALSE	0.10596	0.215739	0.0725333	0.355681	1.17438	1.13382	0.456682	0.245932	0.368991	0.577509	0.595734	-0.521582
ENSG00000278475	AC009464.1	sense_intronic	long_ncRNA		0.574934	0.221953	TRUE	FALSE	TRUE	FALSE	0.870656	0.317701	0.566139	0.742758	0.801559	0.15079	0.515636	0.10156	0.368991	0.400396	-0.120758	0.065895
ENSG00000278576	AL162171.3	sense_intronic	long_ncRNA		0.496283	0.810134	FALSE	TRUE	FALSE	FALSE	0.380614	0.317701	0.13649	0.589388	0.468005	1.0855	0.572274	0.71155	0.974391	1.0475	0.957135	0.597955
ENSG00000278700	Metazoa_SRP	misc_RNA	other_ncRNA	Metazoan signal recognition particle RNA [Source:RFAM;Acc:RF00017]		0.260191	FALSE	TRUE	FALSE	FALSE							0.263824	0.982831	0.368991	0.268956	-0.744081	0.420624
ENSG00000278867	AC090616.7	TEC	pseudogene		-0.312873	0.234757	FALSE	FALSE	FALSE	TRUE	0.249813	-0.36105	-0.478147	-0.174937	-0.202217	-0.910698	-0.222286	0.245932	-0.154163	0.520853	0.313085	0.705118
ENSG00000278876	AC145207.9	TEC	pseudogene			0.410229	FALSE	FALSE	FALSE	TRUE							0.729958	0.438557	0.167497	0.268956	0.374218	0.482188
ENSG00000278917	AC006213.6	TEC	pseudogene		0.914487	1.10218	TRUE	FALSE	FALSE	FALSE	0.957051	1.06818	1.33869	0.417752	0.571427	1.13382	-0.222286	1.31296	0.752101	1.78498	1.17894	1.80637
ENSG00000278959	AC006378.2	TEC	pseudogene		-0.0854477	0.475564	FALSE	TRUE	FALSE	TRUE	-0.298831	0.412931	0.0725333	-0.0861074	0.297486	-0.910698	0.456682	0.497444	0.600178	0.520853	0.489224	0.289005
ENSG00000278983	AC048380.2	TEC	pseudogene		0.0592421	0.420667	FALSE	TRUE	FALSE	FALSE	0.338317	0.7412	-0.478147	0.290819	-0.119335	-0.417403	0.193349	0.438557	0.652617	0.400396	0.694919	0.144162
ENSG00000279024	AC112255.1	TEC	pseudogene		0.349269	-0.245429	FALSE	FALSE	TRUE	FALSE	0.746775	0.106018	-0.138341	0.151632	0.413375	0.816156	-0.321992	0.175552	-0.0667788	-0.317126	-0.744081	-0.198145
ENSG00000279058	AGAP14P	unprocessed_pseudogene	pseudogene	ArfGAP with GTPase domain, ankyrin repeat and PH domain 14, pseudogene [Source:HGNC Symbol;Acc:HGNC:23660]		0.212091	FALSE	FALSE	FALSE	TRUE							-0.222286	0.438557	-0.346616	0.400396	0.646179	0.356315
ENSG00000279066	HEXDC-IT1	sense_intronic	long_ncRNA		-0.0165771	0.470537	FALSE	TRUE	FALSE	TRUE	-0.1113	0.161921	-0.385403	-0.174937	0.356594	0.053662	0.572274	0.313039	0.237835	0.921847	0.489224	0.289005
ENSG00000279082	LINC01727	lincRNA	long_ncRNA	long intergenic non-protein coding RNA 1727 [Source:HGNC Symbol;Acc:HGNC:52515]	-0.0102314	0.108144	FALSE	TRUE	FALSE	FALSE	0.421705	0.106018	0.0725333	0.355681	0.104077	-1.1214	0.263824	0.71155	0.932589	0.268956	-0.880253	-0.647799
ENSG00000279086	AC073130.3	TEC	pseudogene		0.0859536	0.667555	FALSE	TRUE	FALSE	TRUE	0.203438	-0.36105	0.13649	-0.00243176	0.297486	0.241789	0.331016	0.853558	0.845166	0.831558	0.787721	0.356315
ENSG00000279108	AC008537.3	TEC	pseudogene		-0.429273	0.0850735	FALSE	FALSE	FALSE	TRUE	-0.1113	-1.6857	-0.298262	-0.86702	0.235853	0.15079	-0.429104	-0.146333	0.0156131	0.400396	0.249245	0.420624
ENSG00000279122	AC020763.2	TEC	pseudogene		-0.14998	0.670025	FALSE	TRUE	FALSE	TRUE	0.249813	-0.36105	-0.577265	0.222903	-0.383798	-0.0504802	0.395217	0.554023	0.88954	0.198455	0.874913	1.108
ENSG00000279141	LINC01451	lincRNA	long_ncRNA	long intergenic non-protein coding RNA 1451 [Source:NCBI gene;Acc:401561]	-0.260079	1.11177	FALSE	TRUE	FALSE	TRUE	-0.678442	-0.0127386	-0.385403	-0.370905	0.171469	-0.284454	1.33183	0.71155	0.845166	1.55038	1.2459	0.985795
ENSG00000279203	AC005785.2	TEC	pseudogene		0.0544303	0.513533	FALSE	FALSE	FALSE	TRUE	-0.171142	-0.36105	0.13649	0.290819	0.104077	0.327388	-0.0414322	0.660928	0.48921	0.784201	0.831976	0.356315
ENSG00000279233	AC122688.3	TEC	pseudogene		0.381856	1.03853	FALSE	TRUE	FALSE	FALSE	-0.1113	-0.211494	0.611854	0.790461	0.88423	0.327388	0.872093	0.853558	0.48921	1.33724	1.45843	1.22066
ENSG00000279267	AL078621.3	TEC	pseudogene		0.772925	0.372704	FALSE	FALSE	TRUE	FALSE	0.714068	1.03862	1.16557	0.790461	0.520642	0.408191	0.729958	0.377162	0.752101	0.0461907	0.11241	0.2184
ENSG00000279276	AC130454.1	TEC	pseudogene		0.727066	0.805851	FALSE	FALSE	TRUE	FALSE	1.06474	0.812795	0.781474	0.222903	1.07229	0.408191	1.19424	1.49737	0.932589	0.632024	0.595734	-0.0168627
ENSG00000279311	AC092999.1	TEC	pseudogene		0.0224567	0.524821	FALSE	FALSE	FALSE	TRUE	-0.678442	-0.284335	0.197732	0.534414	-0.119335	0.484707	0.729958	0.245932	0.0156131	0.684554	0.874913	0.597955
ENSG00000279315	AL158212.4	TEC	pseudogene			0.299351	FALSE	TRUE	FALSE	FALSE							0.193349	0.245932	0.600178	0.336172	-0.120758	0.541232
ENSG00000279328	AC073439.1	TEC	pseudogene		0.138241	1.76371	FALSE	TRUE	FALSE	TRUE	0.680603	0.366102	0.0725333	-0.0861074	-0.0409568	-0.162729	1.75525	1.8077	1.65223	1.57841	1.93494	1.85373
ENSG00000279333	AC096636.1	TEC	pseudogene		0.199267	0.0565169	TRUE	FALSE	FALSE	FALSE	0.203438	0.913935	0.566139	-0.597741	-0.0409568	0.15079	0.395217	-0.146333	-0.154163	0.400396	-0.300178	0.144162
ENSG00000279366	AC120349.2	TEC	pseudogene		0.643826	0.651913	TRUE	FALSE	FALSE	FALSE	0.778757	0.626672	0.419601	0.534414	0.468005	1.03551	0.119254	0.175552	0.88954	0.784201	0.957135	0.985795
ENSG00000279377	AC003973.3	TEC	pseudogene		0.433265	-0.135028	TRUE	FALSE	TRUE	FALSE	0.57528	0.317701	0.656165	0.151632	0.571427	0.327388	-0.129027	0.023568	-0.0667788	0.268956	-0.120758	-0.786127
ENSG00000279430	AL590560.3	TEC	pseudogene		0.498462	0.908958	FALSE	FALSE	FALSE	TRUE	0.380614	1.18071	0.896764	-0.0861074	0.468005	0.15079	1.0817	1.46823	1.20257	0.400396	0.595734	0.705118
ENSG00000279456	AL353763.1	TEC	pseudogene		0.64098	0.176851	TRUE	FALSE	TRUE	FALSE	0.714068	0.665867	0.312927	0.477262	0.801559	0.874198	0.263824	0.023568	0.0156131	0.461881	0.313085	-0.0168627
ENSG00000279520	AC093525.8	TEC	pseudogene			2.40338	FALSE	TRUE	FALSE	TRUE							2.24782	2.34534	2.45942	2.20022	2.51242	2.65504
ENSG00000279522	AC008536.3	TEC	pseudogene		0.722913	0.569248	FALSE	FALSE	FALSE	TRUE	0.928824	1.00845	0.968803	0.642344	0.0333818	0.75568	1.04214	0.660928	0.752101	0.198455	0.543462	0.2184
ENSG00000279573	AC134407.2	TEC	pseudogene		0.196034	1.06554	FALSE	TRUE	FALSE	TRUE	0.646342	-0.142155	0.36725	0.417752	0.171469	-0.284454	0.778909	1.02347	1.09299	1.19963	1.5931	0.705118
ENSG00000279611	AC012313.10	TEC	pseudogene			1.00579	FALSE	TRUE	FALSE	TRUE							0.826253	1.17546	0.703216	1.0475	0.957135	1.32515
ENSG00000279638	AC008873.1	TEC	pseudogene		0.389071	0.285904	FALSE	FALSE	FALSE	TRUE	0.0546345	0.366102	0.256479	-0.00243176	0.843487	0.816156	0.515636	-0.0588827	0.0156131	0.268956	0.432867	0.541232
ENSG00000279656	AL132780.4	TEC	pseudogene		0.268281	0.757371	FALSE	TRUE	FALSE	TRUE	0.203438	-0.0127386	0.0725333	0.534414	0.758376	0.053662	0.626773	0.175552	1.16696	1.0475	0.874913	0.652531
ENSG00000279689	AC022400.8	TEC	pseudogene		0.158871	1.17256	FALSE	TRUE	FALSE	TRUE	0.338317	0.366102	0.13649	0.477262	-0.202217	-0.162729	1.22989	1.02347	1.05453	1.40142	1.03492	1.29116
ENSG00000279693	AC099521.3	TEC	pseudogene		-0.200906	1.82385	FALSE	TRUE	FALSE	TRUE	-0.594108	0.0478615	0.256479	0.0766556	-0.707872	-0.284454	1.73058	2.39264	1.97408	1.60591	1.66826	1.57164
ENSG00000279700	AC131212.2	TEC	pseudogene			0.674176	FALSE	TRUE	FALSE	TRUE							0.778909	1.02347	0.48921	0.268956	0.831976	0.652531
ENSG00000279766	AC067931.1	TEC	pseudogene		-0.135928	0.636115	FALSE	TRUE	FALSE	TRUE	-0.514433	-0.142155	0.611854	-0.00243176	-0.483946	-0.284454	0.515636	0.313039	0.237835	0.735238	1.0723	0.942646
ENSG00000279803	AC009090.5	TEC	pseudogene			0.631136	FALSE	FALSE	FALSE	TRUE							0.872093	-0.686801	1.09299	0.964958	0.787721	0.755856
ENSG00000279814	AC010997.6	TEC	pseudogene		0.427264	0.554309	FALSE	TRUE	FALSE	FALSE	0.421705	0.812795	0.00560915	0.534414	0.0333818	0.75568	0.729958	0.660928	0.652617	0.877409	-0.300178	0.705118
ENSG00000279845	AC097372.3	TEC	pseudogene		0.939891	0.337251	TRUE	FALSE	TRUE	FALSE	0.778757	0.812795	1.10291	0.589388	0.88423	1.47126	0.456682	0.438557	-0.0667788	0.400396	0.0387968	0.755856
ENSG00000279861	AC073548.1	TEC	pseudogene		-0.13682	1.29634	FALSE	TRUE	FALSE	TRUE	-0.514433	-0.284335	-0.385403	0.355681	0.571427	-0.563859	1.396	1.17546	1.39954	1.16307	1.0723	1.57164
ENSG00000279942	AL353597.3	TEC	pseudogene		-0.263648		TRUE	FALSE	FALSE	FALSE	0.203438	0.215739	0.470119	-0.726107	-0.834379	-0.910698
ENSG00000279943	FLJ38576	TEC	pseudogene	uncharacterized LOC651430 [Source:NCBI gene;Acc:651430]	1.16034	0.85094	FALSE	FALSE	TRUE	FALSE	1.0119	1.18071	1.54129	1.26585	1.26973	0.692557	1.45743	1.31296	1.16696	-0.4243	0.787721	0.804869
ENSG00000279977	AC008764.10	TEC	pseudogene		0.146315	1.39578	FALSE	TRUE	FALSE	TRUE	0.294744	0.215739	0.0725333	0.355681	0.356594	-0.417403	1.1577	1.43848	1.48878	1.49263	1.54073	1.25634
ENSG00000280003	AC097637.2	TEC	pseudogene		0.40578	0.525899	TRUE	FALSE	FALSE	TRUE	0.900033	0.704025	0.699156	0.222903	-0.0409568	-0.0504802	0.916521	0.10156	0.430352	0.461881	0.489224	0.755856
ENSG00000280007	AC008079.2	antisense_RNA	other_ncRNA		-0.0915313	0.152079	FALSE	TRUE	FALSE	FALSE	0.500535	0.161921	0.00560915	-0.269596	-0.383798	-0.563859	0.395217	0.438557	0.932589	-0.217366	-0.61966	-0.0168627
ENSG00000280010	AP001350.2	TEC	pseudogene		0.737997	0.473719	TRUE	FALSE	FALSE	FALSE	0.778757	0.502262	1.07054	0.477262	0.843487	0.75568	0.119254	0.175552	0.600178	0.400396	0.742066	0.804869
ENSG00000280046	AC104581.4	TEC	pseudogene		-0.308657	-0.264957	FALSE	TRUE	FALSE	FALSE	0.00141568	-0.0127386	-1.37993	0.222903	-0.834379	0.15079	0.193349	0.377162	0.304903	-1.127	-0.399014	-0.939138
ENSG00000280071	FP565260.6	protein_coding	other_protein_coding			0.690585	FALSE	TRUE	FALSE	TRUE							1.00147	0.554023	0.600178	0.735238	0.831976	0.420624
ENSG00000280079	AC011447.7	TEC	pseudogene		0.240679	0.301411	FALSE	TRUE	TRUE	FALSE	0.0546345	-0.211494	-0.0645712	0.589388	0.667927	0.408191	0.263824	0.377162	0.237835	0.632024	0.595734	-0.298111
ENSG00000280159	AC016583.1	TEC	pseudogene		0.933837	0.58098	TRUE	FALSE	FALSE	FALSE	1.14054	0.946132	0.699156	0.924777	0.96242	0.929996	0.331016	-0.146333	0.304903	0.831558	1.17894	0.985795
ENSG00000280161	AC022413.1	TEC	pseudogene		0.471134	0.503331	TRUE	FALSE	FALSE	TRUE	0.461658	0.626672	0.256479	-0.174937	0.571427	1.0855	-0.0414322	0.554023	0.703216	0.735238	0.313085	0.755856
ENSG00000280163	AC040160.2	TEC	pseudogene		-0.252797	1.485	FALSE	TRUE	FALSE	TRUE	-0.233575	0.366102	0.312927	-0.00243176	-0.591569	-1.36823	1.33183	1.34538	1.54535	1.60591	1.40083	1.68071
ENSG00000280232	AL589666.2	TEC	pseudogene		0.557996	0.407657	FALSE	FALSE	TRUE	FALSE	0.00141568	0.913935	0.00560915	0.355681	0.801559	1.26977	0.515636	0.10156	0.430352	0.877409	0.0387968	0.482188
ENSG00000280239	AC011498.7	TEC	pseudogene		0.185458	0.744736	FALSE	TRUE	FALSE	TRUE	0.538392	-0.0127386	0.36725	-0.370905	0.0333818	0.557369	1.19424	0.497444	1.13045	0.735238	0.313085	0.597955
ENSG00000280351	AC127496.7	TEC	pseudogene		-0.0179588	1.30822	FALSE	TRUE	FALSE	TRUE	0.155522	-0.142155	0.419601	-0.370905	-0.119335	-0.0504802	0.916521	1.17546	1.23732	1.46286	1.42992	1.6272
ENSG00000280365	AC021766.1	TEC	pseudogene		-0.190853	0.444952	FALSE	TRUE	FALSE	FALSE	0.10596	0.215739	0.470119	-0.726107	-0.483946	-0.726881	0.515636	0.807757	0.430352	0.520853	0.0387968	0.356315
ENSG00000280384	FP325332.1	sense_intronic	long_ncRNA		0.262696	0.602155	FALSE	TRUE	FALSE	TRUE	-0.0538418	0.777442	0.256479	0.290819	0.468005	-0.162729	0.916521	0.438557	0.600178	0.632024	0.543462	0.482188
ENSG00000280387	AL109806.1	TEC	pseudogene		0.0916219	1.375	FALSE	TRUE	FALSE	TRUE	-0.298831	0.544935	0.36725	-0.269596	-0.202217	0.408191	1.36427	1.40811	1.59978	1.16307	1.45843	1.25634
ENSG00000280401	AC022532.1	TEC	pseudogene			0.805882	FALSE	TRUE	FALSE	TRUE							0.916521	0.497444	0.752101	1.0475	0.91661	0.705118
ENSG00000280434	AL031595.3	sense_overlapping	long_ncRNA		0.584313	1.95928	FALSE	FALSE	FALSE	TRUE	0.203438	1.00845	0.656165	0.693425	1.10713	-0.162729	1.87265	1.7604	1.95333	1.83232	2.22775	2.10922
ENSG00000280543	ASAP1-IT2	sense_intronic	long_ncRNA	ASAP1 intronic transcript 2 [Source:HGNC Symbol;Acc:HGNC:48917]	0.4411	1.35412	FALSE	TRUE	FALSE	FALSE	0.421705	0.458287	0.0725333	0.417752	0.520642	0.75568	1.36427	1.6084	1.59978	1.27008	1.42992	0.852272
ENSG00000280604	AJ239328.1	sense_overlapping	long_ncRNA		-0.190735	0.128481	FALSE	TRUE	FALSE	FALSE	0.155522	0.106018	0.611854	0.0766556	-0.973055	-1.1214	0.729958	0.554023	0.368991	-0.665967	-0.505123	0.289005
ENSG00000280670	CCDC163	protein_coding	other_protein_coding	coiled-coil domain containing 163 [Source:HGNC Symbol;Acc:HGNC:27003]	1.04523	2.31738	FALSE	TRUE	FALSE	FALSE	0.810045	-0.0127386	1.16557	1.2317	1.49689	1.5799	2.12067	1.91959	1.93227	2.57886	2.7385	2.61437
ENSG00000281831	HCP5B	lincRNA	long_ncRNA	HLA complex P5B (non-protein coding) [Source:NCBI gene;Acc:352990]	-0.378305	-0.754058	FALSE	FALSE	TRUE	FALSE	-1.32498	-1.6857	-2.36905	0.966907	0.96242	1.18058	-2.13576	-1.3387	-2.56339	-0.124061	0.694919	0.942646
ENSG00000282034	AC106886.5	protein_coding	other_protein_coding		0.5225	0.264703	TRUE	FALSE	FALSE	FALSE	0.203438	0.267621	0.740902	-0.269596	1.10713	1.0855	-0.0414322	0.438557	0.304903	0.124331	0.543462	0.2184
ENSG00000282431	TRBD1	TR_D_gene	TCR/IG		0.529959	0.646271	FALSE	FALSE	FALSE	TRUE	0.840669	1.03862	1.07054	-0.47987	0.468005	0.241789	0.729958	0.807757	0.752101	0.400396	0.646179	0.541232
ENSG00000282458	WASH5P	transcribed_processed_pseudogene	pseudogene	WAS protein family homolog 5 pseudogene [Source:NCBI gene;Acc:375690]	-0.481913	0.148768	FALSE	FALSE	FALSE	TRUE	-1.19506	-1.18962	-1.37993	0.151632	0.88423	-0.162729	-1.32456	-0.976237	-1.15282	1.30405	1.30988	1.73229
ENSG00000282651	IGHV5-10-1	IG_V_gene	TCR/IG	Immunoglobulin heavy variable 5-10-1 [Source:UniProtKB/Swiss-Prot;Acc:A0A0J9YXX1]	0.299972	0.272633	FALSE	FALSE	TRUE	FALSE	-0.233575	0.215739	0.312927	0.642344	0.235853	0.626546	0.331016	-0.0588827	0.600178	-0.317126	0.182449	0.898166
ENSG00000282870	FRG1DP	unprocessed_pseudogene	pseudogene	FSHD region gene 1 family member D, pseudogene [Source:HGNC Symbol;Acc:HGNC:51763]	-0.95075	-1.30942	FALSE	FALSE	TRUE	FALSE	-2.52725	-1.50073	-3.34754	0.642344	0.620484	0.408191	-3.1448	-2.56042	-3.1448	0.577509	0.432867	-0.0168627
ENSG00000282936	AC004706.4	protein_coding	other_protein_coding		0.0623494	0.830808	FALSE	TRUE	FALSE	TRUE	0.00141568	-0.0759961	0.13649	0.222903	0.999981	-0.910698	0.916521	1.063	0.430352	0.784201	1.03492	0.755856
ENSG00000282977	PCBP2-OT1	non_coding	other_ncRNA	PCBP2 overlapping transcript 1 [Source:HGNC Symbol;Acc:HGNC:49150]		0.435147	FALSE	FALSE	FALSE	TRUE							0.193349	0.554023	0.0935528	0.735238	0.182449	0.852272
ENSG00000283041	AC008038.1	processed_pseudogene	pseudogene		0.965836	0.58217	TRUE	FALSE	FALSE	FALSE	0.984736	0.704025	0.933233	0.966907	1.07229	1.13382	-0.0414322	0.313039	1.01502	0.877409	0.182449	1.14654
ENSG00000283499	U6	snRNA	short_ncRNA	U6 spliceosomal RNA [Source:RFAM;Acc:RF00026]	0.639311	0.652282	FALSE	FALSE	TRUE	FALSE	0.500535	0.704025	0.518928	0.642344	0.843487	0.626546	0.778909	1.063	0.845166	0.632024	0.11241	0.482188
ENSG00000283674	AC068587.6	processed_transcript	other_ncRNA		0.381431	0.242678	TRUE	FALSE	FALSE	FALSE	0.746775	0.544935	0.419601	-0.0861074	0.71386	-0.0504802	0.456682	0.313039	-0.154163	0.400396	0.374218	0.065895
ENSG00000283696	AL592295.4	lincRNA	long_ncRNA		0.203582	0.665166	FALSE	TRUE	FALSE	TRUE	0.646342	0.412931	0.0725333	0.0766556	0.297486	-0.284454	0.729958	0.760455	0.430352	0.684554	0.787721	0.597955
ENSG00000284138	AC099795.2	processed_pseudogene	pseudogene			0.537537	FALSE	TRUE	FALSE	FALSE							0.572274	0.660928	0.703216	0.831558	0.313085	0.144162
ENSG00000284292	AC004922.1	protein_coding	other_protein_coding		-0.0856469	0.240339	TRUE	FALSE	FALSE	FALSE	0.538392	0.161921	0.312927	-1.39777	0.0333818	-0.162729	0.572274	0.023568	0.48921	-0.0364252	0.249245	0.144162
ENSG00000284657	AL031432.5	lincRNA	long_ncRNA		0.883446	0.602852	TRUE	FALSE	FALSE	FALSE	0.461658	0.412931	1.22561	1.00784	1.10713	1.0855	0.872093	0.023568	-0.0667788	0.684554	0.957135	1.14654
ENSG00000284734	AC099063.4	antisense_RNA	other_ncRNA		0.777441	0.57643	TRUE	FALSE	FALSE	FALSE	0.928824	0.704025	1.00352	1.26585	0.520642	0.241789	0.119254	0.608465	0.48921	0.577509	0.595734	1.0684
ENSG00000284747	AL034417.4	antisense_RNA	other_ncRNA		0.304295	0.963328	FALSE	TRUE	FALSE	FALSE	-0.0538418	-0.284335	-0.0645712	0.290819	0.667927	1.26977	0.572274	1.02347	0.88954	1.27008	0.91661	1.108

## Sheet: Hgb counts included
GeneId	GeneName	gene_type	BiotypeCategory	gene_description	logcpm_mean_G	logcpm_mean_RZG	detect_gz_c1	detect_rgz_c1	detect_gz_c2	detect_rgz_c2	log2cpm_G_C1_1	log2cpm_G_C1_2	log2cpm_G_C1_3	log2cpm_G_C2_1	log2cpm_G_C2_2	log2cpm_G_C2_3	log2cpm_RZG_C1_1	log2cpm_RZG_C1_2	log2cpm_RZG_C1_3	log2cpm_RZG_C2_1	log2cpm_RZG_C2_2	log2cpm_RZG_C2_3
ENSG00000001630	CYP51A1	protein_coding	other_protein_coding	cytochrome P450 family 51 subfamily A member 1 [Source:HGNC Symbol;Acc:HGNC:2649]	0.282149		TRUE	FALSE	FALSE	FALSE	0.713685	0.626297	0.565813	0.641926	-0.290543	-0.564286
ENSG00000002745	WNT16	protein_coding	other_protein_coding	Wnt family member 16 [Source:HGNC Symbol;Acc:HGNC:16267]	1.29974	0.57317	FALSE	FALSE	TRUE	FALSE	1.73647	1.12517	1.5644	1.26543	1.0719	1.03507	0.762445	0.629566	0.94388	0.649029	0.0922735	0.361828
ENSG00000003096	KLHL13	protein_coding	other_protein_coding	kelch like family member 13 [Source:HGNC Symbol;Acc:HGNC:22931]	0.483061	-0.376662	TRUE	FALSE	TRUE	FALSE	0.155139	0.586007	0.3126	0.417334	0.801168	0.626116	-0.717245	-0.370417	0.20716	-0.0621781	-0.517631	-0.799663
ENSG00000003249	DBNDD1	protein_coding	other_protein_coding	dysbindin domain containing 1 [Source:HGNC Symbol;Acc:HGNC:28455]	-0.294999	0.79959	FALSE	TRUE	FALSE	TRUE	-0.514816	-0.619579	-1.06052	-0.0865238	0.103686	0.407761	0.762445	0.707568	0.622044	0.764592	0.881231	1.05966
ENSG00000004838	ZMYND10	protein_coding	other_protein_coding	zinc finger MYND-type containing 10 [Source:HGNC Symbol;Acc:HGNC:19412]	0.369877	0.639856	FALSE	FALSE	FALSE	TRUE	0.203054	0.54456	0.3126	0.74234	0.467614	-0.0509088	0.383658	0.885903	0.539609	0.649029	0.747258	0.633679
ENSG00000005102	MEOX1	protein_coding	other_protein_coding	mesenchyme homeobox 1 [Source:HGNC Symbol;Acc:HGNC:7013]		0.444667	FALSE	TRUE	FALSE	TRUE							0.606221	0.366535	0.152736	0.433119	0.434995	0.674395
ENSG00000005108	THSD7A	protein_coding	other_protein_coding	thrombospondin type 1 domain containing 7A [Source:HGNC Symbol;Acc:HGNC:22207]	0.326827	-0.142324	TRUE	FALSE	FALSE	FALSE	1.28076	0.977251	0.896438	-0.175353	0.103686	-1.12183	0.52127	0.103505	0.40639	-0.938177	-0.697021	-0.249913
ENSG00000005189	REXO5	protein_coding	other_protein_coding	RNA exonuclease 5 [Source:HGNC Symbol;Acc:HGNC:24661]	0.947154	0.349938	FALSE	FALSE	TRUE	FALSE	0.840286	1.09677	0.968478	0.924359	0.923464	0.929565	0.383658	0.629566	0.581415	0.233618	0.599559	-0.328188
ENSG00000005243	COPZ2	protein_coding	other_protein_coding	coatomer protein complex subunit zeta 2 [Source:HGNC Symbol;Acc:HGNC:19356]	0.295452	-0.118462	TRUE	FALSE	FALSE	FALSE	0.380231	0.317326	0.469792	-0.270012	0.467614	0.407761	0.177023	-0.370417	-0.0240588	-0.199865	-0.604539	0.311087
ENSG00000005513	SOX8	protein_coding	other_protein_coding	SRY-box 8 [Source:HGNC Symbol;Acc:HGNC:11203]	0.541065	0.431171	FALSE	TRUE	FALSE	FALSE	0.500152	0.81242	0.136162	0.74234	0.571036	0.484277	0.231522	0.317626	0.539609	0.649029	0.345093	0.504147
ENSG00000006638	TBXA2R	protein_coding	other_protein_coding	thromboxane A2 receptor [Source:HGNC Symbol;Acc:HGNC:11608]	0.711873	1.12096	FALSE	FALSE	FALSE	TRUE	1.11533	1.18033	0.968478	0.533996	0.757985	-0.284881	1.49978	0.91907	1.58118	0.938739	0.637925	1.14905
ENSG00000010030	ETV7	protein_coding	other_protein_coding	ETS variant 7 [Source:HGNC Symbol;Acc:HGNC:18160]	1.83159	1.38945	TRUE	FALSE	FALSE	FALSE	0.984353	0.91356	0.366923	2.97436	2.93578	2.81458	-0.131428	0.317626	0.359102	2.58846	2.52664	2.67633
ENSG00000021645	NRXN3	protein_coding	other_protein_coding	neurexin 3 [Source:HGNC Symbol;Acc:HGNC:8010]	0.944553	0.22773	TRUE	FALSE	FALSE	FALSE	0.155139	0.665492	0.698829	1.00742	1.6696	1.47083	-0.940065	-0.732977	-0.377496	1.17989	1.00381	1.23322
ENSG00000026036	RTEL1-TNFRSF6B	protein_coding	other_protein_coding	RTEL1-TNFRSF6B readthrough (NMD candidate) [Source:HGNC Symbol;Acc:HGNC:44095]	0.655945	1.13816	FALSE	FALSE	FALSE	TRUE	0.574897	0.70365	1.16524	0.693007	0.962029	-0.163157	1.1211	1.18756	0.878309	1.52401	1.08937	1.02859
ENSG00000029153	ARNTL2	protein_coding	other_protein_coding	aryl hydrocarbon receptor nuclear translocator like 2 [Source:HGNC Symbol;Acc:HGNC:18984]	1.2086	0.32604	FALSE	FALSE	TRUE	FALSE	1.44917	1.73512	1.41771	0.836218	0.883839	0.929565	0.646891	1.01423	0.975581	-0.273972	0.0922735	-0.498759
ENSG00000029993	HMGB3	protein_coding	other_protein_coding	high mobility group box 3 [Source:HGNC Symbol;Acc:HGNC:5004]	0.538271		TRUE	FALSE	TRUE	FALSE	0.746392	0.91356	0.565813	0.222486	0.297095	0.484277
ENSG00000037241	RPL26L1	protein_coding	other_protein_coding	ribosomal protein L26 like 1 [Source:HGNC Symbol;Acc:HGNC:17050]	0.646845	0.184116	TRUE	FALSE	FALSE	FALSE	0.574897	0.880628	0.419274	0.836218	0.843096	0.326958	-0.131428	0.267001	-0.299542	0.38577	0.249214	0.633679
ENSG00000037897	METTL1	protein_coding	other_protein_coding	methyltransferase like 1 [Source:HGNC Symbol;Acc:HGNC:7030]	0.952149	0.92585	FALSE	FALSE	FALSE	TRUE	1.32474	1.28471	1.22529	1.08596	0.843096	-0.0509088	0.936579	0.817191	1.09585	0.764592	0.881231	1.05966
ENSG00000038945	MSR1	protein_coding	other_protein_coding	macrophage scavenger receptor 1 [Source:HGNC Symbol;Acc:HGNC:7376]	2.15877	1.28115	TRUE	FALSE	FALSE	FALSE	1.3883	1.53802	1.41771	2.93247	2.87645	2.79968	0.120384	0.103505	0.66156	2.26122	2.37589	2.16434
ENSG00000041515	MYO16	protein_coding	other_protein_coding	myosin XVI [Source:HGNC Symbol;Acc:HGNC:29822]	-0.392726	-0.661911	TRUE	FALSE	FALSE	FALSE	0.778374	0.267245	0.256152	-1.02361	-0.591959	-2.04256	-0.0642363	-0.218417	0.310211	-1.52482	-1.14083	-1.33337
ENSG00000048342	CC2D2A	protein_coding	other_protein_coding	coiled-coil and C2 domain containing 2A [Source:HGNC Symbol;Acc:HGNC:29253]	-0.0663127		TRUE	FALSE	FALSE	FALSE	0.203054	0.54456	0.469792	-1.19878	-0.973445	0.556939
ENSG00000048462	TNFRSF17	protein_coding	other_protein_coding	TNF receptor superfamily member 17 [Source:HGNC Symbol;Acc:HGNC:11913]	0.558558	-0.310376	TRUE	FALSE	TRUE	FALSE	0.337934	0.317326	0.565813	0.58897	0.667536	0.873767	-0.131428	-0.955363	-0.961998	0.286138	-0.3581	0.258497
ENSG00000049768	FOXP3	protein_coding	other_protein_coding	forkhead box P3 [Source:HGNC Symbol;Acc:HGNC:6106]		0.238327	FALSE	FALSE	FALSE	TRUE							-3.50136e-05	-0.0809164	0.152736	0.478964	0.675298	0.203917
ENSG00000050327	ARHGEF5	protein_coding	other_protein_coding	Rho guanine nucleotide exchange factor 5 [Source:HGNC Symbol;Acc:HGNC:13209]	-0.0220791	0.601962	FALSE	TRUE	FALSE	TRUE	-0.367563	0.501886	0.3126	-0.867434	-0.119726	0.407761	0.564371	1.0446	0.152736	0.286138	0.599559	0.96437
ENSG00000050628	PTGER3	protein_coding	other_protein_coding	prostaglandin E receptor 3 [Source:HGNC Symbol;Acc:HGNC:9595]	-0.653532		TRUE	FALSE	FALSE	FALSE	0.203054	0.267245	0.197404	-2.2468	-0.973445	-1.36865
ENSG00000050730	TNIP3	protein_coding	other_protein_coding	TNFAIP3 interacting protein 3 [Source:HGNC Symbol;Acc:HGNC:19315]	1.17679	0.405325	TRUE	FALSE	FALSE	FALSE	0.500152	0.665492	0.565813	1.62239	1.75993	1.947	-0.617539	0.267001	-0.0240588	0.871581	1.00381	0.931154
ENSG00000057294	PKP2	protein_coding	other_protein_coding	plakophilin 2 [Source:HGNC Symbol;Acc:HGNC:9024]	0.676101	0.0707188	TRUE	FALSE	TRUE	FALSE	0.809662	0.457912	0.469792	0.790043	0.713469	0.815725	0.476842	0.588925	-0.0240588	-0.615575	0.0359223	-0.0377416
ENSG00000057468	MSH4	protein_coding	other_protein_coding	mutS homolog 4 [Source:HGNC Symbol;Acc:HGNC:7327]	0.563121	0.144159	TRUE	FALSE	TRUE	FALSE	0.500152	0.665492	0.197404	0.417334	0.843096	0.755249	0.120384	-0.0809164	0.0961777	0.433119	0.0922735	0.203917
ENSG00000059915	PSD	protein_coding	other_protein_coding	pleckstrin and Sec7 domain containing [Source:HGNC Symbol;Acc:HGNC:9507]	0.836677	0.704472	TRUE	FALSE	FALSE	TRUE	1.63531	1.03825	1.10259	0.924359	0.883839	-0.564286	0.0614305	0.817191	1.12441	0.72709	0.599559	0.897156
ENSG00000063180	CA11	protein_coding	other_protein_coding	carbonic anhydrase 11 [Source:HGNC Symbol;Acc:HGNC:1370]	-0.0996781	1.13593	FALSE	TRUE	FALSE	TRUE	-0.367563	0.047486	0.256152	-0.0028484	0.0329912	-0.564286	0.686447	0.9832	1.03697	1.26085	1.38838	1.45975
ENSG00000065717	TLE2	protein_coding	other_protein_coding	transducin like enhancer of split 2 [Source:HGNC Symbol;Acc:HGNC:11838]	0.411758	2.02907	FALSE	FALSE	FALSE	TRUE	0.380231	0.54456	0.518601	0.476844	0.713469	-0.163157	1.7063	1.96743	2.21999	1.97163	1.81404	2.495
ENSG00000065833	ME1	protein_coding	other_protein_coding	malic enzyme 1 [Source:HGNC Symbol;Acc:HGNC:6983]	0.747531	0.220168	FALSE	FALSE	TRUE	FALSE	1.01152	0.665492	0.419274	0.836218	0.467614	1.08507	0.383658	0.781568	0.152736	0.0635057	-0.0227196	-0.0377416
ENSG00000066468	FGFR2	protein_coding	other_protein_coding	fibroblast growth factor receptor 2 [Source:HGNC Symbol;Acc:HGNC:3689]	1.49424	0.821058	FALSE	FALSE	TRUE	FALSE	2.15714	2.03361	1.94972	1.04723	0.962029	0.815725	1.45467	1.72642	0.975581	0.233618	0.711727	-0.175668
ENSG00000066923	STAG3	protein_coding	other_protein_coding	stromal antigen 3 [Source:HGNC Symbol;Acc:HGNC:11356]	0.140181	0.203043	FALSE	TRUE	FALSE	FALSE	0.337934	0.81242	0.0722052	-0.726521	0.103686	0.24136	0.724946	0.160087	0.20716	0.0635057	0.390744	-0.328188
ENSG00000072163	LIMS2	protein_coding	other_protein_coding	LIM zinc finger domain containing 2 [Source:HGNC Symbol;Acc:HGNC:16084]	0.566563	1.34555	FALSE	FALSE	FALSE	TRUE	0.956668	1.23347	1.16524	0.151215	0.620093	-0.727306	0.969019	1.64946	1.28484	1.50197	1.57791	1.09008
ENSG00000072682	P4HA2	protein_coding	other_protein_coding	prolyl 4-hydroxylase subunit alpha 2 [Source:HGNC Symbol;Acc:HGNC:8547]	0.90224	0.240515	FALSE	FALSE	TRUE	FALSE	1.25826	0.880628	0.968478	0.966489	0.713469	0.626116	0.646891	0.41384	0.20716	0.433119	-0.284496	0.0265725
ENSG00000072840	EVC	protein_coding	other_protein_coding	EvC ciliary complex subunit 1 [Source:HGNC Symbol;Acc:HGNC:3497]	-0.0473321	0.504832	FALSE	FALSE	FALSE	TRUE	0.203054	-0.284711	-0.385733	0.533996	-0.591959	0.24136	0.476842	-0.0167873	0.20716	0.871581	0.8158	0.674395
ENSG00000075213	SEMA3A	protein_coding	other_protein_coding	semaphorin 3A [Source:HGNC Symbol;Acc:HGNC:10723]	0.512526	-0.153172	FALSE	FALSE	TRUE	FALSE	-0.367563	-0.142531	0.0722052	1.1963	1.44298	0.873767	-0.52428	-0.540338	-1.0874	0.433119	0.711727	0.0881415
ENSG00000075391	RASAL2	protein_coding	other_protein_coding	RAS protein activator like 2 [Source:HGNC Symbol;Acc:HGNC:9874]	0.679573	0.49803	FALSE	FALSE	FALSE	TRUE	0.68022	0.54456	0.698829	0.966489	1.23825	-0.0509088	0.476842	0.588925	0.581415	0.233618	0.848886	0.258497
ENSG00000075618	FSCN1	protein_coding	other_protein_coding	fascin actin-bundling protein 1 [Source:HGNC Symbol;Acc:HGNC:11148]	0.234642	1.01747	FALSE	FALSE	FALSE	TRUE	0.89965	0.412555	0.655839	-0.175353	0.0329912	-0.41783	1.33533	1.34228	1.60164	0.801144	0.390744	0.633679
ENSG00000075702	WDR62	protein_coding	other_protein_coding	WD repeat domain 62 [Source:HGNC Symbol;Acc:HGNC:24502]	0.228789	0.563663	FALSE	TRUE	FALSE	TRUE	0.00103259	-0.21187	0.655839	-0.270012	0.713469	0.484277	0.564371	0.588925	0.539609	0.566501	0.711727	0.410844
ENSG00000077152	UBE2T	protein_coding	other_protein_coding	ubiquitin conjugating enzyme E2 T [Source:HGNC Symbol;Acc:HGNC:25009]	0.374023	0.0107545	TRUE	FALSE	TRUE	FALSE	0.24943	0.161546	0.781148	0.290402	0.520252	0.24136	-0.0642363	-0.0809164	-0.0240588	-0.273972	0.249214	0.258497
[truncated: 1,632 more rows]
