# Supplementary material for: RNA-Seq of human whole blood: Evaluation of globin RNA depletion on Ribo-Zero library method
Source: Sci Rep. 2020 Apr 14;10:6271. doi: 10.1038/s41598-020-62801-6 (PMC7156519; doi:10.1038/s41598-020-62801-6)
Supplement: Supplementary file 6 — Supplementary Table S5 [file 41598_2020_62801_MOESM6_ESM.xlsx]

## Sheet: title, authors, table name
RNA‐Seq of human whole blood: Evaluation of globin RNA depletion on Ribo‐Zero library method
Christina A. Harrington, Suzanne S. Fei , Jessica Minnier , Lucia Carbone, Robert Searles, Brett Davis, Kimberly Ogle, Stephen R. Planck, James T. Rosenbaum, and Dongseok Choi
table name:	genelist_exp1_paired_RZGxGZ_signif_by_library

## Sheet: Info
column_name	description
GeneId	ensembl id
GeneName	gene name
gene_type	gene type
BiotypeCategory	biotype category
gene_description	gene description
ave_logcpm_RZG	average logCPM in RZG
ave_logcpm_GZ	average logCPM in GZ
logFC_paired	logFC(RZG/GZ) paired analysis experiment 1, from edgeR
PValue_paired	P-value from edgeR
FDR_paired	Benjamini Hochberg FDR
lib_up_in	which library has the higher average expression (positive logFC = up in RZG)

## Sheet: Hgb counts removed
GeneId	GeneName	gene_type	BiotypeCategory	gene_description	ave_logcpm_RZG	ave_logcpm_GZ	logFC_paired	PValue_paired	FDR_paired	lib_up_in
ENSG00000143774	GUK1	protein_coding	other_protein_coding	guanylate kinase 1 [Source:HGNC Symbol;Acc:HGNC:4693]	9.32026	10.2999	-0.980148	8.71452e-21	6.82422e-18	GZ
ENSG00000156508	EEF1A1	protein_coding	other_protein_coding	eukaryotic translation elongation factor 1 alpha 1 [Source:HGNC Symbol;Acc:HGNC:3189]	11.2662	11.8976	-0.631484	1.31227e-19	5.76471e-17	GZ
ENSG00000158578	ALAS2	protein_coding	other_protein_coding	5'-aminolevulinate synthase 2 [Source:HGNC Symbol;Acc:HGNC:397]	10.6689	11.2882	-0.619102	1.79277e-19	7.33855e-17	GZ
ENSG00000140988	RPS2	protein_coding	other_protein_coding	ribosomal protein S2 [Source:HGNC Symbol;Acc:HGNC:10404]	8.85628	9.71949	-0.865098	3.18599e-19	1.10352e-16	GZ
ENSG00000083845	RPS5	protein_coding	other_protein_coding	ribosomal protein S5 [Source:HGNC Symbol;Acc:HGNC:10426]	7.74676	8.5513	-0.807129	1.20456e-18	3.09933e-16	GZ
ENSG00000089157	RPLP0	protein_coding	other_protein_coding	ribosomal protein lateral stalk subunit P0 [Source:HGNC Symbol;Acc:HGNC:10371]	8.60575	9.30165	-0.696756	2.32375e-18	5.16704e-16	GZ
ENSG00000100300	TSPO	protein_coding	other_protein_coding	translocator protein [Source:HGNC Symbol;Acc:HGNC:1158]	6.71212	7.7148	-1.0072	7.85025e-18	1.45764e-15	GZ
ENSG00000140264	SERF2	protein_coding	other_protein_coding	small EDRK-rich factor 2 [Source:HGNC Symbol;Acc:HGNC:10757]	8.87517	9.6245	-0.74998	8.28257e-18	1.50684e-15	GZ
ENSG00000200312	RN7SKP255	misc_RNA	other_ncRNA	RNA, 7SK small nuclear pseudogene 255 [Source:HGNC Symbol;Acc:HGNC:45979]	3.04736	5.13174	-2.0908	1.40467e-17	2.32106e-15	GZ
ENSG00000168028	RPSA	protein_coding	other_protein_coding	ribosomal protein SA [Source:HGNC Symbol;Acc:HGNC:6502]	7.81167	8.48751	-0.679568	2.10387e-17	3.00737e-15	GZ
ENSG00000170889	RPS9	protein_coding	other_protein_coding	ribosomal protein S9 [Source:HGNC Symbol;Acc:HGNC:10442]	8.23746	8.88578	-0.64922	2.10343e-17	3.00737e-15	GZ
ENSG00000162244	RPL29	protein_coding	other_protein_coding	ribosomal protein L29 [Source:HGNC Symbol;Acc:HGNC:10331]	7.51912	8.19611	-0.680267	2.2206e-17	3.12462e-15	GZ
ENSG00000187608	ISG15	protein_coding	other_protein_coding	ISG15 ubiquitin-like modifier [Source:HGNC Symbol;Acc:HGNC:4053]	5.82587	6.76285	-0.939286	4.97037e-17	6.00814e-15	GZ
ENSG00000126709	IFI6	protein_coding	other_protein_coding	interferon alpha inducible protein 6 [Source:HGNC Symbol;Acc:HGNC:4054]	5.90722	6.81816	-0.897901	6.03204e-17	6.96429e-15	GZ
ENSG00000204628	RACK1	protein_coding	other_protein_coding	receptor for activated C kinase 1 [Source:HGNC Symbol;Acc:HGNC:4399]	9.32565	9.92189	-0.59683	9.63324e-17	1.03168e-14	GZ
ENSG00000170458	CD14	protein_coding	other_protein_coding	CD14 molecule [Source:HGNC Symbol;Acc:HGNC:1628]	7.48291	8.17656	-0.695235	1.0362e-16	1.06646e-14	GZ
ENSG00000233276	GPX1	protein_coding	other_protein_coding	glutathione peroxidase 1 [Source:HGNC Symbol;Acc:HGNC:4553]	8.51838	9.1867	-0.666264	2.96998e-16	2.63509e-14	GZ
ENSG00000177954	RPS27	protein_coding	other_protein_coding	ribosomal protein S27 [Source:HGNC Symbol;Acc:HGNC:10416]	7.70605	8.36295	-0.660441	3.21301e-16	2.78219e-14	GZ
ENSG00000142541	RPL13A	protein_coding	other_protein_coding	ribosomal protein L13a [Source:HGNC Symbol;Acc:HGNC:10304]	9.43067	10.0372	-0.607271	3.20529e-16	2.78219e-14	GZ
ENSG00000100097	LGALS1	protein_coding	other_protein_coding	galectin 1 [Source:HGNC Symbol;Acc:HGNC:6561]	6.19267	6.93734	-0.74873	3.99863e-16	3.36539e-14	GZ
ENSG00000149357	LAMTOR1	protein_coding	other_protein_coding	late endosomal/lysosomal adaptor, MAPK and MTOR activator 1 [Source:HGNC Symbol;Acc:HGNC:26068]	6.40217	7.14699	-0.745888	5.52242e-16	4.42064e-14	GZ
ENSG00000149806	FAU	protein_coding	other_protein_coding	FAU, ubiquitin like and ribosomal protein S30 fusion [Source:HGNC Symbol;Acc:HGNC:3597]	7.23732	7.8944	-0.659803	5.89437e-16	4.59582e-14	GZ
ENSG00000159069	FBXW5	protein_coding	other_protein_coding	F-box and WD repeat domain containing 5 [Source:HGNC Symbol;Acc:HGNC:13613]	6.53139	7.27169	-0.743857	6.06989e-16	4.71227e-14	GZ
ENSG00000197582	GPX1P1	processed_pseudogene	pseudogene	glutathione peroxidase pseudogene 1 [Source:HGNC Symbol;Acc:HGNC:4560]	1.50215	3.10046	-2.1111	6.18215e-16	4.75841e-14	GZ
ENSG00000023191	RNH1	protein_coding	other_protein_coding	ribonuclease/angiogenin inhibitor 1 [Source:HGNC Symbol;Acc:HGNC:10074]	6.13622	6.83181	-0.702871	7.0644e-16	5.36864e-14	GZ
ENSG00000131401	NAPSB	transcribed_unprocessed_pseudogene	pseudogene	napsin B aspartic peptidase, pseudogene [Source:HGNC Symbol;Acc:HGNC:13396]	5.13166	5.91586	-0.795693	7.27082e-16	5.5023e-14	GZ
ENSG00000160883	HK3	protein_coding	other_protein_coding	hexokinase 3 [Source:HGNC Symbol;Acc:HGNC:4925]	7.49975	8.0868	-0.587873	7.42786e-16	5.5743e-14	GZ
ENSG00000104518	GSDMD	protein_coding	other_protein_coding	gasdermin D [Source:HGNC Symbol;Acc:HGNC:25697]	6.59752	7.28215	-0.686092	7.92901e-16	5.87693e-14	GZ
ENSG00000197766	CFD	protein_coding	other_protein_coding	complement factor D [Source:HGNC Symbol;Acc:HGNC:2771]	5.67062	6.89746	-1.24041	1.0223e-15	7.22065e-14	GZ
ENSG00000233927	RPS28	protein_coding	other_protein_coding	ribosomal protein S28 [Source:HGNC Symbol;Acc:HGNC:10418]	6.94702	7.69987	-0.758454	1.01468e-15	7.22065e-14	GZ
ENSG00000228474	OST4	protein_coding	other_protein_coding	oligosaccharyltransferase complex subunit 4, non-catalytic [Source:HGNC Symbol;Acc:HGNC:32483]	6.54228	7.24342	-0.701246	1.05788e-15	7.36776e-14	GZ
ENSG00000135940	COX5B	protein_coding	other_protein_coding	cytochrome c oxidase subunit 5B [Source:HGNC Symbol;Acc:HGNC:2269]	5.64461	6.35792	-0.714848	1.0713e-15	7.42123e-14	GZ
ENSG00000221983	UBA52	protein_coding	other_protein_coding	ubiquitin A-52 residue ribosomal protein fusion product 1 [Source:HGNC Symbol;Acc:HGNC:12458]	9.65037	10.2955	-0.645517	1.41396e-15	9.39733e-14	GZ
ENSG00000063177	RPL18	protein_coding	other_protein_coding	ribosomal protein L18 [Source:HGNC Symbol;Acc:HGNC:10310]	8.307	8.90493	-0.600632	1.53972e-15	9.86898e-14	GZ
ENSG00000068028	RASSF1	protein_coding	other_protein_coding	Ras association domain family member 1 [Source:HGNC Symbol;Acc:HGNC:9882]	6.44067	7.04876	-0.61107	1.94563e-15	1.19193e-13	GZ
ENSG00000108639	SYNGR2	protein_coding	other_protein_coding	synaptogyrin 2 [Source:HGNC Symbol;Acc:HGNC:11499]	6.39898	7.07204	-0.675886	2.09083e-15	1.27223e-13	GZ
ENSG00000197903	HIST1H2BK	protein_coding	other_protein_coding	histone cluster 1 H2B family member k [Source:HGNC Symbol;Acc:HGNC:13954]	5.65402	6.55946	-0.911313	2.25216e-15	1.34566e-13	GZ
ENSG00000101940	WDR13	protein_coding	other_protein_coding	WD repeat domain 13 [Source:HGNC Symbol;Acc:HGNC:14352]	5.29251	6.13054	-0.841949	2.25484e-15	1.34566e-13	GZ
ENSG00000090013	BLVRB	protein_coding	other_protein_coding	biliverdin reductase B [Source:HGNC Symbol;Acc:HGNC:1063]	7.92867	8.51866	-0.588231	2.36492e-15	1.40576e-13	GZ
ENSG00000271503	CCL5	protein_coding	other_protein_coding	C-C motif chemokine ligand 5 [Source:HGNC Symbol;Acc:HGNC:10632]	7.46493	8.07841	-0.618207	2.85597e-15	1.64341e-13	GZ
ENSG00000105612	DNASE2	protein_coding	other_protein_coding	deoxyribonuclease 2, lysosomal [Source:HGNC Symbol;Acc:HGNC:2960]	4.87126	5.61995	-0.753964	2.91312e-15	1.66566e-13	GZ
ENSG00000149823	VPS51	protein_coding	other_protein_coding	VPS51, GARP complex subunit [Source:HGNC Symbol;Acc:HGNC:1172]	6.47105	7.25214	-0.789048	3.1322e-15	1.77403e-13	GZ
ENSG00000023892	DEF6	protein_coding	other_protein_coding	DEF6, guanine nucleotide exchange factor [Source:HGNC Symbol;Acc:HGNC:2760]	7.10628	7.70722	-0.604539	3.36358e-15	1.89317e-13	GZ
ENSG00000117410	ATP6V0B	protein_coding	other_protein_coding	ATPase H+ transporting V0 subunit b [Source:HGNC Symbol;Acc:HGNC:861]	7.48097	8.10388	-0.62323	3.66571e-15	2.05041e-13	GZ
ENSG00000010256	UQCRC1	protein_coding	other_protein_coding	ubiquinol-cytochrome c reductase core protein 1 [Source:HGNC Symbol;Acc:HGNC:12585]	5.74858	6.39018	-0.641838	4.48248e-15	2.4614e-13	GZ
ENSG00000103490	PYCARD	protein_coding	other_protein_coding	PYD and CARD domain containing [Source:HGNC Symbol;Acc:HGNC:16608]	6.26455	7.02653	-0.764872	4.67645e-15	2.55235e-13	GZ
ENSG00000143543	JTB	protein_coding	other_protein_coding	jumping translocation breakpoint [Source:HGNC Symbol;Acc:HGNC:6201]	6.53278	7.1521	-0.620999	5.25113e-15	2.84018e-13	GZ
ENSG00000242372	EIF6	protein_coding	other_protein_coding	eukaryotic translation initiation factor 6 [Source:HGNC Symbol;Acc:HGNC:6159]	4.62558	5.39049	-0.766823	5.37019e-15	2.89588e-13	GZ
ENSG00000277734	TRAC	TR_C_gene	TCR/IG	T-cell receptor alpha constant [Source:HGNC Symbol;Acc:HGNC:12029]	7.13044	7.7125	-0.587777	5.58606e-15	3.0033e-13	GZ
ENSG00000278771	RN7SL3	misc_RNA	other_ncRNA	RNA, 7SL, cytoplasmic 3 [Source:HGNC Symbol;Acc:HGNC:23135]	5.86406	6.91322	-1.03652	7.02041e-15	3.67571e-13	GZ
ENSG00000128185	DGCR6L	protein_coding	other_protein_coding	DiGeorge syndrome critical region gene 6 like [Source:HGNC Symbol;Acc:HGNC:18551]	3.65399	4.66381	-1.02242	7.61227e-15	3.95114e-13	GZ
ENSG00000099785	MARCH2	protein_coding	other_protein_coding	membrane associated ring-CH-type finger 2 [Source:HGNC Symbol;Acc:HGNC:28038]	6.79976	7.54072	-0.739301	7.69751e-15	3.97249e-13	GZ
ENSG00000118046	STK11	protein_coding	other_protein_coding	serine/threonine kinase 11 [Source:HGNC Symbol;Acc:HGNC:11389]	6.68103	7.2834	-0.602144	1.01682e-14	5.11162e-13	GZ
ENSG00000124659	TBCC	protein_coding	other_protein_coding	tubulin folding cofactor C [Source:HGNC Symbol;Acc:HGNC:11580]	5.63112	6.28454	-0.658449	1.05303e-14	5.19621e-13	GZ
ENSG00000111678	C12orf57	protein_coding	other_protein_coding	chromosome 12 open reading frame 57 [Source:HGNC Symbol;Acc:HGNC:29521]	4.77344	5.5127	-0.732707	1.29091e-14	6.18364e-13	GZ
ENSG00000159377	PSMB4	protein_coding	other_protein_coding	proteasome subunit beta 4 [Source:HGNC Symbol;Acc:HGNC:9541]	6.57706	7.16225	-0.58687	1.39741e-14	6.58866e-13	GZ
ENSG00000188986	NELFB	protein_coding	other_protein_coding	negative elongation factor complex member B [Source:HGNC Symbol;Acc:HGNC:24324]	4.7501	5.54019	-0.800963	1.43212e-14	6.73471e-13	GZ
ENSG00000188229	TUBB4B	protein_coding	other_protein_coding	tubulin beta 4B class IVb [Source:HGNC Symbol;Acc:HGNC:20771]	5.89041	6.56792	-0.681114	1.49339e-14	6.96824e-13	GZ
ENSG00000170892	TSEN34	protein_coding	other_protein_coding	tRNA splicing endonuclease subunit 34 [Source:HGNC Symbol;Acc:HGNC:15506]	6.44478	7.10323	-0.663234	1.54774e-14	7.18461e-13	GZ
ENSG00000166595	FAM96B	protein_coding	other_protein_coding	family with sequence similarity 96 member B [Source:HGNC Symbol;Acc:HGNC:24261]	4.26637	5.12268	-0.857536	1.77645e-14	8.07972e-13	GZ
ENSG00000163737	PF4	protein_coding	other_protein_coding	platelet factor 4 [Source:HGNC Symbol;Acc:HGNC:8861]	6.29579	6.9349	-0.643581	1.93968e-14	8.6474e-13	GZ
ENSG00000152082	MZT2B	protein_coding	other_protein_coding	mitotic spindle organizing protein 2B [Source:HGNC Symbol;Acc:HGNC:25886]	4.62556	5.48712	-0.875375	2.19426e-14	9.68649e-13	GZ
ENSG00000165175	MID1IP1	protein_coding	other_protein_coding	MID1 interacting protein 1 [Source:HGNC Symbol;Acc:HGNC:20715]	6.04351	6.67112	-0.631519	2.32605e-14	1.0144e-12	GZ
ENSG00000240342	RPS2P5	processed_pseudogene	pseudogene		5.14969	5.84686	-0.710298	2.51096e-14	1.08193e-12	GZ
ENSG00000153551	CMTM7	protein_coding	other_protein_coding	CKLF like MARVEL transmembrane domain containing 7 [Source:HGNC Symbol;Acc:HGNC:19178]	5.50227	6.11194	-0.609198	2.68231e-14	1.14753e-12	GZ
ENSG00000182511	FES	protein_coding	other_protein_coding	FES proto-oncogene, tyrosine kinase [Source:HGNC Symbol;Acc:HGNC:3657]	6.82395	7.41732	-0.594214	2.71621e-14	1.15654e-12	GZ
ENSG00000116691	MIIP	protein_coding	other_protein_coding	migration and invasion inhibitory protein [Source:HGNC Symbol;Acc:HGNC:25715]	5.00723	5.7502	-0.749203	2.92213e-14	1.23256e-12	GZ
ENSG00000103363	ELOB	protein_coding	other_protein_coding	elongin B [Source:HGNC Symbol;Acc:HGNC:11619]	6.03758	6.70783	-0.673023	3.12636e-14	1.29762e-12	GZ
ENSG00000169976	SF3B5	protein_coding	other_protein_coding	splicing factor 3b subunit 5 [Source:HGNC Symbol;Acc:HGNC:21083]	4.63568	5.43763	-0.806997	3.74005e-14	1.51716e-12	GZ
ENSG00000103152	MPG	protein_coding	other_protein_coding	N-methylpurine DNA glycosylase [Source:HGNC Symbol;Acc:HGNC:7211]	4.08425	4.91123	-0.837188	3.74964e-14	1.51764e-12	GZ
ENSG00000197540	GZMM	protein_coding	other_protein_coding	granzyme M [Source:HGNC Symbol;Acc:HGNC:4712]	4.22945	5.19108	-1.01706	4.31141e-14	1.72562e-12	GZ
ENSG00000103024	NME3	protein_coding	other_protein_coding	NME/NM23 nucleoside diphosphate kinase 3 [Source:HGNC Symbol;Acc:HGNC:7851]	3.49889	4.45524	-0.990228	4.76296e-14	1.85683e-12	GZ
ENSG00000187796	CARD9	protein_coding	other_protein_coding	caspase recruitment domain family member 9 [Source:HGNC Symbol;Acc:HGNC:16391]	4.58879	5.36048	-0.768317	5.45882e-14	2.08303e-12	GZ
ENSG00000117394	SLC2A1	protein_coding	other_protein_coding	solute carrier family 2 member 1 [Source:HGNC Symbol;Acc:HGNC:11005]	5.94663	6.58166	-0.641303	5.60524e-14	2.11519e-12	GZ
ENSG00000221869	CEBPD	protein_coding	other_protein_coding	CCAAT/enhancer binding protein delta [Source:HGNC Symbol;Acc:HGNC:1835]	6.12323	6.87489	-0.750952	5.72495e-14	2.14526e-12	GZ
ENSG00000167705	RILP	protein_coding	other_protein_coding	Rab interacting lysosomal protein [Source:HGNC Symbol;Acc:HGNC:30266]	5.2879	6.04631	-0.748539	6.37526e-14	2.34337e-12	GZ
ENSG00000175756	AURKAIP1	protein_coding	other_protein_coding	aurora kinase A interacting protein 1 [Source:HGNC Symbol;Acc:HGNC:24114]	5.13516	5.9433	-0.812116	7.02042e-14	2.51882e-12	GZ
ENSG00000148926	ADM	protein_coding	other_protein_coding	adrenomedullin [Source:HGNC Symbol;Acc:HGNC:259]	5.10063	5.83155	-0.736067	7.43551e-14	2.6519e-12	GZ
ENSG00000237550	RPL9P9	transcribed_processed_pseudogene	pseudogene	ribosomal protein L9 pseudogene 9 [Source:HGNC Symbol;Acc:HGNC:17251]	2.63228	3.80002	-1.1589	7.71894e-14	2.73135e-12	GZ
ENSG00000110057	UNC93B1	protein_coding	other_protein_coding	unc-93 homolog B1, TLR signaling regulator [Source:HGNC Symbol;Acc:HGNC:13481]	6.12787	6.876	-0.748644	8.35628e-14	2.92811e-12	GZ
ENSG00000051523	CYBA	protein_coding	other_protein_coding	cytochrome b-245 alpha chain [Source:HGNC Symbol;Acc:HGNC:2577]	8.45266	9.13579	-0.684949	8.56568e-14	2.98407e-12	GZ
ENSG00000178685	PARP10	protein_coding	other_protein_coding	poly(ADP-ribose) polymerase family member 10 [Source:HGNC Symbol;Acc:HGNC:25895]	6.73006	7.31932	-0.591984	9.32323e-14	3.20459e-12	GZ
ENSG00000213465	ARL2	protein_coding	other_protein_coding	ADP ribosylation factor like GTPase 2 [Source:HGNC Symbol;Acc:HGNC:693]	2.38227	3.48026	-1.11243	1.11025e-13	3.73769e-12	GZ
ENSG00000175602	CCDC85B	protein_coding	other_protein_coding	coiled-coil domain containing 85B [Source:HGNC Symbol;Acc:HGNC:24926]	3.51515	4.55661	-1.08336	1.1204e-13	3.76485e-12	GZ
ENSG00000162032	SPSB3	protein_coding	other_protein_coding	splA/ryanodine receptor domain and SOCS box containing 3 [Source:HGNC Symbol;Acc:HGNC:30629]	6.02048	6.64841	-0.629666	1.23841e-13	4.07351e-12	GZ
ENSG00000168040	FADD	protein_coding	other_protein_coding	Fas associated via death domain [Source:HGNC Symbol;Acc:HGNC:3573]	4.87185	5.5527	-0.691415	1.29142e-13	4.22137e-12	GZ
ENSG00000071655	MBD3	protein_coding	other_protein_coding	methyl-CpG binding domain protein 3 [Source:HGNC Symbol;Acc:HGNC:6918]	4.54753	5.26208	-0.7236	1.52903e-13	4.89153e-12	GZ
ENSG00000122490	PQLC1	protein_coding	other_protein_coding	PQ loop repeat containing 1 [Source:HGNC Symbol;Acc:HGNC:26188]	5.93159	6.54006	-0.604965	1.54552e-13	4.92678e-12	GZ
ENSG00000178057	NDUFAF3	protein_coding	other_protein_coding	NADH:ubiquinone oxidoreductase complex assembly factor 3 [Source:HGNC Symbol;Acc:HGNC:29918]	4.76316	5.53528	-0.78331	1.5536e-13	4.94381e-12	GZ
ENSG00000104886	PLEKHJ1	protein_coding	other_protein_coding	pleckstrin homology domain containing J1 [Source:HGNC Symbol;Acc:HGNC:18211]	4.6972	5.43076	-0.744326	1.58442e-13	5.03297e-12	GZ
ENSG00000166337	TAF10	protein_coding	other_protein_coding	TATA-box binding protein associated factor 10 [Source:HGNC Symbol;Acc:HGNC:11543]	5.93088	6.58164	-0.653264	1.74322e-13	5.46989e-12	GZ
ENSG00000042753	AP2S1	protein_coding	other_protein_coding	adaptor related protein complex 2 sigma 1 subunit [Source:HGNC Symbol;Acc:HGNC:565]	5.20759	5.92027	-0.71588	1.76965e-13	5.53355e-12	GZ
ENSG00000184260	HIST2H2AC	protein_coding	other_protein_coding	histone cluster 2 H2A family member c [Source:HGNC Symbol;Acc:HGNC:4738]	6.12668	6.81684	-0.697304	1.91439e-13	5.93461e-12	GZ
ENSG00000110203	FOLR3	protein_coding	other_protein_coding	folate receptor 3 [Source:HGNC Symbol;Acc:HGNC:3795]	4.50096	5.27956	-0.858955	2.17855e-13	6.67312e-12	GZ
ENSG00000274267	HIST1H3B	protein_coding	other_protein_coding	histone cluster 1 H3 family member b [Source:HGNC Symbol;Acc:HGNC:4776]	3.24014	4.20932	-0.973084	2.40312e-13	7.26219e-12	GZ
ENSG00000205155	PSENEN	protein_coding	other_protein_coding	presenilin enhancer gamma-secretase subunit [Source:HGNC Symbol;Acc:HGNC:30100]	4.09407	4.90978	-0.823044	3.56059e-13	1.02118e-11	GZ
ENSG00000175416	CLTB	protein_coding	other_protein_coding	clathrin light chain B [Source:HGNC Symbol;Acc:HGNC:2091]	4.90754	5.59994	-0.691768	3.80744e-13	1.07824e-11	GZ
ENSG00000134072	CAMK1	protein_coding	other_protein_coding	calcium/calmodulin dependent protein kinase I [Source:HGNC Symbol;Acc:HGNC:1459]	4.42874	5.09653	-0.664611	3.89234e-13	1.0971e-11	GZ
ENSG00000185000	DGAT1	protein_coding	other_protein_coding	diacylglycerol O-acyltransferase 1 [Source:HGNC Symbol;Acc:HGNC:2843]	5.09062	5.70878	-0.624072	3.91635e-13	1.10043e-11	GZ
ENSG00000102871	TRADD	protein_coding	other_protein_coding	TNFRSF1A associated via death domain [Source:HGNC Symbol;Acc:HGNC:12030]	5.2591	5.9532	-0.707162	4.01565e-13	1.12133e-11	GZ
ENSG00000167967	E4F1	protein_coding	other_protein_coding	E4F transcription factor 1 [Source:HGNC Symbol;Acc:HGNC:3121]	4.99038	5.65667	-0.671172	4.50416e-13	1.24233e-11	GZ
ENSG00000176845	METRNL	protein_coding	other_protein_coding	meteorin like, glial cell differentiation regulator [Source:HGNC Symbol;Acc:HGNC:27584]	5.37105	5.97276	-0.604021	5.16998e-13	1.40236e-11	GZ
ENSG00000182544	MFSD5	protein_coding	other_protein_coding	major facilitator superfamily domain containing 5 [Source:HGNC Symbol;Acc:HGNC:28156]	4.07397	4.85757	-0.795273	5.45742e-13	1.47146e-11	GZ
ENSG00000187713	TMEM203	protein_coding	other_protein_coding	transmembrane protein 203 [Source:HGNC Symbol;Acc:HGNC:28217]	3.97279	4.73309	-0.772304	6.38497e-13	1.69616e-11	GZ
ENSG00000102760	RGCC	protein_coding	other_protein_coding	regulator of cell cycle [Source:HGNC Symbol;Acc:HGNC:20369]	4.87641	5.50941	-0.635985	7.15784e-13	1.87656e-11	GZ
ENSG00000167085	PHB	protein_coding	other_protein_coding	prohibitin [Source:HGNC Symbol;Acc:HGNC:8912]	4.78874	5.4579	-0.66663	8.68458e-13	2.23774e-11	GZ
ENSG00000130725	UBE2M	protein_coding	other_protein_coding	ubiquitin conjugating enzyme E2 M [Source:HGNC Symbol;Acc:HGNC:12491]	4.63239	5.30223	-0.669154	9.53884e-13	2.43454e-11	GZ
ENSG00000011028	MRC2	protein_coding	other_protein_coding	mannose receptor C type 2 [Source:HGNC Symbol;Acc:HGNC:16875]	4.80324	5.5252	-0.744314	1.10814e-12	2.77205e-11	GZ
ENSG00000130312	MRPL34	protein_coding	other_protein_coding	mitochondrial ribosomal protein L34 [Source:HGNC Symbol;Acc:HGNC:14488]	3.72996	4.48964	-0.759455	1.24167e-12	3.05516e-11	GZ
ENSG00000175040	CHST2	protein_coding	other_protein_coding	carbohydrate sulfotransferase 2 [Source:HGNC Symbol;Acc:HGNC:1970]	4.85145	5.46035	-0.621977	1.30272e-12	3.17501e-11	GZ
ENSG00000131634	TMEM204	protein_coding	other_protein_coding	transmembrane protein 204 [Source:HGNC Symbol;Acc:HGNC:14158]	4.51941	5.17114	-0.682589	1.46437e-12	3.47036e-11	GZ
ENSG00000171823	FBXL14	protein_coding	other_protein_coding	F-box and leucine rich repeat protein 14 [Source:HGNC Symbol;Acc:HGNC:28624]	3.78738	4.51924	-0.751233	1.62264e-12	3.80539e-11	GZ
ENSG00000101084	C20orf24	protein_coding	other_protein_coding	chromosome 20 open reading frame 24 [Source:HGNC Symbol;Acc:HGNC:15870]	3.71208	4.61389	-0.924679	1.64253e-12	3.83704e-11	GZ
ENSG00000124299	PEPD	protein_coding	other_protein_coding	peptidase D [Source:HGNC Symbol;Acc:HGNC:8840]	4.64386	5.32074	-0.687974	1.72445e-12	4.00427e-11	GZ
ENSG00000165283	STOML2	protein_coding	other_protein_coding	stomatin like 2 [Source:HGNC Symbol;Acc:HGNC:14559]	4.73255	5.32154	-0.593999	1.83203e-12	4.21414e-11	GZ
ENSG00000129562	DAD1	protein_coding	other_protein_coding	defender against cell death 1 [Source:HGNC Symbol;Acc:HGNC:2664]	5.37938	6.01066	-0.636669	1.88405e-12	4.32275e-11	GZ
ENSG00000168894	RNF181	protein_coding	other_protein_coding	ring finger protein 181 [Source:HGNC Symbol;Acc:HGNC:28037]	4.85753	5.47061	-0.618499	1.89507e-12	4.3425e-11	GZ
ENSG00000215305	VPS16	protein_coding	other_protein_coding	VPS16, CORVET/HOPS core subunit [Source:HGNC Symbol;Acc:HGNC:14584]	5.26113	5.85214	-0.594542	2.07788e-12	4.71937e-11	GZ
ENSG00000135637	CCDC142	protein_coding	other_protein_coding	coiled-coil domain containing 142 [Source:HGNC Symbol;Acc:HGNC:25889]	4.62696	5.28676	-0.67145	2.0974e-12	4.74753e-11	GZ
ENSG00000116670	MAD2L2	protein_coding	other_protein_coding	mitotic arrest deficient 2 like 2 [Source:HGNC Symbol;Acc:HGNC:6764]	3.70031	4.43026	-0.743467	2.10315e-12	4.75279e-11	GZ
ENSG00000276903	HIST1H2AL	protein_coding	other_protein_coding	histone cluster 1 H2A family member l [Source:HGNC Symbol;Acc:HGNC:4730]	2.18133	3.31182	-1.1509	2.14778e-12	4.8415e-11	GZ
ENSG00000125817	CENPB	protein_coding	other_protein_coding	centromere protein B [Source:HGNC Symbol;Acc:HGNC:1852]	5.46549	6.04931	-0.599046	2.42077e-12	5.36951e-11	GZ
ENSG00000229117	RPL41	protein_coding	other_protein_coding	ribosomal protein L41 [Source:HGNC Symbol;Acc:HGNC:10354]	5.25706	5.95133	-0.718422	2.49663e-12	5.52124e-11	GZ
ENSG00000103502	CDIPT	protein_coding	other_protein_coding	CDP-diacylglycerol--inositol 3-phosphatidyltransferase [Source:HGNC Symbol;Acc:HGNC:1769]	6.17057	6.75835	-0.587742	2.58833e-12	5.69212e-11	GZ
ENSG00000128626	MRPS12	protein_coding	other_protein_coding	mitochondrial ribosomal protein S12 [Source:HGNC Symbol;Acc:HGNC:10380]	3.29153	4.16612	-0.899697	2.95741e-12	6.3868e-11	GZ
ENSG00000090581	GNPTG	protein_coding	other_protein_coding	N-acetylglucosamine-1-phosphate transferase gamma subunit [Source:HGNC Symbol;Acc:HGNC:23026]	5.02828	5.64495	-0.624056	3.12428e-12	6.71496e-11	GZ
ENSG00000169692	AGPAT2	protein_coding	other_protein_coding	1-acylglycerol-3-phosphate O-acyltransferase 2 [Source:HGNC Symbol;Acc:HGNC:325]	4.31328	5.01761	-0.717848	3.13095e-12	6.71753e-11	GZ
ENSG00000204237	OXLD1	protein_coding	other_protein_coding	oxidoreductase like domain containing 1 [Source:HGNC Symbol;Acc:HGNC:27901]	4.29925	4.98239	-0.698481	3.13293e-12	6.71753e-11	GZ
ENSG00000095906	NUBP2	protein_coding	other_protein_coding	nucleotide binding protein 2 [Source:HGNC Symbol;Acc:HGNC:8042]	4.52781	5.27411	-0.768157	3.15854e-12	6.76438e-11	GZ
ENSG00000198356	ASNA1	protein_coding	other_protein_coding	arsA arsenite transporter, ATP-binding, homolog 1 (bacterial) [Source:HGNC Symbol;Acc:HGNC:752]	5.0708	5.73113	-0.665724	3.19472e-12	6.83373e-11	GZ
ENSG00000099849	RASSF7	protein_coding	other_protein_coding	Ras association domain family member 7 [Source:HGNC Symbol;Acc:HGNC:1166]	3.91786	4.6996	-0.802235	3.528e-12	7.4319e-11	GZ
ENSG00000125652	ALKBH7	protein_coding	other_protein_coding	alkB homolog 7 [Source:HGNC Symbol;Acc:HGNC:21306]	3.53804	4.40554	-0.915235	3.81512e-12	7.99931e-11	GZ
ENSG00000006015	REX1BD	protein_coding	other_protein_coding	required for excision 1-B domain containing [Source:HGNC Symbol;Acc:HGNC:26098]	4.39233	5.23422	-0.877879	3.89971e-12	8.16717e-11	GZ
ENSG00000129968	ABHD17A	protein_coding	other_protein_coding	abhydrolase domain containing 17A [Source:HGNC Symbol;Acc:HGNC:28756]	6.21492	6.79979	-0.597447	4.35262e-12	8.93899e-11	GZ
ENSG00000107872	FBXL15	protein_coding	other_protein_coding	F-box and leucine rich repeat protein 15 [Source:HGNC Symbol;Acc:HGNC:28155]	3.0513	4.13657	-1.10781	4.56807e-12	9.27571e-11	GZ
ENSG00000246705	H2AFJ	protein_coding	other_protein_coding	H2A histone family member J [Source:HGNC Symbol;Acc:HGNC:14456]	4.5013	5.11709	-0.62123	4.55885e-12	9.27571e-11	GZ
ENSG00000185112	FAM43A	protein_coding	other_protein_coding	family with sequence similarity 43 member A [Source:HGNC Symbol;Acc:HGNC:26888]	3.70922	4.50624	-0.812957	4.79923e-12	9.70135e-11	GZ
ENSG00000177697	CD151	protein_coding	other_protein_coding	CD151 molecule (Raph blood group) [Source:HGNC Symbol;Acc:HGNC:1630]	4.44151	5.09742	-0.655865	5.1661e-12	1.03156e-10	GZ
ENSG00000173113	TRMT112	protein_coding	other_protein_coding	tRNA methyltransferase subunit 11-2 [Source:HGNC Symbol;Acc:HGNC:26940]	4.8708	5.44568	-0.589835	5.42491e-12	1.07372e-10	GZ
ENSG00000171222	SCAND1	protein_coding	other_protein_coding	SCAN domain containing 1 [Source:HGNC Symbol;Acc:HGNC:10566]	3.8775	4.78115	-0.920671	5.64682e-12	1.1091e-10	GZ
ENSG00000105327	BBC3	protein_coding	other_protein_coding	BCL2 binding component 3 [Source:HGNC Symbol;Acc:HGNC:17868]	3.91855	4.65432	-0.746454	5.69842e-12	1.11643e-10	GZ
ENSG00000179091	CYC1	protein_coding	other_protein_coding	cytochrome c1 [Source:HGNC Symbol;Acc:HGNC:2579]	4.83461	5.49074	-0.665429	5.97397e-12	1.16196e-10	GZ
ENSG00000183604	SMG1P5	transcribed_unprocessed_pseudogene	pseudogene	SMG1 pseudogene 5 [Source:HGNC Symbol;Acc:HGNC:49862]	4.08152	4.7603	-0.687756	6.49781e-12	1.2563e-10	GZ
ENSG00000107404	DVL1	protein_coding	other_protein_coding	dishevelled segment polarity protein 1 [Source:HGNC Symbol;Acc:HGNC:3084]	4.32045	4.9893	-0.683133	6.51483e-12	1.2563e-10	GZ
ENSG00000148362	PAXX	protein_coding	other_protein_coding	PAXX, non-homologous end joining factor [Source:HGNC Symbol;Acc:HGNC:27849]	4.51373	5.16249	-0.666331	6.61618e-12	1.27176e-10	GZ
ENSG00000211450	SELENOH	protein_coding	other_protein_coding	selenoprotein H [Source:HGNC Symbol;Acc:HGNC:18251]	3.67984	4.46341	-0.793427	6.8225e-12	1.30585e-10	GZ
ENSG00000277075	HIST1H2AE	protein_coding	other_protein_coding	histone cluster 1 H2A family member e [Source:HGNC Symbol;Acc:HGNC:4724]	4.60371	5.20035	-0.606739	6.94112e-12	1.32433e-10	GZ
ENSG00000105518	TMEM205	protein_coding	other_protein_coding	transmembrane protein 205 [Source:HGNC Symbol;Acc:HGNC:29631]	3.79053	4.5078	-0.730004	6.9953e-12	1.32922e-10	GZ
ENSG00000262919	CCNQ	protein_coding	other_protein_coding	cyclin Q [Source:HGNC Symbol;Acc:HGNC:28434]	3.54629	4.2745	-0.729833	7.00368e-12	1.32922e-10	GZ
ENSG00000278828	HIST1H3H	protein_coding	other_protein_coding	histone cluster 1 H3 family member h [Source:HGNC Symbol;Acc:HGNC:4775]	5.70706	6.31922	-0.618322	7.16422e-12	1.35826e-10	GZ
ENSG00000180549	FUT7	protein_coding	other_protein_coding	fucosyltransferase 7 [Source:HGNC Symbol;Acc:HGNC:4018]	4.66126	5.26639	-0.618146	7.43991e-12	1.40168e-10	GZ
ENSG00000167657	DAPK3	protein_coding	other_protein_coding	death associated protein kinase 3 [Source:HGNC Symbol;Acc:HGNC:2676]	4.39534	5.08771	-0.703593	7.5353e-12	1.41521e-10	GZ
ENSG00000164967	RPP25L	protein_coding	other_protein_coding	ribonuclease P/MRP subunit p25 like [Source:HGNC Symbol;Acc:HGNC:19909]	3.58137	4.41608	-0.831467	7.54951e-12	1.41569e-10	GZ
ENSG00000091947	TMEM101	protein_coding	other_protein_coding	transmembrane protein 101 [Source:HGNC Symbol;Acc:HGNC:28653]	4.317	4.93699	-0.618402	7.64419e-12	1.42821e-10	GZ
ENSG00000104892	KLC3	protein_coding	other_protein_coding	kinesin light chain 3 [Source:HGNC Symbol;Acc:HGNC:20717]	3.31417	4.12457	-0.76686	7.80628e-12	1.45247e-10	GZ
ENSG00000105610	KLF1	protein_coding	other_protein_coding	Kruppel like factor 1 [Source:HGNC Symbol;Acc:HGNC:6345]	5.18027	5.8713	-0.68399	8.62441e-12	1.59758e-10	GZ
ENSG00000099795	NDUFB7	protein_coding	other_protein_coding	NADH:ubiquinone oxidoreductase subunit B7 [Source:HGNC Symbol;Acc:HGNC:7702]	4.21252	4.99092	-0.791893	9.06535e-12	1.66608e-10	GZ
ENSG00000184436	THAP7	protein_coding	other_protein_coding	THAP domain containing 7 [Source:HGNC Symbol;Acc:HGNC:23190]	4.25889	4.87151	-0.627324	9.29549e-12	1.70143e-10	GZ
ENSG00000155287	SLC25A28	protein_coding	other_protein_coding	solute carrier family 25 member 28 [Source:HGNC Symbol;Acc:HGNC:23472]	4.62467	5.26829	-0.649755	9.60318e-12	1.74887e-10	GZ
ENSG00000170468	RIOX1	protein_coding	other_protein_coding	ribosomal oxygenase 1 [Source:HGNC Symbol;Acc:HGNC:20968]	4.0941	4.72607	-0.64683	9.69924e-12	1.76458e-10	GZ
ENSG00000137441	FGFBP2	protein_coding	other_protein_coding	fibroblast growth factor binding protein 2 [Source:HGNC Symbol;Acc:HGNC:29451]	4.49024	5.0978	-0.645871	1.01321e-11	1.8359e-10	GZ
ENSG00000064490	RFXANK	protein_coding	other_protein_coding	regulatory factor X associated ankyrin containing protein [Source:HGNC Symbol;Acc:HGNC:9987]	4.73292	5.31509	-0.589463	1.09853e-11	1.97857e-10	GZ
ENSG00000116863	ADPRHL2	protein_coding	other_protein_coding	ADP-ribosylhydrolase like 2 [Source:HGNC Symbol;Acc:HGNC:21304]	4.69671	5.3622	-0.675731	1.16955e-11	2.09391e-10	GZ
ENSG00000182154	MRPL41	protein_coding	other_protein_coding	mitochondrial ribosomal protein L41 [Source:HGNC Symbol;Acc:HGNC:14492]	3.1846	3.9896	-0.829282	1.43419e-11	2.50545e-10	GZ
ENSG00000131495	NDUFA2	protein_coding	other_protein_coding	NADH:ubiquinone oxidoreductase subunit A2 [Source:HGNC Symbol;Acc:HGNC:7685]	4.12038	4.7674	-0.653041	1.54757e-11	2.69307e-10	GZ
ENSG00000007520	TSR3	protein_coding	other_protein_coding	TSR3, acp transferase ribosome maturation factor [Source:HGNC Symbol;Acc:HGNC:14175]	4.05061	4.8412	-0.813987	1.6792e-11	2.87765e-10	GZ
ENSG00000172116	CD8B	protein_coding	other_protein_coding	CD8b molecule [Source:HGNC Symbol;Acc:HGNC:1707]	3.84664	4.47433	-0.653084	1.68493e-11	2.88197e-10	GZ
ENSG00000130193	THEM6	protein_coding	other_protein_coding	thioesterase superfamily member 6 [Source:HGNC Symbol;Acc:HGNC:29656]	3.54521	4.26898	-0.715473	1.77728e-11	3.02843e-10	GZ
ENSG00000158050	DUSP2	protein_coding	other_protein_coding	dual specificity phosphatase 2 [Source:HGNC Symbol;Acc:HGNC:3068]	2.94484	3.71012	-0.83165	1.84472e-11	3.12561e-10	GZ
ENSG00000178297	TMPRSS9	protein_coding	other_protein_coding	transmembrane protease, serine 9 [Source:HGNC Symbol;Acc:HGNC:30079]	2.65083	3.6592	-1.00207	2.07882e-11	3.45722e-10	GZ
ENSG00000276791	AC092117.1	lincRNA	long_ncRNA		4.25788	4.85589	-0.607649	2.1561e-11	3.57329e-10	GZ
ENSG00000233426	EIF3FP3	processed_pseudogene	pseudogene	eukaryotic translation initiation factor 3 subunit F pseudogene 3 [Source:HGNC Symbol;Acc:HGNC:37625]	0.777136	2.26642	-1.56481	2.23965e-11	3.69398e-10	GZ
ENSG00000131652	THOC6	protein_coding	other_protein_coding	THO complex 6 [Source:HGNC Symbol;Acc:HGNC:28369]	3.42767	4.153	-0.753375	2.32213e-11	3.81953e-10	GZ
ENSG00000237296	SMG1P1	transcribed_unprocessed_pseudogene	pseudogene	SMG1 pseudogene 1 [Source:HGNC Symbol;Acc:HGNC:44186]	3.37278	4.17412	-0.805097	2.40831e-11	3.94329e-10	GZ
ENSG00000169683	LRRC45	protein_coding	other_protein_coding	leucine rich repeat containing 45 [Source:HGNC Symbol;Acc:HGNC:28302]	3.23901	4.00825	-0.775082	2.40744e-11	3.94329e-10	GZ
ENSG00000278272	HIST1H3C	protein_coding	other_protein_coding	histone cluster 1 H3 family member c [Source:HGNC Symbol;Acc:HGNC:4768]	2.65069	3.50113	-0.857272	2.58813e-11	4.19199e-10	GZ
ENSG00000177971	IMP3	protein_coding	other_protein_coding	IMP3, U3 small nucleolar ribonucleoprotein [Source:HGNC Symbol;Acc:HGNC:14497]	4.74934	5.38073	-0.644683	2.71256e-11	4.36537e-10	GZ
ENSG00000168209	DDIT4	protein_coding	other_protein_coding	DNA damage inducible transcript 4 [Source:HGNC Symbol;Acc:HGNC:24944]	4.29414	4.92336	-0.638593	2.88157e-11	4.60514e-10	GZ
ENSG00000162910	MRPL55	protein_coding	other_protein_coding	mitochondrial ribosomal protein L55 [Source:HGNC Symbol;Acc:HGNC:16686]	3.49146	4.28304	-0.808362	2.96333e-11	4.72741e-10	GZ
ENSG00000125148	MT2A	protein_coding	other_protein_coding	metallothionein 2A [Source:HGNC Symbol;Acc:HGNC:7406]	4.22216	4.86087	-0.668984	3.03107e-11	4.80991e-10	GZ
ENSG00000099821	POLRMT	protein_coding	other_protein_coding	RNA polymerase mitochondrial [Source:HGNC Symbol;Acc:HGNC:9200]	4.7481	5.34381	-0.618178	3.156e-11	4.97747e-10	GZ
ENSG00000179271	GADD45GIP1	protein_coding	other_protein_coding	GADD45G interacting protein 1 [Source:HGNC Symbol;Acc:HGNC:29996]	3.50867	4.20904	-0.717858	4.00975e-11	6.23658e-10	GZ
ENSG00000105404	RABAC1	protein_coding	other_protein_coding	Rab acceptor 1 [Source:HGNC Symbol;Acc:HGNC:9794]	4.96312	5.53596	-0.585987	4.08275e-11	6.33371e-10	GZ
ENSG00000224870	AL391244.1	processed_transcript	other_ncRNA		4.46789	5.09699	-0.638234	4.19484e-11	6.49082e-10	GZ
ENSG00000183011	NAA38	protein_coding	other_protein_coding	N(alpha)-acetyltransferase 38, NatC auxiliary subunit [Source:HGNC Symbol;Acc:HGNC:28212]	3.57703	4.25112	-0.681393	4.61211e-11	7.06367e-10	GZ
ENSG00000196787	HIST1H2AG	protein_coding	other_protein_coding	histone cluster 1 H2A family member g [Source:HGNC Symbol;Acc:HGNC:4737]	4.73669	5.40426	-0.677881	4.65215e-11	7.11893e-10	GZ
ENSG00000103202	NME4	protein_coding	other_protein_coding	NME/NM23 nucleoside diphosphate kinase 4 [Source:HGNC Symbol;Acc:HGNC:7852]	3.60413	4.28631	-0.679993	5.20878e-11	7.86587e-10	GZ
ENSG00000184207	PGP	protein_coding	other_protein_coding	phosphoglycolate phosphatase [Source:HGNC Symbol;Acc:HGNC:8909]	4.1156	4.7121	-0.604863	5.42952e-11	8.14632e-10	GZ
ENSG00000213722	DDAH2	protein_coding	other_protein_coding	dimethylarginine dimethylaminohydrolase 2 [Source:HGNC Symbol;Acc:HGNC:2716]	4.48324	5.07734	-0.594056	5.65758e-11	8.44231e-10	GZ
ENSG00000169241	SLC50A1	protein_coding	other_protein_coding	solute carrier family 50 member 1 [Source:HGNC Symbol;Acc:HGNC:30657]	3.82424	4.46546	-0.649284	5.96485e-11	8.8641e-10	GZ
ENSG00000055950	MRPL43	protein_coding	other_protein_coding	mitochondrial ribosomal protein L43 [Source:HGNC Symbol;Acc:HGNC:14517]	4.23188	4.82745	-0.61244	6.71069e-11	9.87469e-10	GZ
ENSG00000277775	HIST1H3F	protein_coding	other_protein_coding	histone cluster 1 H3 family member f [Source:HGNC Symbol;Acc:HGNC:4773]	3.21346	3.95886	-0.76531	7.29939e-11	1.06453e-09	GZ
ENSG00000002330	BAD	protein_coding	other_protein_coding	BCL2 associated agonist of cell death [Source:HGNC Symbol;Acc:HGNC:936]	3.62124	4.33514	-0.728475	7.35334e-11	1.07066e-09	GZ
ENSG00000196976	LAGE3	protein_coding	other_protein_coding	L antigen family member 3 [Source:HGNC Symbol;Acc:HGNC:26058]	2.28492	3.22351	-0.940644	7.51637e-11	1.09263e-09	GZ
ENSG00000142409	ZNF787	protein_coding	other_protein_coding	zinc finger protein 787 [Source:HGNC Symbol;Acc:HGNC:26998]	4.49258	5.07695	-0.594572	7.52244e-11	1.09263e-09	GZ
ENSG00000159228	CBR1	protein_coding	other_protein_coding	carbonyl reductase 1 [Source:HGNC Symbol;Acc:HGNC:1548]	4.09939	4.71516	-0.615953	8.38624e-11	1.20546e-09	GZ
ENSG00000275379	HIST1H3I	protein_coding	other_protein_coding	histone cluster 1 H3 family member i [Source:HGNC Symbol;Acc:HGNC:4771]	3.80637	4.56331	-0.788169	8.73952e-11	1.25424e-09	GZ
ENSG00000183978	COA3	protein_coding	other_protein_coding	cytochrome c oxidase assembly factor 3 [Source:HGNC Symbol;Acc:HGNC:24990]	3.41659	4.08178	-0.67681	9.2337e-11	1.31573e-09	GZ
ENSG00000155366	RHOC	protein_coding	other_protein_coding	ras homolog family member C [Source:HGNC Symbol;Acc:HGNC:669]	4.39416	4.99315	-0.599103	9.51137e-11	1.35209e-09	GZ
ENSG00000177427	MIEF2	protein_coding	other_protein_coding	mitochondrial elongation factor 2 [Source:HGNC Symbol;Acc:HGNC:17920]	3.40753	4.15695	-0.742042	9.75588e-11	1.38466e-09	GZ
ENSG00000275221	HIST1H2AK	protein_coding	other_protein_coding	histone cluster 1 H2A family member k [Source:HGNC Symbol;Acc:HGNC:4726]	2.69491	3.53034	-0.873479	1.04306e-10	1.47114e-09	GZ
ENSG00000156381	ANKRD9	protein_coding	other_protein_coding	ankyrin repeat domain 9 [Source:HGNC Symbol;Acc:HGNC:20096]	3.31442	4.05669	-0.749357	1.11211e-10	1.55428e-09	GZ
ENSG00000157593	SLC35B2	protein_coding	other_protein_coding	solute carrier family 35 member B2 [Source:HGNC Symbol;Acc:HGNC:16872]	3.76608	4.38572	-0.633924	1.16705e-10	1.62566e-09	GZ
ENSG00000158716	DUSP23	protein_coding	other_protein_coding	dual specificity phosphatase 23 [Source:HGNC Symbol;Acc:HGNC:21480]	3.15514	3.98519	-0.845265	1.31459e-10	1.81294e-09	GZ
ENSG00000130748	TMEM160	protein_coding	other_protein_coding	transmembrane protein 160 [Source:HGNC Symbol;Acc:HGNC:26042]	1.90553	3.23116	-1.33758	1.32646e-10	1.82374e-09	GZ
ENSG00000214026	MRPL23	protein_coding	other_protein_coding	mitochondrial ribosomal protein L23 [Source:HGNC Symbol;Acc:HGNC:10322]	1.2509	2.53313	-1.28512	1.55986e-10	2.10721e-09	GZ
ENSG00000201428	RN7SKP71	misc_RNA	other_ncRNA	RNA, 7SK small nuclear pseudogene 71 [Source:HGNC Symbol;Acc:HGNC:45795]	1.10546	2.43953	-1.39619	1.75966e-10	2.34764e-09	GZ
ENSG00000086504	MRPL28	protein_coding	other_protein_coding	mitochondrial ribosomal protein L28 [Source:HGNC Symbol;Acc:HGNC:14484]	4.46359	5.05261	-0.598287	1.78563e-10	2.37525e-09	GZ
ENSG00000174547	MRPL11	protein_coding	other_protein_coding	mitochondrial ribosomal protein L11 [Source:HGNC Symbol;Acc:HGNC:14042]	3.25764	3.98089	-0.724578	1.82628e-10	2.42039e-09	GZ
ENSG00000099385	BCL7C	protein_coding	other_protein_coding	BCL tumor suppressor 7C [Source:HGNC Symbol;Acc:HGNC:1006]	3.82407	4.3997	-0.588462	1.85147e-10	2.44837e-09	GZ
ENSG00000170604	IRF2BP1	protein_coding	other_protein_coding	interferon regulatory factor 2 binding protein 1 [Source:HGNC Symbol;Acc:HGNC:21728]	3.70417	4.3745	-0.694298	1.96404e-10	2.5783e-09	GZ
ENSG00000137880	GCHFR	protein_coding	other_protein_coding	GTP cyclohydrolase I feedback regulator [Source:HGNC Symbol;Acc:HGNC:4194]	2.46837	3.41577	-0.971395	2.07543e-10	2.69896e-09	GZ
ENSG00000205309	NT5M	protein_coding	other_protein_coding	5',3'-nucleotidase, mitochondrial [Source:HGNC Symbol;Acc:HGNC:15769]	3.20035	3.95038	-0.744433	2.23185e-10	2.88156e-09	GZ
ENSG00000275714	HIST1H3A	protein_coding	other_protein_coding	histone cluster 1 H3 family member a [Source:HGNC Symbol;Acc:HGNC:4766]	2.12685	3.088	-1.00068	2.30025e-10	2.95716e-09	GZ
ENSG00000174276	ZNHIT2	protein_coding	other_protein_coding	zinc finger HIT-type containing 2 [Source:HGNC Symbol;Acc:HGNC:1177]	2.10882	3.02597	-0.941657	2.48588e-10	3.16194e-09	GZ
ENSG00000197982	C1orf122	protein_coding	other_protein_coding	chromosome 1 open reading frame 122 [Source:HGNC Symbol;Acc:HGNC:24789]	2.75009	3.57602	-0.843185	2.55955e-10	3.23857e-09	GZ
ENSG00000204323	SMIM5	protein_coding	other_protein_coding	small integral membrane protein 5 [Source:HGNC Symbol;Acc:HGNC:40030]	4.3475	4.96576	-0.608025	2.56622e-10	3.24352e-09	GZ
ENSG00000166289	PLEKHF1	protein_coding	other_protein_coding	pleckstrin homology and FYVE domain containing 1 [Source:HGNC Symbol;Acc:HGNC:20764]	3.88114	4.48162	-0.638536	2.7791e-10	3.49542e-09	GZ
ENSG00000088682	COQ9	protein_coding	other_protein_coding	coenzyme Q9 [Source:HGNC Symbol;Acc:HGNC:25302]	4.15482	4.74412	-0.596527	2.79656e-10	3.50683e-09	GZ
ENSG00000183598	HIST2H3D	protein_coding	other_protein_coding	histone cluster 2 H3 family member d [Source:HGNC Symbol;Acc:HGNC:25311]	2.93598	3.76652	-0.860143	2.91656e-10	3.64287e-09	GZ
ENSG00000170089	AC106795.1	transcribed_unprocessed_pseudogene	pseudogene		2.98083	3.6945	-0.706575	3.11079e-10	3.84547e-09	GZ
ENSG00000233913	RPL10P9	processed_pseudogene	pseudogene	ribosomal protein L10 pseudogene 9 [Source:HGNC Symbol;Acc:HGNC:35579]	-0.138708	-0.308883	-2.09159	3.31854e-10	4.06048e-09	GZ
ENSG00000253982	AC100810.1	antisense_RNA	other_ncRNA		3.72373	4.36594	-0.652055	3.64444e-10	4.41426e-09	GZ
ENSG00000167747	C19orf48	protein_coding	other_protein_coding	chromosome 19 open reading frame 48 [Source:HGNC Symbol;Acc:HGNC:29667]	3.46838	4.13579	-0.679322	3.73269e-10	4.51177e-09	GZ
ENSG00000068001	HYAL2	protein_coding	other_protein_coding	hyaluronoglucosaminidase 2 [Source:HGNC Symbol;Acc:HGNC:5321]	2.91882	3.66958	-0.765405	4.39358e-10	5.20953e-09	GZ
ENSG00000105963	ADAP1	protein_coding	other_protein_coding	ArfGAP with dual PH domains 1 [Source:HGNC Symbol;Acc:HGNC:16486]	4.06152	4.69657	-0.634465	4.48593e-10	5.30855e-09	GZ
ENSG00000177606	JUN	protein_coding	other_protein_coding	Jun proto-oncogene, AP-1 transcription factor subunit [Source:HGNC Symbol;Acc:HGNC:6204]	2.73636	3.4624	-0.714796	4.74831e-10	5.57872e-09	GZ
ENSG00000065268	WDR18	protein_coding	other_protein_coding	WD repeat domain 18 [Source:HGNC Symbol;Acc:HGNC:17956]	3.0091	3.76391	-0.776383	6.60061e-10	7.48166e-09	GZ
ENSG00000178896	EXOSC4	protein_coding	other_protein_coding	exosome component 4 [Source:HGNC Symbol;Acc:HGNC:18189]	2.30097	3.13971	-0.863644	7.69325e-10	8.62247e-09	GZ
ENSG00000111671	SPSB2	protein_coding	other_protein_coding	splA/ryanodine receptor domain and SOCS box containing 2 [Source:HGNC Symbol;Acc:HGNC:29522]	3.32629	3.93021	-0.622576	8.5562e-10	9.49512e-09	GZ
ENSG00000006327	TNFRSF12A	protein_coding	other_protein_coding	TNF receptor superfamily member 12A [Source:HGNC Symbol;Acc:HGNC:18152]	2.21042	3.10262	-0.912221	8.79236e-10	9.72125e-09	GZ
ENSG00000275964	AL355001.2	lincRNA	long_ncRNA		1.52328	2.57271	-1.08635	9.17061e-10	1.01023e-08	GZ
ENSG00000205485	AC004980.1	transcribed_unprocessed_pseudogene	pseudogene		2.71816	3.49233	-0.791241	9.53414e-10	1.04557e-08	GZ
ENSG00000054148	PHPT1	protein_coding	other_protein_coding	phosphohistidine phosphatase 1 [Source:HGNC Symbol;Acc:HGNC:30033]	2.97362	3.62931	-0.662485	9.64161e-10	1.05506e-08	GZ
ENSG00000273983	HIST1H3G	protein_coding	other_protein_coding	histone cluster 1 H3 family member g [Source:HGNC Symbol;Acc:HGNC:4772]	2.16291	3.0832	-0.928722	1.11632e-09	1.20757e-08	GZ
ENSG00000142444	TIMM29	protein_coding	other_protein_coding	translocase of inner mitochondrial membrane 29 [Source:HGNC Symbol;Acc:HGNC:25152]	3.5239	4.16108	-0.652451	1.1248e-09	1.21456e-08	GZ
ENSG00000171611	PTCRA	protein_coding	other_protein_coding	pre T-cell antigen receptor alpha [Source:HGNC Symbol;Acc:HGNC:21290]	2.74774	3.56289	-0.823208	1.15839e-09	1.24709e-08	GZ
ENSG00000256628	ZBTB11-AS1	antisense_RNA	other_ncRNA	ZBTB11 antisense RNA 1 [Source:HGNC Symbol;Acc:HGNC:48573]	3.3214	3.99174	-0.689878	1.31309e-09	1.39529e-08	GZ
ENSG00000229320	KRT8P12	transcribed_processed_pseudogene	pseudogene	keratin 8 pseudogene 12 [Source:HGNC Symbol;Acc:HGNC:28057]	3.60846	4.19136	-0.601847	1.3589e-09	1.44226e-08	GZ
ENSG00000196890	HIST3H2BB	protein_coding	other_protein_coding	histone cluster 3 H2B family member b [Source:HGNC Symbol;Acc:HGNC:20514]	3.47059	4.19245	-0.713809	1.37934e-09	1.46223e-08	GZ
ENSG00000211679	IGLC3	IG_C_gene	TCR/IG	immunoglobulin lambda constant 3 (Kern-Oz+ marker) [Source:HGNC Symbol;Acc:HGNC:5857]	2.58323	3.21509	-0.670863	1.41716e-09	1.49616e-08	GZ
ENSG00000141994	DUS3L	protein_coding	other_protein_coding	dihydrouridine synthase 3 like [Source:HGNC Symbol;Acc:HGNC:26920]	3.54818	4.2141	-0.658626	1.43074e-09	1.50785e-08	GZ
ENSG00000129757	CDKN1C	protein_coding	other_protein_coding	cyclin dependent kinase inhibitor 1C [Source:HGNC Symbol;Acc:HGNC:1786]	2.9177	3.56779	-0.649083	1.44189e-09	1.5187e-08	GZ
ENSG00000131116	ZNF428	protein_coding	other_protein_coding	zinc finger protein 428 [Source:HGNC Symbol;Acc:HGNC:20804]	2.94184	3.54678	-0.621637	1.52335e-09	1.59518e-08	GZ
ENSG00000119632	IFI27L2	protein_coding	other_protein_coding	interferon alpha inducible protein 27 like 2 [Source:HGNC Symbol;Acc:HGNC:19753]	2.60383	3.36111	-0.763409	1.53787e-09	1.60852e-08	GZ
ENSG00000173486	FKBP2	protein_coding	other_protein_coding	FK506 binding protein 2 [Source:HGNC Symbol;Acc:HGNC:3718]	3.52148	4.12013	-0.626419	1.59158e-09	1.65891e-08	GZ
ENSG00000115350	POLE4	protein_coding	other_protein_coding	DNA polymerase epsilon 4, accessory subunit [Source:HGNC Symbol;Acc:HGNC:18755]	3.59506	4.19203	-0.600449	1.63063e-09	1.69471e-08	GZ
ENSG00000125901	MRPS26	protein_coding	other_protein_coding	mitochondrial ribosomal protein S26 [Source:HGNC Symbol;Acc:HGNC:14045]	3.28318	4.05202	-0.793238	1.64242e-09	1.70401e-08	GZ
ENSG00000179743	FLJ37453	antisense_RNA	other_ncRNA	uncharacterized LOC729614 [Source:NCBI gene;Acc:729614]	2.88944	3.59267	-0.710236	2.74731e-09	2.72177e-08	GZ
ENSG00000179886	TIGD5	protein_coding	other_protein_coding	tigger transposable element derived 5 [Source:HGNC Symbol;Acc:HGNC:18336]	3.46169	4.07431	-0.595724	2.83925e-09	2.80053e-08	GZ
ENSG00000142694	EVA1B	protein_coding	other_protein_coding	eva-1 homolog B [Source:HGNC Symbol;Acc:HGNC:25558]	2.46191	3.2582	-0.805126	3.38762e-09	3.27507e-08	GZ
ENSG00000184113	CLDN5	protein_coding	other_protein_coding	claudin 5 [Source:HGNC Symbol;Acc:HGNC:2047]	1.958	2.87015	-0.946801	3.40124e-09	3.28471e-08	GZ
ENSG00000163453	IGFBP7	protein_coding	other_protein_coding	insulin like growth factor binding protein 7 [Source:HGNC Symbol;Acc:HGNC:5476]	3.37811	3.96246	-0.594553	3.59309e-09	3.43499e-08	GZ
ENSG00000141505	ASGR1	protein_coding	other_protein_coding	asialoglycoprotein receptor 1 [Source:HGNC Symbol;Acc:HGNC:742]	3.04547	3.6831	-0.645419	3.70574e-09	3.53143e-08	GZ
ENSG00000181284	TMEM102	protein_coding	other_protein_coding	transmembrane protein 102 [Source:HGNC Symbol;Acc:HGNC:26722]	3.31733	3.96478	-0.662851	3.94894e-09	3.74733e-08	GZ
ENSG00000183734	ASCL2	protein_coding	other_protein_coding	achaete-scute family bHLH transcription factor 2 [Source:HGNC Symbol;Acc:HGNC:739]	2.70747	3.39888	-0.715934	3.96921e-09	3.76458e-08	GZ
ENSG00000277157	HIST1H4D	protein_coding	other_protein_coding	histone cluster 1 H4 family member d [Source:HGNC Symbol;Acc:HGNC:4782]	4.27179	4.8757	-0.618986	4.28135e-09	4.0267e-08	GZ
ENSG00000274290	HIST1H2BE	protein_coding	other_protein_coding	histone cluster 1 H2B family member e [Source:HGNC Symbol;Acc:HGNC:4753]	3.6896	4.26406	-0.589502	4.81986e-09	4.47939e-08	GZ
ENSG00000100084	HIRA	protein_coding	other_protein_coding	histone cell cycle regulator [Source:HGNC Symbol;Acc:HGNC:4916]	3.19762	3.83168	-0.654007	5.06013e-09	4.67135e-08	GZ
ENSG00000178096	BOLA1	protein_coding	other_protein_coding	bolA family member 1 [Source:HGNC Symbol;Acc:HGNC:24263]	2.32086	3.05087	-0.772102	6.3992e-09	5.79467e-08	GZ
ENSG00000168899	VAMP5	protein_coding	other_protein_coding	vesicle associated membrane protein 5 [Source:HGNC Symbol;Acc:HGNC:12646]	3.123	3.76402	-0.637795	6.90278e-09	6.2008e-08	GZ
ENSG00000184270	HIST2H2AB	protein_coding	other_protein_coding	histone cluster 2 H2A family member b [Source:HGNC Symbol;Acc:HGNC:20508]	3.66989	4.26154	-0.612949	7.4797e-09	6.66256e-08	GZ
ENSG00000148803	FUOM	protein_coding	other_protein_coding	fucose mutarotase [Source:HGNC Symbol;Acc:HGNC:24733]	2.72533	3.32142	-0.604285	8.12095e-09	7.13494e-08	GZ
ENSG00000181218	HIST3H2A	protein_coding	other_protein_coding	histone cluster 3 H2A [Source:HGNC Symbol;Acc:HGNC:20507]	2.15666	2.9667	-0.838744	8.61412e-09	7.53404e-08	GZ
ENSG00000257108	NHLRC4	protein_coding	other_protein_coding	NHL repeat containing 4 [Source:HGNC Symbol;Acc:HGNC:26700]	1.10882	2.24335	-1.16493	9.9709e-09	8.55986e-08	GZ
ENSG00000147119	CHST7	protein_coding	other_protein_coding	carbohydrate sulfotransferase 7 [Source:HGNC Symbol;Acc:HGNC:13817]	3.56131	4.23076	-0.683511	1.08142e-08	9.19183e-08	GZ
ENSG00000105258	POLR2I	protein_coding	other_protein_coding	RNA polymerase II subunit I [Source:HGNC Symbol;Acc:HGNC:9196]	2.77881	3.36613	-0.60578	1.13942e-08	9.63475e-08	GZ
ENSG00000183691	NOG	protein_coding	other_protein_coding	noggin [Source:HGNC Symbol;Acc:HGNC:7866]	1.62934	2.33293	-0.763977	1.40023e-08	1.16541e-07	GZ
ENSG00000262049	AC139530.1	antisense_RNA	other_ncRNA		2.51529	3.22175	-0.712368	1.62759e-08	1.33369e-07	GZ
ENSG00000164077	MON1A	protein_coding	other_protein_coding	MON1 homolog A, secretory trafficking associated [Source:HGNC Symbol;Acc:HGNC:28207]	2.69862	3.33511	-0.645022	1.65763e-08	1.35522e-07	GZ
ENSG00000168101	NUDT16L1	protein_coding	other_protein_coding	nudix hydrolase 16 like 1 [Source:HGNC Symbol;Acc:HGNC:28154]	4.16923	4.75909	-0.615733	1.7155e-08	1.39872e-07	GZ
ENSG00000242588	AC108010.1	processed_transcript	other_ncRNA		2.42779	3.13801	-0.7245	1.71745e-08	1.39968e-07	GZ
ENSG00000105677	TMEM147	protein_coding	other_protein_coding	transmembrane protein 147 [Source:HGNC Symbol;Acc:HGNC:30414]	4.03537	4.62474	-0.637957	1.77541e-08	1.4404e-07	GZ
ENSG00000186827	TNFRSF4	protein_coding	other_protein_coding	TNF receptor superfamily member 4 [Source:HGNC Symbol;Acc:HGNC:11918]	2.5091	3.17823	-0.715131	2.29675e-08	1.82233e-07	GZ
ENSG00000220583	RPL35P2	processed_pseudogene	pseudogene	ribosomal protein L35 pseudogene 2 [Source:HGNC Symbol;Acc:HGNC:35789]	-1.89044	0.035335	-2.76444	2.55515e-08	2.00527e-07	GZ
ENSG00000108106	UBE2S	protein_coding	other_protein_coding	ubiquitin conjugating enzyme E2 S [Source:HGNC Symbol;Acc:HGNC:17895]	2.55197	3.26229	-0.726709	2.72027e-08	2.11823e-07	GZ
ENSG00000265982	AC103810.3	unprocessed_pseudogene	pseudogene		1.37989	2.40598	-1.05322	2.77193e-08	2.15566e-07	GZ
ENSG00000272667	AC012306.2	lincRNA	long_ncRNA		0.529163	1.72218	-1.26399	2.80011e-08	2.1757e-07	GZ
ENSG00000188483	IER5L	protein_coding	other_protein_coding	immediate early response 5 like [Source:HGNC Symbol;Acc:HGNC:23679]	2.64428	3.47664	-0.808599	3.0823e-08	2.36638e-07	GZ
ENSG00000103254	FAM173A	protein_coding	other_protein_coding	family with sequence similarity 173 member A [Source:HGNC Symbol;Acc:HGNC:14152]	2.7966	3.45062	-0.675231	3.30889e-08	2.521e-07	GZ
ENSG00000169689	CENPX	protein_coding	other_protein_coding	centromere protein X [Source:HGNC Symbol;Acc:HGNC:11422]	2.36901	3.06528	-0.708069	3.53864e-08	2.68208e-07	GZ
ENSG00000165457	FOLR2	protein_coding	other_protein_coding	folate receptor beta [Source:HGNC Symbol;Acc:HGNC:3793]	1.20098	2.10857	-0.969008	3.59307e-08	2.72025e-07	GZ
ENSG00000278463	HIST1H2AB	protein_coding	other_protein_coding	histone cluster 1 H2A family member b [Source:HGNC Symbol;Acc:HGNC:4734]	1.7725	2.62725	-0.868725	3.95666e-08	2.96807e-07	GZ
ENSG00000160783	PMF1	protein_coding	other_protein_coding	polyamine modulated factor 1 [Source:HGNC Symbol;Acc:HGNC:9112]	3.35328	3.9523	-0.615964	4.77764e-08	3.50938e-07	GZ
ENSG00000187193	MT1X	protein_coding	other_protein_coding	metallothionein 1X [Source:HGNC Symbol;Acc:HGNC:7405]	1.08517	2.25902	-1.17323	4.99051e-08	3.64789e-07	GZ
ENSG00000256712	AC134349.1	sense_intronic	long_ncRNA		2.33876	3.01895	-0.701847	5.03082e-08	3.67438e-07	GZ
ENSG00000270170	NCBP2-AS2	protein_coding	other_protein_coding	NCBP2 antisense RNA 2 (head to head) [Source:HGNC Symbol;Acc:HGNC:25121]	2.70524	3.32021	-0.642801	5.04122e-08	3.68048e-07	GZ
ENSG00000179044	EXOC3L1	protein_coding	other_protein_coding	exocyst complex component 3 like 1 [Source:HGNC Symbol;Acc:HGNC:27540]	1.26368	2.13226	-0.91619	5.08484e-08	3.71045e-07	GZ
ENSG00000157326	DHRS4	protein_coding	other_protein_coding	dehydrogenase/reductase 4 [Source:HGNC Symbol;Acc:HGNC:16985]	2.94533	3.55558	-0.600288	5.42742e-08	3.94325e-07	GZ
ENSG00000213492	NT5C3AP1	transcribed_processed_pseudogene	pseudogene	5'-nucleotidase, cytosolic IIIA pseudogene 1 [Source:HGNC Symbol;Acc:HGNC:18530]	0.558851	1.67852	-1.22007	5.4886e-08	3.98449e-07	GZ
ENSG00000105371	ICAM4	protein_coding	other_protein_coding	intercellular adhesion molecule 4 (Landsteiner-Wiener blood group) [Source:HGNC Symbol;Acc:HGNC:5347]	2.44198	3.12677	-0.675333	6.06454e-08	4.36042e-07	GZ
ENSG00000185130	HIST1H2BL	protein_coding	other_protein_coding	histone cluster 1 H2B family member l [Source:HGNC Symbol;Acc:HGNC:4748]	1.99194	2.79431	-0.816799	6.43868e-08	4.59822e-07	GZ
ENSG00000271614	ATP2B1-AS1	lincRNA	long_ncRNA	ATP2B1 antisense RNA 1 [Source:HGNC Symbol;Acc:HGNC:27883]	3.283	3.87284	-0.595	6.85806e-08	4.87068e-07	GZ
ENSG00000135617	PRADC1	protein_coding	other_protein_coding	protease associated domain containing 1 [Source:HGNC Symbol;Acc:HGNC:16047]	2.22257	2.92751	-0.710149	7.94984e-08	5.54549e-07	GZ
ENSG00000274997	HIST1H2AH	protein_coding	other_protein_coding	histone cluster 1 H2A family member h [Source:HGNC Symbol;Acc:HGNC:13671]	2.50675	3.24531	-0.737433	8.41905e-08	5.83887e-07	GZ
ENSG00000197153	HIST1H3J	protein_coding	other_protein_coding	histone cluster 1 H3 family member j [Source:HGNC Symbol;Acc:HGNC:4774]	2.25654	2.97067	-0.739276	8.47132e-08	5.86834e-07	GZ
ENSG00000188290	HES4	protein_coding	other_protein_coding	hes family bHLH transcription factor 4 [Source:HGNC Symbol;Acc:HGNC:24149]	0.857515	1.79266	-0.972272	9.28577e-08	6.37857e-07	GZ
ENSG00000128228	SDF2L1	protein_coding	other_protein_coding	stromal cell derived factor 2 like 1 [Source:HGNC Symbol;Acc:HGNC:10676]	2.75523	3.34576	-0.652768	1.12061e-07	7.56493e-07	GZ
ENSG00000165644	COMTD1	protein_coding	other_protein_coding	catechol-O-methyltransferase domain containing 1 [Source:HGNC Symbol;Acc:HGNC:26309]	1.68406	2.43459	-0.797879	1.14177e-07	7.68192e-07	GZ
ENSG00000157911	PEX10	protein_coding	other_protein_coding	peroxisomal biogenesis factor 10 [Source:HGNC Symbol;Acc:HGNC:8851]	2.94667	3.54815	-0.620269	1.14168e-07	7.68192e-07	GZ
ENSG00000261455	LINC01003	lincRNA	long_ncRNA	long intergenic non-protein coding RNA 1003 [Source:HGNC Symbol;Acc:HGNC:48957]	2.33932	3.02715	-0.703692	1.16275e-07	7.80847e-07	GZ
ENSG00000248487	ABHD14A	protein_coding	other_protein_coding	abhydrolase domain containing 14A [Source:HGNC Symbol;Acc:HGNC:24538]	0.882434	2.03296	-1.09731	1.23356e-07	8.23178e-07	GZ
ENSG00000225840	AC010970.1	processed_pseudogene	pseudogene		1.16772	6.41008	-4.38426	1.31506e-07	8.71114e-07	GZ
ENSG00000227825	SLC9A7P1	transcribed_processed_pseudogene	pseudogene	solute carrier family 9 member 7 pseudogene 1 [Source:HGNC Symbol;Acc:HGNC:32679]	2.74915	3.39468	-0.632958	1.41486e-07	9.31215e-07	GZ
ENSG00000274641	HIST1H2BO	protein_coding	other_protein_coding	histone cluster 1 H2B family member o [Source:HGNC Symbol;Acc:HGNC:4758]	2.72064	3.34133	-0.648976	1.43762e-07	9.44312e-07	GZ
ENSG00000204922	UQCC3	protein_coding	other_protein_coding	ubiquinol-cytochrome c reductase complex assembly factor 3 [Source:HGNC Symbol;Acc:HGNC:34399]	2.56273	3.16619	-0.632877	1.60857e-07	1.04328e-06	GZ
ENSG00000100116	GCAT	protein_coding	other_protein_coding	glycine C-acetyltransferase [Source:HGNC Symbol;Acc:HGNC:4188]	1.46942	2.24995	-0.847884	1.81322e-07	1.1622e-06	GZ
ENSG00000184924	PTRHD1	protein_coding	other_protein_coding	peptidyl-tRNA hydrolase domain containing 1 [Source:HGNC Symbol;Acc:HGNC:33782]	2.40794	3.06875	-0.670113	1.96936e-07	1.25159e-06	GZ
ENSG00000203896	LIME1	protein_coding	other_protein_coding	Lck interacting transmembrane adaptor 1 [Source:HGNC Symbol;Acc:HGNC:26016]	2.39765	3.02055	-0.630981	2.13831e-07	1.34708e-06	GZ
ENSG00000160993	ALKBH4	protein_coding	other_protein_coding	alkB homolog 4, lysine demethylase [Source:HGNC Symbol;Acc:HGNC:21900]	2.67816	3.32727	-0.657028	2.15457e-07	1.35685e-06	GZ
ENSG00000244538	AC098583.1	processed_pseudogene	pseudogene		-2.05482	-0.428907	-2.87375	3.1268e-07	1.91228e-06	GZ
ENSG00000224877	NDUFAF8	protein_coding	other_protein_coding	NADH:ubiquinone oxidoreductase complex assembly factor 8 [Source:HGNC Symbol;Acc:HGNC:33551]	2.41667	2.98365	-0.587916	3.1836e-07	1.94372e-06	GZ
ENSG00000284690	AC079325.2	polymorphic_pseudogene	pseudogene		2.58646	3.1641	-0.596567	3.36319e-07	2.0423e-06	GZ
ENSG00000177383	MAGEF1	protein_coding	other_protein_coding	MAGE family member F1 [Source:HGNC Symbol;Acc:HGNC:29639]	2.44587	3.01163	-0.627779	3.48064e-07	2.1051e-06	GZ
ENSG00000104918	RETN	protein_coding	other_protein_coding	resistin [Source:HGNC Symbol;Acc:HGNC:20389]	1.01043	2.06387	-0.989196	3.96419e-07	2.36421e-06	GZ
ENSG00000180340	FZD2	protein_coding	other_protein_coding	frizzled class receptor 2 [Source:HGNC Symbol;Acc:HGNC:4040]	1.42278	2.38122	-0.978196	4.02989e-07	2.39704e-06	GZ
ENSG00000226085	UQCRFS1P1	processed_pseudogene	pseudogene	ubiquinol-cytochrome c reductase, Rieske iron-sulfur polypeptide 1 pseudogene 1 [Source:HGNC Symbol;Acc:HGNC:12588]	-2.48533	-0.0966519	-3.42604	4.14108e-07	2.45607e-06	GZ
ENSG00000198832	SELENOM	protein_coding	other_protein_coding	selenoprotein M [Source:HGNC Symbol;Acc:HGNC:30397]	2.11224	2.71246	-0.654439	4.21534e-07	2.49253e-06	GZ
ENSG00000250995	AL391280.1	processed_pseudogene	pseudogene		2.12611	2.73242	-0.619251	4.67349e-07	2.73559e-06	GZ
ENSG00000267213	AC007773.1	antisense_RNA	other_ncRNA		1.05851	1.98566	-0.967803	5.26472e-07	3.05185e-06	GZ
ENSG00000179750	APOBEC3B	protein_coding	other_protein_coding	apolipoprotein B mRNA editing enzyme catalytic subunit 3B [Source:HGNC Symbol;Acc:HGNC:17352]	0.0384895	0.512355	-1.02839	5.83393e-07	3.35159e-06	GZ
ENSG00000229119	AC026403.1	processed_pseudogene	pseudogene		-2.60351	-1.50634	-3.59539	6.40484e-07	3.6471e-06	GZ
ENSG00000239607	RN7SL573P	misc_RNA	other_ncRNA	RNA, 7SL, cytoplasmic 573, pseudogene [Source:HGNC Symbol;Acc:HGNC:46589]	-1.77882	0.124936	-3.17104	6.48621e-07	3.69226e-06	GZ
ENSG00000134222	PSRC1	protein_coding	other_protein_coding	proline and serine rich coiled-coil 1 [Source:HGNC Symbol;Acc:HGNC:24472]	2.1812	2.84434	-0.659584	6.53299e-07	3.71537e-06	GZ
ENSG00000168060	NAALADL1	protein_coding	other_protein_coding	N-acetylated alpha-linked acidic dipeptidase like 1 [Source:HGNC Symbol;Acc:HGNC:23536]	2.48596	3.10349	-0.608642	6.99257e-07	3.94188e-06	GZ
ENSG00000267419	AC011477.1	transcribed_unprocessed_pseudogene	pseudogene		1.89848	2.53743	-0.659065	7.17179e-07	4.02905e-06	GZ
ENSG00000283378	BX088645.1	protein_coding	other_protein_coding		1.55385	2.36807	-0.839549	9.44892e-07	5.19172e-06	GZ
ENSG00000226721	EEF1DP2	processed_pseudogene	pseudogene	eukaryotic translation elongation factor 1 delta pseudogene 2 [Source:HGNC Symbol;Acc:HGNC:33523]	1.56549	2.28248	-0.715854	1.03615e-06	5.66032e-06	GZ
ENSG00000148291	SURF2	protein_coding	other_protein_coding	surfeit 2 [Source:HGNC Symbol;Acc:HGNC:11475]	2.51345	3.08516	-0.597942	1.04536e-06	5.70842e-06	GZ
ENSG00000186891	TNFRSF18	protein_coding	other_protein_coding	TNF receptor superfamily member 18 [Source:HGNC Symbol;Acc:HGNC:11914]	1.93599	2.58557	-0.688073	1.12667e-06	6.10573e-06	GZ
ENSG00000104889	RNASEH2A	protein_coding	other_protein_coding	ribonuclease H2 subunit A [Source:HGNC Symbol;Acc:HGNC:18518]	2.39713	2.96804	-0.608902	1.15443e-06	6.24587e-06	GZ
ENSG00000176170	SPHK1	protein_coding	other_protein_coding	sphingosine kinase 1 [Source:HGNC Symbol;Acc:HGNC:11240]	2.19818	2.84023	-0.629644	1.22673e-06	6.58754e-06	GZ
ENSG00000177096	FAM109B	protein_coding	other_protein_coding	family with sequence similarity 109 member B [Source:HGNC Symbol;Acc:HGNC:27161]	1.81728	2.50257	-0.716735	1.28475e-06	6.87655e-06	GZ
ENSG00000205544	TMEM256	protein_coding	other_protein_coding	transmembrane protein 256 [Source:HGNC Symbol;Acc:HGNC:28618]	1.33814	2.06792	-0.744391	1.28927e-06	6.89463e-06	GZ
ENSG00000264764	MIR4772	miRNA	short_ncRNA	microRNA 4772 [Source:HGNC Symbol;Acc:HGNC:41741]	-0.0722417	1.2097	-1.35392	1.29208e-06	6.90756e-06	GZ
ENSG00000273141	AP001269.4	antisense_RNA	other_ncRNA		1.62936	2.32097	-0.750913	1.3387e-06	7.11459e-06	GZ
ENSG00000103260	METRN	protein_coding	other_protein_coding	meteorin, glial cell differentiation regulator [Source:HGNC Symbol;Acc:HGNC:14151]	0.943811	1.80634	-0.957548	1.39075e-06	7.36296e-06	GZ
ENSG00000179922	ZNF784	protein_coding	other_protein_coding	zinc finger protein 784 [Source:HGNC Symbol;Acc:HGNC:33111]	1.69223	2.49871	-0.82401	1.40015e-06	7.40402e-06	GZ
ENSG00000270878	AL136038.4	processed_pseudogene	pseudogene		2.19206	2.80145	-0.627023	1.46599e-06	7.72002e-06	GZ
ENSG00000275765	AC091982.4	lincRNA	long_ncRNA		1.01121	1.80282	-0.82151	1.55724e-06	8.14151e-06	GZ
ENSG00000213442	RPL18AP3	processed_pseudogene	pseudogene	ribosomal protein L18a pseudogene 3 [Source:HGNC Symbol;Acc:HGNC:31387]	-1.09836	0.310983	-1.71068	1.67198e-06	8.71354e-06	GZ
ENSG00000134594	RAB33A	protein_coding	other_protein_coding	RAB33A, member RAS oncogene family [Source:HGNC Symbol;Acc:HGNC:9773]	1.48382	2.18481	-0.749774	1.80012e-06	9.33006e-06	GZ
ENSG00000211695	TRGV9	TR_V_gene	TCR/IG	T-cell receptor gamma variable 9 [Source:HGNC Symbol;Acc:HGNC:12295]	2.0333	2.55914	-0.658934	1.85106e-06	9.56654e-06	GZ
ENSG00000276368	HIST1H2AJ	protein_coding	other_protein_coding	histone cluster 1 H2A family member j [Source:HGNC Symbol;Acc:HGNC:4727]	1.33538	2.09383	-0.760433	1.92809e-06	9.9163e-06	GZ
ENSG00000110944	IL23A	protein_coding	other_protein_coding	interleukin 23 subunit alpha [Source:HGNC Symbol;Acc:HGNC:15488]	1.901	2.48504	-0.643267	1.93918e-06	9.96193e-06	GZ
ENSG00000160325	CACFD1	protein_coding	other_protein_coding	calcium channel flower domain containing 1 [Source:HGNC Symbol;Acc:HGNC:1365]	2.51337	3.11811	-0.601002	2.13441e-06	1.0878e-05	GZ
ENSG00000275454	AC105020.6	antisense_RNA	other_ncRNA		1.43842	2.12619	-0.746087	2.1902e-06	1.11466e-05	GZ
ENSG00000130489	SCO2	protein_coding	other_protein_coding	SCO2, cytochrome c oxidase assembly protein [Source:HGNC Symbol;Acc:HGNC:10604]	1.33618	2.14019	-0.847171	2.53145e-06	1.27215e-05	GZ
ENSG00000172780	RAB43	protein_coding	other_protein_coding	RAB43, member RAS oncogene family [Source:HGNC Symbol;Acc:HGNC:19983]	2.41339	2.98581	-0.590321	2.61752e-06	1.30883e-05	GZ
ENSG00000264663	KRT8P34	processed_pseudogene	pseudogene	keratin 8 pseudogene 34 [Source:HGNC Symbol;Acc:HGNC:39868]	1.56161	2.2755	-0.696314	2.68195e-06	1.33717e-05	GZ
ENSG00000240303	ACAD11	protein_coding	other_protein_coding	acyl-CoA dehydrogenase family member 11 [Source:HGNC Symbol;Acc:HGNC:30211]	1.98702	2.57802	-0.617946	2.6949e-06	1.34194e-05	GZ
ENSG00000259577	CERNA1	lincRNA	long_ncRNA	competing endogenous lncRNA 1 for miR-4707-5p and miR-4767 [Source:HGNC Symbol;Acc:HGNC:52664]	0.471453	1.38024	-0.991899	2.70458e-06	1.34564e-05	GZ
ENSG00000127903	ZNF835	protein_coding	other_protein_coding	zinc finger protein 835 [Source:HGNC Symbol;Acc:HGNC:34332]	1.5939	2.24222	-0.700073	2.75132e-06	1.36626e-05	GZ
ENSG00000149809	TM7SF2	protein_coding	other_protein_coding	transmembrane 7 superfamily member 2 [Source:HGNC Symbol;Acc:HGNC:11863]	2.54654	3.09429	-0.586158	2.8071e-06	1.39127e-05	GZ
ENSG00000112667	DNPH1	protein_coding	other_protein_coding	2'-deoxynucleoside 5'-phosphate N-hydrolase 1 [Source:HGNC Symbol;Acc:HGNC:21218]	2.15325	2.76371	-0.669236	3.0215e-06	1.48811e-05	GZ
ENSG00000211795	TRAV8-6	TR_V_gene	TCR/IG	T-cell receptor alpha variable 8-6 [Source:HGNC Symbol;Acc:HGNC:12151]	1.49548	2.23253	-0.710825	3.32673e-06	1.62467e-05	GZ
ENSG00000214401	KANSL1-AS1	antisense_RNA	other_ncRNA	KANSL1 antisense RNA 1 [Source:HGNC Symbol;Acc:HGNC:43740]	1.96839	2.49478	-0.592187	3.5565e-06	1.72472e-05	GZ
ENSG00000165716	FAM69B	protein_coding	other_protein_coding	family with sequence similarity 69 member B [Source:HGNC Symbol;Acc:HGNC:28290]	1.49478	2.13867	-0.699015	3.67613e-06	1.77938e-05	GZ
ENSG00000186352	ANKRD37	protein_coding	other_protein_coding	ankyrin repeat domain 37 [Source:HGNC Symbol;Acc:HGNC:29593]	1.10558	1.95608	-0.892847	3.76094e-06	1.81615e-05	GZ
ENSG00000273117	AC144652.1	lincRNA	long_ncRNA		1.1958	2.02812	-0.890712	3.82912e-06	1.84501e-05	GZ
ENSG00000224914	LINC00863	lincRNA	long_ncRNA	long intergenic non-protein coding RNA 863 [Source:HGNC Symbol;Acc:HGNC:45162]	1.56179	2.25375	-0.67954	4.88427e-06	2.30712e-05	GZ
ENSG00000144476	ACKR3	protein_coding	other_protein_coding	atypical chemokine receptor 3 [Source:HGNC Symbol;Acc:HGNC:23692]	1.87844	2.52042	-0.611204	5.09027e-06	2.39438e-05	GZ
ENSG00000162415	ZSWIM5	protein_coding	other_protein_coding	zinc finger SWIM-type containing 5 [Source:HGNC Symbol;Acc:HGNC:29299]	1.42356	2.13554	-0.716327	5.29231e-06	2.47906e-05	GZ
ENSG00000154309	DISP1	protein_coding	other_protein_coding	dispatched RND transporter family member 1 [Source:HGNC Symbol;Acc:HGNC:19711]	2.1937	2.79092	-0.612492	5.61436e-06	2.61428e-05	GZ
ENSG00000277969	AC006449.6	lincRNA	long_ncRNA		1.6809	2.3213	-0.632534	5.76873e-06	2.68131e-05	GZ
ENSG00000182584	ACTL10	protein_coding	other_protein_coding	actin like 10 [Source:HGNC Symbol;Acc:HGNC:16127]	1.06136	1.79683	-0.81224	6.29151e-06	2.9048e-05	GZ
ENSG00000196456	ZNF775	protein_coding	other_protein_coding	zinc finger protein 775 [Source:HGNC Symbol;Acc:HGNC:28501]	0.961966	1.72765	-0.807469	7.29481e-06	3.33131e-05	GZ
ENSG00000265735	RN7SL5P	misc_RNA	other_ncRNA	RNA, 7SL, cytoplasmic 5, pseudogene [Source:HGNC Symbol;Acc:HGNC:10040]	-1.22188	0.400035	-2.52656	7.6806e-06	3.48979e-05	GZ
ENSG00000275183	LENG9	protein_coding	other_protein_coding	leukocyte receptor cluster member 9 [Source:HGNC Symbol;Acc:HGNC:16306]	1.78766	2.39429	-0.619464	7.8029e-06	3.53733e-05	GZ
ENSG00000142684	ZNF593	protein_coding	other_protein_coding	zinc finger protein 593 [Source:HGNC Symbol;Acc:HGNC:30943]	1.7124	2.31805	-0.638839	8.5011e-06	3.82019e-05	GZ
ENSG00000275090	RN7SL296P	misc_RNA	other_ncRNA	RNA, 7SL, cytoplasmic 296, pseudogene [Source:HGNC Symbol;Acc:HGNC:46312]	-1.9641	-0.741197	-2.61114	9.70218e-06	4.31152e-05	GZ
ENSG00000238228	OR7E7P	unprocessed_pseudogene	pseudogene	olfactory receptor family 7 subfamily E member 7 pseudogene [Source:HGNC Symbol;Acc:HGNC:8457]	1.35679	2.09739	-0.702676	1.06613e-05	4.69719e-05	GZ
ENSG00000149646	CNBD2	protein_coding	other_protein_coding	cyclic nucleotide binding domain containing 2 [Source:HGNC Symbol;Acc:HGNC:16145]	0.0804238	1.06247	-1.0834	1.07016e-05	4.71147e-05	GZ
ENSG00000177106	EPS8L2	protein_coding	other_protein_coding	EPS8 like 2 [Source:HGNC Symbol;Acc:HGNC:21296]	1.41081	2.18083	-0.759817	1.08541e-05	4.76312e-05	GZ
ENSG00000173372	C1QA	protein_coding	other_protein_coding	complement C1q A chain [Source:HGNC Symbol;Acc:HGNC:1241]	1.94229	2.511	-0.644705	1.14675e-05	5.0022e-05	GZ
ENSG00000160256	FAM207A	protein_coding	other_protein_coding	family with sequence similarity 207 member A [Source:HGNC Symbol;Acc:HGNC:15811]	2.13658	2.68683	-0.604509	1.16063e-05	5.05418e-05	GZ
ENSG00000204860	FAM201A	antisense_RNA	other_ncRNA	family with sequence similarity 201 member A [Source:HGNC Symbol;Acc:HGNC:27239]	0.505796	1.27362	-0.859181	1.22797e-05	5.33069e-05	GZ
ENSG00000202566	MIR421	miRNA	short_ncRNA	microRNA 421 [Source:HGNC Symbol;Acc:HGNC:32793]	0.833649	1.57045	-0.785327	1.26045e-05	5.45981e-05	GZ
ENSG00000230521	HCG4P7	unprocessed_pseudogene	pseudogene		1.80046	2.41354	-0.592155	1.40809e-05	6.04265e-05	GZ
ENSG00000067113	PLPP1	protein_coding	other_protein_coding	phospholipid phosphatase 1 [Source:HGNC Symbol;Acc:HGNC:9228]	1.57417	2.13816	-0.64067	1.43828e-05	6.15758e-05	GZ
ENSG00000212027	MIR374B	miRNA	short_ncRNA	microRNA 374b [Source:HGNC Symbol;Acc:HGNC:33665]	1.25364	1.96321	-0.757187	1.51776e-05	6.47014e-05	GZ
ENSG00000232303	DFFBP1	processed_pseudogene	pseudogene	DNA fragmentation factor subunit beta pseudogene 1 [Source:HGNC Symbol;Acc:HGNC:49815]	1.92287	2.52261	-0.604062	1.54948e-05	6.59446e-05	GZ
ENSG00000275120	AC048382.5	antisense_RNA	other_ncRNA		1.55874	2.20729	-0.686135	1.56031e-05	6.63428e-05	GZ
ENSG00000275807	AC145285.7	antisense_RNA	other_ncRNA		0.117576	1.11021	-1.09826	1.61581e-05	6.84762e-05	GZ
ENSG00000132386	SERPINF1	protein_coding	other_protein_coding	serpin family F member 1 [Source:HGNC Symbol;Acc:HGNC:8824]	1.54214	2.14453	-0.712853	1.66116e-05	7.02162e-05	GZ
ENSG00000211790	TRAV8-4	TR_V_gene	TCR/IG	T-cell receptor alpha variable 8-4 [Source:HGNC Symbol;Acc:HGNC:12149]	1.34509	1.99367	-0.634117	1.70005e-05	7.17136e-05	GZ
ENSG00000123685	BATF3	protein_coding	other_protein_coding	basic leucine zipper ATF-like transcription factor 3 [Source:HGNC Symbol;Acc:HGNC:28915]	1.2123	1.86495	-0.696588	1.79534e-05	7.53574e-05	GZ
ENSG00000278743	AC087239.1	lincRNA	long_ncRNA		0.448822	1.28901	-0.890552	1.804e-05	7.57031e-05	GZ
ENSG00000258429	PDF	protein_coding	other_protein_coding	peptide deformylase, mitochondrial [Source:HGNC Symbol;Acc:HGNC:30012]	-0.271833	0.763839	-1.14705	1.91586e-05	7.98024e-05	GZ
ENSG00000225611	LINC02158	antisense_RNA	other_ncRNA	long intergenic non-protein coding RNA 2158 [Source:HGNC Symbol;Acc:HGNC:53019]	1.30099	1.94155	-0.655171	2.25925e-05	9.27331e-05	GZ
ENSG00000265612	MIR4539	miRNA	short_ncRNA	microRNA 4539 [Source:HGNC Symbol;Acc:HGNC:41546]	-1.43544	-0.093843	-1.74644	2.35924e-05	9.63544e-05	GZ
ENSG00000166165	CKB	protein_coding	other_protein_coding	creatine kinase B [Source:HGNC Symbol;Acc:HGNC:1991]	0.806235	1.6457	-0.842751	2.62138e-05	0.000106098	GZ
ENSG00000135736	CCDC102A	protein_coding	other_protein_coding	coiled-coil domain containing 102A [Source:HGNC Symbol;Acc:HGNC:28097]	1.61548	2.2447	-0.623869	2.82583e-05	0.00011348	GZ
ENSG00000173369	C1QB	protein_coding	other_protein_coding	complement C1q B chain [Source:HGNC Symbol;Acc:HGNC:1242]	0.664178	1.27933	-0.716571	2.92436e-05	0.000116994	GZ
ENSG00000276819	TRBV15	TR_V_gene	TCR/IG		-0.159978	0.745302	-1.035	2.95724e-05	0.000118204	GZ
ENSG00000273183	AC093726.2	antisense_RNA	other_ncRNA		0.719677	1.46617	-0.791795	3.37922e-05	0.00013356	GZ
ENSG00000162572	SCNN1D	protein_coding	other_protein_coding	sodium channel epithelial 1 delta subunit [Source:HGNC Symbol;Acc:HGNC:10601]	1.2884	1.87915	-0.643608	3.406e-05	0.000134482	GZ
ENSG00000239437	RN7SL752P	misc_RNA	other_ncRNA	RNA, 7SL, cytoplasmic 752, pseudogene [Source:HGNC Symbol;Acc:HGNC:46768]	-1.08936	-0.206314	-2.04336	3.65639e-05	0.000143049	GZ
ENSG00000211878	TRAJ11	TR_J_gene	TCR/IG	T-cell receptor alpha joining 11 [Source:HGNC Symbol;Acc:HGNC:12039]	1.57065	2.18609	-0.609965	3.73681e-05	0.000145963	GZ
ENSG00000154608	CEP170P1	transcribed_unprocessed_pseudogene	pseudogene	centrosomal protein 170 pseudogene 1 [Source:HGNC Symbol;Acc:HGNC:28364]	-1.10334	0.229885	-1.47469	3.78411e-05	0.000147779	GZ
ENSG00000200882	RNU6-681P	snRNA	short_ncRNA	RNA, U6 small nuclear 681, pseudogene [Source:HGNC Symbol;Acc:HGNC:47644]	0.0848737	0.940618	-0.926929	3.8032e-05	0.000148396	GZ
ENSG00000143185	XCL2	protein_coding	other_protein_coding	X-C motif chemokine ligand 2 [Source:HGNC Symbol;Acc:HGNC:10646]	1.50029	2.10306	-0.630222	4.01611e-05	0.000156162	GZ
ENSG00000184979	USP18	protein_coding	other_protein_coding	ubiquitin specific peptidase 18 [Source:HGNC Symbol;Acc:HGNC:12616]	1.34409	1.85566	-0.664978	4.07823e-05	0.000158236	GZ
ENSG00000224631	RPS27AP16	transcribed_processed_pseudogene	pseudogene	ribosomal protein S27a pseudogene 16 [Source:HGNC Symbol;Acc:HGNC:36855]	-1.66056	-0.355923	-1.86614	4.28077e-05	0.000165169	GZ
ENSG00000159904	ZNF890P	transcribed_unprocessed_pseudogene	pseudogene	zinc finger protein 890, pseudogene [Source:HGNC Symbol;Acc:HGNC:38691]	-0.411934	0.523112	-0.945982	4.40224e-05	0.000169162	GZ
ENSG00000243449	C4orf48	protein_coding	other_protein_coding	chromosome 4 open reading frame 48 [Source:HGNC Symbol;Acc:HGNC:34437]	1.33293	2.07813	-0.78299	4.46545e-05	0.000171304	GZ
ENSG00000198417	MT1F	protein_coding	other_protein_coding	metallothionein 1F [Source:HGNC Symbol;Acc:HGNC:7398]	0.940216	1.57146	-0.796007	4.71602e-05	0.000179932	GZ
ENSG00000229422	AL512625.2	processed_pseudogene	pseudogene		0.0778437	1.01245	-1.11406	5.9035e-05	0.000220886	GZ
ENSG00000271858	CYB561D2	antisense_RNA	other_ncRNA	cytochrome b561 family member D2 [Source:NCBI gene;Acc:11068]	1.21688	1.85708	-0.723839	6.35921e-05	0.000236122	GZ
ENSG00000240606	RN7SL564P	misc_RNA	other_ncRNA	RNA, 7SL, cytoplasmic 564, pseudogene [Source:HGNC Symbol;Acc:HGNC:46580]	-2.06004	-0.955078	-2.64388	6.51803e-05	0.000241358	GZ
ENSG00000240888	AC131210.1	sense_intronic	long_ncRNA		-0.0697256	0.801021	-0.977116	7.4551e-05	0.000272629	GZ
ENSG00000144485	HES6	protein_coding	other_protein_coding	hes family bHLH transcription factor 6 [Source:HGNC Symbol;Acc:HGNC:18254]	0.714372	1.39599	-0.720611	7.77894e-05	0.000283329	GZ
ENSG00000249348	UGDH-AS1	antisense_RNA	other_ncRNA	UGDH antisense RNA 1 [Source:HGNC Symbol;Acc:HGNC:40601]	0.491134	1.24247	-0.788089	8.02351e-05	0.00029153	GZ
ENSG00000263366	ABHD17AP5	processed_pseudogene	pseudogene	abhydrolase domain containing 17A pseudogene 5 [Source:HGNC Symbol;Acc:HGNC:34043]	-0.30603	0.50104	-1.0677	8.09642e-05	0.000293942	GZ
ENSG00000271303	SRXN1	protein_coding	other_protein_coding	sulfiredoxin 1 [Source:HGNC Symbol;Acc:HGNC:16132]	-0.605242	0.324377	-1.16227	8.17166e-05	0.000296554	GZ
ENSG00000260979	AC022167.3	lincRNA	long_ncRNA		0.467176	1.11419	-0.752465	8.63105e-05	0.000311656	GZ
ENSG00000277942	MIR8075	miRNA	short_ncRNA	microRNA 8075 [Source:HGNC Symbol;Acc:HGNC:50172]	-0.879467	0.245004	-1.3489	8.67839e-05	0.000313177	GZ
ENSG00000266402	SNHG25	lincRNA	long_ncRNA	small nucleolar RNA host gene 25 [Source:HGNC Symbol;Acc:HGNC:51534]	-0.229722	0.662277	-1.04277	8.96437e-05	0.000322077	GZ
ENSG00000275337	RN7SL680P	misc_RNA	other_ncRNA	RNA, 7SL, cytoplasmic 680, pseudogene [Source:HGNC Symbol;Acc:HGNC:46696]	-2.58732	-1.84946	-3.46205	9.72465e-05	0.000347314	GZ
ENSG00000160539	PLPP7	protein_coding	other_protein_coding	phospholipid phosphatase 7 (inactive) [Source:HGNC Symbol;Acc:HGNC:28174]	-0.482454	0.606291	-1.10967	9.78684e-05	0.000349189	GZ
ENSG00000261449	AC103724.3	antisense_RNA	other_ncRNA		-0.52313	0.460546	-1.10367	0.000101427	0.000361027	GZ
ENSG00000239211	RN7SL563P	misc_RNA	other_ncRNA	RNA, 7SL, cytoplasmic 563, pseudogene [Source:HGNC Symbol;Acc:HGNC:46579]	-2.67601	-1.88797	-3.47966	0.000101696	0.000361843	GZ
ENSG00000281383	FP671120.4	lincRNA	long_ncRNA		3.00515	4.84934	-1.56625	0.00010184	0.000362212	GZ
ENSG00000142583	SLC2A5	protein_coding	other_protein_coding	solute carrier family 2 member 5 [Source:HGNC Symbol;Acc:HGNC:11010]	1.0648	1.72924	-0.652096	0.000103348	0.000366708	GZ
ENSG00000269961	AC010359.1	lincRNA	long_ncRNA		0.561403	1.27018	-0.763609	0.000106913	0.000377423	GZ
ENSG00000272948	AP001412.1	antisense_RNA	other_ncRNA		-0.294524	0.631036	-1.0078	0.000109698	0.000386194	GZ
ENSG00000272282	LINC02084	lincRNA	long_ncRNA	long intergenic non-protein coding RNA 2084 [Source:HGNC Symbol;Acc:HGNC:52934]	0.809139	1.5264	-0.657933	0.000109858	0.00038668	GZ
ENSG00000276956	RN7SL769P	misc_RNA	other_ncRNA	RNA, 7SL, cytoplasmic 769, pseudogene [Source:HGNC Symbol;Acc:HGNC:46785]	-2.05961	-1.06571	-2.72537	0.000110709	0.000389299	GZ
ENSG00000169715	MT1E	protein_coding	other_protein_coding	metallothionein 1E [Source:HGNC Symbol;Acc:HGNC:7397]	-0.19778	0.683969	-0.944578	0.000111397	0.000391258	GZ
ENSG00000239899	RN7SL674P	misc_RNA	other_ncRNA	RNA, 7SL, cytoplasmic 674, pseudogene [Source:HGNC Symbol;Acc:HGNC:46690]	1.40851	1.99319	-1.10765	0.000114578	0.000401335	GZ
ENSG00000198680	TUSC1	protein_coding	other_protein_coding	tumor suppressor candidate 1 [Source:HGNC Symbol;Acc:HGNC:31010]	-1.64283	-0.348644	-1.72768	0.000116266	0.000406848	GZ
ENSG00000241529	RN7SL767P	misc_RNA	other_ncRNA	RNA, 7SL, cytoplasmic 767, pseudogene [Source:HGNC Symbol;Acc:HGNC:46783]	0.542518	1.35712	-1.06333	0.000116315	0.000406848	GZ
ENSG00000123689	G0S2	protein_coding	other_protein_coding	G0/G1 switch 2 [Source:HGNC Symbol;Acc:HGNC:30229]	1.00128	1.58187	-0.644293	0.000118203	0.000412749	GZ
ENSG00000267296	CEBPA-AS1	antisense_RNA	other_ncRNA	CEBPA antisense RNA 1 (head to head) [Source:HGNC Symbol;Acc:HGNC:25710]	0.768578	1.46006	-0.749619	0.000121954	0.000424121	GZ
ENSG00000282431	TRBD1	TR_D_gene	TCR/IG		0.394553	1.08377	-0.801681	0.000132799	0.000457767	GZ
ENSG00000254858	MPV17L2	protein_coding	other_protein_coding	MPV17 mitochondrial inner membrane protein like 2 [Source:HGNC Symbol;Acc:HGNC:28177]	1.59796	2.13782	-0.58879	0.000136058	0.000467694	GZ
ENSG00000186998	EMID1	protein_coding	other_protein_coding	EMI domain containing 1 [Source:HGNC Symbol;Acc:HGNC:18036]	0.42023	1.19788	-0.779165	0.000148409	0.000505483	GZ
ENSG00000112293	GPLD1	protein_coding	other_protein_coding	glycosylphosphatidylinositol specific phospholipase D1 [Source:HGNC Symbol;Acc:HGNC:4459]	1.12927	1.79592	-0.654345	0.000152257	0.000517219	GZ
ENSG00000243049	RN7SL33P	misc_RNA	other_ncRNA	RNA, 7SL, cytoplasmic 33, pseudogene [Source:HGNC Symbol;Acc:HGNC:46049]	-2.85031	-2.01851	-3.82307	0.000154929	0.000525206	GZ
ENSG00000161653	NAGS	protein_coding	other_protein_coding	N-acetylglutamate synthase [Source:HGNC Symbol;Acc:HGNC:17996]	0.917634	1.56917	-0.640582	0.000158616	0.000536595	GZ
ENSG00000261173	AC018845.3	antisense_RNA	other_ncRNA		-0.363566	0.587363	-1.01676	0.000174951	0.000585695	GZ
ENSG00000243352	RN7SL8P	misc_RNA	other_ncRNA	RNA, 7SL, cytoplasmic 8, pseudogene [Source:HGNC Symbol;Acc:HGNC:10043]	-1.748	-0.781617	-2.03801	0.000183466	0.000610909	GZ
ENSG00000277383	AC010331.1	antisense_RNA	other_ncRNA		0.36867	1.13315	-0.817506	0.000190894	0.000633419	GZ
ENSG00000222078	RN7SKP110	misc_RNA	other_ncRNA	RNA, 7SK small nuclear pseudogene 110 [Source:HGNC Symbol;Acc:HGNC:45834]	1.05741	1.61609	-0.609975	0.000191543	0.000635286	GZ
ENSG00000239545	RN7SL822P	misc_RNA	other_ncRNA	RNA, 7SL, cytoplasmic 822, pseudogene [Source:HGNC Symbol;Acc:HGNC:46838]	-2.87828	-2.04451	-4.12112	0.000212232	0.000695507	GZ
ENSG00000243664	RPS29P12	processed_pseudogene	pseudogene	ribosomal protein S29 pseudogene 12 [Source:HGNC Symbol;Acc:HGNC:36458]	1.04415	1.59198	-0.608079	0.000225847	0.000735309	GZ
ENSG00000243199	AC115223.1	processed_pseudogene	pseudogene		-1.61927	-0.522391	-1.62251	0.000250018	0.000805702	GZ
ENSG00000243424	RN7SL107P	misc_RNA	other_ncRNA	RNA, 7SL, cytoplasmic 107, pseudogene [Source:HGNC Symbol;Acc:HGNC:46123]	-2.76379	-1.70473	-3.32891	0.000251195	0.000809026	GZ
ENSG00000269970	AL162424.1	sense_intronic	long_ncRNA		0.473473	1.22411	-0.773801	0.000256013	0.000822814	GZ
ENSG00000273008	AC010864.1	lincRNA	long_ncRNA		0.327199	1.10546	-0.857332	0.000262607	0.000841453	GZ
ENSG00000160180	TFF3	protein_coding	other_protein_coding	trefoil factor 3 [Source:HGNC Symbol;Acc:HGNC:11757]	-1.53345	-0.463165	-1.46555	0.000270008	0.000863326	GZ
ENSG00000147485	PXDNL	protein_coding	other_protein_coding	peroxidasin like [Source:HGNC Symbol;Acc:HGNC:26359]	0.534564	1.22843	-0.723663	0.00028051	0.000893733	GZ
ENSG00000126106	TMEM53	protein_coding	other_protein_coding	transmembrane protein 53 [Source:HGNC Symbol;Acc:HGNC:26186]	0.95172	1.52124	-0.628855	0.000281886	0.00089748	GZ
ENSG00000263426	RN7SL471P	misc_RNA	other_ncRNA	RNA, 7SL, cytoplasmic 471, pseudogene [Source:HGNC Symbol;Acc:HGNC:46487]	-0.133612	0.618168	-0.90636	0.000298403	0.000945722	GZ
ENSG00000122035	RASL11A	protein_coding	other_protein_coding	RAS like family 11 member A [Source:HGNC Symbol;Acc:HGNC:23802]	1.04201	1.65923	-0.672034	0.000301367	0.000954095	GZ
ENSG00000204086	RPA4	protein_coding	other_protein_coding	replication protein A4 [Source:HGNC Symbol;Acc:HGNC:30305]	1.1517	1.7007	-0.607553	0.000307026	0.000969638	GZ
ENSG00000167618	LAIR2	protein_coding	other_protein_coding	leukocyte associated immunoglobulin like receptor 2 [Source:HGNC Symbol;Acc:HGNC:6478]	0.495647	0.961543	-0.648791	0.000314951	0.000991711	GZ
ENSG00000185897	FFAR3	protein_coding	other_protein_coding	free fatty acid receptor 3 [Source:HGNC Symbol;Acc:HGNC:4499]	-0.611568	0.14001	-1.01014	0.000324023	0.00101921	GZ
ENSG00000122952	ZWINT	protein_coding	other_protein_coding	ZW10 interacting kinetochore protein [Source:HGNC Symbol;Acc:HGNC:13195]	0.98486	1.59085	-0.613489	0.000328152	0.00103147	GZ
ENSG00000264618	RN7SL732P	misc_RNA	other_ncRNA	RNA, 7SL, cytoplasmic 732, pseudogene [Source:HGNC Symbol;Acc:HGNC:46748]	-2.46098	-1.36929	-2.6425	0.000336134	0.00105399	GZ
ENSG00000167711	SERPINF2	protein_coding	other_protein_coding	serpin family F member 2 [Source:HGNC Symbol;Acc:HGNC:9075]	-0.346207	0.785113	-0.99707	0.000338629	0.0010609	GZ
ENSG00000181588	MEX3D	protein_coding	other_protein_coding	mex-3 RNA binding family member D [Source:HGNC Symbol;Acc:HGNC:16734]	0.738108	1.41006	-0.717537	0.000346943	0.00108467	GZ
ENSG00000254910	AC136475.2	antisense_RNA	other_ncRNA		0.711886	1.32102	-0.665447	0.00034859	0.00108944	GZ
ENSG00000225774	SIRPAP1	processed_pseudogene	pseudogene	signal regulatory protein alpha pseudogene 1 [Source:HGNC Symbol;Acc:HGNC:9663]	-1.03098	-0.667316	-1.00541	0.000360801	0.00112507	GZ
ENSG00000239742	RN7SL672P	misc_RNA	other_ncRNA	RNA, 7SL, cytoplasmic 672, pseudogene [Source:HGNC Symbol;Acc:HGNC:46688]	-2.77352	-1.89998	-3.34274	0.000369013	0.00114809	GZ
ENSG00000258999	AL136040.1	antisense_RNA	other_ncRNA		-0.585145	0.422058	-1.09908	0.000372263	0.0011576	GZ
ENSG00000135750	KCNK1	protein_coding	other_protein_coding	potassium two pore domain channel subfamily K member 1 [Source:HGNC Symbol;Acc:HGNC:6272]	-2.37904	-1.21854	-2.34819	0.000377447	0.0011715	GZ
ENSG00000232125	DYTN	protein_coding	other_protein_coding	dystrotelin [Source:HGNC Symbol;Acc:HGNC:23279]	-0.0116576	0.67196	-0.772933	0.000379153	0.00117598	GZ
ENSG00000152475	ZNF837	protein_coding	other_protein_coding	zinc finger protein 837 [Source:HGNC Symbol;Acc:HGNC:25164]	0.55522	1.22493	-0.745199	0.000385255	0.00119367	GZ
ENSG00000211809	TRAV27	TR_V_gene	TCR/IG	T-cell receptor alpha variable 27 [Source:HGNC Symbol;Acc:HGNC:12125]	0.301481	0.920129	-0.669996	0.00039503	0.0012206	GZ
ENSG00000109084	TMEM97	protein_coding	other_protein_coding	transmembrane protein 97 [Source:HGNC Symbol;Acc:HGNC:28106]	0.889451	1.44154	-0.58634	0.000422573	0.00129969	GZ
ENSG00000229273	BX664615.1	processed_pseudogene	pseudogene		-0.723818	0.165826	-1.00501	0.000423831	0.00130311	GZ
ENSG00000270177	AC104109.2	lincRNA	long_ncRNA		0.487007	1.25098	-0.771845	0.000425171	0.00130701	GZ
ENSG00000267801	AC087289.5	antisense_RNA	other_ncRNA		0.316188	0.966201	-0.724315	0.000428487	0.00131653	GZ
ENSG00000163520	FBLN2	protein_coding	other_protein_coding	fibulin 2 [Source:HGNC Symbol;Acc:HGNC:3601]	0.322083	1.23597	-0.863134	0.000431421	0.00132441	GZ
ENSG00000207117	Y_RNA	misc_RNA	other_ncRNA	Y RNA [Source:RFAM;Acc:RF00019]	0.824639	1.49339	-0.674806	0.000444981	0.00136233	GZ
ENSG00000280649	AC245100.8	TEC	pseudogene		0.856907	1.46283	-0.66678	0.000458596	0.0013989	GZ
ENSG00000240864	IGKV1-16	IG_V_gene	TCR/IG	immunoglobulin kappa variable 1-16 [Source:HGNC Symbol;Acc:HGNC:5732]	-0.418683	0.325518	-1.02255	0.00045947	0.00140073	GZ
ENSG00000281358	RASSF1-AS1	antisense_RNA	other_ncRNA	RASSF1 antisense RNA 1 [Source:HGNC Symbol;Acc:HGNC:49091]	0.874955	1.67357	-0.78708	0.000473088	0.00143859	GZ
ENSG00000149243	KLHL35	protein_coding	other_protein_coding	kelch like family member 35 [Source:HGNC Symbol;Acc:HGNC:26597]	-1.54384	-0.237043	-1.43365	0.000508719	0.00153889	GZ
ENSG00000261840	AC093249.6	antisense_RNA	other_ncRNA		0.405731	1.06951	-0.750338	0.000538713	0.00162226	GZ
ENSG00000244642	RN7SL396P	misc_RNA	other_ncRNA	RNA, 7SL, cytoplasmic 396, pseudogene [Source:HGNC Symbol;Acc:HGNC:46412]	-0.284821	0.399725	-1.04155	0.000539568	0.00162457	GZ
ENSG00000089163	SIRT4	protein_coding	other_protein_coding	sirtuin 4 [Source:HGNC Symbol;Acc:HGNC:14932]	-0.358926	0.465727	-0.908441	0.000560692	0.00168116	GZ
ENSG00000037241	RPL26L1	protein_coding	other_protein_coding	ribosomal protein L26 like 1 [Source:HGNC Symbol;Acc:HGNC:17050]	0.819036	1.34666	-0.593052	0.000568869	0.00170254	GZ
ENSG00000175920	DOK7	protein_coding	other_protein_coding	docking protein 7 [Source:HGNC Symbol;Acc:HGNC:26594]	-1.03557	-0.168356	-1.07837	0.000569327	0.00170335	GZ
ENSG00000237637	FRY-AS1	antisense_RNA	other_ncRNA	FRY antisense RNA 1 [Source:HGNC Symbol;Acc:HGNC:39725]	1.01165	1.62541	-0.613961	0.000574826	0.0017178	GZ
ENSG00000138080	EMILIN1	protein_coding	other_protein_coding	elastin microfibril interfacer 1 [Source:HGNC Symbol;Acc:HGNC:19880]	0.0412156	0.756858	-0.784583	0.000611498	0.00181624	GZ
ENSG00000260861	AL049634.2	protein_coding	other_protein_coding		0.951848	1.5603	-0.605484	0.000646876	0.00190837	GZ
ENSG00000175536	LIPT2	protein_coding	other_protein_coding	lipoyl(octanoyl) transferase 2 [Source:HGNC Symbol;Acc:HGNC:37216]	0.674401	1.34537	-0.685291	0.000670941	0.00197198	GZ
ENSG00000232915	AC097721.1	processed_pseudogene	pseudogene		0.837381	1.42021	-0.593185	0.000686094	0.0020116	GZ
ENSG00000139410	SDSL	protein_coding	other_protein_coding	serine dehydratase like [Source:HGNC Symbol;Acc:HGNC:30404]	0.439428	1.14696	-0.648201	0.000687299	0.0020148	GZ
ENSG00000275457	AL117332.1	antisense_RNA	other_ncRNA		-0.298653	0.678027	-1.06849	0.000695874	0.00203729	GZ
ENSG00000227081	AC005912.1	processed_pseudogene	pseudogene		-2.01869	-0.564529	-1.81428	0.000703162	0.00205603	GZ
ENSG00000240474	RN7SL116P	misc_RNA	other_ncRNA	RNA, 7SL, cytoplasmic 116, pseudogene [Source:HGNC Symbol;Acc:HGNC:46132]	-0.714839	0.0356621	-1.34391	0.000707934	0.00206923	GZ
ENSG00000199024	MIR103A2	miRNA	short_ncRNA	microRNA 103a-2 [Source:HGNC Symbol;Acc:HGNC:31491]	0.273734	1.10864	-0.859162	0.00071023	0.00207426	GZ
ENSG00000240490	RN7SL277P	misc_RNA	other_ncRNA	RNA, 7SL, cytoplasmic 277, pseudogene [Source:HGNC Symbol;Acc:HGNC:46293]	-2.05477	-1.30827	-2.06212	0.000711949	0.00207827	GZ
ENSG00000172889	EGFL7	protein_coding	other_protein_coding	EGF like domain multiple 7 [Source:HGNC Symbol;Acc:HGNC:20594]	1.24016	1.79696	-0.618769	0.000718425	0.00209344	GZ
ENSG00000240445	FOXO3B	processed_pseudogene	pseudogene	forkhead box O3B pseudogene [Source:HGNC Symbol;Acc:HGNC:3822]	0.614175	1.22361	-0.625926	0.000722603	0.00210323	GZ
ENSG00000100373	UPK3A	protein_coding	other_protein_coding	uroplakin 3A [Source:HGNC Symbol;Acc:HGNC:12580]	0.454059	1.15474	-0.685882	0.000747285	0.00216807	GZ
ENSG00000242110	AMACR	protein_coding	other_protein_coding	alpha-methylacyl-CoA racemase [Source:HGNC Symbol;Acc:HGNC:451]	0.99799	1.52883	-0.602476	0.000757466	0.00219336	GZ
ENSG00000243365	RN7SL278P	misc_RNA	other_ncRNA	RNA, 7SL, cytoplasmic 278, pseudogene [Source:HGNC Symbol;Acc:HGNC:46294]	-2.96382	-2.21142	-4.37177	0.000794406	0.00229112	GZ
ENSG00000276281	RN7SL126P	misc_RNA	other_ncRNA	RNA, 7SL, cytoplasmic 126, pseudogene [Source:HGNC Symbol;Acc:HGNC:46142]	-1.53767	-0.715	-1.84426	0.000801763	0.00230938	GZ
ENSG00000260727	SLC7A5P1	unprocessed_pseudogene	pseudogene	solute carrier family 7 member 5 pseudogene 1 [Source:HGNC Symbol;Acc:HGNC:29458]	0.60413	1.16677	-0.634468	0.000862499	0.00246853	GZ
ENSG00000274885	AC087241.4	sense_intronic	long_ncRNA		0.833126	1.40475	-0.598194	0.00088422	0.00252348	GZ
ENSG00000181885	CLDN7	protein_coding	other_protein_coding	claudin 7 [Source:HGNC Symbol;Acc:HGNC:2049]	-0.492405	0.436121	-0.895113	0.00092638	0.00263378	GZ
ENSG00000241613	RN7SL618P	misc_RNA	other_ncRNA	RNA, 7SL, cytoplasmic 618, pseudogene [Source:HGNC Symbol;Acc:HGNC:46634]	-2.96382	-2.40291	-4.32285	0.000961933	0.00272926	GZ
ENSG00000264448	AC084346.2	lincRNA	long_ncRNA		-0.817408	0.230058	-1.09719	0.000968679	0.00274624	GZ
ENSG00000266187	RN7SL480P	misc_RNA	other_ncRNA	RNA, 7SL, cytoplasmic 480, pseudogene [Source:HGNC Symbol;Acc:HGNC:46496]	-2.87828	-1.95191	-3.58766	0.00103309	0.00291144	GZ
ENSG00000248366	TRAJ51	TR_J_pseudogene	TCR/IG	T-cell receptor alpha joining 51 (pseudogene) [Source:HGNC Symbol;Acc:HGNC:12083]	0.25835	0.870624	-0.663547	0.00106733	0.00299947	GZ
ENSG00000186281	GPAT2	protein_coding	other_protein_coding	glycerol-3-phosphate acyltransferase 2, mitochondrial [Source:HGNC Symbol;Acc:HGNC:27168]	-0.442152	-0.0184117	-0.789703	0.00106922	0.00300338	GZ
ENSG00000115457	IGFBP2	protein_coding	other_protein_coding	insulin like growth factor binding protein 2 [Source:HGNC Symbol;Acc:HGNC:5471]	0.0313485	0.660245	-0.721794	0.00107713	0.00302231	GZ
ENSG00000270689	BUD13P1	processed_pseudogene	pseudogene	BUD13 homolog pseudogene 1 [Source:HGNC Symbol;Acc:HGNC:51560]	-1.037	-0.170268	-1.1352	0.00108478	0.00304045	GZ
ENSG00000184619	KRBA2	protein_coding	other_protein_coding	KRAB-A domain containing 2 [Source:HGNC Symbol;Acc:HGNC:26989]	0.853831	1.53766	-0.604021	0.00111209	0.00310829	GZ
ENSG00000196366	C9orf163	lincRNA	long_ncRNA	chromosome 9 open reading frame 163 [Source:HGNC Symbol;Acc:HGNC:26718]	-0.35539	0.405172	-0.928887	0.00113447	0.00316347	GZ
ENSG00000200090	Y_RNA	misc_RNA	other_ncRNA	Y RNA [Source:RFAM;Acc:RF00019]	0.0867945	0.751668	-0.698255	0.00116314	0.00323792	GZ
ENSG00000197258	EIF4BP6	processed_pseudogene	pseudogene	eukaryotic translation initiation factor 4B pseudogene 6 [Source:HGNC Symbol;Acc:HGNC:37939]	-2.1186	-1.17206	-1.78572	0.00119028	0.00330733	GZ
ENSG00000272277	AL031963.3	antisense_RNA	other_ncRNA		0.260795	0.857425	-0.777209	0.00119119	0.00330934	GZ
ENSG00000235078	AC231981.1	antisense_RNA	other_ncRNA		-0.467463	0.339619	-0.882725	0.00127436	0.00352301	GZ
ENSG00000240997	RN7SL183P	misc_RNA	other_ncRNA	RNA, 7SL, cytoplasmic 183, pseudogene [Source:HGNC Symbol;Acc:HGNC:46199]	-2.84934	-2.20653	-3.61346	0.00127673	0.00352904	GZ
ENSG00000251073	NUDT19P5	processed_pseudogene	pseudogene	nudix hydrolase 19 pseudogene 5 [Source:HGNC Symbol;Acc:HGNC:43589]	0.594648	1.2649	-0.716315	0.00129589	0.00357377	GZ
ENSG00000118804	STBD1	protein_coding	other_protein_coding	starch binding domain 1 [Source:HGNC Symbol;Acc:HGNC:24854]	-0.578651	0.178172	-0.918434	0.00130815	0.00360482	GZ
ENSG00000223776	LGALS8-AS1	antisense_RNA	other_ncRNA	LGALS8 antisense RNA 1 [Source:HGNC Symbol;Acc:HGNC:40340]	-0.654173	0.299724	-0.942962	0.0013393	0.0036777	GZ
ENSG00000263969	RN7SL678P	misc_RNA	other_ncRNA	RNA, 7SL, cytoplasmic 678, pseudogene [Source:HGNC Symbol;Acc:HGNC:46694]	-2.71374	-1.90808	-2.94566	0.00134935	0.00370362	GZ
ENSG00000230795	HLA-K	unprocessed_pseudogene	pseudogene	major histocompatibility complex, class I, K (pseudogene) [Source:HGNC Symbol;Acc:HGNC:4969]	-0.0694761	0.508304	-0.668039	0.00136155	0.00373198	GZ
ENSG00000265918	RN7SL543P	misc_RNA	other_ncRNA	RNA, 7SL, cytoplasmic 543, pseudogene [Source:HGNC Symbol;Acc:HGNC:46559]	-2.53949	-1.75821	-2.78243	0.00136531	0.00374058	GZ
ENSG00000265141	RN7SL451P	misc_RNA	other_ncRNA	RNA, 7SL, cytoplasmic 451, pseudogene [Source:HGNC Symbol;Acc:HGNC:46467]	-2.76379	-2.087	-3.2501	0.00139919	0.00382467	GZ
ENSG00000240877	RN7SL521P	misc_RNA	other_ncRNA	RNA, 7SL, cytoplasmic 521, pseudogene [Source:HGNC Symbol;Acc:HGNC:46537]	-0.634795	0.156756	-0.911995	0.0014669	0.00399163	GZ
ENSG00000137285	TUBB2B	protein_coding	other_protein_coding	tubulin beta 2B class IIb [Source:HGNC Symbol;Acc:HGNC:30829]	-2.36467	-1.37956	-1.77007	0.00147167	0.00400214	GZ
ENSG00000224430	MKRN5P	processed_pseudogene	pseudogene	makorin ring finger protein 5, pseudogene [Source:HGNC Symbol;Acc:HGNC:7117]	0.735784	1.24444	-0.596662	0.00148106	0.00402403	GZ
ENSG00000228719	AL022313.2	lincRNA	long_ncRNA		0.491713	1.12002	-0.644901	0.00148418	0.00403009	GZ
ENSG00000273391	AC083880.1	antisense_RNA	other_ncRNA		-1.23719	-0.343362	-1.10395	0.00148592	0.0040336	GZ
ENSG00000234390	USP27X-AS1	lincRNA	long_ncRNA	USP27X antisense RNA 1 (head to head) [Source:HGNC Symbol;Acc:HGNC:27249]	-0.173514	0.601549	-0.786976	0.00152166	0.00412252	GZ
ENSG00000260549	MT1L	transcribed_unitary_pseudogene	pseudogene	metallothionein 1L, pseudogene [Source:HGNC Symbol;Acc:HGNC:7404]	-0.887092	-0.23656	-0.999102	0.0015434	0.00417452	GZ
ENSG00000266720	RN7SL14P	misc_RNA	other_ncRNA	RNA, 7SL, cytoplasmic 14, pseudogene [Source:HGNC Symbol;Acc:HGNC:46030]	-2.7721	-1.83872	-2.99308	0.00165665	0.00445076	GZ
ENSG00000137563	GGH	protein_coding	other_protein_coding	gamma-glutamyl hydrolase [Source:HGNC Symbol;Acc:HGNC:4248]	0.219345	0.841887	-0.731392	0.00168546	0.00451939	GZ
ENSG00000174307	PHLDA3	protein_coding	other_protein_coding	pleckstrin homology like domain family A member 3 [Source:HGNC Symbol;Acc:HGNC:8934]	-1.24723	-0.429911	-1.10037	0.00170484	0.00456566	GZ
ENSG00000272844	AC074044.1	antisense_RNA	other_ncRNA		-1.19709	-0.263588	-1.18998	0.00172284	0.0046088	GZ
ENSG00000264573	RN7SL15P	misc_RNA	other_ncRNA	RNA, 7SL, cytoplasmic 15, pseudogene [Source:HGNC Symbol;Acc:HGNC:46031]	-2.72418	-1.91804	-3.02166	0.00173134	0.00462657	GZ
ENSG00000238363	SNORA13	snoRNA	short_ncRNA	small nucleolar RNA, H/ACA box 13 [Source:HGNC Symbol;Acc:HGNC:32601]	-0.81717	-0.00524605	-0.99687	0.00182645	0.0048584	GZ
ENSG00000273210	AP001437.1	antisense_RNA	other_ncRNA		-0.570979	0.237056	-0.939546	0.0018355	0.00487599	GZ
ENSG00000243562	RN7SL838P	misc_RNA	other_ncRNA	RNA, 7SL, cytoplasmic 838, pseudogene [Source:HGNC Symbol;Acc:HGNC:46854]	-1.61195	-0.574774	-2.07789	0.00186439	0.00494034	GZ
ENSG00000268798	AC027307.3	lincRNA	long_ncRNA		0.363807	0.906964	-0.630607	0.00188015	0.00497917	GZ
ENSG00000233469	ST6GALNAC4P1	processed_pseudogene	pseudogene	ST6 N-acetylgalactosaminide alpha-2,6-sialyltransferase 4 pseudogene 1 [Source:HGNC Symbol;Acc:HGNC:39660]	-0.45203	0.429565	-0.915202	0.00188191	0.00498311	GZ
ENSG00000275772	AC244157.2	processed_pseudogene	pseudogene		-1.48416	-0.551435	-1.31584	0.00188676	0.00499522	GZ
ENSG00000240057	AC078785.1	antisense_RNA	other_ncRNA		-0.796032	0.0126597	-0.917262	0.001892	0.0050076	GZ
ENSG00000265421	MIR4459	miRNA	short_ncRNA	microRNA 4459 [Source:HGNC Symbol;Acc:HGNC:41551]	0.0445355	0.670522	-0.769956	0.00189185	0.0050076	GZ
ENSG00000214309	MBLAC1	protein_coding	other_protein_coding	metallo-beta-lactamase domain containing 1 [Source:HGNC Symbol;Acc:HGNC:22180]	0.185789	0.758199	-0.664742	0.00190155	0.00502847	GZ
ENSG00000186994	KANK3	protein_coding	other_protein_coding	KN motif and ankyrin repeat domains 3 [Source:HGNC Symbol;Acc:HGNC:24796]	0.381621	0.852513	-0.660308	0.00190349	0.00503284	GZ
ENSG00000234851	RPL23AP42	processed_pseudogene	pseudogene	ribosomal protein L23a pseudogene 42 [Source:HGNC Symbol;Acc:HGNC:35942]	-0.991751	-0.0392921	-1.03462	0.00202808	0.00532398	GZ
ENSG00000254454	RCC2P6	processed_pseudogene	pseudogene	regulator of chromosome condensation 2 pseudogene 6 [Source:HGNC Symbol;Acc:HGNC:42382]	0.275843	0.849337	-0.616064	0.0020733	0.00543238	GZ
ENSG00000211846	TRAJ43	TR_J_gene	TCR/IG	T-cell receptor alpha joining 43 [Source:HGNC Symbol;Acc:HGNC:12074]	0.602382	1.35878	-0.616757	0.00209483	0.00547763	GZ
ENSG00000267342	AC087289.2	antisense_RNA	other_ncRNA		-0.51098	0.244236	-0.956649	0.00210271	0.00549665	GZ
ENSG00000139914	FITM1	protein_coding	other_protein_coding	fat storage inducing transmembrane protein 1 [Source:HGNC Symbol;Acc:HGNC:33714]	-0.161859	0.60131	-0.771266	0.00216933	0.00565847	GZ
ENSG00000267757	EML2-AS1	processed_transcript	other_ncRNA	EML2 antisense RNA 1 [Source:HGNC Symbol;Acc:HGNC:48331]	-0.393056	0.142227	-0.786469	0.00217707	0.00567703	GZ
ENSG00000253368	TRNP1	protein_coding	other_protein_coding	TMF1-regulated nuclear protein 1 [Source:HGNC Symbol;Acc:HGNC:34348]	-1.29806	-0.417046	-1.1139	0.00218313	0.00568872	GZ
ENSG00000143184	XCL1	protein_coding	other_protein_coding	X-C motif chemokine ligand 1 [Source:HGNC Symbol;Acc:HGNC:10645]	0.466771	1.34517	-0.649813	0.00218445	0.00569131	GZ
ENSG00000279673	AC092919.2	TEC	pseudogene		0.477947	1.04451	-0.629969	0.00221241	0.00575502	GZ
ENSG00000174137	FAM53A	protein_coding	other_protein_coding	family with sequence similarity 53 member A [Source:HGNC Symbol;Acc:HGNC:31860]	-0.26034	0.296109	-0.724653	0.00239319	0.00617266	GZ
ENSG00000239702	RN7SL507P	misc_RNA	other_ncRNA	RNA, 7SL, cytoplasmic 507, pseudogene [Source:HGNC Symbol;Acc:HGNC:46523]	-2.6177	-1.90543	-2.51404	0.00246314	0.00633767	GZ
ENSG00000222020	AC062017.1	antisense_RNA	other_ncRNA		0.507408	1.07648	-0.698369	0.0025358	0.00650787	GZ
ENSG00000133477	FAM83F	protein_coding	other_protein_coding	family with sequence similarity 83 member F [Source:HGNC Symbol;Acc:HGNC:25148]	0.113677	0.636904	-0.704833	0.00254181	0.00652238	GZ
ENSG00000255153	TOLLIP-AS1	antisense_RNA	other_ncRNA	TOLLIP antisense RNA 1 (head to head) [Source:HGNC Symbol;Acc:HGNC:27403]	-0.797	0.0426447	-0.939923	0.00255709	0.0065569	GZ
ENSG00000162576	MXRA8	protein_coding	other_protein_coding	matrix remodeling associated 8 [Source:HGNC Symbol;Acc:HGNC:7542]	-1.26292	-0.718152	-0.995269	0.00260094	0.00665891	GZ
ENSG00000207042	RNU6-196P	snRNA	short_ncRNA	RNA, U6 small nuclear 196, pseudogene [Source:HGNC Symbol;Acc:HGNC:47159]	-0.367121	0.271736	-0.763813	0.00263893	0.00674475	GZ
ENSG00000225693	LAGE3P1	processed_pseudogene	pseudogene	L antigen family member 3 pseudogene 1 [Source:HGNC Symbol;Acc:HGNC:49909]	-1.1669	-0.295104	-1.00091	0.00265637	0.00678539	GZ
ENSG00000255569	TRAV1-1	TR_V_gene	TCR/IG	T-cell receptor alpha variable 1-1 [Source:HGNC Symbol;Acc:HGNC:12101]	-0.461079	0.51265	-0.845804	0.0027416	0.00698429	GZ
ENSG00000269946	AL158152.2	lincRNA	long_ncRNA		0.173709	0.901516	-0.780539	0.00281199	0.00714139	GZ
ENSG00000227615	AP001324.1	processed_pseudogene	pseudogene		-0.944151	-0.145365	-1.03889	0.0028286	0.0071765	GZ
ENSG00000265327	RN7SL411P	misc_RNA	other_ncRNA	RNA, 7SL, cytoplasmic 411, pseudogene [Source:HGNC Symbol;Acc:HGNC:46427]	-2.84934	-2.15407	-3.28862	0.00288934	0.00731103	GZ
ENSG00000184986	TMEM121	protein_coding	other_protein_coding	transmembrane protein 121 [Source:HGNC Symbol;Acc:HGNC:20511]	-0.201284	0.371518	-0.752411	0.00298449	0.00752852	GZ
ENSG00000211891	IGHE	IG_C_gene	TCR/IG	immunoglobulin heavy constant epsilon [Source:HGNC Symbol;Acc:HGNC:5522]	-1.14267	-0.459997	-1.06646	0.00326071	0.00816355	GZ
ENSG00000234199	LINC01191	lincRNA	long_ncRNA	long intergenic non-protein coding RNA 1191 [Source:HGNC Symbol;Acc:HGNC:49595]	-0.388654	0.32437	-0.792308	0.00334251	0.00833246	GZ
ENSG00000270194	AC097359.2	antisense_RNA	other_ncRNA		-0.234191	0.487037	-0.795927	0.00337301	0.0084015	GZ
ENSG00000116014	KISS1R	protein_coding	other_protein_coding	KISS1 receptor [Source:HGNC Symbol;Acc:HGNC:4510]	-1.23893	-0.296906	-1.12233	0.0034109	0.00848101	GZ
ENSG00000231992	AC092802.3	sense_intronic	long_ncRNA		-4.40675e-06	0.580882	-0.655605	0.00341813	0.00849744	GZ
ENSG00000267082	AC011472.1	antisense_RNA	other_ncRNA		-1.18336	-0.429414	-1.06576	0.00342677	0.0085154	GZ
ENSG00000132329	RAMP1	protein_coding	other_protein_coding	receptor activity modifying protein 1 [Source:HGNC Symbol;Acc:HGNC:9843]	-0.0989087	0.632101	-0.836556	0.00350387	0.00868182	GZ
ENSG00000185198	PRSS57	protein_coding	other_protein_coding	protease, serine 57 [Source:HGNC Symbol;Acc:HGNC:31397]	-0.913238	0.00278103	-0.944148	0.00354977	0.00878462	GZ
ENSG00000277368	AL138966.2	antisense_RNA	other_ncRNA		-0.998983	-0.197071	-0.989111	0.00356322	0.00881554	GZ
ENSG00000239710	RN7SL692P	misc_RNA	other_ncRNA	RNA, 7SL, cytoplasmic 692, pseudogene [Source:HGNC Symbol;Acc:HGNC:46708]	-2.48577	-1.98537	-2.3397	0.00356909	0.00882643	GZ
ENSG00000242113	RN7SL124P	misc_RNA	other_ncRNA	RNA, 7SL, cytoplasmic 124, pseudogene [Source:HGNC Symbol;Acc:HGNC:46140]	-0.186219	0.463381	-0.698634	0.00360627	0.0089037	GZ
ENSG00000253846	PCDHGA10	protein_coding	other_protein_coding	protocadherin gamma subfamily A, 10 [Source:HGNC Symbol;Acc:HGNC:8697]	0.198039	0.710137	-0.599048	0.00365531	0.00900873	GZ
ENSG00000254402	LRRC24	protein_coding	other_protein_coding	leucine rich repeat containing 24 [Source:HGNC Symbol;Acc:HGNC:28947]	0.123649	0.762826	-0.663801	0.00366549	0.00903134	GZ
ENSG00000122679	RAMP3	protein_coding	other_protein_coding	receptor activity modifying protein 3 [Source:HGNC Symbol;Acc:HGNC:9845]	-1.61278	-0.979538	-1.14146	0.00370708	0.00912508	GZ
ENSG00000273265	CNNM3-DT	lincRNA	long_ncRNA	CNNM3 divergent transcript [Source:HGNC Symbol;Acc:HGNC:53592]	0.109896	0.691178	-0.667672	0.00371226	0.00913658	GZ
ENSG00000261758	AC117382.2	antisense_RNA	other_ncRNA		-0.460555	0.364545	-0.812992	0.00393823	0.00963611	GZ
ENSG00000281571	AC241585.3	TEC	pseudogene		-0.157272	0.476818	-0.794953	0.00397415	0.00971344	GZ
ENSG00000266146	MIR5190	miRNA	short_ncRNA	microRNA 5190 [Source:HGNC Symbol;Acc:HGNC:43549]	-0.834102	-0.114422	-0.918123	0.00400654	0.00978731	GZ
ENSG00000101447	FAM83D	protein_coding	other_protein_coding	family with sequence similarity 83 member D [Source:HGNC Symbol;Acc:HGNC:16122]	0.231929	0.761771	-0.589109	0.00409989	0.00998556	GZ
ENSG00000255857	PXN-AS1	antisense_RNA	other_ncRNA	PXN antisense RNA 1 [Source:HGNC Symbol;Acc:HGNC:44123]	0.545313	1.1318	-0.590534	0.00412352	0.0100377	GZ
ENSG00000133315	MACROD1	protein_coding	other_protein_coding	MACRO domain containing 1 [Source:HGNC Symbol;Acc:HGNC:29598]	0.0255947	0.587095	-0.631515	0.00413275	0.0100588	GZ
ENSG00000225850	AL355490.1	antisense_RNA	other_ncRNA		-0.0156478	0.568144	-0.639705	0.00417883	0.01016	GZ
ENSG00000164066	INTU	protein_coding	other_protein_coding	inturned planar cell polarity protein [Source:HGNC Symbol;Acc:HGNC:29239]	-0.658286	0.0576847	-0.856065	0.00419676	0.010198	GZ
ENSG00000276345	AC004556.1	protein_coding	other_protein_coding		-1.9598	-1.59366	-1.30473	0.00420027	0.0102052	GZ
ENSG00000277491	AC087392.5	lincRNA	long_ncRNA		-0.723078	0.0979255	-0.876094	0.00423841	0.0102881	GZ
ENSG00000220008	LINGO3	protein_coding	other_protein_coding	leucine rich repeat and Ig domain containing 3 [Source:HGNC Symbol;Acc:HGNC:21206]	0.231797	0.817176	-0.630329	0.00439668	0.0106365	GZ
ENSG00000229638	RPL4P4	processed_pseudogene	pseudogene	ribosomal protein L4 pseudogene 4 [Source:HGNC Symbol;Acc:HGNC:36179]	-1.3525	-0.47685	-1.05488	0.00442127	0.0106874	GZ
ENSG00000240869	RN7SL128P	misc_RNA	other_ncRNA	RNA, 7SL, cytoplasmic 128, pseudogene [Source:HGNC Symbol;Acc:HGNC:46144]	0.522215	0.797564	-0.831523	0.00442399	0.0106925	GZ
ENSG00000177694	NAALADL2	protein_coding	other_protein_coding	N-acetylated alpha-linked acidic dipeptidase like 2 [Source:HGNC Symbol;Acc:HGNC:23219]	-1.0522	-0.310916	-0.958986	0.00451452	0.0108952	GZ
ENSG00000253958	CLDN23	protein_coding	other_protein_coding	claudin 23 [Source:HGNC Symbol;Acc:HGNC:17591]	-0.375407	0.538115	-0.814864	0.00469787	0.0112818	GZ
ENSG00000236552	RPL13AP5	processed_pseudogene	pseudogene	ribosomal protein L13a pseudogene 5 [Source:HGNC Symbol;Acc:HGNC:23736]	-0.793079	-0.0887476	-0.845648	0.00478542	0.011463	GZ
ENSG00000132259	CNGA4	protein_coding	other_protein_coding	cyclic nucleotide gated channel alpha 4 [Source:HGNC Symbol;Acc:HGNC:2152]	-0.83061	-0.165769	-0.805748	0.0049182	0.0117342	GZ
ENSG00000275014	RN7SL166P	misc_RNA	other_ncRNA	RNA, 7SL, cytoplasmic 166, pseudogene [Source:HGNC Symbol;Acc:HGNC:46182]	0.948219	1.42255	-0.969179	0.0049397	0.0117777	GZ
ENSG00000207609	MIR491	miRNA	short_ncRNA	microRNA 491 [Source:HGNC Symbol;Acc:HGNC:32076]	-1.27918	-0.619121	-1.03893	0.00519254	0.0123202	GZ
ENSG00000235852	AC005540.1	antisense_RNA	other_ncRNA		-0.507155	0.285938	-0.964593	0.00529856	0.0125404	GZ
ENSG00000177590	GIMAP3P	processed_pseudogene	pseudogene	GTPase, IMAP family member 3 pseudogene [Source:HGNC Symbol;Acc:HGNC:30975]	-1.09289	-0.683119	-0.850375	0.00536893	0.0126785	GZ
ENSG00000264781	MIR4537	miRNA	short_ncRNA	microRNA 4537 [Source:HGNC Symbol;Acc:HGNC:41682]	-0.426144	0.346923	-0.737513	0.0054608	0.0128618	GZ
ENSG00000256073	URB1-AS1	lincRNA	long_ncRNA	URB1 antisense RNA 1 (head to head) [Source:HGNC Symbol;Acc:HGNC:23128]	-0.133139	0.51227	-0.659125	0.00552301	0.0129897	GZ
ENSG00000219902	RPL35P3	processed_pseudogene	pseudogene	ribosomal protein L35 pseudogene 3 [Source:HGNC Symbol;Acc:HGNC:35488]	0.178434	0.755332	-0.639731	0.00553959	0.0130253	GZ
ENSG00000259952	AC009133.2	antisense_RNA	other_ncRNA		-0.77431	-0.0927169	-0.867172	0.00579074	0.0135433	GZ
ENSG00000231475	IGHV4-31	IG_V_gene	TCR/IG	immunoglobulin heavy variable 4-31 [Source:HGNC Symbol;Acc:HGNC:5649]	-0.946348	0.0508649	-0.95483	0.00585965	0.0136814	GZ
ENSG00000189229	AC069277.1	lincRNA	long_ncRNA		-2.51157	-1.89644	-2.20665	0.00606102	0.0141058	GZ
ENSG00000276043	UHRF1	protein_coding	other_protein_coding	ubiquitin like with PHD and ring finger domains 1 [Source:HGNC Symbol;Acc:HGNC:12556]	0.238874	0.755604	-0.587128	0.00622806	0.0144554	GZ
ENSG00000177465	ACOT4	protein_coding	other_protein_coding	acyl-CoA thioesterase 4 [Source:HGNC Symbol;Acc:HGNC:19748]	-0.495344	0.213223	-0.816887	0.00634786	0.0146984	GZ
ENSG00000273062	AL449106.1	antisense_RNA	other_ncRNA		-0.315501	0.206044	-0.691372	0.00676704	0.0155618	GZ
ENSG00000262576	PCDHGA4	protein_coding	other_protein_coding	protocadherin gamma subfamily A, 4 [Source:HGNC Symbol;Acc:HGNC:8702]	-1.35615	-0.607877	-1.05557	0.00683242	0.0156903	GZ
ENSG00000110092	CCND1	protein_coding	other_protein_coding	cyclin D1 [Source:HGNC Symbol;Acc:HGNC:1582]	-0.0187486	0.573698	-0.611764	0.00700499	0.0160416	GZ
ENSG00000274346	AC016999.2	unprocessed_pseudogene	pseudogene		-0.967851	-0.322188	-0.895696	0.00717965	0.0163811	GZ
ENSG00000248568	KRT8P48	processed_pseudogene	pseudogene	keratin 8 pseudogene 48 [Source:HGNC Symbol;Acc:HGNC:48344]	-0.215452	0.359404	-0.629204	0.00736685	0.0167615	GZ
ENSG00000281741	AC241377.3	TEC	pseudogene		-1.95888	-1.34784	-1.28086	0.00782271	0.0177004	GZ
ENSG00000102934	PLLP	protein_coding	other_protein_coding	plasmolipin [Source:HGNC Symbol;Acc:HGNC:18553]	-0.40456	0.0846755	-0.684519	0.00786802	0.017785	GZ
ENSG00000232466	AL356133.1	processed_pseudogene	pseudogene		0.02839	0.63254	-0.647287	0.00807018	0.0181849	GZ
ENSG00000250299	MRPS31P4	transcribed_unprocessed_pseudogene	pseudogene	mitochondrial ribosomal protein S31 pseudogene 4 [Source:HGNC Symbol;Acc:HGNC:42649]	0.618427	1.05718	-0.6018	0.00808618	0.0182153	GZ
ENSG00000275160	AL354718.1	processed_pseudogene	pseudogene		-1.03397	-0.0285582	-0.936856	0.00810923	0.0182638	GZ
ENSG00000275803	RN7SL736P	misc_RNA	other_ncRNA	RNA, 7SL, cytoplasmic 736, pseudogene [Source:HGNC Symbol;Acc:HGNC:46752]	-2.72418	-2.08629	-2.55243	0.0082065	0.0184575	GZ
ENSG00000186301	MST1P2	unprocessed_pseudogene	pseudogene	macrophage stimulating 1 pseudogene 2 [Source:HGNC Symbol;Acc:HGNC:7383]	-0.00733266	0.617532	-0.625196	0.00859345	0.0192341	GZ
ENSG00000235105	AL356968.2	processed_pseudogene	pseudogene		-0.742838	-0.143365	-0.786866	0.00910218	0.0202544	GZ
ENSG00000077152	UBE2T	protein_coding	other_protein_coding	ubiquitin conjugating enzyme E2 T [Source:HGNC Symbol;Acc:HGNC:25009]	-0.167355	0.496667	-0.646462	0.00911942	0.0202828	GZ
ENSG00000197454	OR2L5	protein_coding	other_protein_coding	olfactory receptor family 2 subfamily L member 5 [Source:HGNC Symbol;Acc:HGNC:15011]	-0.709777	-0.155023	-0.828657	0.00928338	0.0205991	GZ
ENSG00000265813	RN7SL300P	misc_RNA	other_ncRNA	RNA, 7SL, cytoplasmic 300, pseudogene [Source:HGNC Symbol;Acc:HGNC:46316]	-2.16595	-1.55821	-1.76887	0.00942772	0.0208911	GZ
ENSG00000241175	RN7SL494P	misc_RNA	other_ncRNA	RNA, 7SL, cytoplasmic 494, pseudogene [Source:HGNC Symbol;Acc:HGNC:46510]	-2.07779	-1.32684	-1.48283	0.00943182	0.0208976	GZ
ENSG00000124657	OR2B6	protein_coding	other_protein_coding	olfactory receptor family 2 subfamily B member 6 [Source:HGNC Symbol;Acc:HGNC:8241]	-0.71159	-0.153807	-0.753221	0.00952384	0.0210704	GZ
ENSG00000211749	TRBV23-1	TR_V_gene	TCR/IG	T-cell receptor beta variable 23-1 (non-functional) [Source:HGNC Symbol;Acc:HGNC:12201]	0.0513549	0.627437	-0.622858	0.00965803	0.0213384	GZ
ENSG00000219928	AL161787.1	processed_pseudogene	pseudogene		-0.615323	0.0850968	-0.700221	0.0097101	0.0214403	GZ
ENSG00000256050	AL583722.1	lincRNA	long_ncRNA		-1.7592	-1.03602	-1.06684	0.00990859	0.0218438	GZ
ENSG00000266643	MIR3677	miRNA	short_ncRNA	microRNA 3677 [Source:HGNC Symbol;Acc:HGNC:38932]	-0.605262	0.0164067	-0.739251	0.00993744	0.021902	GZ
ENSG00000105376	ICAM5	protein_coding	other_protein_coding	intercellular adhesion molecule 5 [Source:HGNC Symbol;Acc:HGNC:5348]	-0.131816	0.488194	-0.612621	0.0100725	0.0221616	GZ
ENSG00000277481	PKD1L3	protein_coding	other_protein_coding	polycystin 1 like 3, transient receptor potential channel interacting [Source:HGNC Symbol;Acc:HGNC:21716]	0.221538	0.812916	-0.600023	0.0105301	0.0230475	GZ
ENSG00000215148	PRSS41	protein_coding	other_protein_coding	protease, serine 41 [Source:HGNC Symbol;Acc:HGNC:30715]	-0.970067	-0.372285	-0.833822	0.0110135	0.0239686	GZ
ENSG00000170128	GPR25	protein_coding	other_protein_coding	G protein-coupled receptor 25 [Source:HGNC Symbol;Acc:HGNC:4480]	-1.04184	-0.296495	-0.830761	0.0112235	0.0243666	GZ
ENSG00000276405	TRBV13	TR_V_gene	TCR/IG		-0.224885	0.220198	-0.616737	0.0112926	0.0245019	GZ
ENSG00000266501	AC025198.1	processed_pseudogene	pseudogene		-0.917622	-0.119074	-0.854828	0.0115953	0.0250562	GZ
ENSG00000102383	ZDHHC15	protein_coding	other_protein_coding	zinc finger DHHC-type containing 15 [Source:HGNC Symbol;Acc:HGNC:20342]	-1.23703	-0.524333	-0.843176	0.0116844	0.0252366	GZ
ENSG00000204632	HLA-G	protein_coding	other_protein_coding	major histocompatibility complex, class I, G [Source:HGNC Symbol;Acc:HGNC:4964]	0.650136	2.62988	-0.987685	0.0118607	0.0255714	GZ
ENSG00000182853	VMO1	protein_coding	other_protein_coding	vitelline membrane outer layer 1 homolog [Source:HGNC Symbol;Acc:HGNC:30387]	-0.68846	-0.0504162	-0.7063	0.0120756	0.0259788	GZ
ENSG00000238578	SNORD4A	snoRNA	short_ncRNA	small nucleolar RNA, C/D box 4A [Source:HGNC Symbol;Acc:HGNC:10097]	-0.424728	0.103673	-0.666763	0.0120854	0.0259967	GZ
ENSG00000228590	AC007381.1	lincRNA	long_ncRNA		-0.618966	0.137435	-0.753316	0.0122015	0.0262151	GZ
ENSG00000158488	CD1E	protein_coding	other_protein_coding	CD1e molecule [Source:HGNC Symbol;Acc:HGNC:1638]	-0.413186	0.264268	-0.725347	0.0122689	0.0263284	GZ
ENSG00000237007	KRT18P52	processed_pseudogene	pseudogene	keratin 18 pseudogene 52 [Source:HGNC Symbol;Acc:HGNC:37888]	-0.953093	-0.163843	-0.813193	0.0127357	0.0271941	GZ
ENSG00000256642	LINC00273	lincRNA	long_ncRNA	long intergenic non-protein coding RNA 273 [Source:HGNC Symbol;Acc:HGNC:38595]	-1.64162	-0.374136	-1.336	0.0129302	0.0275554	GZ
ENSG00000100526	CDKN3	protein_coding	other_protein_coding	cyclin dependent kinase inhibitor 3 [Source:HGNC Symbol;Acc:HGNC:1791]	-0.362608	0.144396	-0.667301	0.0131087	0.0278914	GZ
ENSG00000283200	MIR1206	miRNA	short_ncRNA	microRNA 1206 [Source:HGNC Symbol;Acc:HGNC:35272]	-0.743625	-0.16885	-0.742265	0.0132495	0.0281478	GZ
ENSG00000248121	SMURF2P1	transcribed_unprocessed_pseudogene	pseudogene	SMAD specific E3 ubiquitin protein ligase 2 pseudogene 1 [Source:HGNC Symbol;Acc:HGNC:44402]	-0.835106	-0.168012	-0.859309	0.0132516	0.028149	GZ
ENSG00000230797	YY2	protein_coding	other_protein_coding	YY2 transcription factor [Source:HGNC Symbol;Acc:HGNC:31684]	-0.206631	0.429351	-0.628037	0.0134721	0.0285668	GZ
ENSG00000227855	DPY19L2P3	transcribed_unprocessed_pseudogene	pseudogene	DPY19L2 pseudogene 3 [Source:HGNC Symbol;Acc:HGNC:22367]	-0.533912	-0.0180084	-0.751282	0.013588	0.0287789	GZ
ENSG00000170412	GPRC5C	protein_coding	other_protein_coding	G protein-coupled receptor class C group 5 member C [Source:HGNC Symbol;Acc:HGNC:13309]	-0.805467	-0.215387	-0.771628	0.0136797	0.0289524	GZ
ENSG00000259802	AC012640.2	antisense_RNA	other_ncRNA		-0.0670071	0.590042	-0.63817	0.0137598	0.0291049	GZ
ENSG00000137834	SMAD6	protein_coding	other_protein_coding	SMAD family member 6 [Source:HGNC Symbol;Acc:HGNC:6772]	-0.357509	0.194635	-0.591836	0.0141663	0.0298141	GZ
ENSG00000253602	RN7SL260P	misc_RNA	other_ncRNA	RNA, 7SL, cytoplasmic 260, pseudogene [Source:HGNC Symbol;Acc:HGNC:46276]	-2.79096	-2.21091	-2.54213	0.0146309	0.0306843	GZ
ENSG00000234584	AC019186.1	lincRNA	long_ncRNA		-0.3049	0.232999	-0.612693	0.0147595	0.0309396	GZ
ENSG00000142494	SLC47A1	protein_coding	other_protein_coding	solute carrier family 47 member 1 [Source:HGNC Symbol;Acc:HGNC:25588]	-0.390506	0.255682	-0.59331	0.0154705	0.03222	GZ
ENSG00000254427	AC103736.1	lincRNA	long_ncRNA		-1.38198	-0.739384	-0.87481	0.0156081	0.0324691	GZ
ENSG00000140986	RPL3L	protein_coding	other_protein_coding	ribosomal protein L3 like [Source:HGNC Symbol;Acc:HGNC:10351]	-1.65667	-0.917279	-1.02347	0.0160616	0.033301	GZ
ENSG00000274104	AC020910.4	lincRNA	long_ncRNA		-0.737389	-0.241272	-0.720244	0.0160804	0.0333292	GZ
ENSG00000266875	RN7SL408P	misc_RNA	other_ncRNA	RNA, 7SL, cytoplasmic 408, pseudogene [Source:HGNC Symbol;Acc:HGNC:46424]	-1.5692	-0.903215	-1.24877	0.0161503	0.0334503	GZ
ENSG00000225681	AC005730.1	transcribed_processed_pseudogene	pseudogene		-0.0355859	0.40619	-0.608541	0.0161525	0.0334509	GZ
ENSG00000256092	AC137767.1	lincRNA	long_ncRNA		-0.0539286	0.401592	-0.611262	0.0162498	0.0336369	GZ
ENSG00000200095	RNU6-181P	snRNA	short_ncRNA	RNA, U6 small nuclear 181, pseudogene [Source:HGNC Symbol;Acc:HGNC:47144]	-1.14358	-0.55869	-0.819152	0.0163408	0.0338019	GZ
ENSG00000211838	TRAJ52	TR_J_gene	TCR/IG	T-cell receptor alpha joining 52 [Source:HGNC Symbol;Acc:HGNC:12084]	0.0583554	0.56089	-0.587244	0.0171765	0.0353117	GZ
ENSG00000213770	FAM210CP	processed_pseudogene	pseudogene	family with sequence similarity 210 member C, pseudogene [Source:HGNC Symbol;Acc:HGNC:44938]	-2.56425	-2.28286	-1.77227	0.0172631	0.0354735	GZ
ENSG00000163794	UCN	protein_coding	other_protein_coding	urocortin [Source:HGNC Symbol;Acc:HGNC:12516]	-0.224635	0.255509	-0.62972	0.0173657	0.0356681	GZ
ENSG00000215014	AL645728.1	lincRNA	long_ncRNA		-0.195136	0.365857	-0.657285	0.0175339	0.0359684	GZ
ENSG00000254122	PCDHGB7	protein_coding	other_protein_coding	protocadherin gamma subfamily B, 7 [Source:HGNC Symbol;Acc:HGNC:8714]	-0.215684	0.351935	-0.607268	0.0183687	0.0374379	GZ
ENSG00000240626	RN7SL150P	misc_RNA	other_ncRNA	RNA, 7SL, cytoplasmic 150, pseudogene [Source:HGNC Symbol;Acc:HGNC:46166]	-2.68656	-2.15407	-2.25311	0.0187713	0.0381505	GZ
ENSG00000278330	AC018529.2	antisense_RNA	other_ncRNA		-1.09125	-0.275431	-0.933829	0.0202941	0.0409038	GZ
ENSG00000260136	AC008915.2	lincRNA	long_ncRNA		-0.652943	-0.119887	-0.706502	0.0207676	0.0417275	GZ
ENSG00000275538	RNVU1-19	snRNA	short_ncRNA	RNA, variant U1 small nuclear 19 [Source:HGNC Symbol;Acc:HGNC:48324]	-0.912034	-0.336314	-0.694075	0.020965	0.042063	GZ
ENSG00000265486	RN7SL518P	misc_RNA	other_ncRNA	RNA, 7SL, cytoplasmic 518, pseudogene [Source:HGNC Symbol;Acc:HGNC:46534]	-2.62359	-2.15536	-2.15784	0.0211043	0.0423332	GZ
ENSG00000179057	IGSF22	protein_coding	other_protein_coding	immunoglobulin superfamily member 22 [Source:HGNC Symbol;Acc:HGNC:26750]	-0.807099	-0.202784	-0.754707	0.0218605	0.043675	GZ
ENSG00000258057	BCDIN3D-AS1	antisense_RNA	other_ncRNA	BCDIN3D antisense RNA 1 [Source:HGNC Symbol;Acc:HGNC:44113]	-0.843529	-0.138004	-0.709993	0.0227674	0.0452159	GZ
ENSG00000244227	LRRC77P	transcribed_unitary_pseudogene	pseudogene	leucine rich repeat containing 77, pseudogene [Source:HGNC Symbol;Acc:HGNC:50536]	-2.49232	-2.09466	-1.69436	0.0227883	0.0452515	GZ
ENSG00000258526	AL049875.1	lincRNA	long_ncRNA		-0.0725872	0.499055	-0.626305	0.0229226	0.0455041	GZ
ENSG00000211978	IGHV5-78	IG_V_pseudogene	TCR/IG	immunoglobulin heavy variable 5-78 (pseudogene) [Source:HGNC Symbol;Acc:HGNC:5660]	-0.463441	0.230607	-0.691283	0.0231246	0.0458799	GZ
ENSG00000277590	MIR7845	miRNA	short_ncRNA	microRNA 7845 [Source:HGNC Symbol;Acc:HGNC:50267]	-0.34035	0.136751	-0.666332	0.0234027	0.0463857	GZ
ENSG00000236514	AL135791.1	antisense_RNA	other_ncRNA		-0.262181	0.211066	-0.630075	0.0238534	0.0471647	GZ
ENSG00000253325	IGHV7-34-1	IG_V_pseudogene	TCR/IG	immunoglobulin heavy variable 7-34-1 (pseudogene) [Source:HGNC Symbol;Acc:HGNC:5664]	-1.43293	-0.892773	-0.98555	0.0239596	0.0473435	GZ
ENSG00000199179	MIRLET7I	miRNA	short_ncRNA	microRNA let-7i [Source:HGNC Symbol;Acc:HGNC:31486]	-0.526673	0.132547	-0.74816	0.0239587	0.0473435	GZ
ENSG00000272075	RN7SL828P	misc_RNA	other_ncRNA	RNA, 7SL, cytoplasmic 828, pseudogene [Source:HGNC Symbol;Acc:HGNC:46844]	-2.19456	-1.71925	-1.75377	0.0240366	0.0474853	GZ
ENSG00000207133	SNORD116-7	snoRNA	short_ncRNA	small nucleolar RNA, C/D box 116-7 [Source:HGNC Symbol;Acc:HGNC:33073]	-1.32546	-0.66058	-0.831533	0.0243091	0.0479604	GZ
ENSG00000165061	ZMAT4	protein_coding	other_protein_coding	zinc finger matrin-type 4 [Source:HGNC Symbol;Acc:HGNC:25844]	-1.34643	-0.682755	-0.859265	0.024475	0.0482455	GZ
ENSG00000227001	NBPF2P	unprocessed_pseudogene	pseudogene	NBPF member 2, pseudogene [Source:HGNC Symbol;Acc:HGNC:31987]	-1.19585	-0.468792	-0.789237	0.0246228	0.0484998	GZ
ENSG00000100399	CHADL	protein_coding	other_protein_coding	chondroadherin like [Source:HGNC Symbol;Acc:HGNC:25165]	-0.971161	-0.305281	-0.837975	0.024666	0.0485742	GZ
ENSG00000271746	AL031848.2	antisense_RNA	other_ncRNA		-1.17659	-0.501926	-0.80247	0.0253357	0.049692	GZ
ENSG00000142669	SH3BGRL3	protein_coding	other_protein_coding	SH3 domain binding glutamate rich protein like 3 [Source:HGNC Symbol;Acc:HGNC:15568]	8.1234	5.5859	2.53251	2.93582e-26	5.28771e-22	RZG
ENSG00000213654	GPSM3	protein_coding	other_protein_coding	G protein signaling modulator 3 [Source:HGNC Symbol;Acc:HGNC:13945]	7.67103	5.75859	1.91798	1.32145e-25	1.19003e-21	RZG
ENSG00000163191	S100A11	protein_coding	other_protein_coding	S100 calcium binding protein A11 [Source:HGNC Symbol;Acc:HGNC:10488]	8.45001	6.74586	1.70584	4.20043e-25	2.5218e-21	RZG
ENSG00000019582	CD74	protein_coding	other_protein_coding	CD74 molecule [Source:HGNC Symbol;Acc:HGNC:1697]	10.1629	7.91828	2.24387	1.91583e-23	6.70045e-20	RZG
ENSG00000154146	NRGN	protein_coding	other_protein_coding	neurogranin [Source:HGNC Symbol;Acc:HGNC:8000]	5.98488	3.78148	2.22761	1.50925e-23	6.70045e-20	RZG
ENSG00000085514	PILRA	protein_coding	other_protein_coding	paired immunoglobin like type 2 receptor alpha [Source:HGNC Symbol;Acc:HGNC:20396]	7.28217	5.15808	2.13131	2.23212e-23	6.70045e-20	RZG
ENSG00000146112	PPP1R18	protein_coding	other_protein_coding	protein phosphatase 1 regulatory subunit 18 [Source:HGNC Symbol;Acc:HGNC:29413]	8.07874	6.7193	1.35974	3.02842e-23	7.79212e-20	RZG
ENSG00000202538	RNU4-2	snRNA	short_ncRNA	RNA, U4 small nuclear 2 [Source:HGNC Symbol;Acc:HGNC:10193]	5.9892	1.67308	4.39693	7.86971e-23	1.66628e-19	RZG
ENSG00000066336	SPI1	protein_coding	other_protein_coding	Spi-1 proto-oncogene [Source:HGNC Symbol;Acc:HGNC:11241]	8.01067	6.49274	1.52412	8.32631e-23	1.66628e-19	RZG
ENSG00000197956	S100A6	protein_coding	other_protein_coding	S100 calcium binding protein A6 [Source:HGNC Symbol;Acc:HGNC:10496]	8.87037	7.23738	1.6305	1.96554e-22	3.54013e-19	RZG
ENSG00000201098	RNY1	misc_RNA	other_ncRNA	RNA, Ro-associated Y1 [Source:HGNC Symbol;Acc:HGNC:10242]	5.51864	1.06146	4.62464	3.88365e-22	6.35895e-19	RZG
ENSG00000204463	BAG6	protein_coding	other_protein_coding	BCL2 associated athanogene 6 [Source:HGNC Symbol;Acc:HGNC:13919]	7.77525	6.4341	1.34365	5.97644e-22	8.97014e-19	RZG
ENSG00000207008	SNORA54	snoRNA	short_ncRNA	small nucleolar RNA, H/ACA box 54 [Source:HGNC Symbol;Acc:HGNC:32647]	5.374	1.21103	4.32595	7.30084e-22	9.88801e-19	RZG
ENSG00000173762	CD7	protein_coding	other_protein_coding	CD7 molecule [Source:HGNC Symbol;Acc:HGNC:1695]	5.28865	3.00595	2.30659	7.68598e-22	9.88801e-19	RZG
ENSG00000105374	NKG7	protein_coding	other_protein_coding	natural killer cell granule protein 7 [Source:HGNC Symbol;Acc:HGNC:7830]	6.59589	4.59152	2.05487	1.3592e-21	1.63204e-18	RZG
ENSG00000132471	WBP2	protein_coding	other_protein_coding	WW domain binding protein 2 [Source:HGNC Symbol;Acc:HGNC:12738]	7.35279	5.86533	1.48576	1.49446e-21	1.6823e-18	RZG
ENSG00000205352	PRR13	protein_coding	other_protein_coding	proline rich 13 [Source:HGNC Symbol;Acc:HGNC:24528]	6.32401	3.94419	2.38053	2.39368e-21	2.53603e-18	RZG
ENSG00000108518	PFN1	protein_coding	other_protein_coding	profilin 1 [Source:HGNC Symbol;Acc:HGNC:8881]	8.99587	8.03335	0.962228	2.87946e-21	2.88122e-18	RZG
ENSG00000266019	MIR3609	miRNA	short_ncRNA	microRNA 3609 [Source:HGNC Symbol;Acc:HGNC:38956]	4.61573	-0.0730321	4.83288	3.04481e-21	2.88632e-18	RZG
ENSG00000137309	HMGA1	protein_coding	other_protein_coding	high mobility group AT-hook 1 [Source:HGNC Symbol;Acc:HGNC:5010]	4.80896	2.69145	2.14212	3.36649e-21	3.0317e-18	RZG
ENSG00000172757	CFL1	protein_coding	other_protein_coding	cofilin 1 [Source:HGNC Symbol;Acc:HGNC:1874]	8.921	7.93922	0.981783	3.76275e-21	3.22718e-18	RZG
ENSG00000090238	YPEL3	protein_coding	other_protein_coding	yippee like 3 [Source:HGNC Symbol;Acc:HGNC:18327]	8.10819	7.05903	1.04854	6.95563e-21	5.69445e-18	RZG
ENSG00000158856	DMTN	protein_coding	other_protein_coding	dematin actin binding protein [Source:HGNC Symbol;Acc:HGNC:3382]	8.99095	7.84965	1.14048	1.15837e-20	8.6931e-18	RZG
ENSG00000089327	FXYD5	protein_coding	other_protein_coding	FXYD domain containing ion transport regulator 5 [Source:HGNC Symbol;Acc:HGNC:4029]	6.89666	4.90251	1.99726	1.25845e-20	9.06639e-18	RZG
ENSG00000160014	CALM3	protein_coding	other_protein_coding	calmodulin 3 [Source:HGNC Symbol;Acc:HGNC:1449]	7.35426	6.18977	1.16547	1.41368e-20	9.79297e-18	RZG
ENSG00000105369	CD79A	protein_coding	other_protein_coding	CD79a molecule [Source:HGNC Symbol;Acc:HGNC:1698]	5.22355	3.57932	1.66081	1.66696e-20	1.11199e-17	RZG
ENSG00000077549	CAPZB	protein_coding	other_protein_coding	capping actin protein of muscle Z-line beta subunit [Source:HGNC Symbol;Acc:HGNC:1491]	7.06484	5.8576	1.21231	2.28207e-20	1.46794e-17	RZG
ENSG00000197324	LRP10	protein_coding	other_protein_coding	LDL receptor related protein 10 [Source:HGNC Symbol;Acc:HGNC:14553]	8.90207	7.07291	1.82515	3.05389e-20	1.89667e-17	RZG
ENSG00000254415	SIGLEC14	protein_coding	other_protein_coding	sialic acid binding Ig like lectin 14 [Source:HGNC Symbol;Acc:HGNC:32926]	5.4195	3.02796	2.35202	3.27498e-20	1.90276e-17	RZG
ENSG00000111679	PTPN6	protein_coding	other_protein_coding	protein tyrosine phosphatase, non-receptor type 6 [Source:HGNC Symbol;Acc:HGNC:9658]	8.74484	7.57872	1.16722	3.21803e-20	1.90276e-17	RZG
ENSG00000140464	PML	protein_coding	other_protein_coding	promyelocytic leukemia [Source:HGNC Symbol;Acc:HGNC:9113]	6.2804	5.0213	1.25482	4.5268e-20	2.54788e-17	RZG
ENSG00000075624	ACTB	protein_coding	other_protein_coding	actin beta [Source:HGNC Symbol;Acc:HGNC:132]	12.1953	11.159	1.03652	5.12235e-20	2.79572e-17	RZG
ENSG00000239039	SNORD13	snoRNA	short_ncRNA	small nucleolar RNA, C/D box 13 [Source:HGNC Symbol;Acc:HGNC:32711]	3.86694	-0.196005	4.3482	6.35344e-20	3.22863e-17	RZG
ENSG00000179262	RAD23A	protein_coding	other_protein_coding	RAD23 homolog A, nucleotide excision repair protein [Source:HGNC Symbol;Acc:HGNC:9812]	6.433	4.84633	1.5929	6.45331e-20	3.22863e-17	RZG
ENSG00000105329	TGFB1	protein_coding	other_protein_coding	transforming growth factor beta 1 [Source:HGNC Symbol;Acc:HGNC:11766]	6.66491	5.50294	1.16969	6.29568e-20	3.22863e-17	RZG
ENSG00000170956	CEACAM3	protein_coding	other_protein_coding	carcinoembryonic antigen related cell adhesion molecule 3 [Source:HGNC Symbol;Acc:HGNC:1815]	6.97225	5.70728	1.26188	8.37202e-20	4.02761e-17	RZG
ENSG00000173868	PHOSPHO1	protein_coding	other_protein_coding	phosphoethanolamine/phosphocholine phosphatase [Source:HGNC Symbol;Acc:HGNC:16815]	8.39718	7.411	0.979762	8.49754e-20	4.02761e-17	RZG
ENSG00000141522	ARHGDIA	protein_coding	other_protein_coding	Rho GDP dissociation inhibitor alpha [Source:HGNC Symbol;Acc:HGNC:678]	6.16166	4.4514	1.73231	1.0774e-19	4.97567e-17	RZG
ENSG00000196684	HSH2D	protein_coding	other_protein_coding	hematopoietic SH2 domain containing [Source:HGNC Symbol;Acc:HGNC:24920]	7.7233	6.70443	1.0184	1.13829e-19	5.12542e-17	RZG
ENSG00000200795	RNU4-1	snRNA	short_ncRNA	RNA, U4 small nuclear 1 [Source:HGNC Symbol;Acc:HGNC:10192]	3.97529	-0.152995	4.51275	1.58098e-19	6.77975e-17	RZG
ENSG00000204209	DAXX	protein_coding	other_protein_coding	death domain associated protein [Source:HGNC Symbol;Acc:HGNC:2681]	5.61906	3.59582	2.04076	1.7912e-19	7.33855e-17	RZG
ENSG00000235568	NFAM1	protein_coding	other_protein_coding	NFAT activating protein with ITAM motif 1 [Source:HGNC Symbol;Acc:HGNC:29872]	8.39466	7.42595	0.969933	1.98318e-19	7.93756e-17	RZG
ENSG00000167996	FTH1	protein_coding	other_protein_coding	ferritin heavy chain 1 [Source:HGNC Symbol;Acc:HGNC:3976]	9.49081	7.85372	1.63812	2.14401e-19	8.21612e-17	RZG
ENSG00000137207	YIPF3	protein_coding	other_protein_coding	Yip1 domain family member 3 [Source:HGNC Symbol;Acc:HGNC:21023]	6.39354	5.20034	1.19611	2.10953e-19	8.21612e-17	RZG
ENSG00000104852	SNRNP70	protein_coding	other_protein_coding	small nuclear ribonucleoprotein U1 subunit 70 [Source:HGNC Symbol;Acc:HGNC:11150]	7.57224	6.58662	0.9865	2.21781e-19	8.32186e-17	RZG
ENSG00000105520	PLPPR2	protein_coding	other_protein_coding	phospholipid phosphatase related 2 [Source:HGNC Symbol;Acc:HGNC:29566]	5.79464	4.47534	1.32594	2.33629e-19	8.58753e-17	RZG
ENSG00000198851	CD3E	protein_coding	other_protein_coding	CD3e molecule [Source:HGNC Symbol;Acc:HGNC:1674]	6.29823	4.28779	2.06647	2.51356e-19	9.05435e-17	RZG
ENSG00000159840	ZYX	protein_coding	other_protein_coding	zyxin [Source:HGNC Symbol;Acc:HGNC:13200]	7.5822	6.13682	1.4495	2.79102e-19	9.85667e-17	RZG
ENSG00000120885	CLU	protein_coding	other_protein_coding	clusterin [Source:HGNC Symbol;Acc:HGNC:2095]	5.84894	4.32177	1.55061	3.61976e-19	1.20732e-16	RZG
ENSG00000102096	PIM2	protein_coding	other_protein_coding	Pim-2 proto-oncogene, serine/threonine kinase [Source:HGNC Symbol;Acc:HGNC:8987]	7.50754	6.61098	0.897385	3.56733e-19	1.20732e-16	RZG
ENSG00000125818	PSMF1	protein_coding	other_protein_coding	proteasome inhibitor subunit 1 [Source:HGNC Symbol;Acc:HGNC:9571]	8.03552	6.71848	1.31997	4.06015e-19	1.32267e-16	RZG
ENSG00000078061	ARAF	protein_coding	other_protein_coding	A-Raf proto-oncogene, serine/threonine kinase [Source:HGNC Symbol;Acc:HGNC:646]	5.9488	4.67692	1.2762	4.11246e-19	1.32267e-16	RZG
ENSG00000140564	FURIN	protein_coding	other_protein_coding	furin, paired basic amino acid cleaving enzyme [Source:HGNC Symbol;Acc:HGNC:8568]	7.71375	6.62916	1.08078	4.19042e-19	1.3241e-16	RZG
ENSG00000274012	RN7SL2	misc_RNA	other_ncRNA	RNA, 7SL, cytoplasmic 2 [Source:HGNC Symbol;Acc:HGNC:23134]	14.8461	13.2889	1.557	4.4465e-19	1.38079e-16	RZG
ENSG00000100911	PSME2	protein_coding	other_protein_coding	proteasome activator subunit 2 [Source:HGNC Symbol;Acc:HGNC:9569]	6.60886	5.48281	1.13187	4.60662e-19	1.40627e-16	RZG
ENSG00000128340	RAC2	protein_coding	other_protein_coding	Rac family small GTPase 2 [Source:HGNC Symbol;Acc:HGNC:9802]	8.31802	7.40702	0.911405	4.69002e-19	1.40787e-16	RZG
ENSG00000143420	ENSA	protein_coding	other_protein_coding	endosulfine alpha [Source:HGNC Symbol;Acc:HGNC:3360]	6.49549	5.47787	1.02116	5.15222e-19	1.52126e-16	RZG
ENSG00000008441	NFIX	protein_coding	other_protein_coding	nuclear factor I X [Source:HGNC Symbol;Acc:HGNC:7788]	5.55406	4.09805	1.47898	5.2933e-19	1.5377e-16	RZG
ENSG00000126247	CAPNS1	protein_coding	other_protein_coding	calpain small subunit 1 [Source:HGNC Symbol;Acc:HGNC:1481]	6.40178	5.26913	1.13122	5.79871e-19	1.65779e-16	RZG
ENSG00000114353	GNAI2	protein_coding	other_protein_coding	G protein subunit alpha i2 [Source:HGNC Symbol;Acc:HGNC:4385]	9.11022	8.37622	0.734216	5.89804e-19	1.65984e-16	RZG
ENSG00000132589	FLOT2	protein_coding	other_protein_coding	flotillin 2 [Source:HGNC Symbol;Acc:HGNC:3758]	7.79863	6.67609	1.12497	6.29624e-19	1.74464e-16	RZG
ENSG00000167615	LENG8	protein_coding	other_protein_coding	leukocyte receptor cluster member 8 [Source:HGNC Symbol;Acc:HGNC:15500]	7.52338	6.40894	1.11395	6.7024e-19	1.82904e-16	RZG
ENSG00000108953	YWHAE	protein_coding	other_protein_coding	tyrosine 3-monooxygenase/tryptophan 5-monooxygenase activation protein epsilon [Source:HGNC Symbol;Acc:HGNC:12851]	6.13392	4.712	1.41804	7.12451e-19	1.91522e-16	RZG
ENSG00000198563	DDX39B	protein_coding	other_protein_coding	DExD-box helicase 39B [Source:HGNC Symbol;Acc:HGNC:13917]	6.99236	5.85595	1.13588	9.12221e-19	2.41618e-16	RZG
ENSG00000208892	SNORA49	snoRNA	short_ncRNA	small nucleolar RNA, H/ACA box 49 [Source:HGNC Symbol;Acc:HGNC:32642]	3.5505	-0.106235	3.90968	9.79315e-19	2.5563e-16	RZG
ENSG00000167173	C15orf39	protein_coding	other_protein_coding	chromosome 15 open reading frame 39 [Source:HGNC Symbol;Acc:HGNC:24497]	7.72672	6.3528	1.37127	1.28096e-18	3.2495e-16	RZG
ENSG00000204469	PRRC2A	protein_coding	other_protein_coding	proline rich coiled-coil 2A [Source:HGNC Symbol;Acc:HGNC:13918]	6.9332	5.38527	1.55284	1.34206e-18	3.35721e-16	RZG
ENSG00000184922	FMNL1	protein_coding	other_protein_coding	formin like 1 [Source:HGNC Symbol;Acc:HGNC:1212]	8.40687	7.15119	1.2532	1.55137e-18	3.82764e-16	RZG
ENSG00000137161	CNPY3	protein_coding	other_protein_coding	canopy FGF signaling regulator 3 [Source:HGNC Symbol;Acc:HGNC:11968]	7.32093	6.51433	0.806816	1.58691e-18	3.86241e-16	RZG
ENSG00000149925	ALDOA	protein_coding	other_protein_coding	aldolase, fructose-bisphosphate A [Source:HGNC Symbol;Acc:HGNC:414]	8.66709	7.90942	0.758195	1.64979e-18	3.96192e-16	RZG
ENSG00000104969	SGTA	protein_coding	other_protein_coding	small glutamine rich tetratricopeptide repeat containing alpha [Source:HGNC Symbol;Acc:HGNC:10819]	4.68261	2.54704	2.15529	1.67799e-18	3.97661e-16	RZG
ENSG00000136840	ST6GALNAC4	protein_coding	other_protein_coding	ST6 N-acetylgalactosaminide alpha-2,6-sialyltransferase 4 [Source:HGNC Symbol;Acc:HGNC:17846]	5.86474	4.75092	1.10918	1.71203e-18	4.0046e-16	RZG
ENSG00000120318	ARAP3	protein_coding	other_protein_coding	ArfGAP with RhoGAP domain, ankyrin repeat and PH domain 3 [Source:HGNC Symbol;Acc:HGNC:24097]	6.64512	5.08952	1.55003	1.74846e-18	4.03738e-16	RZG
ENSG00000103187	COTL1	protein_coding	other_protein_coding	coactosin like F-actin binding protein 1 [Source:HGNC Symbol;Acc:HGNC:18304]	9.08085	8.28929	0.792066	1.79703e-18	4.09701e-16	RZG
ENSG00000244509	APOBEC3C	protein_coding	other_protein_coding	apolipoprotein B mRNA editing enzyme catalytic subunit 3C [Source:HGNC Symbol;Acc:HGNC:17353]	5.50842	3.71934	1.78629	2.06105e-18	4.64021e-16	RZG
ENSG00000108509	CAMTA2	protein_coding	other_protein_coding	calmodulin binding transcription activator 2 [Source:HGNC Symbol;Acc:HGNC:18807]	5.23512	3.51892	1.71177	2.41997e-18	5.31538e-16	RZG
ENSG00000184640	SEPT9	protein_coding	other_protein_coding	septin 9 [Source:HGNC Symbol;Acc:HGNC:7323]	8.50569	7.76462	0.741613	2.68881e-18	5.83472e-16	RZG
ENSG00000100599	RIN3	protein_coding	other_protein_coding	Ras and Rab interactor 3 [Source:HGNC Symbol;Acc:HGNC:18751]	7.04342	5.96548	1.079	2.99671e-18	6.42544e-16	RZG
ENSG00000146083	RNF44	protein_coding	other_protein_coding	ring finger protein 44 [Source:HGNC Symbol;Acc:HGNC:19180]	6.34863	4.99632	1.3522	3.52296e-18	7.46494e-16	RZG
ENSG00000139725	RHOF	protein_coding	other_protein_coding	ras homolog family member F, filopodia associated [Source:HGNC Symbol;Acc:HGNC:15703]	5.95824	4.74743	1.22625	3.65124e-18	7.64679e-16	RZG
ENSG00000106348	IMPDH1	protein_coding	other_protein_coding	inosine monophosphate dehydrogenase 1 [Source:HGNC Symbol;Acc:HGNC:6052]	7.65309	6.81847	0.835913	3.7203e-18	7.70189e-16	RZG
ENSG00000231925	TAPBP	protein_coding	other_protein_coding	TAP binding protein [Source:HGNC Symbol;Acc:HGNC:11566]	8.36436	7.23535	1.12744	5.00805e-18	1.01348e-15	RZG
ENSG00000128016	ZFP36	protein_coding	other_protein_coding	ZFP36 ring finger protein [Source:HGNC Symbol;Acc:HGNC:12862]	7.50347	6.54889	0.953932	4.99793e-18	1.01348e-15	RZG
ENSG00000204310	AGPAT1	protein_coding	other_protein_coding	1-acylglycerol-3-phosphate O-acyltransferase 1 [Source:HGNC Symbol;Acc:HGNC:324]	4.96926	3.46696	1.49577	5.69439e-18	1.13957e-15	RZG
ENSG00000198938	MT-CO3	protein_coding	other_protein_coding	mitochondrially encoded cytochrome c oxidase III [Source:HGNC Symbol;Acc:HGNC:7422]	9.1349	8.42694	0.708079	6.05045e-18	1.19752e-15	RZG
ENSG00000144579	CTDSP1	protein_coding	other_protein_coding	CTD small phosphatase 1 [Source:HGNC Symbol;Acc:HGNC:21614]	7.63891	6.83062	0.808744	7.03892e-18	1.37802e-15	RZG
ENSG00000157514	TSC22D3	protein_coding	other_protein_coding	TSC22 domain family member 3 [Source:HGNC Symbol;Acc:HGNC:3051]	9.12274	8.36803	0.755601	7.11917e-18	1.37875e-15	RZG
ENSG00000149532	CPSF7	protein_coding	other_protein_coding	cleavage and polyadenylation specific factor 7 [Source:HGNC Symbol;Acc:HGNC:30098]	6.7905	5.37112	1.41424	7.76559e-18	1.45764e-15	RZG
ENSG00000205744	DENND1C	protein_coding	other_protein_coding	DENN domain containing 1C [Source:HGNC Symbol;Acc:HGNC:26225]	5.76847	4.57072	1.2086	7.81882e-18	1.45764e-15	RZG
ENSG00000125991	ERGIC3	protein_coding	other_protein_coding	ERGIC and golgi 3 [Source:HGNC Symbol;Acc:HGNC:15927]	5.92254	4.86642	1.06164	7.84575e-18	1.45764e-15	RZG
ENSG00000181631	P2RY13	protein_coding	other_protein_coding	purinergic receptor P2Y13 [Source:HGNC Symbol;Acc:HGNC:4537]	7.96725	6.6256	1.32687	7.99016e-18	1.46848e-15	RZG
ENSG00000035862	TIMP2	protein_coding	other_protein_coding	TIMP metallopeptidase inhibitor 2 [Source:HGNC Symbol;Acc:HGNC:11821]	6.59715	5.34234	1.25707	8.71362e-18	1.56941e-15	RZG
ENSG00000172543	CTSW	protein_coding	other_protein_coding	cathepsin W [Source:HGNC Symbol;Acc:HGNC:2546]	5.77764	4.45731	1.33276	9.92342e-18	1.76961e-15	RZG
ENSG00000171777	RASGRP4	protein_coding	other_protein_coding	RAS guanyl releasing protein 4 [Source:HGNC Symbol;Acc:HGNC:18958]	6.89367	5.78011	1.11327	1.04559e-17	1.84629e-15	RZG
ENSG00000198336	MYL4	protein_coding	other_protein_coding	myosin light chain 4 [Source:HGNC Symbol;Acc:HGNC:7585]	5.25282	3.68762	1.53481	1.15643e-17	2.02219e-15	RZG
ENSG00000108819	PPP1R9B	protein_coding	other_protein_coding	protein phosphatase 1 regulatory subunit 9B [Source:HGNC Symbol;Acc:HGNC:9298]	7.37871	6.57559	0.805407	1.17128e-17	2.02845e-15	RZG
ENSG00000103257	SLC7A5	protein_coding	other_protein_coding	solute carrier family 7 member 5 [Source:HGNC Symbol;Acc:HGNC:11063]	4.6761	3.17803	1.56296	1.25344e-17	2.15007e-15	RZG
ENSG00000087087	SRRT	protein_coding	other_protein_coding	serrate, RNA effector molecule [Source:HGNC Symbol;Acc:HGNC:24101]	5.49336	4.10058	1.40843	1.29819e-17	2.20583e-15	RZG
ENSG00000139718	SETD1B	protein_coding	other_protein_coding	SET domain containing 1B [Source:HGNC Symbol;Acc:HGNC:29187]	6.03846	4.81674	1.2261	1.33901e-17	2.25392e-15	RZG
ENSG00000015285	WAS	protein_coding	other_protein_coding	Wiskott-Aldrich syndrome [Source:HGNC Symbol;Acc:HGNC:12731]	6.68995	5.18361	1.50262	1.36262e-17	2.27243e-15	RZG
ENSG00000008517	IL32	protein_coding	other_protein_coding	interleukin 32 [Source:HGNC Symbol;Acc:HGNC:16830]	5.91225	4.57619	1.35632	1.45083e-17	2.37386e-15	RZG
ENSG00000149798	CDC42EP2	protein_coding	other_protein_coding	CDC42 effector protein 2 [Source:HGNC Symbol;Acc:HGNC:16263]	6.20633	5.14694	1.06438	1.46299e-17	2.37386e-15	RZG
ENSG00000167797	CDK2AP2	protein_coding	other_protein_coding	cyclin dependent kinase 2 associated protein 2 [Source:HGNC Symbol;Acc:HGNC:30833]	4.53784	2.62689	1.91131	1.51092e-17	2.41292e-15	RZG
ENSG00000162894	FCMR	protein_coding	other_protein_coding	Fc fragment of IgM receptor [Source:HGNC Symbol;Acc:HGNC:14315]	6.38918	5.12189	1.27463	1.56744e-17	2.41292e-15	RZG
ENSG00000079432	CIC	protein_coding	other_protein_coding	capicua transcriptional repressor [Source:HGNC Symbol;Acc:HGNC:14214]	5.97705	4.71097	1.26951	1.5572e-17	2.41292e-15	RZG
ENSG00000128245	YWHAH	protein_coding	other_protein_coding	tyrosine 3-monooxygenase/tryptophan 5-monooxygenase activation protein eta [Source:HGNC Symbol;Acc:HGNC:12853]	5.79597	4.63626	1.16106	1.54842e-17	2.41292e-15	RZG
ENSG00000177105	RHOG	protein_coding	other_protein_coding	ras homolog family member G [Source:HGNC Symbol;Acc:HGNC:672]	7.23539	6.36153	0.874124	1.55316e-17	2.41292e-15	RZG
ENSG00000178927	C17orf62	protein_coding	other_protein_coding	chromosome 17 open reading frame 62 [Source:HGNC Symbol;Acc:HGNC:28672]	8.16526	7.29621	0.869131	1.54814e-17	2.41292e-15	RZG
ENSG00000272333	KMT2B	protein_coding	other_protein_coding	lysine methyltransferase 2B [Source:HGNC Symbol;Acc:HGNC:15840]	5.66252	4.36008	1.30299	1.59569e-17	2.43559e-15	RZG
ENSG00000108523	RNF167	protein_coding	other_protein_coding	ring finger protein 167 [Source:HGNC Symbol;Acc:HGNC:24544]	6.12295	4.87406	1.25887	1.62847e-17	2.46474e-15	RZG
ENSG00000211459	MT-RNR1	Mt_rRNA	other_ncRNA	mitochondrially encoded 12S RNA [Source:HGNC Symbol;Acc:HGNC:7470]	6.72728	5.77045	0.963583	1.69162e-17	2.53898e-15	RZG
ENSG00000072518	MARK2	protein_coding	other_protein_coding	microtubule affinity regulating kinase 2 [Source:HGNC Symbol;Acc:HGNC:3332]	6.49495	5.46165	1.03438	1.81764e-17	2.70558e-15	RZG
ENSG00000224397	SMIM25	lincRNA	long_ncRNA	small integral membrane protein 25 [Source:HGNC Symbol;Acc:HGNC:50328]	6.10501	5.14261	0.963071	1.84722e-17	2.72707e-15	RZG
ENSG00000106565	TMEM176B	protein_coding	other_protein_coding	transmembrane protein 176B [Source:HGNC Symbol;Acc:HGNC:29596]	5.32706	4.2817	1.10454	2.00805e-17	2.94041e-15	RZG
ENSG00000105220	GPI	protein_coding	other_protein_coding	glucose-6-phosphate isomerase [Source:HGNC Symbol;Acc:HGNC:4458]	6.02627	4.95579	1.07394	2.02565e-17	2.94226e-15	RZG
ENSG00000099875	MKNK2	protein_coding	other_protein_coding	MAP kinase interacting serine/threonine kinase 2 [Source:HGNC Symbol;Acc:HGNC:7111]	8.13667	7.28435	0.855548	2.19279e-17	3.10979e-15	RZG
ENSG00000100364	KIAA0930	protein_coding	other_protein_coding	KIAA0930 [Source:HGNC Symbol;Acc:HGNC:1314]	6.83388	5.93772	0.893232	2.43172e-17	3.39517e-15	RZG
ENSG00000204619	PPP1R11	protein_coding	other_protein_coding	protein phosphatase 1 regulatory inhibitor subunit 11 [Source:HGNC Symbol;Acc:HGNC:9285]	5.7624	4.69845	1.07032	2.47407e-17	3.42773e-15	RZG
ENSG00000103168	TAF1C	protein_coding	other_protein_coding	TATA-box binding protein associated factor, RNA polymerase I subunit C [Source:HGNC Symbol;Acc:HGNC:11534]	4.91352	3.44203	1.47915	2.6209e-17	3.57614e-15	RZG
ENSG00000185215	TNFAIP2	protein_coding	other_protein_coding	TNF alpha induced protein 2 [Source:HGNC Symbol;Acc:HGNC:11895]	9.508	8.91516	0.592952	2.61904e-17	3.57614e-15	RZG
ENSG00000225091	SNORA71A	snoRNA	short_ncRNA	small nucleolar RNA, H/ACA box 71A [Source:HGNC Symbol;Acc:HGNC:10232]	3.0851	-0.462251	3.84853	2.72196e-17	3.68611e-15	RZG
ENSG00000104805	NUCB1	protein_coding	other_protein_coding	nucleobindin 1 [Source:HGNC Symbol;Acc:HGNC:8043]	7.01894	6.25786	0.761762	2.76285e-17	3.71356e-15	RZG
ENSG00000123329	ARHGAP9	protein_coding	other_protein_coding	Rho GTPase activating protein 9 [Source:HGNC Symbol;Acc:HGNC:14130]	8.42265	7.72933	0.693501	2.81275e-17	3.75262e-15	RZG
ENSG00000170043	TRAPPC1	protein_coding	other_protein_coding	trafficking protein particle complex 1 [Source:HGNC Symbol;Acc:HGNC:19894]	5.01185	3.65619	1.36766	2.9083e-17	3.84371e-15	RZG
ENSG00000180871	CXCR2	protein_coding	other_protein_coding	C-X-C motif chemokine receptor 2 [Source:HGNC Symbol;Acc:HGNC:6027]	9.87783	9.16403	0.714462	2.92371e-17	3.84371e-15	RZG
ENSG00000077984	CST7	protein_coding	other_protein_coding	cystatin F [Source:HGNC Symbol;Acc:HGNC:2479]	5.94764	5.04214	0.911893	3.07545e-17	4.0139e-15	RZG
ENSG00000106211	HSPB1	protein_coding	other_protein_coding	heat shock protein family B (small) member 1 [Source:HGNC Symbol;Acc:HGNC:5246]	3.25258	0.828507	2.51879	3.15539e-17	4.08862e-15	RZG
ENSG00000167106	FAM102A	protein_coding	other_protein_coding	family with sequence similarity 102 member A [Source:HGNC Symbol;Acc:HGNC:31419]	5.914	4.86007	1.07836	3.27625e-17	4.21489e-15	RZG
ENSG00000200783	RN7SKP180	misc_RNA	other_ncRNA	RNA, 7SK small nuclear pseudogene 180 [Source:HGNC Symbol;Acc:HGNC:45904]	3.47432	0.359374	3.25925	3.48225e-17	4.44814e-15	RZG
ENSG00000103653	CSK	protein_coding	other_protein_coding	C-terminal Src kinase [Source:HGNC Symbol;Acc:HGNC:2444]	7.53633	6.67557	0.860213	3.7136e-17	4.71026e-15	RZG
ENSG00000133246	PRAM1	protein_coding	other_protein_coding	PML-RARA regulated adaptor molecule 1 [Source:HGNC Symbol;Acc:HGNC:30091]	5.52381	4.42521	1.08826	3.90981e-17	4.92445e-15	RZG
ENSG00000167778	SPRYD3	protein_coding	other_protein_coding	SPRY domain containing 3 [Source:HGNC Symbol;Acc:HGNC:25920]	5.25185	3.74103	1.51609	4.13408e-17	5.17076e-15	RZG
ENSG00000171206	TRIM8	protein_coding	other_protein_coding	tripartite motif containing 8 [Source:HGNC Symbol;Acc:HGNC:15579]	6.11326	5.06113	1.05431	4.4569e-17	5.53609e-15	RZG
ENSG00000172432	GTPBP2	protein_coding	other_protein_coding	GTP binding protein 2 [Source:HGNC Symbol;Acc:HGNC:4670]	6.32386	5.44846	0.877166	4.62845e-17	5.70979e-15	RZG
ENSG00000178719	GRINA	protein_coding	other_protein_coding	glutamate ionotropic receptor NMDA type subunit associated protein 1 [Source:HGNC Symbol;Acc:HGNC:4589]	6.94758	5.98464	0.949497	4.75914e-17	5.83108e-15	RZG
ENSG00000080845	DLGAP4	protein_coding	other_protein_coding	DLG associated protein 4 [Source:HGNC Symbol;Acc:HGNC:24476]	4.79695	3.38442	1.40724	4.92315e-17	5.99128e-15	RZG
ENSG00000167987	VPS37C	protein_coding	other_protein_coding	VPS37C, ESCRT-I subunit [Source:HGNC Symbol;Acc:HGNC:26097]	4.6505	2.99712	1.63834	5.05352e-17	6.06793e-15	RZG
ENSG00000102901	CENPT	protein_coding	other_protein_coding	centromere protein T [Source:HGNC Symbol;Acc:HGNC:25787]	4.63314	3.30384	1.34503	5.1939e-17	6.19519e-15	RZG
ENSG00000113916	BCL6	protein_coding	other_protein_coding	B-cell CLL/lymphoma 6 [Source:HGNC Symbol;Acc:HGNC:1001]	8.8838	8.24567	0.638437	5.58026e-17	6.56902e-15	RZG
ENSG00000112763	BTN2A1	protein_coding	other_protein_coding	butyrophilin subfamily 2 member A1 [Source:HGNC Symbol;Acc:HGNC:1136]	6.9877	6.13697	0.849035	5.76858e-17	6.74662e-15	RZG
ENSG00000159388	BTG2	protein_coding	other_protein_coding	BTG anti-proliferation factor 2 [Source:HGNC Symbol;Acc:HGNC:1131]	7.67092	6.54512	1.12719	5.86702e-17	6.81748e-15	RZG
ENSG00000135596	MICAL1	protein_coding	other_protein_coding	microtubule associated monooxygenase, calponin and LIM domain containing 1 [Source:HGNC Symbol;Acc:HGNC:20619]	7.0425	6.19374	0.84831	6.23378e-17	7.15138e-15	RZG
ENSG00000175573	C11orf68	protein_coding	other_protein_coding	chromosome 11 open reading frame 68 [Source:HGNC Symbol;Acc:HGNC:28801]	4.68578	3.4616	1.23442	6.2822e-17	7.1563e-15	RZG
ENSG00000197405	C5AR1	protein_coding	other_protein_coding	complement C5a receptor 1 [Source:HGNC Symbol;Acc:HGNC:1338]	7.6158	6.42579	1.18984	6.31753e-17	7.1563e-15	RZG
ENSG00000175130	MARCKSL1	protein_coding	other_protein_coding	MARCKS like 1 [Source:HGNC Symbol;Acc:HGNC:7142]	4.59359	3.31478	1.29403	6.94305e-17	7.8157e-15	RZG
ENSG00000198840	MT-ND3	protein_coding	other_protein_coding	mitochondrially encoded NADH:ubiquinone oxidoreductase core subunit 3 [Source:HGNC Symbol;Acc:HGNC:7458]	6.32041	5.28622	1.03806	7.27645e-17	8.08989e-15	RZG
ENSG00000177666	PNPLA2	protein_coding	other_protein_coding	patatin like phospholipase domain containing 2 [Source:HGNC Symbol;Acc:HGNC:30802]	6.38746	5.45032	0.950809	7.26356e-17	8.08989e-15	RZG
ENSG00000207445	SNORD15B	snoRNA	short_ncRNA	small nucleolar RNA, C/D box 15B [Source:HGNC Symbol;Acc:HGNC:16649]	2.9879	0.10011	3.00058	8.02556e-17	8.868e-15	RZG
ENSG00000148337	CIZ1	protein_coding	other_protein_coding	CDKN1A interacting zinc finger protein 1 [Source:HGNC Symbol;Acc:HGNC:16744]	5.37702	4.11951	1.25563	8.51711e-17	9.35376e-15	RZG
ENSG00000159842	ABR	protein_coding	other_protein_coding	active BCR-related [Source:HGNC Symbol;Acc:HGNC:81]	7.14916	6.19361	0.955984	9.23452e-17	1.00802e-14	RZG
ENSG00000089248	ERP29	protein_coding	other_protein_coding	endoplasmic reticulum protein 29 [Source:HGNC Symbol;Acc:HGNC:13799]	6.39227	5.62179	0.772699	9.36705e-17	1.01633e-14	RZG
ENSG00000104921	FCER2	protein_coding	other_protein_coding	Fc fragment of IgE receptor II [Source:HGNC Symbol;Acc:HGNC:3612]	3.75585	1.70415	2.15686	9.68038e-17	1.03168e-14	RZG
ENSG00000141503	MINK1	protein_coding	other_protein_coding	misshapen like kinase 1 [Source:HGNC Symbol;Acc:HGNC:17565]	5.76883	4.48354	1.30313	9.57196e-17	1.03168e-14	RZG
ENSG00000030582	GRN	protein_coding	other_protein_coding	granulin precursor [Source:HGNC Symbol;Acc:HGNC:4601]	8.05301	7.17131	0.880962	9.80576e-17	1.03889e-14	RZG
ENSG00000101335	MYL9	protein_coding	other_protein_coding	myosin light chain 9 [Source:HGNC Symbol;Acc:HGNC:15754]	4.05777	1.66498	2.22212	9.95014e-17	1.04802e-14	RZG
ENSG00000130723	PRRC2B	protein_coding	other_protein_coding	proline rich coiled-coil 2B [Source:HGNC Symbol;Acc:HGNC:28121]	7.22284	6.25631	0.970698	1.00417e-16	1.05151e-14	RZG
ENSG00000089639	GMIP	protein_coding	other_protein_coding	GEM interacting protein [Source:HGNC Symbol;Acc:HGNC:24852]	7.67344	6.77871	0.895036	1.01396e-16	1.05563e-14	RZG
ENSG00000177951	BET1L	protein_coding	other_protein_coding	Bet1 golgi vesicular membrane trafficking protein like [Source:HGNC Symbol;Acc:HGNC:19348]	5.33699	4.32026	1.02282	1.03051e-16	1.06646e-14	RZG
ENSG00000068120	COASY	protein_coding	other_protein_coding	Coenzyme A synthase [Source:HGNC Symbol;Acc:HGNC:29932]	5.03173	3.51497	1.53659	1.08363e-16	1.10267e-14	RZG
ENSG00000106948	AKNA	protein_coding	other_protein_coding	AT-hook transcription factor [Source:HGNC Symbol;Acc:HGNC:24108]	9.30232	8.27876	1.02443	1.08278e-16	1.10267e-14	RZG
ENSG00000116871	MAP7D1	protein_coding	other_protein_coding	MAP7 domain containing 1 [Source:HGNC Symbol;Acc:HGNC:25514]	6.31374	5.24712	1.07353	1.12699e-16	1.14034e-14	RZG
ENSG00000100243	CYB5R3	protein_coding	other_protein_coding	cytochrome b5 reductase 3 [Source:HGNC Symbol;Acc:HGNC:2873]	5.54197	4.49142	1.0448	1.19514e-16	1.19587e-14	RZG
ENSG00000175662	TOM1L2	protein_coding	other_protein_coding	target of myb1 like 2 membrane trafficking protein [Source:HGNC Symbol;Acc:HGNC:11984]	5.45567	4.37906	1.08169	1.24207e-16	1.22652e-14	RZG
ENSG00000089159	PXN	protein_coding	other_protein_coding	paxillin [Source:HGNC Symbol;Acc:HGNC:9718]	7.72586	6.71688	1.00938	1.2462e-16	1.22652e-14	RZG
ENSG00000197249	SERPINA1	protein_coding	other_protein_coding	serpin family A member 1 [Source:HGNC Symbol;Acc:HGNC:8941]	9.47454	7.94071	1.53113	1.28828e-16	1.26105e-14	RZG
ENSG00000079308	TNS1	protein_coding	other_protein_coding	tensin 1 [Source:HGNC Symbol;Acc:HGNC:11973]	8.285	7.66505	0.615551	1.36245e-16	1.32643e-14	RZG
ENSG00000275023	MLLT6	protein_coding	other_protein_coding	MLLT6, PHD finger containing [Source:HGNC Symbol;Acc:HGNC:7138]	7.48983	6.69729	0.792345	1.40638e-16	1.36184e-14	RZG
ENSG00000239697	TNFSF12	protein_coding	other_protein_coding	TNF superfamily member 12 [Source:HGNC Symbol;Acc:HGNC:11927]	3.23701	1.13543	2.17336	1.43041e-16	1.3777e-14	RZG
ENSG00000067225	PKM	protein_coding	other_protein_coding	pyruvate kinase M1/2 [Source:HGNC Symbol;Acc:HGNC:9021]	8.3561	6.7792	1.57852	1.4806e-16	1.41847e-14	RZG
ENSG00000135083	CCNJL	protein_coding	other_protein_coding	cyclin J like [Source:HGNC Symbol;Acc:HGNC:25876]	6.0166	5.05672	0.965664	1.52757e-16	1.45572e-14	RZG
ENSG00000067182	TNFRSF1A	protein_coding	other_protein_coding	TNF receptor superfamily member 1A [Source:HGNC Symbol;Acc:HGNC:11916]	8.0416	6.98906	1.05249	1.60858e-16	1.51686e-14	RZG
ENSG00000131669	NINJ1	protein_coding	other_protein_coding	ninjurin 1 [Source:HGNC Symbol;Acc:HGNC:7824]	7.46256	6.69276	0.771819	1.60224e-16	1.51686e-14	RZG
ENSG00000198899	MT-ATP6	protein_coding	other_protein_coding	mitochondrially encoded ATP synthase 6 [Source:HGNC Symbol;Acc:HGNC:7414]	5.72625	4.82423	0.907308	1.7514e-16	1.64294e-14	RZG
ENSG00000104853	CLPTM1	protein_coding	other_protein_coding	CLPTM1, transmembrane protein [Source:HGNC Symbol;Acc:HGNC:2087]	5.23571	4.24061	0.99712	1.85967e-16	1.72653e-14	RZG
ENSG00000160796	NBEAL2	protein_coding	other_protein_coding	neurobeachin like 2 [Source:HGNC Symbol;Acc:HGNC:31928]	9.15375	8.40507	0.748427	2.06471e-16	1.90705e-14	RZG
ENSG00000183864	TOB2	protein_coding	other_protein_coding	transducer of ERBB2, 2 [Source:HGNC Symbol;Acc:HGNC:11980]	4.94257	3.82491	1.11808	2.1675e-16	1.99178e-14	RZG
ENSG00000211898	IGHD	IG_C_gene	TCR/IG	immunoglobulin heavy constant delta [Source:HGNC Symbol;Acc:HGNC:5480]	4.64238	3.33805	1.33249	2.4463e-16	2.23656e-14	RZG
ENSG00000117713	ARID1A	protein_coding	other_protein_coding	AT-rich interaction domain 1A [Source:HGNC Symbol;Acc:HGNC:11110]	7.27048	6.508	0.761945	2.51393e-16	2.28679e-14	RZG
ENSG00000081059	TCF7	protein_coding	other_protein_coding	transcription factor 7 [Source:HGNC Symbol;Acc:HGNC:11639]	7.59085	6.64976	0.951953	2.66414e-16	2.41125e-14	RZG
ENSG00000143382	ADAMTSL4	protein_coding	other_protein_coding	ADAMTS like 4 [Source:HGNC Symbol;Acc:HGNC:19706]	4.68207	3.20216	1.455	2.86228e-16	2.5648e-14	RZG
ENSG00000185122	HSF1	protein_coding	other_protein_coding	heat shock transcription factor 1 [Source:HGNC Symbol;Acc:HGNC:5224]	5.2981	4.32798	0.975196	2.90364e-16	2.58899e-14	RZG
ENSG00000166925	TSC22D4	protein_coding	other_protein_coding	TSC22 domain family member 4 [Source:HGNC Symbol;Acc:HGNC:21696]	6.73583	5.80767	0.927137	3.04924e-16	2.69215e-14	RZG
ENSG00000007080	CCDC124	protein_coding	other_protein_coding	coiled-coil domain containing 124 [Source:HGNC Symbol;Acc:HGNC:25171]	3.65844	2.07874	1.61027	3.09727e-16	2.72122e-14	RZG
ENSG00000133639	BTG1	protein_coding	other_protein_coding	BTG anti-proliferation factor 1 [Source:HGNC Symbol;Acc:HGNC:1130]	8.53929	7.50806	1.03098	3.1604e-16	2.7632e-14	RZG
ENSG00000135506	OS9	protein_coding	other_protein_coding	OS9, endoplasmic reticulum lectin [Source:HGNC Symbol;Acc:HGNC:16994]	7.68103	7.03159	0.650924	3.29532e-16	2.83981e-14	RZG
ENSG00000162511	LAPTM5	protein_coding	other_protein_coding	lysosomal protein transmembrane 5 [Source:HGNC Symbol;Acc:HGNC:29612]	10.0679	9.15667	0.911546	3.37682e-16	2.89619e-14	RZG
ENSG00000230076	RPL10P6	processed_pseudogene	pseudogene	ribosomal protein L10 pseudogene 6 [Source:HGNC Symbol;Acc:HGNC:52343]	-0.188959	-2.0755	5.43632	3.72562e-16	3.1802e-14	RZG
ENSG00000158825	CDA	protein_coding	other_protein_coding	cytidine deaminase [Source:HGNC Symbol;Acc:HGNC:1712]	5.81829	4.57357	1.25276	3.81685e-16	3.2308e-14	RZG
ENSG00000008516	MMP25	protein_coding	other_protein_coding	matrix metallopeptidase 25 [Source:HGNC Symbol;Acc:HGNC:14246]	8.68354	8.04617	0.639687	3.82078e-16	3.2308e-14	RZG
ENSG00000168062	BATF2	protein_coding	other_protein_coding	basic leucine zipper ATF-like transcription factor 2 [Source:HGNC Symbol;Acc:HGNC:25163]	3.73109	1.58017	1.96277	4.2159e-16	3.53044e-14	RZG
ENSG00000103495	MAZ	protein_coding	other_protein_coding	MYC associated zinc finger protein [Source:HGNC Symbol;Acc:HGNC:6914]	6.0425	4.98861	1.04938	4.23394e-16	3.53044e-14	RZG
ENSG00000130175	PRKCSH	protein_coding	other_protein_coding	protein kinase C substrate 80K-H [Source:HGNC Symbol;Acc:HGNC:9411]	6.41177	5.64614	0.769599	4.25397e-16	3.53079e-14	RZG
ENSG00000102034	ELF4	protein_coding	other_protein_coding	E74 like ETS transcription factor 4 [Source:HGNC Symbol;Acc:HGNC:3319]	6.56897	5.50919	1.05719	4.62954e-16	3.80743e-14	RZG
ENSG00000178188	SH2B1	protein_coding	other_protein_coding	SH2B adaptor protein 1 [Source:HGNC Symbol;Acc:HGNC:30417]	5.51345	4.49732	1.00706	4.6186e-16	3.80743e-14	RZG
ENSG00000027869	SH2D2A	protein_coding	other_protein_coding	SH2 domain containing 2A [Source:HGNC Symbol;Acc:HGNC:10821]	3.78773	2.18226	1.57082	4.71586e-16	3.86079e-14	RZG
ENSG00000158941	CCAR2	protein_coding	other_protein_coding	cell cycle and apoptosis regulator 2 [Source:HGNC Symbol;Acc:HGNC:23360]	6.03275	5.09475	0.946805	5.04364e-16	4.11046e-14	RZG
ENSG00000101199	ARFGAP1	protein_coding	other_protein_coding	ADP ribosylation factor GTPase activating protein 1 [Source:HGNC Symbol;Acc:HGNC:15852]	6.02038	5.1446	0.87451	5.39088e-16	4.33461e-14	RZG
ENSG00000115956	PLEK	protein_coding	other_protein_coding	pleckstrin [Source:HGNC Symbol;Acc:HGNC:9070]	8.68615	7.69999	0.983121	5.60818e-16	4.46876e-14	RZG
ENSG00000033327	GAB2	protein_coding	other_protein_coding	GRB2 associated binding protein 2 [Source:HGNC Symbol;Acc:HGNC:14458]	7.80499	7.01886	0.786846	5.63216e-16	4.46876e-14	RZG
ENSG00000100380	ST13	protein_coding	other_protein_coding	ST13, Hsp70 interacting protein [Source:HGNC Symbol;Acc:HGNC:11343]	6.85616	5.85938	0.998335	5.73296e-16	4.52879e-14	RZG
ENSG00000127511	SIN3B	protein_coding	other_protein_coding	SIN3 transcription regulator family member B [Source:HGNC Symbol;Acc:HGNC:19354]	6.02612	4.94386	1.08128	5.75859e-16	4.52917e-14	RZG
ENSG00000120899	PTK2B	protein_coding	other_protein_coding	protein tyrosine kinase 2 beta [Source:HGNC Symbol;Acc:HGNC:9612]	8.72441	7.88922	0.835192	5.88925e-16	4.59582e-14	RZG
ENSG00000105063	PPP6R1	protein_coding	other_protein_coding	protein phosphatase 6 regulatory subunit 1 [Source:HGNC Symbol;Acc:HGNC:29195]	7.04711	6.38506	0.663318	6.15093e-16	4.7547e-14	RZG
ENSG00000100385	IL2RB	protein_coding	other_protein_coding	interleukin 2 receptor subunit beta [Source:HGNC Symbol;Acc:HGNC:6009]	6.09499	4.72128	1.39456	6.86943e-16	5.26491e-14	RZG
ENSG00000102858	MGRN1	protein_coding	other_protein_coding	mahogunin ring finger 1 [Source:HGNC Symbol;Acc:HGNC:20254]	6.36508	5.39774	0.968324	7.02379e-16	5.3604e-14	RZG
ENSG00000087266	SH3BP2	protein_coding	other_protein_coding	SH3 domain binding protein 2 [Source:HGNC Symbol;Acc:HGNC:10825]	8.42332	7.70889	0.713987	7.42151e-16	5.5743e-14	RZG
ENSG00000115649	CNPPD1	protein_coding	other_protein_coding	cyclin Pas1/PHO80 domain containing 1 [Source:HGNC Symbol;Acc:HGNC:25220]	6.79455	6.0207	0.774386	7.56298e-16	5.65215e-14	RZG
ENSG00000166598	HSP90B1	protein_coding	other_protein_coding	heat shock protein 90 beta family member 1 [Source:HGNC Symbol;Acc:HGNC:12028]	7.04749	6.37799	0.675109	7.84447e-16	5.8383e-14	RZG
ENSG00000087074	PPP1R15A	protein_coding	other_protein_coding	protein phosphatase 1 regulatory subunit 15A [Source:HGNC Symbol;Acc:HGNC:14375]	6.75873	6.01569	0.739933	7.9645e-16	5.87904e-14	RZG
ENSG00000124562	SNRPC	protein_coding	other_protein_coding	small nuclear ribonucleoprotein polypeptide C [Source:HGNC Symbol;Acc:HGNC:11157]	4.04258	2.51563	1.52656	8.05496e-16	5.92155e-14	RZG
ENSG00000196182	STK40	protein_coding	other_protein_coding	serine/threonine kinase 40 [Source:HGNC Symbol;Acc:HGNC:21373]	7.54286	6.59991	0.943973	9.20581e-16	6.74008e-14	RZG
ENSG00000185862	EVI2B	protein_coding	other_protein_coding	ecotropic viral integration site 2B [Source:HGNC Symbol;Acc:HGNC:3500]	7.91141	7.29861	0.611811	9.28311e-16	6.76915e-14	RZG
ENSG00000100299	ARSA	protein_coding	other_protein_coding	arylsulfatase A [Source:HGNC Symbol;Acc:HGNC:713]	5.38769	4.4292	0.961961	9.44251e-16	6.85762e-14	RZG
ENSG00000167491	GATAD2A	protein_coding	other_protein_coding	GATA zinc finger domain containing 2A [Source:HGNC Symbol;Acc:HGNC:29989]	6.75972	5.81501	0.943904	9.51462e-16	6.88224e-14	RZG
ENSG00000160404	TOR2A	protein_coding	other_protein_coding	torsin family 2 member A [Source:HGNC Symbol;Acc:HGNC:11996]	4.1018	2.49302	1.63742	9.98184e-16	7.19131e-14	RZG
ENSG00000175220	ARHGAP1	protein_coding	other_protein_coding	Rho GTPase activating protein 1 [Source:HGNC Symbol;Acc:HGNC:673]	5.99358	4.74205	1.26205	1.00644e-15	7.19849e-14	RZG
ENSG00000100647	SUSD6	protein_coding	other_protein_coding	sushi domain containing 6 [Source:HGNC Symbol;Acc:HGNC:19956]	7.83113	6.70508	1.11969	1.00717e-15	7.19849e-14	RZG
ENSG00000161021	MAML1	protein_coding	other_protein_coding	mastermind like transcriptional coactivator 1 [Source:HGNC Symbol;Acc:HGNC:13632]	6.77978	6.05318	0.725496	1.02016e-15	7.22065e-14	RZG
ENSG00000167004	PDIA3	protein_coding	other_protein_coding	protein disulfide isomerase family A member 3 [Source:HGNC Symbol;Acc:HGNC:4606]	6.5871	5.76108	0.835919	1.04229e-15	7.33305e-14	RZG
ENSG00000147065	MSN	protein_coding	other_protein_coding	moesin [Source:HGNC Symbol;Acc:HGNC:7373]	9.61739	8.10614	1.5141	1.04831e-15	7.34671e-14	RZG
ENSG00000187109	NAP1L1	protein_coding	other_protein_coding	nucleosome assembly protein 1 like 1 [Source:HGNC Symbol;Acc:HGNC:7637]	7.8797	6.93569	0.941003	1.05949e-15	7.36776e-14	RZG
ENSG00000272941	AC083862.2	antisense_RNA	other_ncRNA		4.62039	3.26808	1.37623	1.12245e-15	7.71621e-14	RZG
ENSG00000146067	FAM193B	protein_coding	other_protein_coding	family with sequence similarity 193 member B [Source:HGNC Symbol;Acc:HGNC:25524]	6.23363	5.42471	0.808228	1.11982e-15	7.71621e-14	RZG
ENSG00000168159	RNF187	protein_coding	other_protein_coding	ring finger protein 187 [Source:HGNC Symbol;Acc:HGNC:27146]	6.0924	5.33681	0.75427	1.16729e-15	7.99395e-14	RZG
ENSG00000088038	CNOT3	protein_coding	other_protein_coding	CCR4-NOT transcription complex subunit 3 [Source:HGNC Symbol;Acc:HGNC:7879]	5.00112	3.43812	1.56058	1.17933e-15	8.04582e-14	RZG
ENSG00000158796	DEDD	protein_coding	other_protein_coding	death effector domain containing [Source:HGNC Symbol;Acc:HGNC:2755]	5.05516	3.79855	1.26652	1.198e-15	8.14232e-14	RZG
ENSG00000104859	CLASRP	protein_coding	other_protein_coding	CLK4 associating serine/arginine rich protein [Source:HGNC Symbol;Acc:HGNC:17731]	5.15644	4.24871	0.911381	1.21196e-15	8.17551e-14	RZG
ENSG00000197746	PSAP	protein_coding	other_protein_coding	prosaposin [Source:HGNC Symbol;Acc:HGNC:9498]	10.7807	9.8818	0.899225	1.20749e-15	8.17551e-14	RZG
ENSG00000020633	RUNX3	protein_coding	other_protein_coding	runt related transcription factor 3 [Source:HGNC Symbol;Acc:HGNC:10473]	5.91309	4.97181	0.953258	1.23472e-15	8.29794e-14	RZG
ENSG00000163156	SCNM1	protein_coding	other_protein_coding	sodium channel modifier 1 [Source:HGNC Symbol;Acc:HGNC:23136]	4.86417	3.74588	1.11815	1.36543e-15	9.10842e-14	RZG
ENSG00000175274	TP53I11	protein_coding	other_protein_coding	tumor protein p53 inducible protein 11 [Source:HGNC Symbol;Acc:HGNC:16842]	5.28401	3.95355	1.34127	1.44557e-15	9.53706e-14	RZG
ENSG00000168488	ATXN2L	protein_coding	other_protein_coding	ataxin 2 like [Source:HGNC Symbol;Acc:HGNC:31326]	5.54444	4.43449	1.11409	1.44137e-15	9.53706e-14	RZG
ENSG00000028277	POU2F2	protein_coding	other_protein_coding	POU class 2 homeobox 2 [Source:HGNC Symbol;Acc:HGNC:9213]	5.68646	4.71314	0.972964	1.45771e-15	9.55235e-14	RZG
ENSG00000100092	SH3BP1	protein_coding	other_protein_coding	SH3 domain binding protein 1 [Source:HGNC Symbol;Acc:HGNC:10824]	6.18721	5.0763	1.11685	1.49447e-15	9.68232e-14	RZG
ENSG00000158545	ZC3H18	protein_coding	other_protein_coding	zinc finger CCCH-type containing 18 [Source:HGNC Symbol;Acc:HGNC:25091]	5.0608	4.01824	1.05587	1.49422e-15	9.68232e-14	RZG
ENSG00000179218	CALR	protein_coding	other_protein_coding	calreticulin [Source:HGNC Symbol;Acc:HGNC:1455]	7.14815	6.46201	0.69369	1.48885e-15	9.68232e-14	RZG
ENSG00000129667	RHBDF2	protein_coding	other_protein_coding	rhomboid 5 homolog 2 [Source:HGNC Symbol;Acc:HGNC:20788]	6.19739	5.47157	0.729922	1.50454e-15	9.71266e-14	RZG
ENSG00000116824	CD2	protein_coding	other_protein_coding	CD2 molecule [Source:HGNC Symbol;Acc:HGNC:1639]	6.24644	5.48182	0.762811	1.52602e-15	9.81611e-14	RZG
ENSG00000023734	STRAP	protein_coding	other_protein_coding	serine/threonine kinase receptor associated protein [Source:HGNC Symbol;Acc:HGNC:30796]	5.11667	3.65715	1.45602	1.55643e-15	9.90557e-14	RZG
ENSG00000114902	SPCS1	protein_coding	other_protein_coding	signal peptidase complex subunit 1 [Source:HGNC Symbol;Acc:HGNC:23401]	5.40021	4.43528	0.95745	1.63963e-15	1.03256e-13	RZG
ENSG00000075426	FOSL2	protein_coding	other_protein_coding	FOS like 2, AP-1 transcription factor subunit [Source:HGNC Symbol;Acc:HGNC:3798]	7.95912	7.28491	0.67636	1.63509e-15	1.03256e-13	RZG
ENSG00000166825	ANPEP	protein_coding	other_protein_coding	alanyl aminopeptidase, membrane [Source:HGNC Symbol;Acc:HGNC:500]	7.38282	6.47929	0.90393	1.70792e-15	1.07182e-13	RZG
ENSG00000125898	FAM110A	protein_coding	other_protein_coding	family with sequence similarity 110 member A [Source:HGNC Symbol;Acc:HGNC:16188]	4.83383	3.829	1.01361	1.73333e-15	1.084e-13	RZG
ENSG00000106683	LIMK1	protein_coding	other_protein_coding	LIM domain kinase 1 [Source:HGNC Symbol;Acc:HGNC:6613]	4.92236	3.80508	1.12874	1.76231e-15	1.09778e-13	RZG
ENSG00000241839	PLEKHO2	protein_coding	other_protein_coding	pleckstrin homology domain containing O2 [Source:HGNC Symbol;Acc:HGNC:30026]	7.5364	6.79263	0.744986	1.76756e-15	1.09778e-13	RZG
ENSG00000197122	SRC	protein_coding	other_protein_coding	SRC proto-oncogene, non-receptor tyrosine kinase [Source:HGNC Symbol;Acc:HGNC:11283]	4.32226	3.07031	1.24088	1.85487e-15	1.14804e-13	RZG
ENSG00000132024	CC2D1A	protein_coding	other_protein_coding	coiled-coil and C2 domain containing 1A [Source:HGNC Symbol;Acc:HGNC:30237]	3.84349	2.36035	1.48349	1.8805e-15	1.15992e-13	RZG
ENSG00000074370	ATP2A3	protein_coding	other_protein_coding	ATPase sarcoplasmic/endoplasmic reticulum Ca2+ transporting 3 [Source:HGNC Symbol;Acc:HGNC:813]	7.86748	7.10386	0.765833	1.9416e-15	1.19193e-13	RZG
ENSG00000185650	ZFP36L1	protein_coding	other_protein_coding	ZFP36 ring finger protein like 1 [Source:HGNC Symbol;Acc:HGNC:1107]	7.59852	6.50007	1.09777	2.04935e-15	1.25121e-13	RZG
ENSG00000008438	PGLYRP1	protein_coding	other_protein_coding	peptidoglycan recognition protein 1 [Source:HGNC Symbol;Acc:HGNC:8904]	4.20985	2.41994	1.86465	2.09988e-15	1.27343e-13	RZG
ENSG00000163348	PYGO2	protein_coding	other_protein_coding	pygopus family PHD finger 2 [Source:HGNC Symbol;Acc:HGNC:30257]	5.32376	4.46438	0.860442	2.2159e-15	1.33928e-13	RZG
ENSG00000129353	SLC44A2	protein_coding	other_protein_coding	solute carrier family 44 member 2 [Source:HGNC Symbol;Acc:HGNC:17292]	8.3223	7.55287	0.769493	2.25634e-15	1.34566e-13	RZG
ENSG00000149091	DGKZ	protein_coding	other_protein_coding	diacylglycerol kinase zeta [Source:HGNC Symbol;Acc:HGNC:2857]	7.29141	6.63127	0.65934	2.25534e-15	1.34566e-13	RZG
ENSG00000131759	RARA	protein_coding	other_protein_coding	retinoic acid receptor alpha [Source:HGNC Symbol;Acc:HGNC:9864]	7.23462	6.5928	0.642931	2.44004e-15	1.44564e-13	RZG
ENSG00000189339	SLC35E2B	protein_coding	other_protein_coding	solute carrier family 35 member E2B [Source:HGNC Symbol;Acc:HGNC:33941]	6.27526	5.47083	0.805555	2.44944e-15	1.44646e-13	RZG
ENSG00000158062	UBXN11	protein_coding	other_protein_coding	UBX domain protein 11 [Source:HGNC Symbol;Acc:HGNC:30600]	6.00903	5.21652	0.786599	2.53568e-15	1.48763e-13	RZG
ENSG00000153815	CMIP	protein_coding	other_protein_coding	c-Maf inducing protein [Source:HGNC Symbol;Acc:HGNC:24319]	6.54753	5.7418	0.80121	2.5484e-15	1.49023e-13	RZG
ENSG00000125505	MBOAT7	protein_coding	other_protein_coding	membrane bound O-acyltransferase domain containing 7 [Source:HGNC Symbol;Acc:HGNC:15505]	7.74518	7.05021	0.697035	2.59296e-15	1.51139e-13	RZG
ENSG00000213676	ATF6B	protein_coding	other_protein_coding	activating transcription factor 6 beta [Source:HGNC Symbol;Acc:HGNC:2349]	5.88644	5.11958	0.767749	2.61167e-15	1.51738e-13	RZG
ENSG00000143373	ZNF687	protein_coding	other_protein_coding	zinc finger protein 687 [Source:HGNC Symbol;Acc:HGNC:29277]	5.98315	5.10542	0.883889	2.66714e-15	1.54463e-13	RZG
ENSG00000260035	AC051619.8	sense_intronic	long_ncRNA		2.24892	-1.92804	4.9916	2.72386e-15	1.57242e-13	RZG
ENSG00000143368	SF3B4	protein_coding	other_protein_coding	splicing factor 3b subunit 4 [Source:HGNC Symbol;Acc:HGNC:10771]	4.46028	2.78251	1.70866	2.86564e-15	1.64373e-13	RZG
ENSG00000183741	CBX6	protein_coding	other_protein_coding	chromobox 6 [Source:HGNC Symbol;Acc:HGNC:1556]	6.28158	5.60983	0.671396	2.92568e-15	1.66755e-13	RZG
ENSG00000126005	MMP24OS	protein_coding	other_protein_coding	MMP24 opposite strand [Source:HGNC Symbol;Acc:HGNC:44421]	5.07475	4.02598	1.05733	2.99142e-15	1.69964e-13	RZG
ENSG00000158195	WASF2	protein_coding	other_protein_coding	WAS protein family member 2 [Source:HGNC Symbol;Acc:HGNC:12733]	7.84155	6.97887	0.859617	3.61304e-15	2.02724e-13	RZG
ENSG00000169896	ITGAM	protein_coding	other_protein_coding	integrin subunit alpha M [Source:HGNC Symbol;Acc:HGNC:6149]	8.01653	7.39726	0.620778	3.78136e-15	2.10855e-13	RZG
ENSG00000131236	CAP1	protein_coding	other_protein_coding	cyclase associated actin cytoskeleton regulatory protein 1 [Source:HGNC Symbol;Acc:HGNC:20040]	9.62196	9.03157	0.590668	4.01549e-15	2.23219e-13	RZG
ENSG00000173039	RELA	protein_coding	other_protein_coding	RELA proto-oncogene, NF-kB subunit [Source:HGNC Symbol;Acc:HGNC:9955]	5.77993	4.7217	1.06084	4.22964e-15	2.344e-13	RZG
ENSG00000172081	MOB3A	protein_coding	other_protein_coding	MOB kinase activator 3A [Source:HGNC Symbol;Acc:HGNC:29802]	7.76857	6.96624	0.801195	4.34284e-15	2.39805e-13	RZG
ENSG00000158717	RNF166	protein_coding	other_protein_coding	ring finger protein 166 [Source:HGNC Symbol;Acc:HGNC:28856]	7.13457	6.45811	0.67653	4.35379e-15	2.39805e-13	RZG
ENSG00000094914	AAAS	protein_coding	other_protein_coding	aladin WD repeat nucleoporin [Source:HGNC Symbol;Acc:HGNC:13666]	4.23737	2.95867	1.2843	4.66206e-15	2.55223e-13	RZG
ENSG00000123143	PKN1	protein_coding	other_protein_coding	protein kinase N1 [Source:HGNC Symbol;Acc:HGNC:9405]	6.92047	6.09691	0.827463	5.1731e-15	2.81489e-13	RZG
ENSG00000141456	PELP1	protein_coding	other_protein_coding	proline, glutamate and leucine rich protein 1 [Source:HGNC Symbol;Acc:HGNC:30134]	3.98614	2.7011	1.31853	5.6846e-15	3.04718e-13	RZG
ENSG00000090372	STRN4	protein_coding	other_protein_coding	striatin 4 [Source:HGNC Symbol;Acc:HGNC:15721]	6.15476	5.2494	0.908829	5.7831e-15	3.09078e-13	RZG
ENSG00000076944	STXBP2	protein_coding	other_protein_coding	syntaxin binding protein 2 [Source:HGNC Symbol;Acc:HGNC:11445]	5.96111	5.11752	0.845879	6.33515e-15	3.36585e-13	RZG
ENSG00000111424	VDR	protein_coding	other_protein_coding	vitamin D receptor [Source:HGNC Symbol;Acc:HGNC:12679]	4.87856	3.81944	1.05692	6.50559e-15	3.44624e-13	RZG
ENSG00000131408	NR1H2	protein_coding	other_protein_coding	nuclear receptor subfamily 1 group H member 2 [Source:HGNC Symbol;Acc:HGNC:7965]	6.19806	5.48932	0.714423	6.63682e-15	3.50545e-13	RZG
ENSG00000034152	MAP2K3	protein_coding	other_protein_coding	mitogen-activated protein kinase kinase 3 [Source:HGNC Symbol;Acc:HGNC:6843]	7.66888	6.89404	0.784205	6.7923e-15	3.57708e-13	RZG
ENSG00000167118	URM1	protein_coding	other_protein_coding	ubiquitin related modifier 1 [Source:HGNC Symbol;Acc:HGNC:28378]	4.47041	3.40074	1.06496	6.95941e-15	3.6544e-13	RZG
ENSG00000167625	ZNF526	protein_coding	other_protein_coding	zinc finger protein 526 [Source:HGNC Symbol;Acc:HGNC:29415]	4.04561	2.89004	1.1633	7.5557e-15	3.93717e-13	RZG
ENSG00000130726	TRIM28	protein_coding	other_protein_coding	tripartite motif containing 28 [Source:HGNC Symbol;Acc:HGNC:16384]	6.46571	5.44088	1.04257	7.65943e-15	3.96419e-13	RZG
ENSG00000146278	PNRC1	protein_coding	other_protein_coding	proline rich nuclear receptor coactivator 1 [Source:HGNC Symbol;Acc:HGNC:17278]	8.69326	7.8412	0.850682	7.85286e-15	4.04108e-13	RZG
ENSG00000220205	VAMP2	protein_coding	other_protein_coding	vesicle associated membrane protein 2 [Source:HGNC Symbol;Acc:HGNC:12643]	4.95048	3.74108	1.21454	8.0224e-15	4.11657e-13	RZG
ENSG00000122390	NAA60	protein_coding	other_protein_coding	N(alpha)-acetyltransferase 60, NatF catalytic subunit [Source:HGNC Symbol;Acc:HGNC:25875]	4.9434	4.07378	0.872149	8.33998e-15	4.26737e-13	RZG
ENSG00000137478	FCHSD2	protein_coding	other_protein_coding	FCH and double SH3 domains 2 [Source:HGNC Symbol;Acc:HGNC:29114]	6.45279	5.58467	0.864069	8.44693e-15	4.30985e-13	RZG
ENSG00000174903	RAB1B	protein_coding	other_protein_coding	RAB1B, member RAS oncogene family [Source:HGNC Symbol;Acc:HGNC:18370]	6.49747	5.70697	0.788364	8.99016e-15	4.57406e-13	RZG
ENSG00000184634	MED12	protein_coding	other_protein_coding	mediator complex subunit 12 [Source:HGNC Symbol;Acc:HGNC:11957]	6.1138	5.35285	0.763422	9.22136e-15	4.67848e-13	RZG
ENSG00000130479	MAP1S	protein_coding	other_protein_coding	microtubule associated protein 1S [Source:HGNC Symbol;Acc:HGNC:15715]	4.65216	3.5266	1.13021	9.30577e-15	4.6984e-13	RZG
ENSG00000114737	CISH	protein_coding	other_protein_coding	cytokine inducible SH2 containing protein [Source:HGNC Symbol;Acc:HGNC:1984]	6.46984	5.45189	1.01979	9.31281e-15	4.6984e-13	RZG
ENSG00000070444	MNT	protein_coding	other_protein_coding	MAX network transcriptional repressor [Source:HGNC Symbol;Acc:HGNC:7188]	5.44337	4.64277	0.808232	1.0217e-14	5.11162e-13	RZG
ENSG00000204392	LSM2	protein_coding	other_protein_coding	LSM2 homolog, U6 small nuclear RNA and mRNA degradation associated [Source:HGNC Symbol;Acc:HGNC:13940]	3.43205	1.51669	1.8906	1.03131e-14	5.14541e-13	RZG
ENSG00000127527	EPS15L1	protein_coding	other_protein_coding	epidermal growth factor receptor pathway substrate 15 like 1 [Source:HGNC Symbol;Acc:HGNC:24634]	6.22902	5.40075	0.831922	1.04542e-14	5.17775e-13	RZG
ENSG00000117115	PADI2	protein_coding	other_protein_coding	peptidyl arginine deiminase 2 [Source:HGNC Symbol;Acc:HGNC:18341]	7.78395	7.05483	0.730528	1.04642e-14	5.17775e-13	RZG
ENSG00000137486	ARRB1	protein_coding	other_protein_coding	arrestin beta 1 [Source:HGNC Symbol;Acc:HGNC:711]	6.93991	6.32455	0.619615	1.06575e-14	5.2446e-13	RZG
ENSG00000146701	MDH2	protein_coding	other_protein_coding	malate dehydrogenase 2 [Source:HGNC Symbol;Acc:HGNC:6971]	5.56533	4.85263	0.720507	1.11274e-14	5.46091e-13	RZG
ENSG00000187764	SEMA4D	protein_coding	other_protein_coding	semaphorin 4D [Source:HGNC Symbol;Acc:HGNC:10732]	8.87059	8.16441	0.704402	1.1299e-14	5.53006e-13	RZG
ENSG00000139083	ETV6	protein_coding	other_protein_coding	ETS variant 6 [Source:HGNC Symbol;Acc:HGNC:3495]	6.66542	5.87226	0.787727	1.15769e-14	5.65072e-13	RZG
ENSG00000198198	SZT2	protein_coding	other_protein_coding	SZT2, KICSTOR complex subunit [Source:HGNC Symbol;Acc:HGNC:29040]	7.07338	6.33048	0.741799	1.16888e-14	5.68993e-13	RZG
ENSG00000175215	CTDSP2	protein_coding	other_protein_coding	CTD small phosphatase 2 [Source:HGNC Symbol;Acc:HGNC:17077]	8.38619	7.68785	0.697945	1.18674e-14	5.76128e-13	RZG
ENSG00000158769	F11R	protein_coding	other_protein_coding	F11 receptor [Source:HGNC Symbol;Acc:HGNC:14685]	6.00868	4.97763	1.02996	1.20533e-14	5.82076e-13	RZG
ENSG00000198792	TMEM184B	protein_coding	other_protein_coding	transmembrane protein 184B [Source:HGNC Symbol;Acc:HGNC:1310]	5.46673	4.70919	0.763374	1.20545e-14	5.82076e-13	RZG
ENSG00000141741	MIEN1	protein_coding	other_protein_coding	migration and invasion enhancer 1 [Source:HGNC Symbol;Acc:HGNC:28230]	4.36076	3.22558	1.14469	1.22076e-14	5.87891e-13	RZG
ENSG00000160932	LY6E	protein_coding	other_protein_coding	lymphocyte antigen 6 family member E [Source:HGNC Symbol;Acc:HGNC:6727]	6.43524	5.51233	0.927314	1.35482e-14	6.47261e-13	RZG
ENSG00000232810	TNF	protein_coding	other_protein_coding	tumor necrosis factor [Source:HGNC Symbol;Acc:HGNC:11892]	3.58306	2.24614	1.34088	1.36648e-14	6.51103e-13	RZG
ENSG00000157978	LDLRAP1	protein_coding	other_protein_coding	low density lipoprotein receptor adaptor protein 1 [Source:HGNC Symbol;Acc:HGNC:18640]	6.6601	6.01067	0.657858	1.38226e-14	6.56883e-13	RZG
ENSG00000075785	RAB7A	protein_coding	other_protein_coding	RAB7A, member RAS oncogene family [Source:HGNC Symbol;Acc:HGNC:9788]	6.92785	5.96013	0.970649	1.39209e-14	6.58085e-13	RZG
ENSG00000082074	FYB1	protein_coding	other_protein_coding	FYN binding protein 1 [Source:HGNC Symbol;Acc:HGNC:4036]	9.88762	9.20024	0.685941	1.44473e-14	6.77632e-13	RZG
ENSG00000084070	SMAP2	protein_coding	other_protein_coding	small ArfGAP2 [Source:HGNC Symbol;Acc:HGNC:25082]	9.15211	8.27944	0.873714	1.45377e-14	6.80102e-13	RZG
ENSG00000158156	XKR8	protein_coding	other_protein_coding	XK related 8 [Source:HGNC Symbol;Acc:HGNC:25508]	5.80809	5.04137	0.775825	1.53542e-14	7.14583e-13	RZG
ENSG00000196187	TMEM63A	protein_coding	other_protein_coding	transmembrane protein 63A [Source:HGNC Symbol;Acc:HGNC:29118]	7.55479	6.80348	0.751587	1.62721e-14	7.53413e-13	RZG
ENSG00000108679	LGALS3BP	protein_coding	other_protein_coding	galectin 3 binding protein [Source:HGNC Symbol;Acc:HGNC:6564]	4.15012	2.64866	1.42511	1.63769e-14	7.56321e-13	RZG
ENSG00000198909	MAP3K3	protein_coding	other_protein_coding	mitogen-activated protein kinase kinase kinase 3 [Source:HGNC Symbol;Acc:HGNC:6855]	7.91728	7.22847	0.68965	1.68525e-14	7.74311e-13	RZG
ENSG00000184371	CSF1	protein_coding	other_protein_coding	colony stimulating factor 1 [Source:HGNC Symbol;Acc:HGNC:2432]	4.20227	2.88838	1.31868	1.75501e-14	8.02465e-13	RZG
ENSG00000204577	LILRB3	protein_coding	other_protein_coding	leukocyte immunoglobulin like receptor B3 [Source:HGNC Symbol;Acc:HGNC:6607]	7.66004	6.99588	0.662749	1.75543e-14	8.02465e-13	RZG
ENSG00000134287	ARF3	protein_coding	other_protein_coding	ADP ribosylation factor 3 [Source:HGNC Symbol;Acc:HGNC:654]	6.26682	5.49895	0.769045	1.79259e-14	8.11217e-13	RZG
ENSG00000198863	RUNDC1	protein_coding	other_protein_coding	RUN domain containing 1 [Source:HGNC Symbol;Acc:HGNC:25418]	5.28916	4.49564	0.802001	1.80834e-14	8.16289e-13	RZG
ENSG00000167208	SNX20	protein_coding	other_protein_coding	sorting nexin 20 [Source:HGNC Symbol;Acc:HGNC:30390]	7.41373	6.7504	0.663013	1.82184e-14	8.18283e-13	RZG
ENSG00000148840	PPRC1	protein_coding	other_protein_coding	peroxisome proliferator-activated receptor gamma, coactivator-related 1 [Source:HGNC Symbol;Acc:HGNC:30025]	4.35734	3.16874	1.2002	1.92212e-14	8.5904e-13	RZG
ENSG00000116514	RNF19B	protein_coding	other_protein_coding	ring finger protein 19B [Source:HGNC Symbol;Acc:HGNC:26886]	7.19161	6.18887	0.993404	2.02922e-14	9.02428e-13	RZG
ENSG00000160741	CRTC2	protein_coding	other_protein_coding	CREB regulated transcription coactivator 2 [Source:HGNC Symbol;Acc:HGNC:27301]	4.99321	4.08101	0.923656	2.14841e-14	9.50738e-13	RZG
ENSG00000162298	SYVN1	protein_coding	other_protein_coding	synoviolin 1 [Source:HGNC Symbol;Acc:HGNC:20738]	4.60099	3.57681	1.0406	2.23823e-14	9.8324e-13	RZG
ENSG00000069399	BCL3	protein_coding	other_protein_coding	B-cell CLL/lymphoma 3 [Source:HGNC Symbol;Acc:HGNC:998]	4.96159	4.16383	0.807463	2.27765e-14	9.98119e-13	RZG
ENSG00000179715	PCED1B	protein_coding	other_protein_coding	PC-esterase domain containing 1B [Source:HGNC Symbol;Acc:HGNC:28255]	4.80556	3.73364	1.06064	2.30095e-14	1.00589e-12	RZG
ENSG00000104897	SF3A2	protein_coding	other_protein_coding	splicing factor 3a subunit 2 [Source:HGNC Symbol;Acc:HGNC:10766]	4.26168	3.03411	1.24216	2.38053e-14	1.03565e-12	RZG
ENSG00000154222	CC2D1B	protein_coding	other_protein_coding	coiled-coil and C2 domain containing 1B [Source:HGNC Symbol;Acc:HGNC:29386]	6.14226	5.54333	0.601512	2.43985e-14	1.05635e-12	RZG
ENSG00000275342	PRAG1	protein_coding	other_protein_coding	PEAK1 related, kinase-activating pseudokinase 1 [Source:HGNC Symbol;Acc:HGNC:25438]	3.9767	2.71906	1.25028	2.53959e-14	1.09166e-12	RZG
ENSG00000068903	SIRT2	protein_coding	other_protein_coding	sirtuin 2 [Source:HGNC Symbol;Acc:HGNC:10886]	5.2879	4.53595	0.753805	2.64419e-14	1.13392e-12	RZG
ENSG00000250138	AC139495.3	unprocessed_pseudogene	pseudogene		2.89206	1.02393	1.94335	2.70294e-14	1.15362e-12	RZG
ENSG00000200087	SNORA73B	snoRNA	short_ncRNA	small nucleolar RNA, H/ACA box 73B [Source:HGNC Symbol;Acc:HGNC:10116]	8.21766	7.12222	1.10439	2.90487e-14	1.22816e-12	RZG
ENSG00000178951	ZBTB7A	protein_coding	other_protein_coding	zinc finger and BTB domain containing 7A [Source:HGNC Symbol;Acc:HGNC:18078]	5.22257	4.39669	0.833494	2.96576e-14	1.24804e-12	RZG
ENSG00000079313	REXO1	protein_coding	other_protein_coding	RNA exonuclease 1 homolog [Source:HGNC Symbol;Acc:HGNC:24616]	4.73703	3.78845	0.952974	3.01221e-14	1.26464e-12	RZG
ENSG00000175931	UBE2O	protein_coding	other_protein_coding	ubiquitin conjugating enzyme E2 O [Source:HGNC Symbol;Acc:HGNC:29554]	6.18941	5.55759	0.628571	3.07979e-14	1.28701e-12	RZG
ENSG00000124508	BTN2A2	protein_coding	other_protein_coding	butyrophilin subfamily 2 member A2 [Source:HGNC Symbol;Acc:HGNC:1137]	5.36191	4.58241	0.791488	3.10731e-14	1.2955e-12	RZG
ENSG00000006062	MAP3K14	protein_coding	other_protein_coding	mitogen-activated protein kinase kinase kinase 14 [Source:HGNC Symbol;Acc:HGNC:6853]	5.56126	4.66726	0.896941	3.12681e-14	1.29762e-12	RZG
ENSG00000170638	TRABD	protein_coding	other_protein_coding	TraB domain containing [Source:HGNC Symbol;Acc:HGNC:28805]	5.98343	5.28087	0.705319	3.44075e-14	1.42463e-12	RZG
ENSG00000167182	SP2	protein_coding	other_protein_coding	Sp2 transcription factor [Source:HGNC Symbol;Acc:HGNC:11207]	3.59879	2.07155	1.52437	3.52627e-14	1.45004e-12	RZG
ENSG00000105514	RAB3D	protein_coding	other_protein_coding	RAB3D, member RAS oncogene family [Source:HGNC Symbol;Acc:HGNC:9779]	7.87263	7.22826	0.64635	3.5842e-14	1.4705e-12	RZG
ENSG00000168067	MAP4K2	protein_coding	other_protein_coding	mitogen-activated protein kinase kinase kinase kinase 2 [Source:HGNC Symbol;Acc:HGNC:6864]	6.16975	5.53493	0.637678	3.62621e-14	1.48099e-12	RZG
ENSG00000134590	RTL8C	protein_coding	other_protein_coding	retrotransposon Gag like 8C [Source:HGNC Symbol;Acc:HGNC:2569]	3.22925	1.36585	1.86184	3.66309e-14	1.49267e-12	RZG
ENSG00000072062	PRKACA	protein_coding	other_protein_coding	protein kinase cAMP-activated catalytic subunit alpha [Source:HGNC Symbol;Acc:HGNC:9380]	5.23821	4.34647	0.897754	3.72674e-14	1.51518e-12	RZG
ENSG00000110046	ATG2A	protein_coding	other_protein_coding	autophagy related 2A [Source:HGNC Symbol;Acc:HGNC:29028]	6.40357	5.74962	0.659403	3.88665e-14	1.56956e-12	RZG
ENSG00000145901	TNIP1	protein_coding	other_protein_coding	TNFAIP3 interacting protein 1 [Source:HGNC Symbol;Acc:HGNC:16903]	8.15331	7.49357	0.660286	3.942e-14	1.58835e-12	RZG
ENSG00000187778	MCRS1	protein_coding	other_protein_coding	microspherule protein 1 [Source:HGNC Symbol;Acc:HGNC:6960]	5.53143	4.79836	0.744152	4.40324e-14	1.7507e-12	RZG
ENSG00000186815	TPCN1	protein_coding	other_protein_coding	two pore segment channel 1 [Source:HGNC Symbol;Acc:HGNC:18182]	5.39269	4.38973	1.0225	4.4555e-14	1.76555e-12	RZG
ENSG00000135439	AGAP2	protein_coding	other_protein_coding	ArfGAP with GTPase domain, ankyrin repeat and PH domain 2 [Source:HGNC Symbol;Acc:HGNC:16921]	6.10068	5.45604	0.647201	4.46019e-14	1.76555e-12	RZG
ENSG00000148396	SEC16A	protein_coding	other_protein_coding	SEC16 homolog A, endoplasmic reticulum export factor [Source:HGNC Symbol;Acc:HGNC:29006]	6.8151	5.95224	0.860733	4.59241e-14	1.80598e-12	RZG
ENSG00000143379	SETDB1	protein_coding	other_protein_coding	SET domain bifurcated 1 [Source:HGNC Symbol;Acc:HGNC:10761]	6.01173	5.33515	0.675839	4.64122e-14	1.81724e-12	RZG
ENSG00000110697	PITPNM1	protein_coding	other_protein_coding	phosphatidylinositol transfer protein membrane associated 1 [Source:HGNC Symbol;Acc:HGNC:9003]	6.31773	5.71101	0.606543	4.71896e-14	1.84367e-12	RZG
ENSG00000115216	NRBP1	protein_coding	other_protein_coding	nuclear receptor binding protein 1 [Source:HGNC Symbol;Acc:HGNC:7993]	6.43183	5.78649	0.64795	4.78285e-14	1.86056e-12	RZG
ENSG00000268858	AL118506.1	antisense_RNA	other_ncRNA		4.76322	3.78328	0.976339	4.83654e-14	1.87739e-12	RZG
ENSG00000187446	CHP1	protein_coding	other_protein_coding	calcineurin like EF-hand protein 1 [Source:HGNC Symbol;Acc:HGNC:17433]	6.60452	5.80382	0.797624	4.94408e-14	1.9109e-12	RZG
ENSG00000188305	PEAK3	protein_coding	other_protein_coding	PEAK family member 3 [Source:HGNC Symbol;Acc:HGNC:24793]	4.21538	2.9323	1.29523	5.05821e-14	1.95082e-12	RZG
ENSG00000171497	PPID	protein_coding	other_protein_coding	peptidylprolyl isomerase D [Source:HGNC Symbol;Acc:HGNC:9257]	4.72036	3.62377	1.10313	5.07225e-14	1.95206e-12	RZG
ENSG00000114779	ABHD14B	protein_coding	other_protein_coding	abhydrolase domain containing 14B [Source:HGNC Symbol;Acc:HGNC:28235]	4.79404	3.85337	0.964966	5.18286e-14	1.99037e-12	RZG
ENSG00000084463	WBP11	protein_coding	other_protein_coding	WW domain binding protein 11 [Source:HGNC Symbol;Acc:HGNC:16461]	5.5245	3.52314	1.99959	5.40425e-14	2.07098e-12	RZG
ENSG00000103111	MON1B	protein_coding	other_protein_coding	MON1 homolog B, secretory trafficking associated [Source:HGNC Symbol;Acc:HGNC:25020]	6.27689	5.66639	0.612337	5.48443e-14	2.08837e-12	RZG
ENSG00000115756	HPCAL1	protein_coding	other_protein_coding	hippocalcin like 1 [Source:HGNC Symbol;Acc:HGNC:5145]	5.87832	5.25398	0.624151	5.5403e-14	2.10076e-12	RZG
ENSG00000105323	HNRNPUL1	protein_coding	other_protein_coding	heterogeneous nuclear ribonucleoprotein U like 1 [Source:HGNC Symbol;Acc:HGNC:17011]	7.11192	6.32985	0.788396	5.58366e-14	2.11276e-12	RZG
ENSG00000111145	ELK3	protein_coding	other_protein_coding	ELK3, ETS transcription factor [Source:HGNC Symbol;Acc:HGNC:3325]	5.49937	4.70021	0.789017	5.61356e-14	2.11519e-12	RZG
ENSG00000177728	TMEM94	protein_coding	other_protein_coding	transmembrane protein 94 [Source:HGNC Symbol;Acc:HGNC:28983]	4.99349	3.91616	1.08972	5.72911e-14	2.14526e-12	RZG
ENSG00000143862	ARL8A	protein_coding	other_protein_coding	ADP ribosylation factor like GTPase 8A [Source:HGNC Symbol;Acc:HGNC:25192]	5.08828	4.30673	0.784447	5.75427e-14	2.15021e-12	RZG
ENSG00000076108	BAZ2A	protein_coding	other_protein_coding	bromodomain adjacent to zinc finger domain 2A [Source:HGNC Symbol;Acc:HGNC:962]	7.48219	6.83462	0.647635	5.84492e-14	2.17956e-12	RZG
ENSG00000123144	TRIR	protein_coding	other_protein_coding	telomerase RNA component interacting RNase [Source:HGNC Symbol;Acc:HGNC:28424]	6.19303	5.5353	0.658793	6.02084e-14	2.2359e-12	RZG
ENSG00000166987	MBD6	protein_coding	other_protein_coding	methyl-CpG binding domain protein 6 [Source:HGNC Symbol;Acc:HGNC:20445]	5.42367	4.24591	1.15793	6.08437e-14	2.24929e-12	RZG
ENSG00000066117	SMARCD1	protein_coding	other_protein_coding	SWI/SNF related, matrix associated, actin dependent regulator of chromatin, subfamily d, member 1 [Source:HGNC Symbol;Acc:HGNC:11106]	5.21919	4.38532	0.840188	6.09436e-14	2.24929e-12	RZG
ENSG00000196498	NCOR2	protein_coding	other_protein_coding	nuclear receptor corepressor 2 [Source:HGNC Symbol;Acc:HGNC:7673]	5.62272	4.86924	0.759999	6.29663e-14	2.31919e-12	RZG
ENSG00000178764	ZHX2	protein_coding	other_protein_coding	zinc fingers and homeoboxes 2 [Source:HGNC Symbol;Acc:HGNC:18513]	5.27656	4.42372	0.862452	6.47678e-14	2.371e-12	RZG
ENSG00000087365	SF3B2	protein_coding	other_protein_coding	splicing factor 3b subunit 2 [Source:HGNC Symbol;Acc:HGNC:10769]	6.94338	6.17263	0.778086	6.46885e-14	2.371e-12	RZG
ENSG00000177051	FBXO46	protein_coding	other_protein_coding	F-box protein 46 [Source:HGNC Symbol;Acc:HGNC:25069]	4.0468	2.8954	1.17891	6.54719e-14	2.39192e-12	RZG
ENSG00000130749	ZC3H4	protein_coding	other_protein_coding	zinc finger CCCH-type containing 4 [Source:HGNC Symbol;Acc:HGNC:17808]	5.5798	4.81926	0.763825	6.59849e-14	2.40092e-12	RZG
ENSG00000162551	ALPL	protein_coding	other_protein_coding	alkaline phosphatase, liver/bone/kidney [Source:HGNC Symbol;Acc:HGNC:438]	6.76554	6.12414	0.66205	6.86173e-14	2.48665e-12	RZG
ENSG00000110711	AIP	protein_coding	other_protein_coding	aryl hydrocarbon receptor interacting protein [Source:HGNC Symbol;Acc:HGNC:358]	5.58396	4.87035	0.711494	6.94887e-14	2.50312e-12	RZG
ENSG00000135956	TMEM127	protein_coding	other_protein_coding	transmembrane protein 127 [Source:HGNC Symbol;Acc:HGNC:26038]	7.25479	6.577	0.680665	6.99762e-14	2.51565e-12	RZG
ENSG00000146830	GIGYF1	protein_coding	other_protein_coding	GRB10 interacting GYF protein 1 [Source:HGNC Symbol;Acc:HGNC:9126]	6.30062	5.6502	0.648586	7.2132e-14	2.58284e-12	RZG
ENSG00000165271	NOL6	protein_coding	other_protein_coding	nucleolar protein 6 [Source:HGNC Symbol;Acc:HGNC:19910]	5.08715	4.24489	0.858269	7.37417e-14	2.63524e-12	RZG
ENSG00000105438	KDELR1	protein_coding	other_protein_coding	KDEL endoplasmic reticulum protein retention receptor 1 [Source:HGNC Symbol;Acc:HGNC:6304]	4.07015	2.74331	1.34988	7.54517e-14	2.68039e-12	RZG
ENSG00000198053	SIRPA	protein_coding	other_protein_coding	signal regulatory protein alpha [Source:HGNC Symbol;Acc:HGNC:9662]	7.569	6.93706	0.630322	7.66751e-14	2.7185e-12	RZG
ENSG00000125354	SEPT6	protein_coding	other_protein_coding	septin 6 [Source:HGNC Symbol;Acc:HGNC:15848]	7.45608	6.8052	0.652971	8.03702e-14	2.83833e-12	RZG
ENSG00000178498	DTX3	protein_coding	other_protein_coding	deltex E3 ubiquitin ligase 3 [Source:HGNC Symbol;Acc:HGNC:24457]	3.04334	1.593	1.50686	8.09513e-14	2.85326e-12	RZG
ENSG00000257923	CUX1	protein_coding	other_protein_coding	cut like homeobox 1 [Source:HGNC Symbol;Acc:HGNC:2557]	6.76646	6.02253	0.740875	8.31345e-14	2.91878e-12	RZG
ENSG00000111540	RAB5B	protein_coding	other_protein_coding	RAB5B, member RAS oncogene family [Source:HGNC Symbol;Acc:HGNC:9784]	7.20496	6.02795	1.16797	8.46771e-14	2.9614e-12	RZG
ENSG00000057657	PRDM1	protein_coding	other_protein_coding	PR/SET domain 1 [Source:HGNC Symbol;Acc:HGNC:9346]	6.37968	5.49483	0.865186	8.5153e-14	2.97227e-12	RZG
ENSG00000200792	SNORA80A	snoRNA	short_ncRNA	small nucleolar RNA, H/ACA box 80A [Source:HGNC Symbol;Acc:HGNC:32666]	2.25439	-0.957718	3.51901	8.69552e-14	3.01763e-12	RZG
ENSG00000183495	EP400	protein_coding	other_protein_coding	E1A binding protein p400 [Source:HGNC Symbol;Acc:HGNC:11958]	6.28663	5.60376	0.686986	8.99202e-14	3.11452e-12	RZG
ENSG00000100985	MMP9	protein_coding	other_protein_coding	matrix metallopeptidase 9 [Source:HGNC Symbol;Acc:HGNC:7176]	6.14061	5.51105	0.644245	9.07939e-14	3.13875e-12	RZG
ENSG00000168961	LGALS9	protein_coding	other_protein_coding	galectin 9 [Source:HGNC Symbol;Acc:HGNC:6570]	5.65243	4.76557	0.902639	9.10076e-14	3.14011e-12	RZG
ENSG00000156860	FBRS	protein_coding	other_protein_coding	fibrosin [Source:HGNC Symbol;Acc:HGNC:20442]	6.12213	5.45059	0.674691	1.05321e-13	3.59268e-12	RZG
ENSG00000100139	MICALL1	protein_coding	other_protein_coding	MICAL like 1 [Source:HGNC Symbol;Acc:HGNC:29804]	4.53384	3.48732	1.03179	1.06013e-13	3.60263e-12	RZG
ENSG00000104964	AES	protein_coding	other_protein_coding	amino-terminal enhancer of split [Source:HGNC Symbol;Acc:HGNC:307]	7.52175	6.82676	0.696759	1.05887e-13	3.60263e-12	RZG
ENSG00000110958	PTGES3	protein_coding	other_protein_coding	prostaglandin E synthase 3 [Source:HGNC Symbol;Acc:HGNC:16049]	7.02078	5.84055	1.16729	1.06399e-13	3.60894e-12	RZG
ENSG00000131355	ADGRE3	protein_coding	other_protein_coding	adhesion G protein-coupled receptor E3 [Source:HGNC Symbol;Acc:HGNC:23647]	7.62724	6.97071	0.660899	1.09815e-13	3.71783e-12	RZG
ENSG00000114956	DGUOK	protein_coding	other_protein_coding	deoxyguanosine kinase [Source:HGNC Symbol;Acc:HGNC:2858]	4.67751	3.69507	0.976523	1.10123e-13	3.72125e-12	RZG
ENSG00000104973	MED25	protein_coding	other_protein_coding	mediator complex subunit 25 [Source:HGNC Symbol;Acc:HGNC:28845]	6.34786	5.67349	0.680509	1.12875e-13	3.78584e-12	RZG
ENSG00000255197	AC090559.1	antisense_RNA	other_ncRNA		4.07966	2.93183	1.16009	1.13143e-13	3.78776e-12	RZG
ENSG00000101444	AHCY	protein_coding	other_protein_coding	adenosylhomocysteinase [Source:HGNC Symbol;Acc:HGNC:343]	4.43486	3.47398	0.963268	1.1548e-13	3.85883e-12	RZG
ENSG00000188827	SLX4	protein_coding	other_protein_coding	SLX4 structure-specific endonuclease subunit [Source:HGNC Symbol;Acc:HGNC:23845]	3.99697	2.82406	1.17262	1.16707e-13	3.89114e-12	RZG
ENSG00000175567	UCP2	protein_coding	other_protein_coding	uncoupling protein 2 [Source:HGNC Symbol;Acc:HGNC:12518]	6.5295	5.82386	0.708147	1.18699e-13	3.94443e-12	RZG
ENSG00000169221	TBC1D10B	protein_coding	other_protein_coding	TBC1 domain family member 10B [Source:HGNC Symbol;Acc:HGNC:24510]	5.48544	4.73442	0.74886	1.21392e-13	4.01911e-12	RZG
ENSG00000174004	NRROS	protein_coding	other_protein_coding	negative regulator of reactive oxygen species [Source:HGNC Symbol;Acc:HGNC:24613]	4.87377	3.92281	0.943431	1.21773e-13	4.02431e-12	RZG
ENSG00000249784	SCARNA22	scaRNA	short_ncRNA	small Cajal body-specific RNA 22 [Source:HGNC Symbol;Acc:HGNC:32580]	1.76879	-1.82303	4.29786	1.2376e-13	4.07351e-12	RZG
ENSG00000197724	PHF2	protein_coding	other_protein_coding	PHD finger protein 2 [Source:HGNC Symbol;Acc:HGNC:8920]	5.91026	5.10772	0.808851	1.33124e-13	4.33579e-12	RZG
ENSG00000077312	SNRPA	protein_coding	other_protein_coding	small nuclear ribonucleoprotein polypeptide A [Source:HGNC Symbol;Acc:HGNC:11151]	4.60596	3.55162	1.0445	1.37836e-13	4.47309e-12	RZG
ENSG00000176087	SLC35A4	protein_coding	other_protein_coding	solute carrier family 35 member A4 [Source:HGNC Symbol;Acc:HGNC:20753]	4.9814	3.9332	1.04847	1.41944e-13	4.58986e-12	RZG
ENSG00000167566	NCKAP5L	protein_coding	other_protein_coding	NCK associated protein 5 like [Source:HGNC Symbol;Acc:HGNC:29321]	4.69068	3.2027	1.48921	1.44617e-13	4.66791e-12	RZG
ENSG00000063245	EPN1	protein_coding	other_protein_coding	epsin 1 [Source:HGNC Symbol;Acc:HGNC:21604]	5.84374	5.00793	0.84086	1.46861e-13	4.72341e-12	RZG
ENSG00000135899	SP110	protein_coding	other_protein_coding	SP110 nuclear body protein [Source:HGNC Symbol;Acc:HGNC:5401]	8.25821	7.53313	0.719317	1.48872e-13	4.77957e-12	RZG
ENSG00000141867	BRD4	protein_coding	other_protein_coding	bromodomain containing 4 [Source:HGNC Symbol;Acc:HGNC:13575]	6.61287	5.84457	0.768983	1.52838e-13	4.89153e-12	RZG
ENSG00000033050	ABCF2	protein_coding	other_protein_coding	ATP binding cassette subfamily F member 2 [Source:HGNC Symbol;Acc:HGNC:71]	5.00346	4.11297	0.89798	1.58838e-13	5.03668e-12	RZG
ENSG00000099991	CABIN1	protein_coding	other_protein_coding	calcineurin binding protein 1 [Source:HGNC Symbol;Acc:HGNC:24187]	7.15513	6.48507	0.671586	1.62846e-13	5.15123e-12	RZG
ENSG00000112640	PPP2R5D	protein_coding	other_protein_coding	protein phosphatase 2 regulatory subunit B'delta [Source:HGNC Symbol;Acc:HGNC:9312]	4.53649	3.49842	1.06029	1.70801e-13	5.38757e-12	RZG
ENSG00000159202	UBE2Z	protein_coding	other_protein_coding	ubiquitin conjugating enzyme E2 Z [Source:HGNC Symbol;Acc:HGNC:25847]	6.32348	5.67746	0.650426	1.72552e-13	5.42379e-12	RZG
ENSG00000140992	PDPK1	protein_coding	other_protein_coding	3-phosphoinositide dependent protein kinase 1 [Source:HGNC Symbol;Acc:HGNC:8816]	6.38579	5.68772	0.697042	1.77998e-13	5.55618e-12	RZG
ENSG00000065970	FOXJ2	protein_coding	other_protein_coding	forkhead box J2 [Source:HGNC Symbol;Acc:HGNC:24818]	5.20396	4.48405	0.728153	1.84001e-13	5.73364e-12	RZG
ENSG00000100365	NCF4	protein_coding	other_protein_coding	neutrophil cytosolic factor 4 [Source:HGNC Symbol;Acc:HGNC:7662]	8.00269	7.41256	0.588206	1.85543e-13	5.77169e-12	RZG
ENSG00000099995	SF3A1	protein_coding	other_protein_coding	splicing factor 3a subunit 1 [Source:HGNC Symbol;Acc:HGNC:10765]	6.89205	5.72169	1.17937	1.9066e-13	5.92065e-12	RZG
ENSG00000274180	NATD1	protein_coding	other_protein_coding	N-acetyltransferase domain containing 1 [Source:HGNC Symbol;Acc:HGNC:30770]	6.16209	5.32821	0.836882	1.95492e-13	6.04983e-12	RZG
ENSG00000026508	CD44	protein_coding	other_protein_coding	CD44 molecule (Indian blood group) [Source:HGNC Symbol;Acc:HGNC:1681]	9.03454	8.41452	0.62074	2.0045e-13	6.18203e-12	RZG
ENSG00000141504	SAT2	protein_coding	other_protein_coding	spermidine/spermine N1-acetyltransferase family member 2 [Source:HGNC Symbol;Acc:HGNC:23160]	3.97077	2.87635	1.0902	2.11584e-13	6.51425e-12	RZG
ENSG00000113140	SPARC	protein_coding	other_protein_coding	secreted protein acidic and cysteine rich [Source:HGNC Symbol;Acc:HGNC:11219]	6.31699	5.58186	0.745051	2.15203e-13	6.61438e-12	RZG
ENSG00000186918	ZNF395	protein_coding	other_protein_coding	zinc finger protein 395 [Source:HGNC Symbol;Acc:HGNC:18737]	4.52936	3.34891	1.21029	2.16778e-13	6.65144e-12	RZG
ENSG00000132694	ARHGEF11	protein_coding	other_protein_coding	Rho guanine nucleotide exchange factor 11 [Source:HGNC Symbol;Acc:HGNC:14580]	6.7579	5.92183	0.833126	2.20571e-13	6.74483e-12	RZG
ENSG00000135636	DYSF	protein_coding	other_protein_coding	dysferlin [Source:HGNC Symbol;Acc:HGNC:3097]	8.63289	7.94245	0.690633	2.29578e-13	6.97289e-12	RZG
ENSG00000164916	FOXK1	protein_coding	other_protein_coding	forkhead box K1 [Source:HGNC Symbol;Acc:HGNC:23480]	5.7935	5.13281	0.663933	2.32435e-13	7.04779e-12	RZG
ENSG00000196209	SIRPB2	protein_coding	other_protein_coding	signal regulatory protein beta 2 [Source:HGNC Symbol;Acc:HGNC:16247]	7.25977	6.6135	0.637665	2.52378e-13	7.61403e-12	RZG
ENSG00000004139	SARM1	protein_coding	other_protein_coding	sterile alpha and TIR motif containing 1 [Source:HGNC Symbol;Acc:HGNC:17074]	5.03994	4.17376	0.89104	2.56168e-13	7.70257e-12	RZG
ENSG00000196923	PDLIM7	protein_coding	other_protein_coding	PDZ and LIM domain 7 [Source:HGNC Symbol;Acc:HGNC:22958]	5.89971	5.28146	0.621163	2.58848e-13	7.77018e-12	RZG
ENSG00000171148	TADA3	protein_coding	other_protein_coding	transcriptional adaptor 3 [Source:HGNC Symbol;Acc:HGNC:19422]	6.14836	5.50062	0.647576	2.65541e-13	7.93143e-12	RZG
ENSG00000112787	FBRSL1	protein_coding	other_protein_coding	fibrosin like 1 [Source:HGNC Symbol;Acc:HGNC:29308]	4.77347	3.86057	0.922581	2.68252e-13	7.99916e-12	RZG
ENSG00000038358	EDC4	protein_coding	other_protein_coding	enhancer of mRNA decapping 4 [Source:HGNC Symbol;Acc:HGNC:17157]	5.392	4.73626	0.65832	2.76561e-13	8.2197e-12	RZG
ENSG00000139613	SMARCC2	protein_coding	other_protein_coding	SWI/SNF related, matrix associated, actin dependent regulator of chromatin subfamily c member 2 [Source:HGNC Symbol;Acc:HGNC:11105]	6.16289	5.47811	0.68853	2.82859e-13	8.35177e-12	RZG
ENSG00000173511	VEGFB	protein_coding	other_protein_coding	vascular endothelial growth factor B [Source:HGNC Symbol;Acc:HGNC:12681]	2.72055	1.16411	1.61044	2.90113e-13	8.53795e-12	RZG
ENSG00000126254	RBM42	protein_coding	other_protein_coding	RNA binding motif protein 42 [Source:HGNC Symbol;Acc:HGNC:28117]	4.60995	3.46982	1.13266	2.91121e-13	8.55365e-12	RZG
ENSG00000159592	GPBP1L1	protein_coding	other_protein_coding	GC-rich promoter binding protein 1 like 1 [Source:HGNC Symbol;Acc:HGNC:28843]	7.66979	7.04265	0.626658	2.93247e-13	8.60206e-12	RZG
ENSG00000172375	C2CD2L	protein_coding	other_protein_coding	C2CD2 like [Source:HGNC Symbol;Acc:HGNC:29000]	5.19011	4.45883	0.731046	3.14249e-13	9.12894e-12	RZG
ENSG00000129465	RIPK3	protein_coding	other_protein_coding	receptor interacting serine/threonine kinase 3 [Source:HGNC Symbol;Acc:HGNC:10021]	4.97694	4.18701	0.795922	3.14821e-13	9.13083e-12	RZG
ENSG00000106290	TAF6	protein_coding	other_protein_coding	TATA-box binding protein associated factor 6 [Source:HGNC Symbol;Acc:HGNC:11540]	4.14546	2.95102	1.21478	3.15918e-13	9.1479e-12	RZG
ENSG00000090857	PDPR	protein_coding	other_protein_coding	pyruvate dehydrogenase phosphatase regulatory subunit [Source:HGNC Symbol;Acc:HGNC:30264]	6.02958	5.2678	0.777677	3.2285e-13	9.33362e-12	RZG
ENSG00000146842	TMEM209	protein_coding	other_protein_coding	transmembrane protein 209 [Source:HGNC Symbol;Acc:HGNC:21898]	4.55935	3.61684	0.946143	3.25664e-13	9.3999e-12	RZG
ENSG00000142552	RCN3	protein_coding	other_protein_coding	reticulocalbin 3 [Source:HGNC Symbol;Acc:HGNC:21145]	3.83567	2.83318	1.03442	3.414e-13	9.83833e-12	RZG
ENSG00000133065	SLC41A1	protein_coding	other_protein_coding	solute carrier family 41 member 1 [Source:HGNC Symbol;Acc:HGNC:19429]	3.67114	2.57979	1.10912	3.47353e-13	9.99388e-12	RZG
ENSG00000103145	HCFC1R1	protein_coding	other_protein_coding	host cell factor C1 regulator 1 [Source:HGNC Symbol;Acc:HGNC:21198]	2.60957	0.279318	2.42729	3.52727e-13	1.01323e-11	RZG
ENSG00000166169	POLL	protein_coding	other_protein_coding	DNA polymerase lambda [Source:HGNC Symbol;Acc:HGNC:9184]	6.44019	5.7978	0.630485	3.61112e-13	1.03074e-11	RZG
ENSG00000141068	KSR1	protein_coding	other_protein_coding	kinase suppressor of ras 1 [Source:HGNC Symbol;Acc:HGNC:6465]	6.39883	5.74979	0.639032	3.70551e-13	1.05434e-11	RZG
ENSG00000113068	PFDN1	protein_coding	other_protein_coding	prefoldin subunit 1 [Source:HGNC Symbol;Acc:HGNC:8866]	3.97777	2.92465	1.04455	3.73033e-13	1.05973e-11	RZG
ENSG00000107902	LHPP	protein_coding	other_protein_coding	phospholysine phosphohistidine inorganic pyrophosphate phosphatase [Source:HGNC Symbol;Acc:HGNC:30042]	3.55426	2.24227	1.34613	3.87316e-13	1.09513e-11	RZG
ENSG00000137331	IER3	protein_coding	other_protein_coding	immediate early response 3 [Source:HGNC Symbol;Acc:HGNC:5392]	4.29864	3.25749	1.01343	3.94384e-13	1.10643e-11	RZG
ENSG00000130311	DDA1	protein_coding	other_protein_coding	DET1 and DDB1 associated 1 [Source:HGNC Symbol;Acc:HGNC:28360]	4.30629	3.34039	0.956932	4.00654e-13	1.12052e-11	RZG
ENSG00000116852	KIF21B	protein_coding	other_protein_coding	kinesin family member 21B [Source:HGNC Symbol;Acc:HGNC:29442]	7.49795	6.88091	0.615572	4.00102e-13	1.12052e-11	RZG
ENSG00000004059	ARF5	protein_coding	other_protein_coding	ADP ribosylation factor 5 [Source:HGNC Symbol;Acc:HGNC:658]	5.71662	5.10021	0.617263	4.27522e-13	1.19197e-11	RZG
ENSG00000127666	TICAM1	protein_coding	other_protein_coding	toll like receptor adaptor molecule 1 [Source:HGNC Symbol;Acc:HGNC:18348]	2.8527	1.07246	1.7697	4.36713e-13	1.21383e-11	RZG
ENSG00000181222	POLR2A	protein_coding	other_protein_coding	RNA polymerase II subunit A [Source:HGNC Symbol;Acc:HGNC:9187]	6.59044	5.9224	0.664225	4.42794e-13	1.22884e-11	RZG
ENSG00000102974	CTCF	protein_coding	other_protein_coding	CCCTC-binding factor [Source:HGNC Symbol;Acc:HGNC:13723]	6.15137	5.28176	0.878142	4.43795e-13	1.22972e-11	RZG
ENSG00000259932	AC051619.7	sense_intronic	long_ncRNA		1.65887	-2.26356	4.97889	4.47219e-13	1.2373e-11	RZG
ENSG00000198925	ATG9A	protein_coding	other_protein_coding	autophagy related 9A [Source:HGNC Symbol;Acc:HGNC:22408]	5.87638	5.2535	0.627315	4.49638e-13	1.24209e-11	RZG
ENSG00000010610	CD4	protein_coding	other_protein_coding	CD4 molecule [Source:HGNC Symbol;Acc:HGNC:1678]	6.73105	6.0376	0.701192	4.5427e-13	1.25105e-11	RZG
ENSG00000250571	GLI4	protein_coding	other_protein_coding	GLI family zinc finger 4 [Source:HGNC Symbol;Acc:HGNC:4320]	4.1552	2.93075	1.22641	4.61521e-13	1.26521e-11	RZG
ENSG00000131196	NFATC1	protein_coding	other_protein_coding	nuclear factor of activated T-cells 1 [Source:HGNC Symbol;Acc:HGNC:7775]	5.02622	4.26885	0.767367	4.81739e-13	1.31265e-11	RZG
ENSG00000177169	ULK1	protein_coding	other_protein_coding	unc-51 like autophagy activating kinase 1 [Source:HGNC Symbol;Acc:HGNC:12558]	5.86945	5.27012	0.602359	5.09539e-13	1.3863e-11	RZG
ENSG00000214688	C10orf105	protein_coding	other_protein_coding	chromosome 10 open reading frame 105 [Source:HGNC Symbol;Acc:HGNC:20304]	3.54895	2.43865	1.1577	5.32815e-13	1.44309e-11	RZG
ENSG00000105723	GSK3A	protein_coding	other_protein_coding	glycogen synthase kinase 3 alpha [Source:HGNC Symbol;Acc:HGNC:4616]	4.41489	3.5313	0.892099	5.40027e-13	1.46042e-11	RZG
ENSG00000155090	KLF10	protein_coding	other_protein_coding	Kruppel like factor 10 [Source:HGNC Symbol;Acc:HGNC:11810]	4.81109	3.39763	1.38868	5.41131e-13	1.46121e-11	RZG
ENSG00000243302	AC018638.4	processed_pseudogene	pseudogene		2.95477	1.13361	1.82358	5.59537e-13	1.5064e-11	RZG
ENSG00000103197	TSC2	protein_coding	other_protein_coding	TSC complex subunit 2 [Source:HGNC Symbol;Acc:HGNC:12363]	5.86952	5.03243	0.838553	5.69527e-13	1.53101e-11	RZG
ENSG00000105738	SIPA1L3	protein_coding	other_protein_coding	signal induced proliferation associated 1 like 3 [Source:HGNC Symbol;Acc:HGNC:23801]	5.12999	4.39844	0.734884	5.91619e-13	1.58566e-11	RZG
ENSG00000128524	ATP6V1F	protein_coding	other_protein_coding	ATPase H+ transporting V1 subunit F [Source:HGNC Symbol;Acc:HGNC:16832]	4.66503	3.80953	0.851777	6.18937e-13	1.64906e-11	RZG
ENSG00000243679	AC018638.5	processed_pseudogene	pseudogene		2.79925	1.23143	1.59782	6.27504e-13	1.66942e-11	RZG
ENSG00000105953	OGDH	protein_coding	other_protein_coding	oxoglutarate dehydrogenase [Source:HGNC Symbol;Acc:HGNC:8124]	6.75343	5.99406	0.765786	6.4478e-13	1.71033e-11	RZG
ENSG00000188677	PARVB	protein_coding	other_protein_coding	parvin beta [Source:HGNC Symbol;Acc:HGNC:14653]	4.21084	3.31489	0.927207	6.47054e-13	1.71384e-11	RZG
ENSG00000189114	BLOC1S3	protein_coding	other_protein_coding	biogenesis of lysosomal organelles complex 1 subunit 3 [Source:HGNC Symbol;Acc:HGNC:20914]	3.61192	2.45587	1.17443	6.6107e-13	1.74582e-11	RZG
ENSG00000087274	ADD1	protein_coding	other_protein_coding	adducin 1 [Source:HGNC Symbol;Acc:HGNC:243]	8.09911	7.38344	0.717626	6.66957e-13	1.75879e-11	RZG
ENSG00000142089	IFITM3	protein_coding	other_protein_coding	interferon induced transmembrane protein 3 [Source:HGNC Symbol;Acc:HGNC:5414]	6.87051	6.04942	0.846216	7.85263e-13	2.0468e-11	RZG
ENSG00000141510	TP53	protein_coding	other_protein_coding	tumor protein p53 [Source:HGNC Symbol;Acc:HGNC:11998]	5.02584	3.85911	1.18156	8.65661e-13	2.23373e-11	RZG
ENSG00000130940	CASZ1	protein_coding	other_protein_coding	castor zinc finger 1 [Source:HGNC Symbol;Acc:HGNC:26002]	3.74126	2.8032	0.957498	9.0501e-13	2.32527e-11	RZG
ENSG00000140854	KATNB1	protein_coding	other_protein_coding	katanin regulatory subunit B1 [Source:HGNC Symbol;Acc:HGNC:6217]	4.64253	3.69595	0.940192	9.13785e-13	2.34447e-11	RZG
ENSG00000158480	SPATA2	protein_coding	other_protein_coding	spermatogenesis associated 2 [Source:HGNC Symbol;Acc:HGNC:14681]	3.81561	2.84792	0.982833	9.5075e-13	2.43238e-11	RZG
ENSG00000224051	CPTP	protein_coding	other_protein_coding	ceramide-1-phosphate transfer protein [Source:HGNC Symbol;Acc:HGNC:28116]	4.07952	3.09585	0.981839	9.69394e-13	2.46956e-11	RZG
ENSG00000089486	CDIP1	protein_coding	other_protein_coding	cell death inducing p53 target 1 [Source:HGNC Symbol;Acc:HGNC:13234]	4.57216	3.49249	1.10966	9.82506e-13	2.49942e-11	RZG
ENSG00000142039	CCDC97	protein_coding	other_protein_coding	coiled-coil domain containing 97 [Source:HGNC Symbol;Acc:HGNC:28289]	4.71965	3.79034	0.935952	1.0456e-12	2.63759e-11	RZG
ENSG00000115806	GORASP2	protein_coding	other_protein_coding	golgi reassembly stacking protein 2 [Source:HGNC Symbol;Acc:HGNC:17500]	4.77517	3.86104	0.918688	1.06132e-12	2.66231e-11	RZG
ENSG00000184900	SUMO3	protein_coding	other_protein_coding	small ubiquitin-like modifier 3 [Source:HGNC Symbol;Acc:HGNC:11124]	5.15838	4.32098	0.846127	1.11555e-12	2.78671e-11	RZG
ENSG00000213699	SLC35F6	protein_coding	other_protein_coding	solute carrier family 35 member F6 [Source:HGNC Symbol;Acc:HGNC:26055]	5.22679	4.49805	0.726687	1.12515e-12	2.80291e-11	RZG
ENSG00000005486	RHBDD2	protein_coding	other_protein_coding	rhomboid domain containing 2 [Source:HGNC Symbol;Acc:HGNC:23082]	4.65812	3.71926	0.947192	1.20368e-12	2.97604e-11	RZG
ENSG00000135723	FHOD1	protein_coding	other_protein_coding	formin homology 2 domain containing 1 [Source:HGNC Symbol;Acc:HGNC:17905]	4.88508	3.96196	0.927189	1.20456e-12	2.97604e-11	RZG
ENSG00000196700	ZNF512B	protein_coding	other_protein_coding	zinc finger protein 512B [Source:HGNC Symbol;Acc:HGNC:29212]	3.78351	2.80704	0.998096	1.21092e-12	2.98765e-11	RZG
ENSG00000159753	CARMIL2	protein_coding	other_protein_coding	capping protein regulator and myosin 1 linker 2 [Source:HGNC Symbol;Acc:HGNC:27089]	4.80359	4.07845	0.748493	1.28422e-12	3.13842e-11	RZG
ENSG00000075826	SEC31B	protein_coding	other_protein_coding	SEC31 homolog B, COPII coat complex component [Source:HGNC Symbol;Acc:HGNC:23197]	4.43697	3.55466	0.916284	1.33622e-12	3.24349e-11	RZG
ENSG00000182606	TRAK1	protein_coding	other_protein_coding	trafficking kinesin protein 1 [Source:HGNC Symbol;Acc:HGNC:29947]	6.20506	5.55914	0.647622	1.36419e-12	3.30248e-11	RZG
ENSG00000107485	GATA3	protein_coding	other_protein_coding	GATA binding protein 3 [Source:HGNC Symbol;Acc:HGNC:4172]	3.5797	2.29116	1.33742	1.37082e-12	3.31407e-11	RZG
ENSG00000107745	MICU1	protein_coding	other_protein_coding	mitochondrial calcium uptake 1 [Source:HGNC Symbol;Acc:HGNC:1530]	5.74544	5.07284	0.673368	1.4146e-12	3.38807e-11	RZG
ENSG00000101337	TM9SF4	protein_coding	other_protein_coding	transmembrane 9 superfamily member 4 [Source:HGNC Symbol;Acc:HGNC:30797]	5.84291	5.25614	0.588336	1.44268e-12	3.42799e-11	RZG
ENSG00000198918	RPL39	protein_coding	other_protein_coding	ribosomal protein L39 [Source:HGNC Symbol;Acc:HGNC:10350]	4.18519	1.91787	2.55748	1.45367e-12	3.44954e-11	RZG
ENSG00000100949	RABGGTA	protein_coding	other_protein_coding	Rab geranylgeranyltransferase alpha subunit [Source:HGNC Symbol;Acc:HGNC:9795]	4.21754	3.38099	0.838317	1.51815e-12	3.57898e-11	RZG
ENSG00000130382	MLLT1	protein_coding	other_protein_coding	MLLT1, super elongation complex subunit [Source:HGNC Symbol;Acc:HGNC:7134]	4.85119	4.18585	0.668639	1.57779e-12	3.70986e-11	RZG
ENSG00000243477	NAT6	protein_coding	other_protein_coding	N-acetyltransferase 6 [Source:HGNC Symbol;Acc:HGNC:30252]	2.7811	1.30912	1.50481	1.63366e-12	3.82128e-11	RZG
ENSG00000181444	ZNF467	protein_coding	other_protein_coding	zinc finger protein 467 [Source:HGNC Symbol;Acc:HGNC:23154]	5.33238	4.53682	0.811446	1.66086e-12	3.86981e-11	RZG
ENSG00000162430	SELENON	protein_coding	other_protein_coding	selenoprotein N [Source:HGNC Symbol;Acc:HGNC:15999]	3.84046	2.7959	1.04008	1.72598e-12	4.00427e-11	RZG
ENSG00000173065	FAM222B	protein_coding	other_protein_coding	family with sequence similarity 222 member B [Source:HGNC Symbol;Acc:HGNC:25563]	3.43067	1.94094	1.47627	1.75941e-12	4.06787e-11	RZG
ENSG00000269352	PTOV1-AS2	antisense_RNA	other_ncRNA	PTOV1 antisense RNA 2 [Source:HGNC Symbol;Acc:HGNC:51284]	2.87382	1.45226	1.45329	1.79177e-12	4.13739e-11	RZG
ENSG00000181523	SGSH	protein_coding	other_protein_coding	N-sulfoglucosamine sulfohydrolase [Source:HGNC Symbol;Acc:HGNC:10818]	5.26996	4.42583	0.847659	1.81328e-12	4.18168e-11	RZG
ENSG00000124160	NCOA5	protein_coding	other_protein_coding	nuclear receptor coactivator 5 [Source:HGNC Symbol;Acc:HGNC:15909]	5.045	4.21119	0.858032	1.82207e-12	4.19659e-11	RZG
ENSG00000108798	ABI3	protein_coding	other_protein_coding	ABI family member 3 [Source:HGNC Symbol;Acc:HGNC:29859]	5.22804	4.50853	0.737282	1.97114e-12	4.49964e-11	RZG
ENSG00000224152	AC009506.1	antisense_RNA	other_ncRNA		4.16189	3.34187	0.824582	2.04451e-12	4.66123e-11	RZG
ENSG00000141293	SKAP1	protein_coding	other_protein_coding	src kinase associated phosphoprotein 1 [Source:HGNC Symbol;Acc:HGNC:15605]	5.07349	4.38787	0.710716	2.07126e-12	4.71029e-11	RZG
ENSG00000118503	TNFAIP3	protein_coding	other_protein_coding	TNF alpha induced protein 3 [Source:HGNC Symbol;Acc:HGNC:11896]	6.4809	5.81431	0.666705	2.08549e-12	4.7307e-11	RZG
ENSG00000110395	CBL	protein_coding	other_protein_coding	Cbl proto-oncogene [Source:HGNC Symbol;Acc:HGNC:1541]	8.21932	7.55675	0.658242	2.23329e-12	5.02169e-11	RZG
ENSG00000143851	PTPN7	protein_coding	other_protein_coding	protein tyrosine phosphatase, non-receptor type 7 [Source:HGNC Symbol;Acc:HGNC:9659]	5.65981	5.07822	0.585833	2.27672e-12	5.10026e-11	RZG
ENSG00000148331	ASB6	protein_coding	other_protein_coding	ankyrin repeat and SOCS box containing 6 [Source:HGNC Symbol;Acc:HGNC:17181]	5.09705	4.45465	0.644391	2.29669e-12	5.1323e-11	RZG
ENSG00000142327	RNPEPL1	protein_coding	other_protein_coding	arginyl aminopeptidase like 1 [Source:HGNC Symbol;Acc:HGNC:10079]	6.84833	6.20857	0.63925	2.29958e-12	5.1323e-11	RZG
ENSG00000175334	BANF1	protein_coding	other_protein_coding	barrier to autointegration factor 1 [Source:HGNC Symbol;Acc:HGNC:17397]	3.50264	2.53914	0.963537	2.3353e-12	5.20558e-11	RZG
ENSG00000125304	TM9SF2	protein_coding	other_protein_coding	transmembrane 9 superfamily member 2 [Source:HGNC Symbol;Acc:HGNC:11865]	7.8921	7.12848	0.762739	2.40664e-12	5.34476e-11	RZG
ENSG00000172661	WASHC2C	protein_coding	other_protein_coding	WASH complex subunit 2C [Source:HGNC Symbol;Acc:HGNC:23414]	5.87293	5.13493	0.737239	2.40566e-12	5.34476e-11	RZG
ENSG00000159363	ATP13A2	protein_coding	other_protein_coding	ATPase 13A2 [Source:HGNC Symbol;Acc:HGNC:30213]	4.53302	3.74187	0.808987	2.46492e-12	5.46071e-11	RZG
ENSG00000099624	ATP5D	protein_coding	other_protein_coding	ATP synthase, H+ transporting, mitochondrial F1 complex, delta subunit [Source:HGNC Symbol;Acc:HGNC:837]	3.75417	2.49295	1.19991	2.56235e-12	5.64186e-11	RZG
ENSG00000234518	PTGES3P1	processed_pseudogene	pseudogene	prostaglandin E synthase 3 pseudogene 1 [Source:HGNC Symbol;Acc:HGNC:43824]	2.4991	0.62452	1.86576	2.59331e-12	5.69612e-11	RZG
ENSG00000125447	GGA3	protein_coding	other_protein_coding	golgi associated, gamma adaptin ear containing, ARF binding protein 3 [Source:HGNC Symbol;Acc:HGNC:17079]	5.86397	5.09288	0.775681	2.67013e-12	5.85058e-11	RZG
ENSG00000265206	AC004687.1	antisense_RNA	other_ncRNA		6.27987	5.69253	0.591878	2.68837e-12	5.88338e-11	RZG
ENSG00000211893	IGHG2	IG_C_gene	TCR/IG	immunoglobulin heavy constant gamma 2 (G2m marker) [Source:HGNC Symbol;Acc:HGNC:5526]	3.13834	2.1172	1.02454	2.70091e-12	5.90365e-11	RZG
ENSG00000105402	NAPA	protein_coding	other_protein_coding	NSF attachment protein alpha [Source:HGNC Symbol;Acc:HGNC:7641]	6.11629	5.48788	0.611752	2.83267e-12	6.16919e-11	RZG
ENSG00000215156	AC138409.1	processed_pseudogene	pseudogene		1.15497	-1.87827	3.74594	2.85317e-12	6.20634e-11	RZG
ENSG00000179912	R3HDM2	protein_coding	other_protein_coding	R3H domain containing 2 [Source:HGNC Symbol;Acc:HGNC:29167]	4.87176	4.12962	0.738281	2.90098e-12	6.28755e-11	RZG
ENSG00000010404	IDS	protein_coding	other_protein_coding	iduronate 2-sulfatase [Source:HGNC Symbol;Acc:HGNC:5389]	7.71576	7.08001	0.633365	2.90017e-12	6.28755e-11	RZG
ENSG00000173825	TIGD3	protein_coding	other_protein_coding	tigger transposable element derived 3 [Source:HGNC Symbol;Acc:HGNC:18334]	4.24312	3.39626	0.868771	2.97326e-12	6.41334e-11	RZG
ENSG00000085872	CHERP	protein_coding	other_protein_coding	calcium homeostasis endoplasmic reticulum protein [Source:HGNC Symbol;Acc:HGNC:16930]	4.21744	3.29592	0.930756	3.0314e-12	6.52313e-11	RZG
ENSG00000033030	ZCCHC8	protein_coding	other_protein_coding	zinc finger CCHC-type containing 8 [Source:HGNC Symbol;Acc:HGNC:25265]	5.37487	4.74259	0.629358	3.4442e-12	7.29908e-11	RZG
ENSG00000135912	TTLL4	protein_coding	other_protein_coding	tubulin tyrosine ligase like 4 [Source:HGNC Symbol;Acc:HGNC:28976]	5.12017	4.47325	0.649877	3.46428e-12	7.33197e-11	RZG
ENSG00000159958	TNFRSF13C	protein_coding	other_protein_coding	TNF receptor superfamily member 13C [Source:HGNC Symbol;Acc:HGNC:17755]	3.53431	2.50868	1.0577	3.4946e-12	7.3788e-11	RZG
ENSG00000105722	ERF	protein_coding	other_protein_coding	ETS2 repressor factor [Source:HGNC Symbol;Acc:HGNC:3444]	4.48064	3.73624	0.742604	3.75609e-12	7.88473e-11	RZG
ENSG00000161791	FMNL3	protein_coding	other_protein_coding	formin like 3 [Source:HGNC Symbol;Acc:HGNC:23698]	5.92872	5.32686	0.599966	3.9526e-12	8.26833e-11	RZG
ENSG00000131626	PPFIA1	protein_coding	other_protein_coding	PTPRF interacting protein alpha 1 [Source:HGNC Symbol;Acc:HGNC:9245]	6.6135	5.97743	0.635993	3.99079e-12	8.31447e-11	RZG
ENSG00000110583	NAA40	protein_coding	other_protein_coding	N(alpha)-acetyltransferase 40, NatD catalytic subunit [Source:HGNC Symbol;Acc:HGNC:25845]	4.32913	3.46747	0.880844	4.07757e-12	8.46095e-11	RZG
ENSG00000161202	DVL3	protein_coding	other_protein_coding	dishevelled segment polarity protein 3 [Source:HGNC Symbol;Acc:HGNC:3087]	4.77459	4.11166	0.667061	4.29435e-12	8.85941e-11	RZG
ENSG00000166484	MAPK7	protein_coding	other_protein_coding	mitogen-activated protein kinase 7 [Source:HGNC Symbol;Acc:HGNC:6880]	4.1355	3.18282	0.958247	4.47373e-12	9.1564e-11	RZG
ENSG00000124772	CPNE5	protein_coding	other_protein_coding	copine 5 [Source:HGNC Symbol;Acc:HGNC:2318]	3.91239	2.88662	1.02661	4.51424e-12	9.21837e-11	RZG
ENSG00000168476	REEP4	protein_coding	other_protein_coding	receptor accessory protein 4 [Source:HGNC Symbol;Acc:HGNC:26176]	3.84331	2.91142	0.925022	4.64556e-12	9.41183e-11	RZG
ENSG00000115935	WIPF1	protein_coding	other_protein_coding	WAS/WASL interacting protein family member 1 [Source:HGNC Symbol;Acc:HGNC:12736]	9.37756	8.7418	0.634067	4.82346e-12	9.72847e-11	RZG
ENSG00000107021	TBC1D13	protein_coding	other_protein_coding	TBC1 domain family member 13 [Source:HGNC Symbol;Acc:HGNC:25571]	4.36902	3.58953	0.793787	4.9361e-12	9.93342e-11	RZG
ENSG00000185245	GP1BA	protein_coding	other_protein_coding	glycoprotein Ib platelet alpha subunit [Source:HGNC Symbol;Acc:HGNC:4439]	1.80086	-0.378512	2.34918	5.02147e-12	1.00715e-10	RZG
ENSG00000186810	CXCR3	protein_coding	other_protein_coding	C-X-C motif chemokine receptor 3 [Source:HGNC Symbol;Acc:HGNC:4540]	2.54561	0.932087	1.73068	5.1162e-12	1.02387e-10	RZG
ENSG00000186469	GNG2	protein_coding	other_protein_coding	G protein subunit gamma 2 [Source:HGNC Symbol;Acc:HGNC:4404]	7.45883	6.84629	0.614988	5.2128e-12	1.03973e-10	RZG
ENSG00000099797	TECR	protein_coding	other_protein_coding	trans-2,3-enoyl-CoA reductase [Source:HGNC Symbol;Acc:HGNC:4551]	4.10725	3.17774	0.927494	5.45811e-12	1.07792e-10	RZG
ENSG00000166311	SMPD1	protein_coding	other_protein_coding	sphingomyelin phosphodiesterase 1 [Source:HGNC Symbol;Acc:HGNC:11120]	4.30769	3.58841	0.72946	5.45251e-12	1.07792e-10	RZG
ENSG00000126464	PRR12	protein_coding	other_protein_coding	proline rich 12 [Source:HGNC Symbol;Acc:HGNC:29217]	3.96258	2.91902	1.03328	5.50369e-12	1.08573e-10	RZG
ENSG00000105122	RASAL3	protein_coding	other_protein_coding	RAS protein activator like 3 [Source:HGNC Symbol;Acc:HGNC:26129]	6.15724	5.55847	0.586657	5.51842e-12	1.08744e-10	RZG
ENSG00000144043	TEX261	protein_coding	other_protein_coding	testis expressed 261 [Source:HGNC Symbol;Acc:HGNC:30712]	4.98574	4.34498	0.643654	5.65503e-12	1.10951e-10	RZG
ENSG00000104814	MAP4K1	protein_coding	other_protein_coding	mitogen-activated protein kinase kinase kinase kinase 1 [Source:HGNC Symbol;Acc:HGNC:6863]	4.9897	4.26149	0.742454	5.70273e-12	1.11643e-10	RZG
ENSG00000182481	KPNA2	protein_coding	other_protein_coding	karyopherin subunit alpha 2 [Source:HGNC Symbol;Acc:HGNC:6395]	3.53789	1.79692	1.72649	5.80988e-12	1.13371e-10	RZG
ENSG00000097007	ABL1	protein_coding	other_protein_coding	ABL proto-oncogene 1, non-receptor tyrosine kinase [Source:HGNC Symbol;Acc:HGNC:76]	4.60235	3.77393	0.840373	5.80525e-12	1.13371e-10	RZG
ENSG00000120896	SORBS3	protein_coding	other_protein_coding	sorbin and SH3 domain containing 3 [Source:HGNC Symbol;Acc:HGNC:30907]	3.22397	2.17755	1.08184	6.41121e-12	1.24164e-10	RZG
ENSG00000088247	KHSRP	protein_coding	other_protein_coding	KH-type splicing regulatory protein [Source:HGNC Symbol;Acc:HGNC:6316]	5.00564	4.32692	0.682588	6.50427e-12	1.2563e-10	RZG
ENSG00000104972	LILRB1	protein_coding	other_protein_coding	leukocyte immunoglobulin like receptor B1 [Source:HGNC Symbol;Acc:HGNC:6605]	5.36239	4.77611	0.587548	6.51201e-12	1.2563e-10	RZG
ENSG00000151923	TIAL1	protein_coding	other_protein_coding	TIA1 cytotoxic granule associated RNA binding protein like 1 [Source:HGNC Symbol;Acc:HGNC:11804]	6.48242	5.82292	0.647736	6.58912e-12	1.26791e-10	RZG
ENSG00000165660	ABRAXAS2	protein_coding	other_protein_coding	abraxas 2, BRISC complex subunit [Source:HGNC Symbol;Acc:HGNC:28975]	4.35707	3.48228	0.887233	6.6752e-12	1.28037e-10	RZG
ENSG00000196204	RNF216P1	transcribed_unprocessed_pseudogene	pseudogene	ring finger protein 216 pseudogene 1 [Source:HGNC Symbol;Acc:HGNC:33610]	4.46659	3.69163	0.778912	6.9967e-12	1.32922e-10	RZG
ENSG00000211584	SLC48A1	protein_coding	other_protein_coding	solute carrier family 48 member 1 [Source:HGNC Symbol;Acc:HGNC:26035]	4.69381	4.0107	0.687102	7.25092e-12	1.37037e-10	RZG
ENSG00000186818	LILRB4	protein_coding	other_protein_coding	leukocyte immunoglobulin like receptor B4 [Source:HGNC Symbol;Acc:HGNC:6608]	4.1268	3.35558	0.788475	7.50221e-12	1.41194e-10	RZG
ENSG00000105705	SUGP1	protein_coding	other_protein_coding	SURP and G-patch domain containing 1 [Source:HGNC Symbol;Acc:HGNC:18643]	4.93402	4.31464	0.625213	7.52027e-12	1.41386e-10	RZG
ENSG00000105011	ASF1B	protein_coding	other_protein_coding	anti-silencing function 1B histone chaperone [Source:HGNC Symbol;Acc:HGNC:20996]	4.0224	3.03235	0.952922	7.61427e-12	1.4241e-10	RZG
ENSG00000222489	SNORA79B	snoRNA	short_ncRNA	small nucleolar RNA, H/ACA box 79B [Source:HGNC Symbol;Acc:HGNC:52222]	2.83628	0.623446	2.4168	7.74612e-12	1.44426e-10	RZG
ENSG00000121297	TSHZ3	protein_coding	other_protein_coding	teashirt zinc finger homeobox 3 [Source:HGNC Symbol;Acc:HGNC:30700]	4.27169	3.51112	0.764571	7.87362e-12	1.46348e-10	RZG
ENSG00000107140	TESK1	protein_coding	other_protein_coding	testis-specific kinase 1 [Source:HGNC Symbol;Acc:HGNC:11731]	3.68324	2.77299	0.91715	7.97868e-12	1.48148e-10	RZG
ENSG00000116604	MEF2D	protein_coding	other_protein_coding	myocyte enhancer factor 2D [Source:HGNC Symbol;Acc:HGNC:6997]	6.19173	5.51369	0.677483	8.63052e-12	1.59758e-10	RZG
ENSG00000227500	SCAMP4	protein_coding	other_protein_coding	secretory carrier membrane protein 4 [Source:HGNC Symbol;Acc:HGNC:30385]	3.3735	2.11659	1.27413	8.64607e-12	1.59881e-10	RZG
ENSG00000204420	MPIG6B	protein_coding	other_protein_coding	megakaryocyte and platelet inhibitory receptor G6b [Source:HGNC Symbol;Acc:HGNC:13937]	3.33844	2.2993	1.08612	8.84731e-12	1.62933e-10	RZG
ENSG00000005379	TSPOAP1	protein_coding	other_protein_coding	TSPO associated protein 1 [Source:HGNC Symbol;Acc:HGNC:16831]	4.79576	4.07597	0.732477	8.86361e-12	1.63067e-10	RZG
ENSG00000208772	SNORD94	snoRNA	short_ncRNA	small nucleolar RNA, C/D box 94 [Source:HGNC Symbol;Acc:HGNC:32756]	3.51757	2.13892	1.48431	9.23381e-12	1.69186e-10	RZG
ENSG00000102226	USP11	protein_coding	other_protein_coding	ubiquitin specific peptidase 11 [Source:HGNC Symbol;Acc:HGNC:12609]	4.54724	3.77413	0.797856	9.49002e-12	1.73528e-10	RZG
ENSG00000064666	CNN2	protein_coding	other_protein_coding	calponin 2 [Source:HGNC Symbol;Acc:HGNC:2156]	8.56702	7.80626	0.762114	9.54383e-12	1.74335e-10	RZG
ENSG00000152804	HHEX	protein_coding	other_protein_coding	hematopoietically expressed homeobox [Source:HGNC Symbol;Acc:HGNC:4901]	5.73323	5.00731	0.712115	9.55433e-12	1.7435e-10	RZG
ENSG00000136295	TTYH3	protein_coding	other_protein_coding	tweety family member 3 [Source:HGNC Symbol;Acc:HGNC:22222]	4.90094	4.21363	0.684491	1.06516e-11	1.92439e-10	RZG
ENSG00000266962	AC067852.2	antisense_RNA	other_ncRNA		3.9091	3.08226	0.830694	1.10786e-11	1.99338e-10	RZG
ENSG00000006712	PAF1	protein_coding	other_protein_coding	PAF1 homolog, Paf1/RNA polymerase II complex component [Source:HGNC Symbol;Acc:HGNC:25459]	4.80313	4.13279	0.666655	1.1974e-11	2.13952e-10	RZG
ENSG00000185019	UBOX5	protein_coding	other_protein_coding	U-box domain containing 5 [Source:HGNC Symbol;Acc:HGNC:17777]	4.11776	3.31921	0.806871	1.24636e-11	2.21602e-10	RZG
ENSG00000162881	OXER1	protein_coding	other_protein_coding	oxoeicosanoid receptor 1 [Source:HGNC Symbol;Acc:HGNC:24884]	3.49891	2.4291	1.09597	1.26751e-11	2.24917e-10	RZG
ENSG00000179981	TSHZ1	protein_coding	other_protein_coding	teashirt zinc finger homeobox 1 [Source:HGNC Symbol;Acc:HGNC:10669]	4.80669	4.04868	0.77954	1.29722e-11	2.29736e-10	RZG
ENSG00000109107	ALDOC	protein_coding	other_protein_coding	aldolase, fructose-bisphosphate C [Source:HGNC Symbol;Acc:HGNC:418]	3.56924	2.71065	0.903636	1.38087e-11	2.43117e-10	RZG
ENSG00000068354	TBC1D25	protein_coding	other_protein_coding	TBC1 domain family member 25 [Source:HGNC Symbol;Acc:HGNC:8092]	4.57489	3.84557	0.732532	1.38028e-11	2.43117e-10	RZG
ENSG00000185236	RAB11B	protein_coding	other_protein_coding	RAB11B, member RAS oncogene family [Source:HGNC Symbol;Acc:HGNC:9761]	4.8273	4.14215	0.670642	1.37818e-11	2.43117e-10	RZG
ENSG00000179094	PER1	protein_coding	other_protein_coding	period circadian regulator 1 [Source:HGNC Symbol;Acc:HGNC:8845]	3.37184	2.35449	1.05838	1.41677e-11	2.48466e-10	RZG
ENSG00000086589	RBM22	protein_coding	other_protein_coding	RNA binding motif protein 22 [Source:HGNC Symbol;Acc:HGNC:25503]	5.9706	5.27322	0.702237	1.41583e-11	2.48466e-10	RZG
ENSG00000141564	RPTOR	protein_coding	other_protein_coding	regulatory associated protein of MTOR complex 1 [Source:HGNC Symbol;Acc:HGNC:30287]	5.76249	5.14046	0.642775	1.56121e-11	2.71418e-10	RZG
ENSG00000167257	RNF214	protein_coding	other_protein_coding	ring finger protein 214 [Source:HGNC Symbol;Acc:HGNC:25335]	4.30777	3.34332	0.945651	1.56701e-11	2.71641e-10	RZG
ENSG00000261471	AC092145.1	antisense_RNA	other_ncRNA		3.98498	2.82863	1.09988	1.58127e-11	2.73848e-10	RZG
ENSG00000157216	SSBP3	protein_coding	other_protein_coding	single stranded DNA binding protein 3 [Source:HGNC Symbol;Acc:HGNC:15674]	5.0374	4.37405	0.652925	1.6016e-11	2.77104e-10	RZG
ENSG00000157570	TSPAN18	protein_coding	other_protein_coding	tetraspanin 18 [Source:HGNC Symbol;Acc:HGNC:20660]	4.03384	3.08674	0.938505	1.61655e-11	2.78886e-10	RZG
ENSG00000008853	RHOBTB2	protein_coding	other_protein_coding	Rho related BTB domain containing 2 [Source:HGNC Symbol;Acc:HGNC:18756]	3.89242	2.97385	0.95835	1.65422e-11	2.8484e-10	RZG
ENSG00000112759	SLC29A1	protein_coding	other_protein_coding	solute carrier family 29 member 1 (Augustine blood group) [Source:HGNC Symbol;Acc:HGNC:11003]	3.97857	2.97463	1.03121	1.74174e-11	2.97632e-10	RZG
ENSG00000100403	ZC3H7B	protein_coding	other_protein_coding	zinc finger CCCH-type containing 7B [Source:HGNC Symbol;Acc:HGNC:30869]	5.69817	5.12114	0.588052	1.75072e-11	2.98757e-10	RZG
ENSG00000105771	SMG9	protein_coding	other_protein_coding	SMG9, nonsense mediated mRNA decay factor [Source:HGNC Symbol;Acc:HGNC:25763]	4.45279	3.7895	0.658612	1.81051e-11	3.07923e-10	RZG
ENSG00000196591	HDAC2	protein_coding	other_protein_coding	histone deacetylase 2 [Source:HGNC Symbol;Acc:HGNC:4853]	5.42017	4.59934	0.801526	1.84818e-11	3.12789e-10	RZG
ENSG00000149577	SIDT2	protein_coding	other_protein_coding	SID1 transmembrane family member 2 [Source:HGNC Symbol;Acc:HGNC:24272]	5.68545	5.06618	0.600843	1.85871e-11	3.13751e-10	RZG
ENSG00000095321	CRAT	protein_coding	other_protein_coding	carnitine O-acetyltransferase [Source:HGNC Symbol;Acc:HGNC:2342]	4.11704	3.3331	0.773185	1.91339e-11	3.21475e-10	RZG
ENSG00000151612	ZNF827	protein_coding	other_protein_coding	zinc finger protein 827 [Source:HGNC Symbol;Acc:HGNC:27193]	3.76983	2.87748	0.921544	1.9218e-11	3.22587e-10	RZG
ENSG00000112983	BRD8	protein_coding	other_protein_coding	bromodomain containing 8 [Source:HGNC Symbol;Acc:HGNC:19874]	5.72772	5.09399	0.640287	1.93086e-11	3.23505e-10	RZG
ENSG00000180089	TMEM86B	protein_coding	other_protein_coding	transmembrane protein 86B [Source:HGNC Symbol;Acc:HGNC:28448]	2.88703	1.70215	1.25677	2.15655e-11	3.57329e-10	RZG
ENSG00000165272	AQP3	protein_coding	other_protein_coding	aquaporin 3 (Gill blood group) [Source:HGNC Symbol;Acc:HGNC:636]	4.68449	4.06425	0.620207	2.17124e-11	3.59433e-10	RZG
ENSG00000198886	MT-ND4	protein_coding	other_protein_coding	mitochondrially encoded NADH:ubiquinone oxidoreductase core subunit 4 [Source:HGNC Symbol;Acc:HGNC:7459]	6.66136	6.03382	0.625089	2.18247e-11	3.60628e-10	RZG
ENSG00000127804	METTL16	protein_coding	other_protein_coding	methyltransferase like 16 [Source:HGNC Symbol;Acc:HGNC:28484]	4.97246	4.29278	0.711501	2.28706e-11	3.76529e-10	RZG
ENSG00000160208	RRP1B	protein_coding	other_protein_coding	ribosomal RNA processing 1B [Source:HGNC Symbol;Acc:HGNC:23818]	5.26001	4.59374	0.691958	2.45619e-11	4.0071e-10	RZG
ENSG00000143294	PRCC	protein_coding	other_protein_coding	papillary renal cell carcinoma (translocation-associated) [Source:HGNC Symbol;Acc:HGNC:9343]	4.65449	3.8423	0.809354	2.54616e-11	4.13516e-10	RZG
ENSG00000184060	ADAP2	protein_coding	other_protein_coding	ArfGAP with dual PH domains 2 [Source:HGNC Symbol;Acc:HGNC:16487]	4.43556	3.68567	0.73642	2.68873e-11	4.33543e-10	RZG
ENSG00000085185	BCORL1	protein_coding	other_protein_coding	BCL6 corepressor like 1 [Source:HGNC Symbol;Acc:HGNC:25657]	3.64164	2.75737	0.896564	2.78829e-11	4.47195e-10	RZG
ENSG00000141012	GALNS	protein_coding	other_protein_coding	galactosamine (N-acetyl)-6-sulfatase [Source:HGNC Symbol;Acc:HGNC:4122]	5.56291	4.96638	0.599876	2.79439e-11	4.47439e-10	RZG
ENSG00000212907	MT-ND4L	protein_coding	other_protein_coding	mitochondrially encoded NADH:ubiquinone oxidoreductase core subunit 4L [Source:HGNC Symbol;Acc:HGNC:7460]	4.09903	3.34224	0.765761	2.8796e-11	4.60514e-10	RZG
ENSG00000225880	LINC00115	lincRNA	long_ncRNA	long intergenic non-protein coding RNA 115 [Source:HGNC Symbol;Acc:HGNC:26211]	2.20932	0.578499	1.72708	3.01399e-11	4.79126e-10	RZG
ENSG00000200354	SNORA71D	snoRNA	short_ncRNA	small nucleolar RNA, H/ACA box 71D [Source:HGNC Symbol;Acc:HGNC:32657]	1.50968	-1.23557	3.16928	3.03105e-11	4.80991e-10	RZG
ENSG00000047578	KIAA0556	protein_coding	other_protein_coding	KIAA0556 [Source:HGNC Symbol;Acc:HGNC:29068]	5.84365	5.21086	0.635041	3.04499e-11	4.82776e-10	RZG
ENSG00000182979	MTA1	protein_coding	other_protein_coding	metastasis associated 1 [Source:HGNC Symbol;Acc:HGNC:7410]	4.63298	4.02707	0.607445	3.11909e-11	4.93221e-10	RZG
ENSG00000105726	ATP13A1	protein_coding	other_protein_coding	ATPase 13A1 [Source:HGNC Symbol;Acc:HGNC:24215]	5.47834	4.88989	0.588202	3.26499e-11	5.14037e-10	RZG
ENSG00000137221	TJAP1	protein_coding	other_protein_coding	tight junction associated protein 1 [Source:HGNC Symbol;Acc:HGNC:17949]	4.28122	3.60916	0.671708	3.33469e-11	5.24551e-10	RZG
ENSG00000126461	SCAF1	protein_coding	other_protein_coding	SR-related CTD associated factor 1 [Source:HGNC Symbol;Acc:HGNC:30403]	4.09327	3.28114	0.818863	3.46076e-11	5.42486e-10	RZG
ENSG00000207088	SNORA7B	snoRNA	short_ncRNA	small nucleolar RNA, H/ACA box 7B [Source:HGNC Symbol;Acc:HGNC:32593]	2.5416	0.928594	1.70345	3.57249e-11	5.59514e-10	RZG
ENSG00000189343	RPS2P46	processed_pseudogene	pseudogene		1.49936	-1.12001	2.74783	3.67556e-11	5.74657e-10	RZG
ENSG00000158158	CNNM4	protein_coding	other_protein_coding	cyclin and CBS domain divalent metal cation transport mediator 4 [Source:HGNC Symbol;Acc:HGNC:105]	3.78407	2.99771	0.807503	3.73434e-11	5.82835e-10	RZG
ENSG00000210082	MT-RNR2	Mt_rRNA	other_ncRNA	mitochondrially encoded 16S RNA [Source:HGNC Symbol;Acc:HGNC:7471]	10.2907	9.46037	0.831239	4.19085e-11	6.49023e-10	RZG
ENSG00000144589	STK11IP	protein_coding	other_protein_coding	serine/threonine kinase 11 interacting protein [Source:HGNC Symbol;Acc:HGNC:19184]	4.64229	3.9504	0.686877	4.32174e-11	6.66428e-10	RZG
ENSG00000011451	WIZ	protein_coding	other_protein_coding	widely interspaced zinc finger motifs [Source:HGNC Symbol;Acc:HGNC:30917]	3.89751	3.03528	0.885868	4.46758e-11	6.85396e-10	RZG
ENSG00000115568	ZNF142	protein_coding	other_protein_coding	zinc finger protein 142 [Source:HGNC Symbol;Acc:HGNC:12927]	5.00968	4.37253	0.634918	4.57635e-11	7.01486e-10	RZG
ENSG00000279891	FLJ42393	TEC	pseudogene	uncharacterized LOC401105 [Source:NCBI gene;Acc:401105]	2.82661	1.63068	1.21785	4.87494e-11	7.4409e-10	RZG
ENSG00000062485	CS	protein_coding	other_protein_coding	citrate synthase [Source:HGNC Symbol;Acc:HGNC:2422]	6.03395	5.18923	0.844685	4.98699e-11	7.59262e-10	RZG
ENSG00000180787	ZFP3	protein_coding	other_protein_coding	ZFP3 zinc finger protein [Source:HGNC Symbol;Acc:HGNC:12861]	4.254	3.56895	0.714475	5.03398e-11	7.65122e-10	RZG
ENSG00000206633	SNORA80B	snoRNA	short_ncRNA	small nucleolar RNA, H/ACA box 80B [Source:HGNC Symbol;Acc:HGNC:34355]	1.8294	-0.730958	2.94639	5.12387e-11	7.77472e-10	RZG
ENSG00000162241	SLC25A45	protein_coding	other_protein_coding	solute carrier family 25 member 45 [Source:HGNC Symbol;Acc:HGNC:27442]	4.66003	4.06399	0.605694	5.15788e-11	7.80661e-10	RZG
ENSG00000128218	VPREB3	protein_coding	other_protein_coding	V-set pre-B cell surrogate light chain 3 [Source:HGNC Symbol;Acc:HGNC:12710]	2.01249	0.482304	1.61225	5.21451e-11	7.86587e-10	RZG
ENSG00000269940	AL049840.3	sense_intronic	long_ncRNA		3.58948	2.60726	0.99255	5.21445e-11	7.86587e-10	RZG
ENSG00000228253	MT-ATP8	protein_coding	other_protein_coding	mitochondrially encoded ATP synthase 8 [Source:HGNC Symbol;Acc:HGNC:7415]	1.34749	-1.36634	3.12936	5.22972e-11	7.88222e-10	RZG
ENSG00000205336	ADGRG1	protein_coding	other_protein_coding	adhesion G protein-coupled receptor G1 [Source:HGNC Symbol;Acc:HGNC:4512]	4.84062	4.25771	0.600911	5.43208e-11	8.14632e-10	RZG
ENSG00000198715	GLMP	protein_coding	other_protein_coding	glycosylated lysosomal membrane protein [Source:HGNC Symbol;Acc:HGNC:29436]	3.6197	2.79319	0.840587	5.52573e-11	8.26611e-10	RZG
ENSG00000161905	ALOX15	protein_coding	other_protein_coding	arachidonate 15-lipoxygenase [Source:HGNC Symbol;Acc:HGNC:433]	4.54452	3.84273	0.680543	5.73133e-11	8.54527e-10	RZG
ENSG00000116525	TRIM62	protein_coding	other_protein_coding	tripartite motif containing 62 [Source:HGNC Symbol;Acc:HGNC:25574]	3.80059	2.86749	0.944953	6.07702e-11	9.00849e-10	RZG
ENSG00000171475	WIPF2	protein_coding	other_protein_coding	WAS/WASL interacting protein family member 2 [Source:HGNC Symbol;Acc:HGNC:30923]	5.94366	5.30148	0.637124	6.39518e-11	9.43354e-10	RZG
ENSG00000262580	AC087741.1	antisense_RNA	other_ncRNA		3.95527	3.05029	0.922697	6.8585e-11	1.00757e-09	RZG
ENSG00000156735	BAG4	protein_coding	other_protein_coding	BCL2 associated athanogene 4 [Source:HGNC Symbol;Acc:HGNC:940]	5.34959	4.63395	0.707616	6.85299e-11	1.00757e-09	RZG
ENSG00000162300	ZFPL1	protein_coding	other_protein_coding	zinc finger protein like 1 [Source:HGNC Symbol;Acc:HGNC:12868]	4.36177	3.69753	0.674881	6.9271e-11	1.01682e-09	RZG
ENSG00000083937	CHMP2B	protein_coding	other_protein_coding	charged multivesicular body protein 2B [Source:HGNC Symbol;Acc:HGNC:24537]	5.31173	4.71624	0.585204	7.12968e-11	1.04431e-09	RZG
ENSG00000150455	TIRAP	protein_coding	other_protein_coding	TIR domain containing adaptor protein [Source:HGNC Symbol;Acc:HGNC:17192]	4.30441	3.2459	1.0546	7.4434e-11	1.0829e-09	RZG
ENSG00000270019	AC110769.2	lincRNA	long_ncRNA		2.48487	1.02436	1.4948	7.74279e-11	1.12012e-09	RZG
ENSG00000125149	C16orf70	protein_coding	other_protein_coding	chromosome 16 open reading frame 70 [Source:HGNC Symbol;Acc:HGNC:29564]	4.6799	3.99402	0.68656	8.80622e-11	1.2618e-09	RZG
ENSG00000136699	SMPD4	protein_coding	other_protein_coding	sphingomyelin phosphodiesterase 4 [Source:HGNC Symbol;Acc:HGNC:32949]	4.56057	3.81664	0.751803	9.07282e-11	1.29691e-09	RZG
ENSG00000198574	SH2D1B	protein_coding	other_protein_coding	SH2 domain containing 1B [Source:HGNC Symbol;Acc:HGNC:30416]	4.55902	3.83878	0.723134	9.10002e-11	1.29874e-09	RZG
ENSG00000173812	EIF1	protein_coding	other_protein_coding	eukaryotic translation initiation factor 1 [Source:HGNC Symbol;Acc:HGNC:3249]	7.59116	6.95319	0.633825	9.92003e-11	1.40685e-09	RZG
ENSG00000185920	PTCH1	protein_coding	other_protein_coding	patched 1 [Source:HGNC Symbol;Acc:HGNC:9585]	3.94503	3.23217	0.767848	1.06053e-10	1.49228e-09	RZG
ENSG00000090020	SLC9A1	protein_coding	other_protein_coding	solute carrier family 9 member A1 [Source:HGNC Symbol;Acc:HGNC:11071]	3.99641	3.21695	0.80096	1.07036e-10	1.50376e-09	RZG
ENSG00000204435	CSNK2B	protein_coding	other_protein_coding	casein kinase 2 beta [Source:HGNC Symbol;Acc:HGNC:2460]	3.73752	2.85729	0.88447	1.11322e-10	1.55428e-09	RZG
ENSG00000167565	SERTAD3	protein_coding	other_protein_coding	SERTA domain containing 3 [Source:HGNC Symbol;Acc:HGNC:17931]	4.41128	3.73734	0.674486	1.12282e-10	1.56648e-09	RZG
ENSG00000229992	HMGB3P9	processed_pseudogene	pseudogene	high mobility group box 3 pseudogene 9 [Source:HGNC Symbol;Acc:HGNC:39301]	1.76895	-0.13728	1.97813	1.24953e-10	1.73518e-09	RZG
ENSG00000090975	PITPNM2	protein_coding	other_protein_coding	phosphatidylinositol transfer protein membrane associated 2 [Source:HGNC Symbol;Acc:HGNC:21044]	4.20548	3.50309	0.700451	1.25636e-10	1.74332e-09	RZG
ENSG00000005020	SKAP2	protein_coding	other_protein_coding	src kinase associated phosphoprotein 2 [Source:HGNC Symbol;Acc:HGNC:15687]	7.43171	6.72732	0.699929	1.26965e-10	1.7604e-09	RZG
ENSG00000107882	SUFU	protein_coding	other_protein_coding	SUFU negative regulator of hedgehog signaling [Source:HGNC Symbol;Acc:HGNC:16466]	3.85981	3.02122	0.841548	1.27763e-10	1.76875e-09	RZG
ENSG00000128394	APOBEC3F	protein_coding	other_protein_coding	apolipoprotein B mRNA editing enzyme catalytic subunit 3F [Source:HGNC Symbol;Acc:HGNC:17356]	3.16783	2.15598	1.01806	1.29947e-10	1.79485e-09	RZG
ENSG00000162650	ATXN7L2	protein_coding	other_protein_coding	ataxin 7 like 2 [Source:HGNC Symbol;Acc:HGNC:28713]	2.64402	1.32402	1.40292	1.30327e-10	1.79871e-09	RZG
ENSG00000100348	TXN2	protein_coding	other_protein_coding	thioredoxin 2 [Source:HGNC Symbol;Acc:HGNC:17772]	4.33355	3.51699	0.813659	1.31795e-10	1.81619e-09	RZG
ENSG00000004975	DVL2	protein_coding	other_protein_coding	dishevelled segment polarity protein 2 [Source:HGNC Symbol;Acc:HGNC:3086]	4.09047	3.32968	0.771962	1.31971e-10	1.81723e-09	RZG
ENSG00000227372	TP73-AS1	transcribed_unitary_pseudogene	pseudogene	TP73 antisense RNA 1 [Source:HGNC Symbol;Acc:HGNC:29052]	4.37652	3.74697	0.632716	1.34116e-10	1.83973e-09	RZG
ENSG00000168056	LTBP3	protein_coding	other_protein_coding	latent transforming growth factor beta binding protein 3 [Source:HGNC Symbol;Acc:HGNC:6716]	4.41265	3.80597	0.607456	1.34111e-10	1.83973e-09	RZG
ENSG00000130159	ECSIT	protein_coding	other_protein_coding	ECSIT signalling integrator [Source:HGNC Symbol;Acc:HGNC:29548]	4.85505	4.23544	0.618686	1.34742e-10	1.84691e-09	RZG
ENSG00000171425	ZNF581	protein_coding	other_protein_coding	zinc finger protein 581 [Source:HGNC Symbol;Acc:HGNC:25017]	3.75156	2.8901	0.859275	1.37095e-10	1.87489e-09	RZG
ENSG00000131788	PIAS3	protein_coding	other_protein_coding	protein inhibitor of activated STAT 3 [Source:HGNC Symbol;Acc:HGNC:16861]	3.52169	2.63673	0.908744	1.40936e-10	1.92012e-09	RZG
ENSG00000279520	AC093525.8	TEC	pseudogene		2.20125	0.768055	1.5129	1.5661e-10	2.11288e-09	RZG
ENSG00000197182	MIRLET7BHG	lincRNA	long_ncRNA	MIRLET7B host gene [Source:HGNC Symbol;Acc:HGNC:37189]	4.3885	3.58515	0.778272	1.62657e-10	2.18955e-09	RZG
ENSG00000215912	TTC34	protein_coding	other_protein_coding	tetratricopeptide repeat domain 34 [Source:HGNC Symbol;Acc:HGNC:34297]	2.50299	1.33602	1.22239	1.66318e-10	2.23382e-09	RZG
ENSG00000198133	TMEM229B	protein_coding	other_protein_coding	transmembrane protein 229B [Source:HGNC Symbol;Acc:HGNC:20130]	5.1841	4.49251	0.693599	1.67494e-10	2.2459e-09	RZG
ENSG00000178741	COX5A	protein_coding	other_protein_coding	cytochrome c oxidase subunit 5A [Source:HGNC Symbol;Acc:HGNC:2267]	4.17824	3.55837	0.621427	1.71e-10	2.28647e-09	RZG
ENSG00000177628	GBA	protein_coding	other_protein_coding	glucosylceramidase beta [Source:HGNC Symbol;Acc:HGNC:4177]	4.84892	4.21764	0.647945	1.79385e-10	2.38268e-09	RZG
ENSG00000167992	VWCE	protein_coding	other_protein_coding	von Willebrand factor C and EGF domains [Source:HGNC Symbol;Acc:HGNC:26487]	1.79791	0.145842	1.77054	1.83991e-10	2.43667e-09	RZG
ENSG00000126246	IGFLR1	protein_coding	other_protein_coding	IGF like family receptor 1 [Source:HGNC Symbol;Acc:HGNC:23620]	3.50781	2.732	0.776489	1.85644e-10	2.45314e-09	RZG
ENSG00000185475	TMEM179B	protein_coding	other_protein_coding	transmembrane protein 179B [Source:HGNC Symbol;Acc:HGNC:33744]	4.85493	4.26477	0.591089	1.89542e-10	2.50282e-09	RZG
ENSG00000041880	PARP3	protein_coding	other_protein_coding	poly(ADP-ribose) polymerase family member 3 [Source:HGNC Symbol;Acc:HGNC:273]	2.90187	1.87587	1.05571	1.94794e-10	2.56653e-09	RZG
ENSG00000274712	AC005332.7	lincRNA	long_ncRNA		3.2119	2.19413	1.04171	1.95853e-10	2.57679e-09	RZG
ENSG00000144591	GMPPA	protein_coding	other_protein_coding	GDP-mannose pyrophosphorylase A [Source:HGNC Symbol;Acc:HGNC:22923]	4.15866	3.46643	0.723484	1.98242e-10	2.59865e-09	RZG
ENSG00000133318	RTN3	protein_coding	other_protein_coding	reticulon 3 [Source:HGNC Symbol;Acc:HGNC:10469]	7.84924	7.23596	0.61489	2.00728e-10	2.6274e-09	RZG
ENSG00000274070	CASTOR2	protein_coding	other_protein_coding	cytosolic arginine sensor for mTORC1 subunit 2 [Source:HGNC Symbol;Acc:HGNC:37073]	2.23583	0.530996	1.77235	2.0142e-10	2.63273e-09	RZG
ENSG00000176593	AC008969.1	processed_transcript	other_ncRNA		4.26738	3.50886	0.764644	2.0172e-10	2.63273e-09	RZG
ENSG00000099992	TBC1D10A	protein_coding	other_protein_coding	TBC1 domain family member 10A [Source:HGNC Symbol;Acc:HGNC:23609]	4.54884	3.91389	0.62936	2.05904e-10	2.68152e-09	RZG
ENSG00000198786	MT-ND5	protein_coding	other_protein_coding	mitochondrially encoded NADH:ubiquinone oxidoreductase core subunit 5 [Source:HGNC Symbol;Acc:HGNC:7461]	5.32101	4.62815	0.697398	2.32549e-10	2.98322e-09	RZG
ENSG00000125731	SH2D3A	protein_coding	other_protein_coding	SH2 domain containing 3A [Source:HGNC Symbol;Acc:HGNC:16885]	3.81174	3.02157	0.776318	2.39858e-10	3.06607e-09	RZG
ENSG00000169710	FASN	protein_coding	other_protein_coding	fatty acid synthase [Source:HGNC Symbol;Acc:HGNC:3594]	3.98178	3.21866	0.802375	2.51537e-10	3.19495e-09	RZG
ENSG00000104812	GYS1	protein_coding	other_protein_coding	glycogen synthase 1 [Source:HGNC Symbol;Acc:HGNC:4706]	4.57691	3.96466	0.630359	2.53119e-10	3.21052e-09	RZG
ENSG00000065717	TLE2	protein_coding	other_protein_coding	transducin like enhancer of split 2 [Source:HGNC Symbol;Acc:HGNC:11838]	1.81721	0.0759756	1.75983	2.57659e-10	3.25435e-09	RZG
ENSG00000160392	C19orf47	protein_coding	other_protein_coding	chromosome 19 open reading frame 47 [Source:HGNC Symbol;Acc:HGNC:26723]	2.77469	1.53911	1.2676	2.63907e-10	3.3286e-09	RZG
ENSG00000163013	FBXO41	protein_coding	other_protein_coding	F-box protein 41 [Source:HGNC Symbol;Acc:HGNC:29409]	3.9247	3.12624	0.811829	2.74726e-10	3.46105e-09	RZG
ENSG00000127124	HIVEP3	protein_coding	other_protein_coding	human immunodeficiency virus type I enhancer binding protein 3 [Source:HGNC Symbol;Acc:HGNC:13561]	4.11548	3.40098	0.73816	2.76804e-10	3.48394e-09	RZG
ENSG00000128283	CDC42EP1	protein_coding	other_protein_coding	CDC42 effector protein 1 [Source:HGNC Symbol;Acc:HGNC:17014]	1.03195	-1.14046	2.59102	2.78919e-10	3.50322e-09	RZG
ENSG00000155254	MARVELD1	protein_coding	other_protein_coding	MARVEL domain containing 1 [Source:HGNC Symbol;Acc:HGNC:28674]	2.67884	1.39495	1.29479	2.83608e-10	3.54973e-09	RZG
ENSG00000167595	PROSER3	protein_coding	other_protein_coding	proline and serine rich 3 [Source:HGNC Symbol;Acc:HGNC:25204]	2.88426	1.73622	1.18597	2.9147e-10	3.64287e-09	RZG
ENSG00000133985	TTC9	protein_coding	other_protein_coding	tetratricopeptide repeat domain 9 [Source:HGNC Symbol;Acc:HGNC:20267]	4.5388	3.95928	0.585487	2.96472e-10	3.69533e-09	RZG
ENSG00000162714	ZNF496	protein_coding	other_protein_coding	zinc finger protein 496 [Source:HGNC Symbol;Acc:HGNC:23713]	4.21207	3.53683	0.675323	3.02006e-10	3.75205e-09	RZG
ENSG00000020129	NCDN	protein_coding	other_protein_coding	neurochondrin [Source:HGNC Symbol;Acc:HGNC:17597]	3.626	2.78112	0.810014	3.10901e-10	3.84547e-09	RZG
ENSG00000269958	AL049840.4	sense_intronic	long_ncRNA		3.99835	3.24467	0.757546	3.12603e-10	3.85901e-09	RZG
ENSG00000183019	MCEMP1	protein_coding	other_protein_coding	mast cell expressed membrane protein 1 [Source:HGNC Symbol;Acc:HGNC:27291]	3.17535	1.96929	1.19523	3.14307e-10	3.87738e-09	RZG
ENSG00000137404	NRM	protein_coding	other_protein_coding	nurim [Source:HGNC Symbol;Acc:HGNC:8003]	2.84293	1.62098	1.22592	3.29341e-10	4.03521e-09	RZG
ENSG00000196588	MKL1	protein_coding	other_protein_coding	megakaryoblastic leukemia (translocation) 1 [Source:HGNC Symbol;Acc:HGNC:14334]	6.46191	5.87464	0.587978	3.32346e-10	4.06108e-09	RZG
ENSG00000163739	CXCL1	protein_coding	other_protein_coding	C-X-C motif chemokine ligand 1 [Source:HGNC Symbol;Acc:HGNC:4602]	3.11443	2.04753	1.07344	3.40531e-10	4.15254e-09	RZG
ENSG00000181830	SLC35C1	protein_coding	other_protein_coding	solute carrier family 35 member C1 [Source:HGNC Symbol;Acc:HGNC:20197]	4.04055	3.36233	0.67205	3.85101e-10	4.62404e-09	RZG
ENSG00000211896	IGHG1	IG_C_gene	TCR/IG	immunoglobulin heavy constant gamma 1 (G1m marker) [Source:HGNC Symbol;Acc:HGNC:5525]	3.24828	2.07472	1.00692	3.93553e-10	4.71295e-09	RZG
ENSG00000135632	SMYD5	protein_coding	other_protein_coding	SMYD family member 5 [Source:HGNC Symbol;Acc:HGNC:16258]	3.37904	2.43437	1.03714	4.05285e-10	4.84379e-09	RZG
ENSG00000130304	SLC27A1	protein_coding	other_protein_coding	solute carrier family 27 member 1 [Source:HGNC Symbol;Acc:HGNC:10995]	3.16413	2.23693	0.939006	4.08161e-10	4.86524e-09	RZG
ENSG00000132005	RFX1	protein_coding	other_protein_coding	regulatory factor X1 [Source:HGNC Symbol;Acc:HGNC:9982]	3.57299	2.65706	0.927476	4.07972e-10	4.86524e-09	RZG
ENSG00000187800	PEAR1	protein_coding	other_protein_coding	platelet endothelial aggregation receptor 1 [Source:HGNC Symbol;Acc:HGNC:33631]	2.07284	0.63236	1.41561	4.10998e-10	4.89583e-09	RZG
ENSG00000188707	ZBED6CL	protein_coding	other_protein_coding	ZBED6 C-terminal like [Source:HGNC Symbol;Acc:HGNC:21720]	3.93702	3.23238	0.715522	4.12686e-10	4.91268e-09	RZG
ENSG00000133612	AGAP3	protein_coding	other_protein_coding	ArfGAP with GTPase domain, ankyrin repeat and PH domain 3 [Source:HGNC Symbol;Acc:HGNC:16923]	4.32415	3.71972	0.620546	4.37392e-10	5.18964e-09	RZG
ENSG00000188566	NDOR1	protein_coding	other_protein_coding	NADPH dependent diflavin oxidoreductase 1 [Source:HGNC Symbol;Acc:HGNC:29838]	4.1129	3.48069	0.637073	4.49844e-10	5.31986e-09	RZG
ENSG00000212464	SNORA12	snoRNA	short_ncRNA	small nucleolar RNA, H/ACA box 12 [Source:HGNC Symbol;Acc:HGNC:32600]	4.40856	3.4215	0.951659	4.71749e-10	5.54975e-09	RZG
ENSG00000242861	AL591895.1	antisense_RNA	other_ncRNA		1.70489	0.153793	1.71469	5.07927e-10	5.92889e-09	RZG
ENSG00000107554	DNMBP	protein_coding	other_protein_coding	dynamin binding protein [Source:HGNC Symbol;Acc:HGNC:30373]	4.26121	3.42908	0.841828	5.1034e-10	5.94934e-09	RZG
ENSG00000141905	NFIC	protein_coding	other_protein_coding	nuclear factor I C [Source:HGNC Symbol;Acc:HGNC:7786]	4.15669	3.45163	0.707462	5.11883e-10	5.95961e-09	RZG
ENSG00000100997	ABHD12	protein_coding	other_protein_coding	abhydrolase domain containing 12 [Source:HGNC Symbol;Acc:HGNC:15868]	3.86183	3.13252	0.728964	5.27977e-10	6.1341e-09	RZG
ENSG00000246922	UBAP1L	protein_coding	other_protein_coding	ubiquitin associated protein 1 like [Source:HGNC Symbol;Acc:HGNC:40028]	4.33403	3.68622	0.643263	5.28232e-10	6.1341e-09	RZG
ENSG00000179222	MAGED1	protein_coding	other_protein_coding	MAGE family member D1 [Source:HGNC Symbol;Acc:HGNC:6813]	3.5243	2.77056	0.82686	5.40842e-10	6.26451e-09	RZG
ENSG00000141540	TTYH2	protein_coding	other_protein_coding	tweety family member 2 [Source:HGNC Symbol;Acc:HGNC:13877]	4.62209	4.04079	0.594175	5.42365e-10	6.27798e-09	RZG
ENSG00000056972	TRAF3IP2	protein_coding	other_protein_coding	TRAF3 interacting protein 2 [Source:HGNC Symbol;Acc:HGNC:1343]	3.40304	2.53074	0.882868	5.62371e-10	6.47211e-09	RZG
ENSG00000131725	WDR44	protein_coding	other_protein_coding	WD repeat domain 44 [Source:HGNC Symbol;Acc:HGNC:30512]	5.21601	4.56375	0.640904	5.66643e-10	6.50881e-09	RZG
ENSG00000225828	FAM229A	protein_coding	other_protein_coding	family with sequence similarity 229 member A [Source:HGNC Symbol;Acc:HGNC:44652]	3.81648	3.11072	0.706025	5.8239e-10	6.67691e-09	RZG
ENSG00000179348	GATA2	protein_coding	other_protein_coding	GATA binding protein 2 [Source:HGNC Symbol;Acc:HGNC:4171]	3.39506	2.62699	0.724327	6.78223e-10	7.67303e-09	RZG
ENSG00000127838	PNKD	protein_coding	other_protein_coding	paroxysmal nonkinesigenic dyskinesia [Source:HGNC Symbol;Acc:HGNC:9153]	4.4176	3.80884	0.611885	6.79416e-10	7.67798e-09	RZG
ENSG00000091073	DTX2	protein_coding	other_protein_coding	deltex E3 ubiquitin ligase 2 [Source:HGNC Symbol;Acc:HGNC:15973]	4.12187	3.36325	0.765481	7.05026e-10	7.94632e-09	RZG
ENSG00000185340	GAS2L1	protein_coding	other_protein_coding	growth arrest specific 2 like 1 [Source:HGNC Symbol;Acc:HGNC:16955]	3.47921	2.83172	0.673715	8.33738e-10	9.28088e-09	RZG
ENSG00000159111	MRPL10	protein_coding	other_protein_coding	mitochondrial ribosomal protein L10 [Source:HGNC Symbol;Acc:HGNC:14055]	4.48652	3.88221	0.597532	8.70929e-10	9.64717e-09	RZG
ENSG00000089505	CMTM1	protein_coding	other_protein_coding	CKLF like MARVEL transmembrane domain containing 1 [Source:HGNC Symbol;Acc:HGNC:19172]	3.89896	3.08092	0.831501	9.262e-10	1.01905e-08	RZG
ENSG00000103154	NECAB2	protein_coding	other_protein_coding	N-terminal EF-hand calcium binding protein 2 [Source:HGNC Symbol;Acc:HGNC:23746]	1.90332	0.209409	1.6952	9.38556e-10	1.03138e-08	RZG
ENSG00000188603	CLN3	protein_coding	other_protein_coding	CLN3, battenin [Source:HGNC Symbol;Acc:HGNC:2074]	4.09318	3.46215	0.629585	9.53786e-10	1.04557e-08	RZG
ENSG00000073150	PANX2	protein_coding	other_protein_coding	pannexin 2 [Source:HGNC Symbol;Acc:HGNC:8600]	3.48982	2.79543	0.720244	9.97648e-10	1.08901e-08	RZG
ENSG00000130669	PAK4	protein_coding	other_protein_coding	p21 (RAC1) activated kinase 4 [Source:HGNC Symbol;Acc:HGNC:16059]	2.45062	1.35433	1.12599	1.0036e-09	1.09484e-08	RZG
ENSG00000184117	NIPSNAP1	protein_coding	other_protein_coding	nipsnap homolog 1 [Source:HGNC Symbol;Acc:HGNC:7827]	3.93326	3.30294	0.62561	1.04327e-09	1.13536e-08	RZG
ENSG00000279283	AC131009.4	TEC	pseudogene		2.8417	1.60964	1.24282	1.10146e-09	1.19436e-08	RZG
ENSG00000099381	SETD1A	protein_coding	other_protein_coding	SET domain containing 1A [Source:HGNC Symbol;Acc:HGNC:29010]	3.29808	2.33607	0.999999	1.10212e-09	1.19436e-08	RZG
ENSG00000181638	ZFP41	protein_coding	other_protein_coding	ZFP41 zinc finger protein [Source:HGNC Symbol;Acc:HGNC:26786]	2.67296	1.37925	1.23152	1.2182e-09	1.30602e-08	RZG
ENSG00000106624	AEBP1	protein_coding	other_protein_coding	AE binding protein 1 [Source:HGNC Symbol;Acc:HGNC:303]	2.03504	0.871054	1.20696	1.2325e-09	1.31899e-08	RZG
ENSG00000125648	SLC25A23	protein_coding	other_protein_coding	solute carrier family 25 member 23 [Source:HGNC Symbol;Acc:HGNC:19375]	2.1761	0.953778	1.29833	1.35647e-09	1.44053e-08	RZG
ENSG00000133808	MICALCL	protein_coding	other_protein_coding	MICAL C-terminal like [Source:HGNC Symbol;Acc:HGNC:25933]	3.5801	2.79231	0.749874	1.41023e-09	1.49137e-08	RZG
ENSG00000178307	TMEM11	protein_coding	other_protein_coding	transmembrane protein 11 [Source:HGNC Symbol;Acc:HGNC:16823]	4.10967	3.43496	0.685624	1.47095e-09	1.5457e-08	RZG
ENSG00000272746	AP005131.7	sense_intronic	long_ncRNA		1.8661	0.493474	1.47002	1.51564e-09	1.58802e-08	RZG
ENSG00000105364	MRPL4	protein_coding	other_protein_coding	mitochondrial ribosomal protein L4 [Source:HGNC Symbol;Acc:HGNC:14276]	3.16466	2.2568	0.937977	1.61364e-09	1.67801e-08	RZG
ENSG00000267317	AC027307.2	antisense_RNA	other_ncRNA		2.35627	1.10373	1.27857	1.63289e-09	1.69527e-08	RZG
ENSG00000213937	CLDN9	protein_coding	other_protein_coding	claudin 9 [Source:HGNC Symbol;Acc:HGNC:2051]	1.51263	-0.28873	1.83847	1.77066e-09	1.82758e-08	RZG
ENSG00000268895	A1BG-AS1	antisense_RNA	other_ncRNA	A1BG antisense RNA 1 [Source:HGNC Symbol;Acc:HGNC:37133]	2.91844	1.96988	0.969075	1.81577e-09	1.87093e-08	RZG
ENSG00000229023	AC067945.1	processed_pseudogene	pseudogene		2.5812	1.42835	1.09595	2.04074e-09	2.07895e-08	RZG
ENSG00000108839	ALOX12	protein_coding	other_protein_coding	arachidonate 12-lipoxygenase, 12S type [Source:HGNC Symbol;Acc:HGNC:429]	2.72332	1.71947	1.03765	2.04643e-09	2.08356e-08	RZG
ENSG00000196668	LINC00173	processed_transcript	other_ncRNA	long intergenic non-protein coding RNA 173 [Source:HGNC Symbol;Acc:HGNC:33791]	3.09142	2.16908	0.921006	2.13853e-09	2.16997e-08	RZG
ENSG00000267174	AC011472.2	3prime_overlapping_ncRNA	long_ncRNA		3.67136	2.98466	0.689105	2.22392e-09	2.25155e-08	RZG
ENSG00000157017	GHRL	protein_coding	other_protein_coding	ghrelin and obestatin prepropeptide [Source:HGNC Symbol;Acc:HGNC:18129]	3.57771	2.87018	0.757069	2.26322e-09	2.28747e-08	RZG
ENSG00000184271	POU6F1	protein_coding	other_protein_coding	POU class 6 homeobox 1 [Source:HGNC Symbol;Acc:HGNC:9224]	3.20033	2.40547	0.831161	2.35878e-09	2.37341e-08	RZG
ENSG00000116396	KCNC4	protein_coding	other_protein_coding	potassium voltage-gated channel subfamily C member 4 [Source:HGNC Symbol;Acc:HGNC:6236]	3.49259	2.82034	0.709284	2.41057e-09	2.41876e-08	RZG
ENSG00000256448	AP000763.3	antisense_RNA	other_ncRNA		3.81342	3.16665	0.650117	2.58792e-09	2.57947e-08	RZG
ENSG00000177732	SOX12	protein_coding	other_protein_coding	SRY-box 12 [Source:HGNC Symbol;Acc:HGNC:11198]	1.71105	0.150379	1.62581	2.59528e-09	2.58537e-08	RZG
ENSG00000137337	MDC1	protein_coding	other_protein_coding	mediator of DNA damage checkpoint 1 [Source:HGNC Symbol;Acc:HGNC:21163]	4.18723	3.47706	0.682745	2.60862e-09	2.59723e-08	RZG
ENSG00000149600	COMMD7	protein_coding	other_protein_coding	COMM domain containing 7 [Source:HGNC Symbol;Acc:HGNC:16223]	4.39469	3.75952	0.6444	2.63967e-09	2.62669e-08	RZG
ENSG00000280035	AC011676.5	TEC	pseudogene		3.99573	3.41385	0.587301	2.70156e-09	2.68087e-08	RZG
ENSG00000196814	MVB12B	protein_coding	other_protein_coding	multivesicular body subunit 12B [Source:HGNC Symbol;Acc:HGNC:23368]	3.55089	2.89876	0.657318	2.82469e-09	2.7877e-08	RZG
ENSG00000250959	GLUD1P3	transcribed_unprocessed_pseudogene	pseudogene	glutamate dehydrogenase 1 pseudogene 3 [Source:HGNC Symbol;Acc:HGNC:4338]	2.12702	0.875974	1.32429	3.1054e-09	3.0381e-08	RZG
ENSG00000161944	ASGR2	protein_coding	other_protein_coding	asialoglycoprotein receptor 2 [Source:HGNC Symbol;Acc:HGNC:743]	2.99867	2.18138	0.842776	3.13128e-09	3.06009e-08	RZG
ENSG00000201512	SNORA71C	snoRNA	short_ncRNA	small nucleolar RNA, H/ACA box 71C [Source:HGNC Symbol;Acc:HGNC:32656]	0.792439	-1.26758	2.46269	3.24672e-09	3.15068e-08	RZG
ENSG00000132357	CARD6	protein_coding	other_protein_coding	caspase recruitment domain family member 6 [Source:HGNC Symbol;Acc:HGNC:16394]	4.91749	4.18784	0.704363	3.24541e-09	3.15068e-08	RZG
ENSG00000243927	MRPS6	protein_coding	other_protein_coding	mitochondrial ribosomal protein S6 [Source:HGNC Symbol;Acc:HGNC:14051]	4.43161	3.84024	0.605254	3.3703e-09	3.26182e-08	RZG
ENSG00000089012	SIRPG	protein_coding	other_protein_coding	signal regulatory protein gamma [Source:HGNC Symbol;Acc:HGNC:15757]	3.83976	3.07049	0.7271	3.41126e-09	3.29262e-08	RZG
ENSG00000259436	AC010247.2	antisense_RNA	other_ncRNA		1.30659	-0.479786	1.9322	3.47916e-09	3.34739e-08	RZG
ENSG00000105341	DMAC2	protein_coding	other_protein_coding	distal membrane arm assembly complex 2 [Source:HGNC Symbol;Acc:HGNC:25496]	3.74755	3.12332	0.617175	3.48132e-09	3.34768e-08	RZG
ENSG00000225614	ZNF469	protein_coding	other_protein_coding	zinc finger protein 469 [Source:HGNC Symbol;Acc:HGNC:23216]	2.18849	0.948549	1.30916	3.48703e-09	3.35139e-08	RZG
ENSG00000280248	AC124319.4	TEC	pseudogene		3.07461	2.10026	0.956127	3.56677e-09	3.41345e-08	RZG
ENSG00000279841	AC092135.3	TEC	pseudogene		3.2703	2.45404	0.825127	3.65505e-09	3.49052e-08	RZG
ENSG00000173801	JUP	protein_coding	other_protein_coding	junction plakoglobin [Source:HGNC Symbol;Acc:HGNC:6207]	3.66973	2.79178	0.854572	3.9771e-09	3.77008e-08	RZG
ENSG00000134285	FKBP11	protein_coding	other_protein_coding	FK506 binding protein 11 [Source:HGNC Symbol;Acc:HGNC:18624]	3.92804	3.20379	0.720076	3.99969e-09	3.7895e-08	RZG
ENSG00000181754	AMIGO1	protein_coding	other_protein_coding	adhesion molecule with Ig like domain 1 [Source:HGNC Symbol;Acc:HGNC:20824]	4.11521	3.49723	0.65108	4.16561e-09	3.93016e-08	RZG
ENSG00000197256	KANK2	protein_coding	other_protein_coding	KN motif and ankyrin repeat domains 2 [Source:HGNC Symbol;Acc:HGNC:29300]	3.46806	2.849	0.670709	4.25922e-09	4.01008e-08	RZG
ENSG00000204316	MRPL38	protein_coding	other_protein_coding	mitochondrial ribosomal protein L38 [Source:HGNC Symbol;Acc:HGNC:14033]	1.61998	0.150897	1.52043	4.40186e-09	4.13788e-08	RZG
ENSG00000263740	RN7SL4P	misc_RNA	other_ncRNA	RNA, 7SL, cytoplasmic 4, pseudogene [Source:HGNC Symbol;Acc:HGNC:10039]	7.90415	4.53944	2.95425	4.42968e-09	4.15969e-08	RZG
ENSG00000198824	CHAMP1	protein_coding	other_protein_coding	chromosome alignment maintaining phosphoprotein 1 [Source:HGNC Symbol;Acc:HGNC:20311]	3.75269	3.04813	0.683535	4.62786e-09	4.32102e-08	RZG
ENSG00000073050	XRCC1	protein_coding	other_protein_coding	X-ray repair cross complementing 1 [Source:HGNC Symbol;Acc:HGNC:12828]	4.05701	3.46739	0.615873	4.88976e-09	4.53265e-08	RZG
ENSG00000105556	MIER2	protein_coding	other_protein_coding	MIER family member 2 [Source:HGNC Symbol;Acc:HGNC:29210]	3.21666	2.41119	0.821429	5.15934e-09	4.75319e-08	RZG
ENSG00000079974	RABL2B	protein_coding	other_protein_coding	RAB, member of RAS oncogene family like 2B [Source:HGNC Symbol;Acc:HGNC:9800]	2.90111	1.99254	0.910075	5.42092e-09	4.9789e-08	RZG
ENSG00000088808	PPP1R13B	protein_coding	other_protein_coding	protein phosphatase 1 regulatory subunit 13B [Source:HGNC Symbol;Acc:HGNC:14950]	3.25122	2.46309	0.814704	5.80697e-09	5.29566e-08	RZG
ENSG00000186111	PIP5K1C	protein_coding	other_protein_coding	phosphatidylinositol-4-phosphate 5-kinase type 1 gamma [Source:HGNC Symbol;Acc:HGNC:8996]	4.6754	4.05704	0.607529	6.01413e-09	5.47073e-08	RZG
ENSG00000213600	U73169.1	sense_intronic	long_ncRNA		3.25151	2.49426	0.761406	6.6238e-09	5.98001e-08	RZG
ENSG00000101665	SMAD7	protein_coding	other_protein_coding	SMAD family member 7 [Source:HGNC Symbol;Acc:HGNC:6773]	3.71065	3.06701	0.646417	6.63288e-09	5.98521e-08	RZG
ENSG00000263335	AF001548.2	antisense_RNA	other_ncRNA		3.25049	2.38812	0.879805	6.96654e-09	6.25495e-08	RZG
ENSG00000123358	NR4A1	protein_coding	other_protein_coding	nuclear receptor subfamily 4 group A member 1 [Source:HGNC Symbol;Acc:HGNC:7980]	2.19722	0.848927	1.39373	7.09301e-09	6.34951e-08	RZG
ENSG00000110435	PDHX	protein_coding	other_protein_coding	pyruvate dehydrogenase complex component X [Source:HGNC Symbol;Acc:HGNC:21350]	4.63592	4.03161	0.588177	7.11697e-09	6.36779e-08	RZG
ENSG00000132326	PER2	protein_coding	other_protein_coding	period circadian regulator 2 [Source:HGNC Symbol;Acc:HGNC:8846]	3.72483	3.0014	0.745119	7.59293e-09	6.75339e-08	RZG
ENSG00000175866	BAIAP2	protein_coding	other_protein_coding	BAI1 associated protein 2 [Source:HGNC Symbol;Acc:HGNC:947]	2.88235	1.88718	1.09615	7.66648e-09	6.80537e-08	RZG
ENSG00000200156	RNU5B-1	snRNA	short_ncRNA	RNA, U5B small nuclear 1 [Source:HGNC Symbol;Acc:HGNC:10212]	0.311221	-2.61572	4.5284	7.73439e-09	6.85889e-08	RZG
ENSG00000100889	PCK2	protein_coding	other_protein_coding	phosphoenolpyruvate carboxykinase 2, mitochondrial [Source:HGNC Symbol;Acc:HGNC:8725]	4.01733	3.40472	0.598719	8.025e-09	7.07134e-08	RZG
ENSG00000270195	AC016773.1	lincRNA	long_ncRNA		2.07319	0.800255	1.33628	8.04091e-09	7.07843e-08	RZG
ENSG00000198934	MAGEE1	protein_coding	other_protein_coding	MAGE family member E1 [Source:HGNC Symbol;Acc:HGNC:24934]	2.21382	1.21522	1.09497	8.77626e-09	7.65469e-08	RZG
ENSG00000105662	CRTC1	protein_coding	other_protein_coding	CREB regulated transcription coactivator 1 [Source:HGNC Symbol;Acc:HGNC:16062]	4.19546	3.58192	0.627076	8.87993e-09	7.73013e-08	RZG
ENSG00000188997	KCTD21	protein_coding	other_protein_coding	potassium channel tetramerization domain containing 21 [Source:HGNC Symbol;Acc:HGNC:27452]	4.30598	3.7149	0.58867	9.04955e-09	7.86258e-08	RZG
ENSG00000237248	LINC00987	lincRNA	long_ncRNA	long intergenic non-protein coding RNA 987 [Source:HGNC Symbol;Acc:HGNC:48911]	3.18969	2.56826	0.641865	9.09432e-09	7.893e-08	RZG
ENSG00000007047	MARK4	protein_coding	other_protein_coding	microtubule affinity regulating kinase 4 [Source:HGNC Symbol;Acc:HGNC:13538]	4.02439	3.41418	0.634803	9.4959e-09	8.19504e-08	RZG
ENSG00000185163	DDX51	protein_coding	other_protein_coding	DEAD-box helicase 51 [Source:HGNC Symbol;Acc:HGNC:20082]	3.60521	3.02853	0.602199	9.61063e-09	8.28612e-08	RZG
ENSG00000249992	TMEM158	protein_coding	other_protein_coding	transmembrane protein 158 (gene/pseudogene) [Source:HGNC Symbol;Acc:HGNC:30293]	2.10637	0.95542	1.13364	9.62735e-09	8.29619e-08	RZG
ENSG00000108828	VAT1	protein_coding	other_protein_coding	vesicle amine transport 1 [Source:HGNC Symbol;Acc:HGNC:16919]	3.86926	3.27064	0.626446	9.75337e-09	8.38911e-08	RZG
ENSG00000110200	ANAPC15	protein_coding	other_protein_coding	anaphase promoting complex subunit 15 [Source:HGNC Symbol;Acc:HGNC:24531]	3.23053	2.45365	0.779509	1.04937e-08	8.95318e-08	RZG
ENSG00000106991	ENG	protein_coding	other_protein_coding	endoglin [Source:HGNC Symbol;Acc:HGNC:3349]	2.33336	1.24311	1.10925	1.07523e-08	9.14355e-08	RZG
ENSG00000215630	GUSBP9	unprocessed_pseudogene	pseudogene	glucuronidase, beta pseudogene 9 [Source:HGNC Symbol;Acc:HGNC:42323]	2.17842	1.10189	1.03977	1.09887e-08	9.32694e-08	RZG
ENSG00000264204	AGAP7P	unprocessed_pseudogene	pseudogene	ArfGAP with GTPase domain, ankyrin repeat and PH domain 7, pseudogene [Source:HGNC Symbol;Acc:HGNC:23465]	2.04759	0.974746	1.10725	1.11663e-08	9.46432e-08	RZG
ENSG00000272812	AC004908.2	sense_intronic	long_ncRNA		1.35149	-0.366538	1.92427	1.15797e-08	9.7779e-08	RZG
ENSG00000049089	COL9A2	protein_coding	other_protein_coding	collagen type IX alpha 2 chain [Source:HGNC Symbol;Acc:HGNC:2218]	3.67336	3.07809	0.603927	1.19408e-08	1.00575e-07	RZG
ENSG00000172508	CARNS1	protein_coding	other_protein_coding	carnosine synthase 1 [Source:HGNC Symbol;Acc:HGNC:29268]	2.51675	1.66183	0.92829	1.28931e-08	1.07958e-07	RZG
ENSG00000196453	ZNF777	protein_coding	other_protein_coding	zinc finger protein 777 [Source:HGNC Symbol;Acc:HGNC:22213]	2.95324	1.93583	1.06283	1.33186e-08	1.11365e-07	RZG
ENSG00000235316	DUSP8P5	processed_pseudogene	pseudogene	dual specificity phosphatase 8 pseudogene 5 [Source:HGNC Symbol;Acc:HGNC:45003]	2.39222	1.36856	1.07822	1.35723e-08	1.13381e-07	RZG
ENSG00000167930	FAM234A	protein_coding	other_protein_coding	family with sequence similarity 234 member A [Source:HGNC Symbol;Acc:HGNC:14163]	2.74716	1.88968	0.897661	1.36946e-08	1.14297e-07	RZG
ENSG00000280332	AC020917.4	TEC	pseudogene		2.82471	1.91561	0.93812	1.387e-08	1.15707e-07	RZG
ENSG00000160284	SPATC1L	protein_coding	other_protein_coding	spermatogenesis and centriole associated 1 like [Source:HGNC Symbol;Acc:HGNC:1298]	1.18584	-0.107669	1.53863	1.38872e-08	1.15798e-07	RZG
ENSG00000143365	RORC	protein_coding	other_protein_coding	RAR related orphan receptor C [Source:HGNC Symbol;Acc:HGNC:10260]	3.23526	2.50985	0.722631	1.39313e-08	1.16111e-07	RZG
ENSG00000153443	UBALD1	protein_coding	other_protein_coding	UBA like domain containing 1 [Source:HGNC Symbol;Acc:HGNC:29576]	3.95187	3.30521	0.663443	1.45579e-08	1.2072e-07	RZG
ENSG00000202354	RNY3	misc_RNA	other_ncRNA	RNA, Ro-associated Y3 [Source:HGNC Symbol;Acc:HGNC:10243]	-0.0635991	-2.50272	4.22514	1.49389e-08	1.23651e-07	RZG
ENSG00000266777	SH3GL1P1	transcribed_processed_pseudogene	pseudogene		2.85746	2.07584	0.820076	1.60473e-08	1.31676e-07	RZG
ENSG00000178921	PFAS	protein_coding	other_protein_coding	phosphoribosylformylglycinamidine synthase [Source:HGNC Symbol;Acc:HGNC:8863]	3.65389	3.06088	0.624069	1.65542e-08	1.35434e-07	RZG
ENSG00000138617	PARP16	protein_coding	other_protein_coding	poly(ADP-ribose) polymerase family member 16 [Source:HGNC Symbol;Acc:HGNC:26040]	3.67644	3.04366	0.659617	1.67546e-08	1.36856e-07	RZG
ENSG00000197238	HIST1H4J	protein_coding	other_protein_coding	histone cluster 1 H4 family member j [Source:HGNC Symbol;Acc:HGNC:4785]	1.21824	-0.744197	2.09601	1.72575e-08	1.40454e-07	RZG
ENSG00000099330	OCEL1	protein_coding	other_protein_coding	occludin/ELL domain containing 1 [Source:HGNC Symbol;Acc:HGNC:26221]	2.72886	1.72104	0.976116	1.82274e-08	1.47415e-07	RZG
ENSG00000105245	NUMBL	protein_coding	other_protein_coding	NUMB like, endocytic adaptor protein [Source:HGNC Symbol;Acc:HGNC:8061]	2.13871	1.05803	1.09798	1.92519e-08	1.54729e-07	RZG
ENSG00000133895	MEN1	protein_coding	other_protein_coding	menin 1 [Source:HGNC Symbol;Acc:HGNC:7010]	3.79701	3.17787	0.626862	2.06901e-08	1.65328e-07	RZG
ENSG00000197283	SYNGAP1	protein_coding	other_protein_coding	synaptic Ras GTPase activating protein 1 [Source:HGNC Symbol;Acc:HGNC:11497]	3.30522	2.54445	0.715634	2.1495e-08	1.7138e-07	RZG
ENSG00000103512	NOMO1	protein_coding	other_protein_coding	NODAL modulator 1 [Source:HGNC Symbol;Acc:HGNC:30060]	3.51847	2.86469	0.706534	2.24033e-08	1.78306e-07	RZG
ENSG00000078804	TP53INP2	protein_coding	other_protein_coding	tumor protein p53 inducible nuclear protein 2 [Source:HGNC Symbol;Acc:HGNC:16104]	2.9477	2.19043	0.776376	2.24988e-08	1.78987e-07	RZG
ENSG00000278917	AC006213.6	TEC	pseudogene		1.01486	-1.08748	2.27673	2.3401e-08	1.85264e-07	RZG
ENSG00000090554	FLT3LG	protein_coding	other_protein_coding	fms related tyrosine kinase 3 ligand [Source:HGNC Symbol;Acc:HGNC:3766]	1.76457	0.456838	1.29758	2.36937e-08	1.87334e-07	RZG
ENSG00000106992	AK1	protein_coding	other_protein_coding	adenylate kinase 1 [Source:HGNC Symbol;Acc:HGNC:361]	1.79798	0.681346	1.19756	2.46819e-08	1.94333e-07	RZG
ENSG00000141971	MVB12A	protein_coding	other_protein_coding	multivesicular body subunit 12A [Source:HGNC Symbol;Acc:HGNC:25153]	3.45343	2.81671	0.654324	2.53517e-08	1.99219e-07	RZG
ENSG00000063180	CA11	protein_coding	other_protein_coding	carbonic anhydrase 11 [Source:HGNC Symbol;Acc:HGNC:1370]	1.24422	-0.102943	1.458	2.7819e-08	2.16249e-07	RZG
ENSG00000176410	DNAJC30	protein_coding	other_protein_coding	DnaJ heat shock protein family (Hsp40) member C30 [Source:HGNC Symbol;Acc:HGNC:16410]	2.93172	2.12071	0.801258	2.88956e-08	2.23941e-07	RZG
ENSG00000207233	SNORA37	snoRNA	short_ncRNA	small nucleolar RNA, H/ACA box 37 [Source:HGNC Symbol;Acc:HGNC:32630]	1.34422	-0.111838	1.68696	2.91141e-08	2.25155e-07	RZG
ENSG00000275056	AC020663.3	sense_intronic	long_ncRNA		1.78334	0.631329	1.21978	2.93385e-08	2.26788e-07	RZG
ENSG00000142655	PEX14	protein_coding	other_protein_coding	peroxisomal biogenesis factor 14 [Source:HGNC Symbol;Acc:HGNC:8856]	3.0172	2.21607	0.812676	2.94262e-08	2.27369e-07	RZG
ENSG00000280163	AC040160.2	TEC	pseudogene		1.55447	0.359443	1.31553	3.10089e-08	2.3774e-07	RZG
ENSG00000171101	SIGLEC17P	transcribed_unprocessed_pseudogene	pseudogene	sialic acid binding Ig like lectin 17, pseudogene [Source:HGNC Symbol;Acc:HGNC:15604]	2.0327	0.991044	1.12017	3.1175e-08	2.38832e-07	RZG
ENSG00000102109	PCSK1N	protein_coding	other_protein_coding	proprotein convertase subtilisin/kexin type 1 inhibitor [Source:HGNC Symbol;Acc:HGNC:17301]	1.06008	-0.331304	1.63883	3.36972e-08	2.56192e-07	RZG
ENSG00000187624	C17orf97	protein_coding	other_protein_coding	chromosome 17 open reading frame 97 [Source:HGNC Symbol;Acc:HGNC:33800]	1.06641	-0.64987	2.05998	3.38989e-08	2.57617e-07	RZG
ENSG00000259366	AC108449.2	sense_intronic	long_ncRNA		2.13606	1.00916	1.21358	3.41773e-08	2.59405e-07	RZG
ENSG00000279861	AC073548.1	TEC	pseudogene		1.77111	0.648896	1.23929	3.53378e-08	2.67987e-07	RZG
ENSG00000166793	YPEL4	protein_coding	other_protein_coding	yippee like 4 [Source:HGNC Symbol;Acc:HGNC:18328]	1.7486	0.231308	1.53115	3.70149e-08	2.78944e-07	RZG
ENSG00000275437	AL121832.3	sense_intronic	long_ncRNA		1.35507	-0.184057	1.659	4.115e-08	3.07916e-07	RZG
ENSG00000279789	AC120114.4	TEC	pseudogene		3.21275	2.51655	0.72302	4.15853e-08	3.10915e-07	RZG
ENSG00000170296	GABARAP	protein_coding	other_protein_coding	GABA type A receptor-associated protein [Source:HGNC Symbol;Acc:HGNC:4067]	3.78136	3.18014	0.617963	4.19769e-08	3.13569e-07	RZG
ENSG00000185864	NPIPB4	protein_coding	other_protein_coding	nuclear pore complex interacting protein family member B4 [Source:HGNC Symbol;Acc:HGNC:41985]	2.94	1.95451	1.01388	4.44509e-08	3.29739e-07	RZG
ENSG00000198846	TOX	protein_coding	other_protein_coding	thymocyte selection associated high mobility group box [Source:HGNC Symbol;Acc:HGNC:18988]	3.20162	2.39615	0.897842	4.53104e-08	3.35286e-07	RZG
ENSG00000185800	DMWD	protein_coding	other_protein_coding	DM1 locus, WD repeat containing [Source:HGNC Symbol;Acc:HGNC:2936]	3.42779	2.85923	0.596859	4.66899e-08	3.44221e-07	RZG
ENSG00000137496	IL18BP	protein_coding	other_protein_coding	interleukin 18 binding protein [Source:HGNC Symbol;Acc:HGNC:5987]	3.85775	3.24455	0.630919	4.72493e-08	3.47918e-07	RZG
ENSG00000232346	Z74021.1	processed_pseudogene	pseudogene		-0.874645	-1.44774	1.78599	4.7727e-08	3.50747e-07	RZG
ENSG00000235106	BRD3OS	protein_coding	other_protein_coding	BRD3 opposite strand [Source:HGNC Symbol;Acc:HGNC:24742]	3.20688	2.48613	0.733489	4.81086e-08	3.52849e-07	RZG
ENSG00000231113	AL035587.1	antisense_RNA	other_ncRNA		3.67344	3.06751	0.613235	5.16628e-08	3.76416e-07	RZG
ENSG00000112651	MRPL2	protein_coding	other_protein_coding	mitochondrial ribosomal protein L2 [Source:HGNC Symbol;Acc:HGNC:14056]	3.06852	2.40253	0.692873	5.61918e-08	4.06617e-07	RZG
ENSG00000199121	MIR26B	miRNA	short_ncRNA	microRNA 26b [Source:HGNC Symbol;Acc:HGNC:31612]	0.912745	-0.812616	1.9691	5.73335e-08	4.13715e-07	RZG
ENSG00000110400	NECTIN1	protein_coding	other_protein_coding	nectin cell adhesion molecule 1 [Source:HGNC Symbol;Acc:HGNC:9706]	2.70573	1.85419	0.896492	6.14066e-08	4.40987e-07	RZG
ENSG00000141858	SAMD1	protein_coding	other_protein_coding	sterile alpha motif domain containing 1 [Source:HGNC Symbol;Acc:HGNC:17958]	2.74295	1.99452	0.751659	6.20681e-08	4.45382e-07	RZG
ENSG00000257315	ZBED6	protein_coding	other_protein_coding	zinc finger BED-type containing 6 [Source:HGNC Symbol;Acc:HGNC:33273]	2.14365	1.12874	1.05282	6.23566e-08	4.47096e-07	RZG
ENSG00000110799	VWF	protein_coding	other_protein_coding	von Willebrand factor [Source:HGNC Symbol;Acc:HGNC:12726]	2.94141	2.02983	0.902226	6.26707e-08	4.49169e-07	RZG
ENSG00000254911	SCARNA9	antisense_RNA	other_ncRNA	small Cajal body-specific RNA 9 [Source:HGNC Symbol;Acc:HGNC:32566]	2.99542	2.31314	0.752609	6.35457e-08	4.54897e-07	RZG
ENSG00000181513	ACBD4	protein_coding	other_protein_coding	acyl-CoA binding domain containing 4 [Source:HGNC Symbol;Acc:HGNC:23337]	3.31223	2.70859	0.629022	6.73972e-08	4.80179e-07	RZG
ENSG00000132763	MMACHC	protein_coding	other_protein_coding	methylmalonic aciduria (cobalamin deficiency) cblC type, with homocystinuria [Source:HGNC Symbol;Acc:HGNC:24525]	2.16315	1.17853	1.05006	6.80646e-08	4.83785e-07	RZG
ENSG00000105699	LSR	protein_coding	other_protein_coding	lipolysis stimulated lipoprotein receptor [Source:HGNC Symbol;Acc:HGNC:29572]	2.98778	2.31956	0.705822	6.90247e-08	4.90029e-07	RZG
ENSG00000213816	CNN2P4	processed_pseudogene	pseudogene	calponin 2 pseudogene 4 [Source:HGNC Symbol;Acc:HGNC:39529]	0.955717	-0.683871	1.88698	7.71984e-08	5.40389e-07	RZG
ENSG00000161265	U2AF1L4	protein_coding	other_protein_coding	U2 small nuclear RNA auxiliary factor 1 like 4 [Source:HGNC Symbol;Acc:HGNC:23020]	1.94585	0.836858	1.18587	7.71183e-08	5.40389e-07	RZG
ENSG00000229473	RGS17P1	processed_pseudogene	pseudogene	regulator of G protein signaling 17 pseudogene 1 [Source:HGNC Symbol;Acc:HGNC:39729]	2.56291	1.70959	0.858924	7.7156e-08	5.40389e-07	RZG
ENSG00000134030	CTIF	protein_coding	other_protein_coding	cap binding complex dependent translation initiation factor [Source:HGNC Symbol;Acc:HGNC:23925]	3.23625	2.56055	0.692617	7.87608e-08	5.50043e-07	RZG
ENSG00000204580	DDR1	protein_coding	other_protein_coding	discoidin domain receptor tyrosine kinase 1 [Source:HGNC Symbol;Acc:HGNC:2730]	2.22536	1.3468	0.894656	8.42575e-08	5.84127e-07	RZG
ENSG00000141349	G6PC3	protein_coding	other_protein_coding	glucose-6-phosphatase catalytic subunit 3 [Source:HGNC Symbol;Acc:HGNC:24861]	3.13661	2.47193	0.64633	8.50277e-08	5.88787e-07	RZG
ENSG00000124507	PACSIN1	protein_coding	other_protein_coding	protein kinase C and casein kinase substrate in neurons 1 [Source:HGNC Symbol;Acc:HGNC:8570]	0.814716	-0.727268	1.83563	9.21776e-08	6.3391e-07	RZG
ENSG00000100321	SYNGR1	protein_coding	other_protein_coding	synaptogyrin 1 [Source:HGNC Symbol;Acc:HGNC:11498]	2.39658	1.48829	0.938874	9.55055e-08	6.54298e-07	RZG
ENSG00000254788	CKLF-CMTM1	protein_coding	other_protein_coding	CKLF-CMTM1 readthrough [Source:HGNC Symbol;Acc:HGNC:39977]	0.798725	-0.996605	2.07638	1.02635e-07	6.98622e-07	RZG
ENSG00000280129	AL132780.5	TEC	pseudogene		1.54074	0.238474	1.3417	1.04225e-07	7.08608e-07	RZG
ENSG00000100575	TIMM9	protein_coding	other_protein_coding	translocase of inner mitochondrial membrane 9 [Source:HGNC Symbol;Acc:HGNC:11819]	2.36848	1.22734	1.10609	1.07239e-07	7.26943e-07	RZG
ENSG00000109956	B3GAT1	protein_coding	other_protein_coding	beta-1,3-glucuronyltransferase 1 [Source:HGNC Symbol;Acc:HGNC:921]	2.91543	2.1781	0.759648	1.13538e-07	7.6503e-07	RZG
ENSG00000241489	AC244197.3	protein_coding	other_protein_coding		2.2035	1.30212	0.932668	1.14062e-07	7.67992e-07	RZG
ENSG00000197816	CCDC180	protein_coding	other_protein_coding	coiled-coil domain containing 180 [Source:HGNC Symbol;Acc:HGNC:29303]	1.85066	0.876481	1.00172	1.15743e-07	7.77694e-07	RZG
ENSG00000183397	C19orf71	protein_coding	other_protein_coding	chromosome 19 open reading frame 71 [Source:HGNC Symbol;Acc:HGNC:34496]	1.69926	0.458045	1.27991	1.1747e-07	7.87987e-07	RZG
ENSG00000279549	AP000437.1	TEC	pseudogene		1.62312	0.470516	1.27108	1.18163e-07	7.92346e-07	RZG
ENSG00000170049	KCNAB3	protein_coding	other_protein_coding	potassium voltage-gated channel subfamily A regulatory beta subunit 3 [Source:HGNC Symbol;Acc:HGNC:6230]	1.6808	0.576746	1.19085	1.19124e-07	7.97895e-07	RZG
ENSG00000168890	TMEM150A	protein_coding	other_protein_coding	transmembrane protein 150A [Source:HGNC Symbol;Acc:HGNC:24677]	2.6271	1.76505	0.854097	1.30564e-07	8.66147e-07	RZG
ENSG00000179082	C9orf106	lincRNA	long_ncRNA	chromosome 9 open reading frame 106 (putative) [Source:HGNC Symbol;Acc:HGNC:31370]	2.99535	2.27387	0.721539	1.32706e-07	8.77446e-07	RZG
ENSG00000199568	RNU5A-1	snRNA	short_ncRNA	RNA, U5A small nuclear 1 [Source:HGNC Symbol;Acc:HGNC:10211]	0.690672	-1.4938	2.75505	1.32889e-07	8.78013e-07	RZG
ENSG00000133874	RNF122	protein_coding	other_protein_coding	ring finger protein 122 [Source:HGNC Symbol;Acc:HGNC:21147]	3.86563	3.17801	0.677867	1.33495e-07	8.81368e-07	RZG
ENSG00000006432	MAP3K9	protein_coding	other_protein_coding	mitogen-activated protein kinase kinase kinase 9 [Source:HGNC Symbol;Acc:HGNC:6861]	2.77985	2.07943	0.703051	1.39691e-07	9.20257e-07	RZG
ENSG00000270108	AL049840.5	sense_intronic	long_ncRNA		2.93015	2.26517	0.688926	1.46465e-07	9.59612e-07	RZG
ENSG00000272037	AP002907.1	antisense_RNA	other_ncRNA		2.48314	1.63544	0.868001	1.46559e-07	9.59883e-07	RZG
ENSG00000196756	SNHG17	processed_transcript	other_ncRNA	small nucleolar RNA host gene 17 [Source:HGNC Symbol;Acc:HGNC:48600]	3.69452	3.02296	0.623575	1.53589e-07	1.00119e-06	RZG
ENSG00000133067	LGR6	protein_coding	other_protein_coding	leucine rich repeat containing G protein-coupled receptor 6 [Source:HGNC Symbol;Acc:HGNC:19719]	1.77851	0.948141	0.898945	1.56269e-07	1.01645e-06	RZG
ENSG00000137166	FOXP4	protein_coding	other_protein_coding	forkhead box P4 [Source:HGNC Symbol;Acc:HGNC:20842]	1.7654	0.710255	1.10559	1.59519e-07	1.0361e-06	RZG
ENSG00000260461	AL133355.1	sense_overlapping	long_ncRNA		3.17896	2.47386	0.701346	1.70568e-07	1.09953e-06	RZG
ENSG00000264456	AC138207.4	sense_intronic	long_ncRNA		2.89056	2.23241	0.671836	1.76073e-07	1.133e-06	RZG
ENSG00000228594	FNDC10	protein_coding	other_protein_coding	fibronectin type III domain containing 10 [Source:HGNC Symbol;Acc:HGNC:42951]	1.17422	-0.0622977	1.35163	1.8199e-07	1.16566e-06	RZG
ENSG00000213672	NCKIPSD	protein_coding	other_protein_coding	NCK interacting protein with SH3 domain [Source:HGNC Symbol;Acc:HGNC:15486]	3.32503	2.71902	0.58944	1.85908e-07	1.18779e-06	RZG
ENSG00000130699	TAF4	protein_coding	other_protein_coding	TATA-box binding protein associated factor 4 [Source:HGNC Symbol;Acc:HGNC:11537]	4.19242	3.59692	0.591823	1.90797e-07	1.21644e-06	RZG
ENSG00000149679	CABLES2	protein_coding	other_protein_coding	Cdk5 and Abl enzyme substrate 2 [Source:HGNC Symbol;Acc:HGNC:16143]	2.83554	2.07001	0.803384	1.91662e-07	1.22109e-06	RZG
ENSG00000126368	NR1D1	protein_coding	other_protein_coding	nuclear receptor subfamily 1 group D member 1 [Source:HGNC Symbol;Acc:HGNC:7962]	1.7093	0.7381	1.08634	2.0208e-07	1.28202e-06	RZG
ENSG00000211897	IGHG3	IG_C_gene	TCR/IG	immunoglobulin heavy constant gamma 3 (G3m marker) [Source:HGNC Symbol;Acc:HGNC:5527]	1.26729	-0.0616127	1.38199	2.0631e-07	1.3061e-06	RZG
ENSG00000139579	NABP2	protein_coding	other_protein_coding	nucleic acid binding protein 2 [Source:HGNC Symbol;Acc:HGNC:28412]	2.74311	2.03445	0.725731	2.06407e-07	1.30625e-06	RZG
ENSG00000261659	Z92544.2	processed_transcript	other_ncRNA		2.1669	0.870448	1.23495	2.08441e-07	1.3182e-06	RZG
ENSG00000228049	POLR2J2	protein_coding	other_protein_coding	RNA polymerase II subunit J2 [Source:HGNC Symbol;Acc:HGNC:23208]	0.74415	-1.35739	2.16749	2.17498e-07	1.36884e-06	RZG
ENSG00000228544	CCDC183-AS1	antisense_RNA	other_ncRNA	CCDC183 antisense RNA 1 [Source:HGNC Symbol;Acc:HGNC:44105]	2.04228	1.10846	0.940439	2.21903e-07	1.39312e-06	RZG
ENSG00000186056	MATN1-AS1	antisense_RNA	other_ncRNA	MATN1 antisense RNA 1 [Source:HGNC Symbol;Acc:HGNC:40364]	2.79232	2.09676	0.688592	2.25484e-07	1.41357e-06	RZG
ENSG00000230715	AC018638.2	processed_pseudogene	pseudogene		1.96404	0.511869	1.42309	2.34381e-07	1.46679e-06	RZG
ENSG00000241527	CA15P1	unitary_pseudogene	pseudogene	carbonic anhydrase 15 pseudogene 1 [Source:HGNC Symbol;Acc:HGNC:44364]	2.7449	1.82711	0.828502	2.44268e-07	1.52391e-06	RZG
ENSG00000100362	PVALB	protein_coding	other_protein_coding	parvalbumin [Source:HGNC Symbol;Acc:HGNC:9704]	-0.693826	-2.1935	2.9282	2.61703e-07	1.62464e-06	RZG
ENSG00000226979	LTA	protein_coding	other_protein_coding	lymphotoxin alpha [Source:HGNC Symbol;Acc:HGNC:6709]	1.67674	0.706557	1.12015	2.95875e-07	1.8194e-06	RZG
ENSG00000273542	HIST1H4K	protein_coding	other_protein_coding	histone cluster 1 H4 family member k [Source:HGNC Symbol;Acc:HGNC:4784]	1.29254	-0.468327	1.81328	2.97569e-07	1.82794e-06	RZG
ENSG00000257764	AC020656.1	antisense_RNA	other_ncRNA		-0.52091	-2.30982	3.95635	3.1262e-07	1.91228e-06	RZG
ENSG00000125611	CHCHD5	protein_coding	other_protein_coding	coiled-coil-helix-coiled-coil-helix domain containing 5 [Source:HGNC Symbol;Acc:HGNC:17840]	2.39946	1.46129	0.941333	3.12528e-07	1.91228e-06	RZG
ENSG00000139998	RAB15	protein_coding	other_protein_coding	RAB15, member RAS oncogene family [Source:HGNC Symbol;Acc:HGNC:20150]	1.57218	0.324731	1.35659	3.14634e-07	1.92227e-06	RZG
ENSG00000162065	TBC1D24	protein_coding	other_protein_coding	TBC1 domain family member 24 [Source:HGNC Symbol;Acc:HGNC:29203]	2.91858	2.28911	0.625743	3.20438e-07	1.95508e-06	RZG
ENSG00000232098	AC012313.1	lincRNA	long_ncRNA		2.39522	1.49263	0.931901	3.29383e-07	2.0049e-06	RZG
ENSG00000266946	MRPL37P1	processed_pseudogene	pseudogene	mitochondrial ribosomal protein L37 pseudogene 1 [Source:HGNC Symbol;Acc:HGNC:31003]	1.40213	0.268238	1.23883	3.80015e-07	2.27466e-06	RZG
ENSG00000279328	AC073439.1	TEC	pseudogene		1.60908	0.389339	1.23085	3.85e-07	2.30144e-06	RZG
ENSG00000137460	FHDC1	protein_coding	other_protein_coding	FH2 domain containing 1 [Source:HGNC Symbol;Acc:HGNC:29363]	2.42762	1.59761	0.830342	3.97726e-07	2.37043e-06	RZG
ENSG00000169136	ATF5	protein_coding	other_protein_coding	activating transcription factor 5 [Source:HGNC Symbol;Acc:HGNC:790]	2.48288	1.69971	0.799458	4.0515e-07	2.4083e-06	RZG
ENSG00000197093	GAL3ST4	protein_coding	other_protein_coding	galactose-3-O-sulfotransferase 4 [Source:HGNC Symbol;Acc:HGNC:24145]	1.62721	0.678914	0.991406	4.05728e-07	2.41094e-06	RZG
ENSG00000211637	IGLV4-69	IG_V_gene	TCR/IG	immunoglobulin lambda variable 4-69 [Source:HGNC Symbol;Acc:HGNC:5921]	0.0904	-1.52937	2.14098	4.19032e-07	2.481e-06	RZG
ENSG00000116128	BCL9	protein_coding	other_protein_coding	B-cell CLL/lymphoma 9 [Source:HGNC Symbol;Acc:HGNC:1008]	2.92999	2.17543	0.737279	4.27893e-07	2.52599e-06	RZG
ENSG00000251095	AC097478.1	antisense_RNA	other_ncRNA		-0.7096	-2.51987	3.71483	4.46908e-07	2.62533e-06	RZG
ENSG00000267385	AC011498.4	protein_coding	other_protein_coding		0.56756	-1.25818	1.93804	4.57258e-07	2.68001e-06	RZG
ENSG00000205593	DENND6B	protein_coding	other_protein_coding	DENN domain containing 6B [Source:HGNC Symbol;Acc:HGNC:32690]	2.17107	1.33347	0.938607	4.98249e-07	2.90044e-06	RZG
ENSG00000105501	SIGLEC5	protein_coding	other_protein_coding	sialic acid binding Ig like lectin 5 [Source:HGNC Symbol;Acc:HGNC:10874]	2.8189	2.06677	0.747784	5.03928e-07	2.93255e-06	RZG
ENSG00000253190	AC084082.1	lincRNA	long_ncRNA		0.274172	-1.69352	2.39543	5.05267e-07	2.9375e-06	RZG
ENSG00000280392	AC007496.3	TEC	pseudogene		2.98679	2.29856	0.74212	5.31145e-07	3.07603e-06	RZG
ENSG00000258539	AC068896.1	protein_coding	other_protein_coding		2.16008	1.34509	0.843223	5.32567e-07	3.08328e-06	RZG
ENSG00000149179	C11orf49	protein_coding	other_protein_coding	chromosome 11 open reading frame 49 [Source:HGNC Symbol;Acc:HGNC:28720]	2.7787	2.14469	0.662711	5.49464e-07	3.17396e-06	RZG
ENSG00000184106	TREML3P	transcribed_unprocessed_pseudogene	pseudogene	triggering receptor expressed on myeloid cells like 3, pseudogene [Source:HGNC Symbol;Acc:HGNC:30806]	1.95267	0.771371	1.15869	5.52223e-07	3.18785e-06	RZG
ENSG00000232442	MHENCR	antisense_RNA	other_ncRNA	melanoma highly expressed competing endogenous lncRNA for miR-425 and miR-489 [Source:HGNC Symbol;Acc:HGNC:53110]	2.83011	2.12808	0.695162	5.71332e-07	3.28657e-06	RZG
ENSG00000201998	SNORA23	snoRNA	short_ncRNA	small nucleolar RNA, H/ACA box 23 [Source:HGNC Symbol;Acc:HGNC:32613]	1.48515	0.184244	1.35931	5.73563e-07	3.29836e-06	RZG
ENSG00000144134	RABL2A	protein_coding	other_protein_coding	RAB, member of RAS oncogene family like 2A [Source:HGNC Symbol;Acc:HGNC:9799]	2.96488	2.31151	0.668782	5.83565e-07	3.35159e-06	RZG
ENSG00000200959	SNORA74A	snoRNA	short_ncRNA	small nucleolar RNA, H/ACA box 74A [Source:HGNC Symbol;Acc:HGNC:10119]	1.34841	-0.00697624	1.42961	5.94505e-07	3.40898e-06	RZG
ENSG00000188322	SBK1	protein_coding	other_protein_coding	SH3 domain binding kinase 1 [Source:HGNC Symbol;Acc:HGNC:17699]	2.93495	2.32985	0.639489	5.95274e-07	3.41123e-06	RZG
ENSG00000160803	UBQLN4	protein_coding	other_protein_coding	ubiquilin 4 [Source:HGNC Symbol;Acc:HGNC:1237]	3.2866	2.69627	0.639812	6.06779e-07	3.47273e-06	RZG
ENSG00000173456	RNF26	protein_coding	other_protein_coding	ring finger protein 26 [Source:HGNC Symbol;Acc:HGNC:14646]	2.87981	2.28105	0.628439	6.08202e-07	3.47977e-06	RZG
ENSG00000279407	AC007191.1	TEC	pseudogene		2.26095	1.42734	0.831815	6.27853e-07	3.58537e-06	RZG
ENSG00000131061	ZNF341	protein_coding	other_protein_coding	zinc finger protein 341 [Source:HGNC Symbol;Acc:HGNC:15992]	2.87173	2.274	0.60984	6.3056e-07	3.59969e-06	RZG
ENSG00000275092	AL031710.2	sense_intronic	long_ncRNA		0.806461	-0.802828	1.83296	6.38318e-07	3.63591e-06	RZG
ENSG00000143842	SOX13	protein_coding	other_protein_coding	SRY-box 13 [Source:HGNC Symbol;Acc:HGNC:11192]	2.1272	1.24223	0.968887	6.58922e-07	3.7438e-06	RZG
ENSG00000254703	SENCR	antisense_RNA	other_ncRNA	smooth muscle and endothelial cell enriched migration/differentiation-associated lncRNA [Source:HGNC Symbol;Acc:HGNC:44177]	1.1839	0.0900161	1.21413	6.65784e-07	3.77921e-06	RZG
ENSG00000281896	AC018638.8	transcribed_unprocessed_pseudogene	pseudogene		2.79478	2.10197	0.727611	6.68419e-07	3.79058e-06	RZG
ENSG00000129467	ADCY4	protein_coding	other_protein_coding	adenylate cyclase 4 [Source:HGNC Symbol;Acc:HGNC:235]	3.00559	2.31002	0.741846	6.84253e-07	3.86698e-06	RZG
ENSG00000206634	SNORA22	snoRNA	short_ncRNA	small nucleolar RNA, H/ACA box 22 [Source:HGNC Symbol;Acc:HGNC:32612]	0.98667	-1.08503	2.05936	7.74543e-07	4.3297e-06	RZG
ENSG00000149260	CAPN5	protein_coding	other_protein_coding	calpain 5 [Source:HGNC Symbol;Acc:HGNC:1482]	3.00145	2.37345	0.624122	8.92225e-07	4.92487e-06	RZG
ENSG00000231412	AC005392.2	lincRNA	long_ncRNA		-0.23482	-1.73293	2.28323	9.09676e-07	5.01505e-06	RZG
ENSG00000104976	SNAPC2	protein_coding	other_protein_coding	small nuclear RNA activating complex polypeptide 2 [Source:HGNC Symbol;Acc:HGNC:11135]	2.91918	2.28293	0.671645	9.35222e-07	5.1433e-06	RZG
ENSG00000254791	FAR1-IT1	sense_intronic	long_ncRNA	FAR1 intronic transcript 1 [Source:HGNC Symbol;Acc:HGNC:41485]	1.62943	0.676231	0.986217	1.08092e-06	5.87993e-06	RZG
ENSG00000198598	MMP17	protein_coding	other_protein_coding	matrix metallopeptidase 17 [Source:HGNC Symbol;Acc:HGNC:7163]	2.47026	1.82874	0.700577	1.10736e-06	6.01466e-06	RZG
ENSG00000160298	C21orf58	protein_coding	other_protein_coding	chromosome 21 open reading frame 58 [Source:HGNC Symbol;Acc:HGNC:1300]	2.551	1.90494	0.69777	1.10939e-06	6.02208e-06	RZG
ENSG00000166507	NDST2	protein_coding	other_protein_coding	N-deacetylase and N-sulfotransferase 2 [Source:HGNC Symbol;Acc:HGNC:7681]	1.41689	0.191346	1.28174	1.11746e-06	6.06224e-06	RZG
ENSG00000279693	AC099521.3	TEC	pseudogene		1.76768	0.682783	1.08285	1.1237e-06	6.09426e-06	RZG
ENSG00000176083	ZNF683	protein_coding	other_protein_coding	zinc finger protein 683 [Source:HGNC Symbol;Acc:HGNC:28495]	1.30181	0.456278	0.992659	1.16937e-06	6.31339e-06	RZG
ENSG00000140807	NKD1	protein_coding	other_protein_coding	naked cuticle homolog 1 [Source:HGNC Symbol;Acc:HGNC:17045]	2.4228	1.68148	0.833831	1.19107e-06	6.4171e-06	RZG
ENSG00000239763	AC009120.1	processed_pseudogene	pseudogene		1.78825	0.712839	1.03485	1.23196e-06	6.61367e-06	RZG
ENSG00000279792	AC015909.5	TEC	pseudogene		1.93706	1.12673	0.909785	1.23794e-06	6.63784e-06	RZG
ENSG00000207789	MIR26A2	miRNA	short_ncRNA	microRNA 26a-2 [Source:HGNC Symbol;Acc:HGNC:31611]	0.199086	-1.35312	1.92082	1.2892e-06	6.89463e-06	RZG
ENSG00000134668	SPOCD1	protein_coding	other_protein_coding	SPOC domain containing 1 [Source:HGNC Symbol;Acc:HGNC:26338]	1.60471	0.657269	0.926348	1.29568e-06	6.92275e-06	RZG
ENSG00000270137	AF230666.2	sense_intronic	long_ncRNA		1.81319	0.946806	0.908725	1.29768e-06	6.93137e-06	RZG
ENSG00000269374	AC011497.2	processed_pseudogene	pseudogene		0.92603	-0.373276	1.43353	1.31706e-06	7.02236e-06	RZG
ENSG00000131471	AOC3	protein_coding	other_protein_coding	amine oxidase, copper containing 3 [Source:HGNC Symbol;Acc:HGNC:550]	2.96988	2.23946	0.755433	1.32181e-06	7.04355e-06	RZG
ENSG00000261474	AC026471.4	lincRNA	long_ncRNA		0.603144	-0.879026	1.72049	1.36375e-06	7.23703e-06	RZG
ENSG00000196436	NPIPB15	protein_coding	other_protein_coding	nuclear pore complex interacting protein family member B15 [Source:HGNC Symbol;Acc:HGNC:34409]	0.106197	-1.18658	1.68691	1.42958e-06	7.54857e-06	RZG
ENSG00000145936	KCNMB1	protein_coding	other_protein_coding	potassium calcium-activated channel subfamily M regulatory beta subunit 1 [Source:HGNC Symbol;Acc:HGNC:6285]	2.5672	1.87795	0.676512	1.46634e-06	7.72002e-06	RZG
ENSG00000161692	DBF4B	protein_coding	other_protein_coding	DBF4 zinc finger B [Source:HGNC Symbol;Acc:HGNC:17883]	2.41512	1.76765	0.672083	1.542e-06	8.07589e-06	RZG
ENSG00000162882	HAAO	protein_coding	other_protein_coding	3-hydroxyanthranilate 3,4-dioxygenase [Source:HGNC Symbol;Acc:HGNC:4796]	1.56357	0.611727	0.991593	1.54753e-06	8.10013e-06	RZG
ENSG00000149531	FRG1BP	unprocessed_pseudogene	pseudogene	FSHD region gene 1 family member B, pseudogene [Source:HGNC Symbol;Acc:HGNC:15792]	2.71437	2.03223	0.667972	1.5489e-06	8.10497e-06	RZG
ENSG00000187244	BCAM	protein_coding	other_protein_coding	basal cell adhesion molecule (Lutheran blood group) [Source:HGNC Symbol;Acc:HGNC:6722]	1.13922	0.188014	0.999876	1.55327e-06	8.12545e-06	RZG
ENSG00000274272	AC069281.2	processed_transcript	other_ncRNA		2.2484	1.37519	0.92202	1.55544e-06	8.13445e-06	RZG
ENSG00000266074	BAHCC1	protein_coding	other_protein_coding	BAH domain and coiled-coil containing 1 [Source:HGNC Symbol;Acc:HGNC:29279]	1.8262	0.984122	0.870053	1.63782e-06	8.5454e-06	RZG
ENSG00000274322	AL136531.2	protein_coding	other_protein_coding		0.975624	-0.470852	1.54418	1.68136e-06	8.75322e-06	RZG
ENSG00000089169	RPH3A	protein_coding	other_protein_coding	rabphilin 3A [Source:HGNC Symbol;Acc:HGNC:17056]	0.635224	-0.770339	1.57929	1.69599e-06	8.82082e-06	RZG
ENSG00000272578	AP000347.1	transcribed_unprocessed_pseudogene	pseudogene		3.12168	2.45178	0.692167	1.79279e-06	9.3001e-06	RZG
ENSG00000003249	DBNDD1	protein_coding	other_protein_coding	dysbindin domain containing 1 [Source:HGNC Symbol;Acc:HGNC:28455]	0.962974	-0.196064	1.34984	1.80964e-06	9.37132e-06	RZG
ENSG00000260285	AL133367.1	antisense_RNA	other_ncRNA		2.46255	1.84258	0.637299	1.87243e-06	9.66589e-06	RZG
ENSG00000261221	ZNF865	protein_coding	other_protein_coding	zinc finger protein 865 [Source:HGNC Symbol;Acc:HGNC:38705]	2.62492	1.84813	0.760146	1.87397e-06	9.67109e-06	RZG
ENSG00000275527	AC100835.2	lincRNA	long_ncRNA		2.2972	1.4944	0.762795	1.90481e-06	9.81058e-06	RZG
ENSG00000069188	SDK2	protein_coding	other_protein_coding	sidekick cell adhesion molecule 2 [Source:HGNC Symbol;Acc:HGNC:19308]	1.73753	0.772152	0.898389	2.03918e-06	1.04162e-05	RZG
ENSG00000103042	SLC38A7	protein_coding	other_protein_coding	solute carrier family 38 member 7 [Source:HGNC Symbol;Acc:HGNC:25582]	3.00883	2.39353	0.600531	2.14763e-06	1.09392e-05	RZG
ENSG00000053501	USE1	protein_coding	other_protein_coding	unconventional SNARE in the ER 1 [Source:HGNC Symbol;Acc:HGNC:30882]	2.86396	2.14769	0.656454	2.16863e-06	1.10399e-05	RZG
ENSG00000100228	RAB36	protein_coding	other_protein_coding	RAB36, member RAS oncogene family [Source:HGNC Symbol;Acc:HGNC:9775]	1.7949	0.812554	0.961683	2.21301e-06	1.12563e-05	RZG
ENSG00000210100	MT-TI	Mt_tRNA	other_ncRNA	mitochondrially encoded tRNA isoleucine [Source:HGNC Symbol;Acc:HGNC:7488]	-0.244858	-1.9868	2.57091	2.21962e-06	1.12867e-05	RZG
ENSG00000204396	VWA7	protein_coding	other_protein_coding	von Willebrand factor A domain containing 7 [Source:HGNC Symbol;Acc:HGNC:13939]	0.446337	-0.956137	1.63312	2.25996e-06	1.14724e-05	RZG
ENSG00000279425	AC092279.2	TEC	pseudogene		2.79562	2.17427	0.63458	2.27614e-06	1.1536e-05	RZG
ENSG00000224114	AL591846.1	processed_pseudogene	pseudogene		0.567138	-0.0585252	1.0491	2.2836e-06	1.15696e-05	RZG
ENSG00000077782	FGFR1	protein_coding	other_protein_coding	fibroblast growth factor receptor 1 [Source:HGNC Symbol;Acc:HGNC:3688]	2.34031	1.68854	0.678346	2.34437e-06	1.18375e-05	RZG
ENSG00000264940	SNORD3C	snoRNA	short_ncRNA	small nucleolar RNA, C/D box 3C [Source:HGNC Symbol;Acc:HGNC:33191]	-0.738267	-2.40979	3.24022	2.47795e-06	1.24701e-05	RZG
ENSG00000127399	LRRC61	protein_coding	other_protein_coding	leucine rich repeat containing 61 [Source:HGNC Symbol;Acc:HGNC:21704]	2.62286	1.90071	0.728809	2.53856e-06	1.27537e-05	RZG
ENSG00000272914	AL359532.1	sense_intronic	long_ncRNA		1.93643	1.06877	0.875577	2.56701e-06	1.28607e-05	RZG
ENSG00000199135	MIR101-1	miRNA	short_ncRNA	microRNA 101-1 [Source:HGNC Symbol;Acc:HGNC:31488]	1.84558	0.998051	0.866441	2.56671e-06	1.28607e-05	RZG
ENSG00000280387	AL109806.1	TEC	pseudogene		1.3686	0.305934	1.09784	2.62864e-06	1.31403e-05	RZG
ENSG00000173210	ABLIM3	protein_coding	other_protein_coding	actin binding LIM protein family member 3 [Source:HGNC Symbol;Acc:HGNC:29132]	2.91457	2.24969	0.627139	2.7471e-06	1.36454e-05	RZG
ENSG00000230724	LINC01001	lincRNA	long_ncRNA	long intergenic non-protein coding RNA 1001 [Source:HGNC Symbol;Acc:HGNC:38540]	1.04465	-0.110315	1.22095	3.20666e-06	1.57072e-05	RZG
ENSG00000142235	LMTK3	protein_coding	other_protein_coding	lemur tyrosine kinase 3 [Source:HGNC Symbol;Acc:HGNC:19295]	1.91569	1.1317	0.816819	3.25391e-06	1.59213e-05	RZG
ENSG00000280401	AC022532.1	TEC	pseudogene		0.747706	-0.465145	1.32372	3.29201e-06	1.60902e-05	RZG
ENSG00000151929	BAG3	protein_coding	other_protein_coding	BCL2 associated athanogene 3 [Source:HGNC Symbol;Acc:HGNC:939]	2.46805	1.79529	0.74486	3.29975e-06	1.61236e-05	RZG
ENSG00000234771	SLC25A25-AS1	antisense_RNA	other_ncRNA	SLC25A25 antisense RNA 1 [Source:HGNC Symbol;Acc:HGNC:27844]	2.8741	2.29684	0.58778	3.6057e-06	1.74576e-05	RZG
ENSG00000199082	MIR342	miRNA	short_ncRNA	microRNA 342 [Source:HGNC Symbol;Acc:HGNC:31778]	0.334109	-1.46469	2.05964	3.78814e-06	1.82723e-05	RZG
ENSG00000227376	FTH1P16	processed_pseudogene	pseudogene	ferritin heavy chain 1 pseudogene 16 [Source:HGNC Symbol;Acc:HGNC:3986]	0.855136	-0.419601	1.42614	3.7893e-06	1.82729e-05	RZG
ENSG00000115107	STEAP3	protein_coding	other_protein_coding	STEAP3 metalloreductase [Source:HGNC Symbol;Acc:HGNC:24592]	1.96636	1.17696	0.819582	3.79793e-06	1.83047e-05	RZG
ENSG00000110844	PRPF40B	protein_coding	other_protein_coding	pre-mRNA processing factor 40 homolog B [Source:HGNC Symbol;Acc:HGNC:25031]	2.72394	2.17136	0.618736	3.83594e-06	1.84632e-05	RZG
ENSG00000148468	FAM171A1	protein_coding	other_protein_coding	family with sequence similarity 171 member A1 [Source:HGNC Symbol;Acc:HGNC:23522]	2.03901	1.39474	0.730206	3.85413e-06	1.85309e-05	RZG
ENSG00000211890	IGHA2	IG_C_gene	TCR/IG	immunoglobulin heavy constant alpha 2 (A2m marker) [Source:HGNC Symbol;Acc:HGNC:5479]	2.57633	2.01758	0.635055	4.0641e-06	1.94522e-05	RZG
ENSG00000172878	METAP1D	protein_coding	other_protein_coding	methionyl aminopeptidase type 1D, mitochondrial [Source:HGNC Symbol;Acc:HGNC:32583]	2.43643	1.83553	0.652515	4.067e-06	1.94609e-05	RZG
ENSG00000257511	AC084824.1	processed_pseudogene	pseudogene		1.30404	0.160866	1.07794	4.09016e-06	1.95561e-05	RZG
ENSG00000253180	AC104986.1	processed_pseudogene	pseudogene		1.09411	0.0561792	1.14575	4.26179e-06	2.03013e-05	RZG
ENSG00000147144	CCDC120	protein_coding	other_protein_coding	coiled-coil domain containing 120 [Source:HGNC Symbol;Acc:HGNC:28910]	0.993415	-0.0193355	1.17235	4.27974e-06	2.03814e-05	RZG
ENSG00000160602	NEK8	protein_coding	other_protein_coding	NIMA related kinase 8 [Source:HGNC Symbol;Acc:HGNC:13387]	2.64479	1.97564	0.679807	4.30079e-06	2.04762e-05	RZG
ENSG00000170486	KRT72	protein_coding	other_protein_coding	keratin 72 [Source:HGNC Symbol;Acc:HGNC:28932]	1.90634	1.22334	0.615682	4.85521e-06	2.29581e-05	RZG
ENSG00000274008	Metazoa_SRP	misc_RNA	other_ncRNA	Metazoan signal recognition particle RNA [Source:RFAM;Acc:RF00017]	1.78669	0.973337	0.834163	5.18241e-06	2.43264e-05	RZG
ENSG00000126705	AHDC1	protein_coding	other_protein_coding	AT-hook DNA binding motif containing 1 [Source:HGNC Symbol;Acc:HGNC:25230]	2.59308	1.95127	0.648933	5.26724e-06	2.46813e-05	RZG
ENSG00000157306	ZFHX2-AS1	processed_transcript	other_ncRNA	ZFHX2 antisense RNA 1 [Source:HGNC Symbol;Acc:HGNC:52658]	1.51945	0.633342	0.973925	5.3846e-06	2.51771e-05	RZG
ENSG00000143819	EPHX1	protein_coding	other_protein_coding	epoxide hydrolase 1 [Source:HGNC Symbol;Acc:HGNC:3401]	0.685336	-0.646996	1.42447	5.72278e-06	2.66201e-05	RZG
ENSG00000265401	AC093484.4	antisense_RNA	other_ncRNA		0.291844	-0.762809	2.8881	5.92122e-06	2.74935e-05	RZG
ENSG00000260300	AC009119.2	protein_coding	other_protein_coding		1.0242	-0.344373	1.35829	6.08188e-06	2.81741e-05	RZG
ENSG00000226696	LENG8-AS1	antisense_RNA	other_ncRNA	LENG8 antisense RNA 1 [Source:HGNC Symbol;Acc:HGNC:40705]	2.6686	2.06858	0.629467	6.47715e-06	2.98439e-05	RZG
ENSG00000264773	MIR4420	miRNA	short_ncRNA	microRNA 4420 [Source:HGNC Symbol;Acc:HGNC:41772]	0.608791	-0.553283	1.29877	7.17836e-06	3.28479e-05	RZG
ENSG00000183208	GDPGP1	protein_coding	other_protein_coding	GDP-D-glucose phosphorylase 1 [Source:HGNC Symbol;Acc:HGNC:34360]	2.14442	1.42748	0.787581	7.19361e-06	3.29093e-05	RZG
ENSG00000272669	AL021707.6	antisense_RNA	other_ncRNA		2.37992	1.6458	0.680852	7.59157e-06	3.45195e-05	RZG
ENSG00000280351	AC127496.7	TEC	pseudogene		1.33082	0.428412	0.971249	7.77042e-06	3.52526e-05	RZG
ENSG00000205476	CCDC85C	protein_coding	other_protein_coding	coiled-coil domain containing 85C [Source:HGNC Symbol;Acc:HGNC:35459]	2.02465	1.2581	0.745499	7.93475e-06	3.58897e-05	RZG
ENSG00000237065	NANOGP4	transcribed_processed_pseudogene	pseudogene	Nanog homeobox pseudogene 4 [Source:HGNC Symbol;Acc:HGNC:23102]	2.02716	1.3472	0.684602	7.94207e-06	3.59138e-05	RZG
ENSG00000167487	KLHL26	protein_coding	other_protein_coding	kelch like family member 26 [Source:HGNC Symbol;Acc:HGNC:25623]	2.6553	2.08002	0.604557	8.41406e-06	3.78486e-05	RZG
ENSG00000065989	PDE4A	protein_coding	other_protein_coding	phosphodiesterase 4A [Source:HGNC Symbol;Acc:HGNC:8780]	2.54853	1.84986	0.706673	8.45489e-06	3.80227e-05	RZG
ENSG00000279620	AC099494.3	TEC	pseudogene		2.23751	1.6281	0.623693	8.6476e-06	3.87828e-05	RZG
ENSG00000231485	AL357078.1	lincRNA	long_ncRNA		1.31877	0.446553	0.935648	9.28436e-06	4.13707e-05	RZG
ENSG00000184110	EIF3C	protein_coding	other_protein_coding	eukaryotic translation initiation factor 3 subunit C [Source:HGNC Symbol;Acc:HGNC:3279]	1.1302	0.194869	1.01666	1.04289e-05	4.60379e-05	RZG
ENSG00000234961	AL133415.1	antisense_RNA	other_ncRNA		-1.56067	-2.55953	3.65415	1.0452e-05	4.61287e-05	RZG
ENSG00000272079	AC004233.3	lincRNA	long_ncRNA		1.8536	1.0996	0.780761	1.07356e-05	4.72296e-05	RZG
ENSG00000120738	EGR1	protein_coding	other_protein_coding	early growth response 1 [Source:HGNC Symbol;Acc:HGNC:3238]	0.216911	-1.41327	1.73933	1.07954e-05	4.74466e-05	RZG
ENSG00000106330	MOSPD3	protein_coding	other_protein_coding	motile sperm domain containing 3 [Source:HGNC Symbol;Acc:HGNC:25078]	1.84196	1.11505	0.73161	1.08503e-05	4.76298e-05	RZG
ENSG00000166963	MAP1A	protein_coding	other_protein_coding	microtubule associated protein 1A [Source:HGNC Symbol;Acc:HGNC:6835]	2.75824	2.07863	0.661203	1.09405e-05	4.79672e-05	RZG
ENSG00000173991	TCAP	protein_coding	other_protein_coding	titin-cap [Source:HGNC Symbol;Acc:HGNC:11610]	1.53554	0.559753	0.995344	1.10462e-05	4.83598e-05	RZG
ENSG00000239823	Y_RNA	misc_RNA	other_ncRNA	Y RNA [Source:RFAM;Acc:RF00019]	0.813172	-0.206832	1.14826	1.12169e-05	4.90241e-05	RZG
ENSG00000132522	GPS2	protein_coding	other_protein_coding	G protein pathway suppressor 2 [Source:HGNC Symbol;Acc:HGNC:4550]	1.68706	0.840934	0.837092	1.31038e-05	5.65978e-05	RZG
ENSG00000196407	THEM5	protein_coding	other_protein_coding	thioesterase superfamily member 5 [Source:HGNC Symbol;Acc:HGNC:26755]	-0.161421	-1.40262	1.67099	1.32186e-05	5.70661e-05	RZG
ENSG00000207217	SNORA80D	snoRNA	short_ncRNA	small nucleolar RNA, H/ACA box 80D [Source:HGNC Symbol;Acc:HGNC:50435]	0.463385	-1.21713	1.75427	1.33203e-05	5.74641e-05	RZG
ENSG00000235408	SNORA71B	snoRNA	short_ncRNA	small nucleolar RNA, H/ACA box 71B [Source:HGNC Symbol;Acc:HGNC:10233]	0.812703	-0.264645	1.21301	1.35602e-05	5.84427e-05	RZG
ENSG00000259332	ST20-MTHFS	protein_coding	other_protein_coding	ST20-MTHFS readthrough [Source:HGNC Symbol;Acc:HGNC:44655]	1.34098	0.294702	1.07514	1.38757e-05	5.96458e-05	RZG
ENSG00000176182	MYPOP	protein_coding	other_protein_coding	Myb related transcription factor, partner of profilin [Source:HGNC Symbol;Acc:HGNC:20178]	1.88876	1.06633	0.804634	1.48313e-05	6.33303e-05	RZG
ENSG00000272645	GTF2IP20	transcribed_unprocessed_pseudogene	pseudogene	general transcription factor IIi pseudogene 20 [Source:HGNC Symbol;Acc:HGNC:51732]	2.31186	1.67211	0.626601	1.49558e-05	6.38013e-05	RZG
ENSG00000268279	AC090004.1	protein_coding	other_protein_coding		1.33599	0.498484	0.887647	1.52485e-05	6.49882e-05	RZG
ENSG00000125740	FOSB	protein_coding	other_protein_coding	FosB proto-oncogene, AP-1 transcription factor subunit [Source:HGNC Symbol;Acc:HGNC:3797]	0.846598	-0.423475	1.23077	1.57392e-05	6.6811e-05	RZG
ENSG00000169122	FAM110B	protein_coding	other_protein_coding	family with sequence similarity 110 member B [Source:HGNC Symbol;Acc:HGNC:28587]	1.20325	0.158516	1.06214	1.57347e-05	6.6811e-05	RZG
ENSG00000171992	SYNPO	protein_coding	other_protein_coding	synaptopodin [Source:HGNC Symbol;Acc:HGNC:30672]	0.897848	-0.261045	1.19976	1.67952e-05	7.09026e-05	RZG
ENSG00000181031	RPH3AL	protein_coding	other_protein_coding	rabphilin 3A like (without C2 domains) [Source:HGNC Symbol;Acc:HGNC:10296]	1.46991	0.650509	0.863379	1.74262e-05	7.33668e-05	RZG
ENSG00000102057	KCND1	protein_coding	other_protein_coding	potassium voltage-gated channel subfamily D member 1 [Source:HGNC Symbol;Acc:HGNC:6237]	1.17965	0.220512	0.995743	1.78078e-05	7.48162e-05	RZG
ENSG00000137726	FXYD6	protein_coding	other_protein_coding	FXYD domain containing ion transport regulator 6 [Source:HGNC Symbol;Acc:HGNC:4030]	1.72359	1.00326	0.740705	1.80621e-05	7.57785e-05	RZG
ENSG00000284526	AC015802.6	protein_coding	other_protein_coding		2.59269	1.97751	0.602012	1.82906e-05	7.66479e-05	RZG
ENSG00000182195	LDOC1	protein_coding	other_protein_coding	LDOC1, regulator of NFKB signaling [Source:HGNC Symbol;Acc:HGNC:6548]	0.339956	-1.15574	1.53796	1.8314e-05	7.67281e-05	RZG
ENSG00000233892	PAIP1P1	processed_pseudogene	pseudogene		1.00406	-0.138705	1.24433	1.83471e-05	7.68489e-05	RZG
ENSG00000260774	AC021087.3	processed_transcript	other_ncRNA		0.907847	-0.0458759	1.05647	1.89761e-05	7.91703e-05	RZG
ENSG00000221957	KIR2DS4	polymorphic_pseudogene	pseudogene	killer cell immunoglobulin like receptor, two Ig domains and short cytoplasmic tail 4 [Source:HGNC Symbol;Acc:HGNC:6336]	0.579607	-0.0809518	0.848264	1.90646e-05	7.94478e-05	RZG
ENSG00000273002	AL355388.2	antisense_RNA	other_ncRNA		2.15484	1.54066	0.63944	1.93795e-05	8.06293e-05	RZG
ENSG00000019144	PHLDB1	protein_coding	other_protein_coding	pleckstrin homology like domain family B member 1 [Source:HGNC Symbol;Acc:HGNC:23697]	0.0384522	-1.33765	1.73272	1.96678e-05	8.17343e-05	RZG
ENSG00000179840	PIK3CD-AS1	antisense_RNA	other_ncRNA	PIK3CD antisense RNA 1 [Source:HGNC Symbol;Acc:HGNC:32346]	0.986637	0.0606848	1.05583	2.02428e-05	8.40076e-05	RZG
ENSG00000221890	NPTXR	protein_coding	other_protein_coding	neuronal pentraxin receptor [Source:HGNC Symbol;Acc:HGNC:7954]	0.97536	0.0646764	1.04741	2.04498e-05	8.48082e-05	RZG
ENSG00000279415	AC099494.2	TEC	pseudogene		0.26377	-1.12748	1.63409	2.0676e-05	8.56477e-05	RZG
ENSG00000204428	LY6G5C	protein_coding	other_protein_coding	lymphocyte antigen 6 family member G5C [Source:HGNC Symbol;Acc:HGNC:13932]	1.23124	0.254662	0.972802	2.08831e-05	8.64258e-05	RZG
ENSG00000198246	SLC29A3	protein_coding	other_protein_coding	solute carrier family 29 member 3 [Source:HGNC Symbol;Acc:HGNC:23096]	2.4789	1.92738	0.606887	2.09136e-05	8.64958e-05	RZG
ENSG00000271789	AL080317.2	lincRNA	long_ncRNA		1.81813	1.12428	0.695224	2.11664e-05	8.73983e-05	RZG
ENSG00000049768	FOXP3	protein_coding	other_protein_coding	forkhead box P3 [Source:HGNC Symbol;Acc:HGNC:6106]	0.969561	0.113745	0.947797	2.15264e-05	8.87417e-05	RZG
ENSG00000273599	AL731571.1	antisense_RNA	other_ncRNA		1.61219	0.873849	0.798328	2.21105e-05	9.09e-05	RZG
ENSG00000276255	AL136379.1	lincRNA	long_ncRNA		2.56458	2.00061	0.62302	2.22757e-05	9.14955e-05	RZG
ENSG00000232586	KIAA1614-AS1	antisense_RNA	other_ncRNA	KIAA1614 antisense RNA 1 [Source:HGNC Symbol;Acc:HGNC:50644]	1.24565	0.356537	0.973934	2.26412e-05	9.28697e-05	RZG
ENSG00000197077	KIAA1671	protein_coding	other_protein_coding	KIAA1671 [Source:HGNC Symbol;Acc:HGNC:29345]	1.92793	1.38801	0.636705	2.33154e-05	9.54223e-05	RZG
ENSG00000102312	PORCN	protein_coding	other_protein_coding	porcupine O-acyltransferase [Source:HGNC Symbol;Acc:HGNC:17652]	2.35122	1.72657	0.638572	2.33579e-05	9.55483e-05	RZG
ENSG00000254419	AL139349.1	sense_intronic	long_ncRNA		1.4306	0.491804	0.912773	2.38871e-05	9.74476e-05	RZG
ENSG00000133055	MYBPH	protein_coding	other_protein_coding	myosin binding protein H [Source:HGNC Symbol;Acc:HGNC:7552]	1.08719	0.196651	0.954279	2.47967e-05	0.000100884	RZG
ENSG00000133250	ZNF414	protein_coding	other_protein_coding	zinc finger protein 414 [Source:HGNC Symbol;Acc:HGNC:20630]	1.86806	1.13737	0.724877	2.50611e-05	0.00010189	RZG
ENSG00000169583	CLIC3	protein_coding	other_protein_coding	chloride intracellular channel 3 [Source:HGNC Symbol;Acc:HGNC:2064]	2.54557	1.78444	0.644901	2.63298e-05	0.000106472	RZG
ENSG00000168903	BTNL3	protein_coding	other_protein_coding	butyrophilin like 3 [Source:HGNC Symbol;Acc:HGNC:1143]	0.518173	0.34669	0.629013	2.79327e-05	0.000112248	RZG
ENSG00000165626	BEND7	protein_coding	other_protein_coding	BEN domain containing 7 [Source:HGNC Symbol;Acc:HGNC:23514]	2.24012	1.59958	0.627274	2.98278e-05	0.000119146	RZG
ENSG00000231105	AL031728.1	antisense_RNA	other_ncRNA		1.47509	0.777271	0.751677	3.10279e-05	0.000123556	RZG
ENSG00000269934	AL353593.2	antisense_RNA	other_ncRNA		0.0182374	-1.50145	1.69344	3.28268e-05	0.000129972	RZG
ENSG00000083635	NUFIP1	protein_coding	other_protein_coding	NUFIP1, FMR1 interacting protein 1 [Source:HGNC Symbol;Acc:HGNC:8057]	2.08091	1.47659	0.619862	3.45613e-05	0.000136121	RZG
ENSG00000269981	AL627309.8	processed_pseudogene	pseudogene		0.900372	-0.151027	1.12488	3.70214e-05	0.000144672	RZG
ENSG00000272588	AC139887.4	antisense_RNA	other_ncRNA		1.19882	0.16354	1.01133	3.84765e-05	0.000149967	RZG
ENSG00000162772	ATF3	protein_coding	other_protein_coding	activating transcription factor 3 [Source:HGNC Symbol;Acc:HGNC:785]	1.36801	0.647919	0.721274	4.00158e-05	0.000155698	RZG
ENSG00000269890	AL353593.1	antisense_RNA	other_ncRNA		0.762378	-0.250153	1.1365	4.13844e-05	0.000160295	RZG
ENSG00000198794	SCAMP5	protein_coding	other_protein_coding	secretory carrier membrane protein 5 [Source:HGNC Symbol;Acc:HGNC:30386]	0.512299	-0.552553	1.09281	4.16111e-05	0.000161035	RZG
ENSG00000274425	AC114271.1	antisense_RNA	other_ncRNA		0.800061	-0.277196	1.52195	4.24136e-05	0.000163789	RZG
ENSG00000274376	ADAMTS7P1	transcribed_unprocessed_pseudogene	pseudogene	ADAMTS7 pseudogene 1 [Source:HGNC Symbol;Acc:HGNC:49407]	1.44933	0.736125	0.76914	4.26237e-05	0.00016453	RZG
ENSG00000075702	WDR62	protein_coding	other_protein_coding	WD repeat domain 62 [Source:HGNC Symbol;Acc:HGNC:24502]	1.04515	0.0689653	0.960361	4.55971e-05	0.000174511	RZG
ENSG00000260948	AL390195.2	sense_overlapping	long_ncRNA		1.61762	0.877167	0.76102	4.58415e-05	0.000175409	RZG
ENSG00000254936	AF131215.4	sense_intronic	long_ncRNA		1.8709	1.23839	0.634147	4.64873e-05	0.000177654	RZG
ENSG00000065054	SLC9A3R2	protein_coding	other_protein_coding	SLC9A3 regulator 2 [Source:HGNC Symbol;Acc:HGNC:11076]	0.374601	-0.916292	1.36627	4.76644e-05	0.000181459	RZG
ENSG00000141497	ZMYND15	protein_coding	other_protein_coding	zinc finger MYND-type containing 15 [Source:HGNC Symbol;Acc:HGNC:20997]	1.39664	0.717233	0.741392	4.94884e-05	0.000187927	RZG
ENSG00000230149	AL021707.3	antisense_RNA	other_ncRNA		1.64634	0.929579	0.770616	5.07899e-05	0.000192625	RZG
ENSG00000268240	AC123912.2	lincRNA	long_ncRNA		1.27427	0.66697	0.871978	5.09572e-05	0.000193219	RZG
ENSG00000162396	PARS2	protein_coding	other_protein_coding	prolyl-tRNA synthetase 2, mitochondrial [Source:HGNC Symbol;Acc:HGNC:30563]	2.19932	1.61701	0.619511	5.13793e-05	0.000194738	RZG
ENSG00000277589	AC244093.4	sense_intronic	long_ncRNA		1.41162	0.647555	0.783192	5.18834e-05	0.000196317	RZG
ENSG00000273466	AC012510.1	antisense_RNA	other_ncRNA		0.0397042	-1.358	1.70395	5.38354e-05	0.000202809	RZG
ENSG00000250069	AC011379.1	sense_intronic	long_ncRNA		1.3022	0.590004	0.772508	5.85883e-05	0.000219292	RZG
ENSG00000207392	SNORA20	snoRNA	short_ncRNA	small nucleolar RNA, H/ACA box 20 [Source:HGNC Symbol;Acc:HGNC:32610]	-0.295634	-1.57321	1.67045	5.91284e-05	0.00022113	RZG
ENSG00000266389	AC002091.2	lincRNA	long_ncRNA		1.29731	0.487874	0.876227	6.13619e-05	0.000228818	RZG
ENSG00000189420	ZFP92	protein_coding	other_protein_coding	ZFP92 zinc finger protein [Source:HGNC Symbol;Acc:HGNC:12865]	1.8271	1.06869	0.767723	6.1809e-05	0.000230389	RZG
ENSG00000134780	DAGLA	protein_coding	other_protein_coding	diacylglycerol lipase alpha [Source:HGNC Symbol;Acc:HGNC:1165]	1.57008	0.70353	0.744883	6.32735e-05	0.000235264	RZG
ENSG00000240053	LY6G5B	protein_coding	other_protein_coding	lymphocyte antigen 6 family member G5B [Source:HGNC Symbol;Acc:HGNC:13931]	1.80329	1.16368	0.666373	6.33412e-05	0.000235418	RZG
ENSG00000159259	CHAF1B	protein_coding	other_protein_coding	chromatin assembly factor 1 subunit B [Source:HGNC Symbol;Acc:HGNC:1911]	1.38095	0.620733	0.776348	6.3793e-05	0.000236756	RZG
ENSG00000261416	AC012645.3	antisense_RNA	other_ncRNA		1.13123	0.26074	1.01041	6.55741e-05	0.000242516	RZG
ENSG00000261655	AC100803.2	sense_overlapping	long_ncRNA		0.289211	-0.852176	1.23054	6.56366e-05	0.000242698	RZG
ENSG00000259005	AC005479.2	lincRNA	long_ncRNA		0.810916	-0.0696225	0.977916	6.61678e-05	0.000244562	RZG
ENSG00000226849	AL109811.1	antisense_RNA	other_ncRNA		0.809537	-0.056105	0.916837	6.72239e-05	0.000248159	RZG
ENSG00000269680	AC008760.1	antisense_RNA	other_ncRNA		0.387048	-0.813038	1.2382	6.83391e-05	0.000251915	RZG
ENSG00000258311	AC009779.3	protein_coding	other_protein_coding		1.25949	0.49686	0.811189	7.03044e-05	0.000258419	RZG
ENSG00000109501	WFS1	protein_coding	other_protein_coding	wolframin ER transmembrane glycoprotein [Source:HGNC Symbol;Acc:HGNC:12762]	0.738373	-0.139957	1.10911	7.07478e-05	0.000259837	RZG
ENSG00000256299	AC073912.2	lincRNA	long_ncRNA		-0.00855499	-1.25713	1.5434	7.12176e-05	0.000261509	RZG
ENSG00000164683	HEY1	protein_coding	other_protein_coding	hes related family bHLH transcription factor with YRPW motif 1 [Source:HGNC Symbol;Acc:HGNC:4880]	0.484297	-0.460943	1.13628	7.17277e-05	0.000263221	RZG
ENSG00000099958	DERL3	protein_coding	other_protein_coding	derlin 3 [Source:HGNC Symbol;Acc:HGNC:14236]	1.68609	1.02496	0.696002	7.43737e-05	0.000272044	RZG
ENSG00000237169	RPL12P27	processed_pseudogene	pseudogene	ribosomal protein L12 pseudogene 27 [Source:HGNC Symbol;Acc:HGNC:36916]	0.639464	-0.296939	1.00222	7.48767e-05	0.00027355	RZG
ENSG00000106366	SERPINE1	protein_coding	other_protein_coding	serpin family E member 1 [Source:HGNC Symbol;Acc:HGNC:8583]	0.740823	-0.164368	0.993578	7.54148e-05	0.000275349	RZG
ENSG00000242349	NPPA-AS1	antisense_RNA	other_ncRNA	NPPA antisense RNA 1 [Source:HGNC Symbol;Acc:HGNC:37635]	0.104926	-1.23495	1.48852	7.61127e-05	0.000277616	RZG
ENSG00000259772	AC012236.1	lincRNA	long_ncRNA		0.640499	-0.250134	1.02706	7.69308e-05	0.000280372	RZG
ENSG00000280214	AC027682.7	TEC	pseudogene		1.47212	0.762902	0.810036	8.13671e-05	0.000295345	RZG
ENSG00000238039	AC244197.2	lincRNA	long_ncRNA		0.247234	-0.979209	1.37746	8.19573e-05	0.000297308	RZG
ENSG00000267766	AC022726.1	sense_intronic	long_ncRNA		0.369975	-0.665418	1.2427	8.428e-05	0.00030518	RZG
ENSG00000219200	RNASEK	protein_coding	other_protein_coding	ribonuclease K [Source:HGNC Symbol;Acc:HGNC:33911]	2.3345	1.65503	0.628897	8.62847e-05	0.000311625	RZG
ENSG00000281207	SLFNL1-AS1	antisense_RNA	other_ncRNA	SLFNL1 antisense RNA 1 [Source:HGNC Symbol;Acc:HGNC:44126]	2.10504	1.42231	0.667439	8.72361e-05	0.000314493	RZG
ENSG00000159055	MIS18A	protein_coding	other_protein_coding	MIS18 kinetochore protein A [Source:HGNC Symbol;Acc:HGNC:1286]	1.59261	0.712338	0.785632	8.75881e-05	0.000315636	RZG
ENSG00000159403	C1R	protein_coding	other_protein_coding	complement C1r [Source:HGNC Symbol;Acc:HGNC:1246]	1.08755	0.314036	0.82058	8.86683e-05	0.000319018	RZG
ENSG00000182580	EPHB3	protein_coding	other_protein_coding	EPH receptor B3 [Source:HGNC Symbol;Acc:HGNC:3394]	0.309513	-0.773404	1.27364	8.93168e-05	0.000321095	RZG
ENSG00000179855	GIPC3	protein_coding	other_protein_coding	GIPC PDZ domain containing family member 3 [Source:HGNC Symbol;Acc:HGNC:18183]	0.290001	-0.825418	1.29434	8.97682e-05	0.00032246	RZG
ENSG00000207546	MIR548C	miRNA	short_ncRNA	microRNA 548c [Source:HGNC Symbol;Acc:HGNC:32800]	0.356405	-0.689062	1.26704	9.10927e-05	0.000326827	RZG
ENSG00000200785	SNORD8	snoRNA	short_ncRNA	small nucleolar RNA, C/D box 8 [Source:HGNC Symbol;Acc:HGNC:20159]	0.0155366	-1.4242	1.66269	9.15586e-05	0.000328302	RZG
ENSG00000162148	PPP1R32	protein_coding	other_protein_coding	protein phosphatase 1 regulatory subunit 32 [Source:HGNC Symbol;Acc:HGNC:28869]	1.44949	0.731964	0.746864	9.1658e-05	0.000328528	RZG
ENSG00000243696	AC006254.1	protein_coding	other_protein_coding		1.4943	0.768835	0.753778	9.37781e-05	0.000335659	RZG
ENSG00000200816	SNORA38	snoRNA	short_ncRNA	small nucleolar RNA, H/ACA box 38 [Source:HGNC Symbol;Acc:HGNC:32631]	-0.123844	-1.46532	1.70966	9.43246e-05	0.000337481	RZG
ENSG00000227766	HCG4P5	unprocessed_pseudogene	pseudogene		1.48166	0.527243	1.55422	9.68753e-05	0.000346057	RZG
ENSG00000165821	SALL2	protein_coding	other_protein_coding	spalt like transcription factor 2 [Source:HGNC Symbol;Acc:HGNC:10526]	0.548782	-0.424291	1.09425	0.000100516	0.000357997	RZG
ENSG00000163082	SGPP2	protein_coding	other_protein_coding	sphingosine-1-phosphate phosphatase 2 [Source:HGNC Symbol;Acc:HGNC:19953]	0.889003	0.139576	0.943471	0.000102616	0.000364682	RZG
ENSG00000200488	RN7SKP203	misc_RNA	other_ncRNA	RNA, 7SK small nuclear pseudogene 203 [Source:HGNC Symbol;Acc:HGNC:45927]	1.27838	0.314054	1.02439	0.000102936	0.000365747	RZG
ENSG00000185829	ARL17A	protein_coding	other_protein_coding	ADP ribosylation factor like GTPase 17A [Source:HGNC Symbol;Acc:HGNC:24096]	1.26901	0.508376	0.755298	0.000103979	0.000368293	RZG
ENSG00000261367	AC012645.2	antisense_RNA	other_ncRNA		0.996236	0.241141	0.83533	0.00010499	0.000371728	RZG
ENSG00000263934	SNORD3A	snoRNA	short_ncRNA	small nucleolar RNA, C/D box 3A [Source:HGNC Symbol;Acc:HGNC:33189]	3.88475	3.15453	2.47487	0.000105014	0.000371738	RZG
ENSG00000005102	MEOX1	protein_coding	other_protein_coding	mesenchyme homeobox 1 [Source:HGNC Symbol;Acc:HGNC:7013]	0.798883	-0.00576602	0.880451	0.000105732	0.000373986	RZG
ENSG00000271936	AC012073.1	antisense_RNA	other_ncRNA		0.119173	-1.09392	1.48546	0.000106278	0.000375474	RZG
ENSG00000157833	GAREM2	protein_coding	other_protein_coding	GRB2 associated regulator of MAPK1 subtype 2 [Source:HGNC Symbol;Acc:HGNC:27172]	1.33635	0.64515	0.706185	0.000110561	0.000388927	RZG
ENSG00000256690	AP001160.1	antisense_RNA	other_ncRNA		0.371431	-0.746667	1.21792	0.000112847	0.000395732	RZG
ENSG00000174327	SLC16A13	protein_coding	other_protein_coding	solute carrier family 16 member 13 [Source:HGNC Symbol;Acc:HGNC:31037]	2.12204	1.427	0.726408	0.000114445	0.000400946	RZG
ENSG00000204959	ARHGEF34P	unprocessed_pseudogene	pseudogene	Rho guanine nucleotide exchange factor 34, pseudogene [Source:HGNC Symbol;Acc:HGNC:38086]	-0.124112	-1.25151	1.40112	0.000115736	0.000405154	RZG
ENSG00000255200	PGAM1P8	transcribed_processed_pseudogene	pseudogene	phosphoglycerate mutase 1 pseudogene 8 [Source:HGNC Symbol;Acc:HGNC:42455]	1.03109	0.170622	0.905416	0.000116314	0.000406848	RZG
ENSG00000174705	SH3PXD2B	protein_coding	other_protein_coding	SH3 and PX domains 2B [Source:HGNC Symbol;Acc:HGNC:29242]	0.675773	-0.153447	0.893883	0.000116691	0.000408022	RZG
ENSG00000125122	LRRC29	protein_coding	other_protein_coding	leucine rich repeat containing 29 [Source:HGNC Symbol;Acc:HGNC:13605]	2.5448	1.9787	0.595394	0.000118609	0.000414005	RZG
ENSG00000213977	TAX1BP3	protein_coding	other_protein_coding	Tax1 binding protein 3 [Source:HGNC Symbol;Acc:HGNC:30684]	1.35693	0.608146	0.776065	0.000119479	0.000416626	RZG
ENSG00000080573	COL5A3	protein_coding	other_protein_coding	collagen type V alpha 3 chain [Source:HGNC Symbol;Acc:HGNC:14864]	1.58343	0.822731	0.657844	0.000119456	0.000416626	RZG
ENSG00000185527	PDE6G	protein_coding	other_protein_coding	phosphodiesterase 6G [Source:HGNC Symbol;Acc:HGNC:8789]	0.547998	-0.362756	1.06352	0.000121623	0.000423131	RZG
ENSG00000272263	AC034198.2	antisense_RNA	other_ncRNA		0.296094	-0.796178	1.28761	0.000121938	0.000424121	RZG
ENSG00000267769	AC011498.6	antisense_RNA	other_ncRNA		0.396497	-0.521014	1.14119	0.000125896	0.000436565	RZG
ENSG00000239911	PRKAG2-AS1	antisense_RNA	other_ncRNA	PRKAG2 antisense RNA 1 [Source:HGNC Symbol;Acc:HGNC:40468]	0.442403	-0.652519	1.13178	0.000126938	0.000439837	RZG
ENSG00000275318	AL136981.2	unprocessed_pseudogene	pseudogene		1.96104	1.35701	0.604616	0.00012876	0.00044538	RZG
ENSG00000179862	CITED4	protein_coding	other_protein_coding	Cbp/p300 interacting transactivator with Glu/Asp rich carboxy-terminal domain 4 [Source:HGNC Symbol;Acc:HGNC:18696]	1.1867	0.252801	1.02307	0.000130211	0.000449537	RZG
ENSG00000167100	SAMD14	protein_coding	other_protein_coding	sterile alpha motif domain containing 14 [Source:HGNC Symbol;Acc:HGNC:27312]	0.135222	-0.9045	1.22781	0.000131899	0.000454841	RZG
ENSG00000132970	WASF3	protein_coding	other_protein_coding	WAS protein family member 3 [Source:HGNC Symbol;Acc:HGNC:12734]	1.43017	0.538259	0.767554	0.000134776	0.000463873	RZG
ENSG00000225187	AC073283.1	antisense_RNA	other_ncRNA		0.979541	-0.0101141	1.00017	0.0001354	0.000465578	RZG
ENSG00000239732	TLR9	protein_coding	other_protein_coding	toll like receptor 9 [Source:HGNC Symbol;Acc:HGNC:15633]	0.575916	-0.509032	1.13172	0.000137657	0.000472345	RZG
ENSG00000117266	CDK18	protein_coding	other_protein_coding	cyclin dependent kinase 18 [Source:HGNC Symbol;Acc:HGNC:8751]	0.366338	-0.56913	1.17482	0.00014384	0.000491127	RZG
ENSG00000130158	DOCK6	protein_coding	other_protein_coding	dedicator of cytokinesis 6 [Source:HGNC Symbol;Acc:HGNC:19189]	0.141014	-1.0706	1.38664	0.000145599	0.000496547	RZG
ENSG00000210117	MT-TW	Mt_tRNA	other_ncRNA	mitochondrially encoded tRNA tryptophan [Source:HGNC Symbol;Acc:HGNC:7501]	1.09029	0.0746809	1.04782	0.00014562	0.000496547	RZG
ENSG00000153790	C7orf31	protein_coding	other_protein_coding	chromosome 7 open reading frame 31 [Source:HGNC Symbol;Acc:HGNC:21722]	2.13969	1.51362	0.595489	0.000158034	0.000535027	RZG
ENSG00000101400	SNTA1	protein_coding	other_protein_coding	syntrophin alpha 1 [Source:HGNC Symbol;Acc:HGNC:11167]	1.31855	0.68506	0.693306	0.00017014	0.00057225	RZG
ENSG00000187904	AC097382.1	sense_overlapping	long_ncRNA		0.869581	0.120779	0.845499	0.000172428	0.000578218	RZG
ENSG00000100288	CHKB	protein_coding	other_protein_coding	choline kinase beta [Source:HGNC Symbol;Acc:HGNC:1938]	1.29811	0.625663	0.716617	0.000174875	0.000585658	RZG
ENSG00000084764	MAPRE3	protein_coding	other_protein_coding	microtubule associated protein RP/EB family member 3 [Source:HGNC Symbol;Acc:HGNC:6892]	2.064	1.53327	0.59156	0.000174919	0.000585695	RZG
ENSG00000266378	AC005224.3	lincRNA	long_ncRNA		1.52123	0.932654	0.638588	0.000181747	0.00060597	RZG
ENSG00000213199	ASIC3	protein_coding	other_protein_coding	acid sensing ion channel subunit 3 [Source:HGNC Symbol;Acc:HGNC:101]	-0.50233	-1.61347	1.50423	0.000184079	0.00061261	RZG
ENSG00000224614	TNK2-AS1	antisense_RNA	other_ncRNA	TNK2 antisense RNA 1 [Source:HGNC Symbol;Acc:HGNC:49093]	0.857121	0.106322	0.881508	0.000186156	0.000618609	RZG
ENSG00000221792	MIR1282	miRNA	short_ncRNA	microRNA 1282 [Source:HGNC Symbol;Acc:HGNC:35360]	-1.4801	-2.42221	3.07636	0.000190392	0.000631984	RZG
ENSG00000279977	AC008764.10	TEC	pseudogene		1.34912	0.598988	0.770462	0.000193662	0.000641657	RZG
ENSG00000243566	UPK3B	protein_coding	other_protein_coding	uroplakin 3B [Source:HGNC Symbol;Acc:HGNC:21444]	1.03085	0.238441	0.878508	0.000193725	0.000641748	RZG
ENSG00000080823	MOK	protein_coding	other_protein_coding	MOK protein kinase [Source:HGNC Symbol;Acc:HGNC:9833]	1.61513	1.01306	0.668228	0.000201023	0.000663847	RZG
ENSG00000280434	AL031595.3	sense_overlapping	long_ncRNA		1.5891	0.979707	0.659344	0.000208038	0.000684003	RZG
ENSG00000243716	NPIPB5	protein_coding	other_protein_coding	nuclear pore complex interacting protein family member B5 [Source:HGNC Symbol;Acc:HGNC:37233]	1.21273	0.442714	0.829761	0.000209143	0.00068666	RZG
ENSG00000205913	SRRM2-AS1	antisense_RNA	other_ncRNA	SRRM2 antisense RNA 1 [Source:HGNC Symbol;Acc:HGNC:44162]	0.905512	0.198636	0.82872	0.000210492	0.000690938	RZG
ENSG00000270641	TSIX	lincRNA	long_ncRNA	TSIX transcript, XIST antisense RNA [Source:HGNC Symbol;Acc:HGNC:12377]	-0.488621	-1.50003	2.06151	0.000211398	0.000693278	RZG
ENSG00000072195	SPEG	protein_coding	other_protein_coding	SPEG complex locus [Source:HGNC Symbol;Acc:HGNC:16901]	1.25423	0.454679	0.874554	0.000224991	0.00073292	RZG
ENSG00000282458	WASH5P	transcribed_processed_pseudogene	pseudogene	WAS protein family homolog 5 pseudogene [Source:NCBI gene;Acc:375690]	0.0643425	-0.847404	1.20381	0.000226483	0.000736979	RZG
ENSG00000277545	AL356752.1	sense_intronic	long_ncRNA		-0.603396	-1.85117	1.84266	0.000229876	0.000747075	RZG
ENSG00000236499	LINC00896	lincRNA	long_ncRNA	long intergenic non-protein coding RNA 896 [Source:HGNC Symbol;Acc:HGNC:26519]	1.58725	0.932917	0.683991	0.000232004	0.000753313	RZG
ENSG00000214248	AC010336.1	antisense_RNA	other_ncRNA		0.870002	-0.227262	1.10289	0.000233805	0.00075878	RZG
ENSG00000253043	RNU7-181P	snRNA	short_ncRNA	RNA, U7 small nuclear 181 pseudogene [Source:HGNC Symbol;Acc:HGNC:45715]	0.746968	-0.207258	1.01439	0.000235443	0.000763654	RZG
ENSG00000183426	NPIPA1	protein_coding	other_protein_coding	nuclear pore complex interacting protein family member A1 [Source:HGNC Symbol;Acc:HGNC:7909]	1.42234	0.748839	0.726949	0.000236305	0.000765759	RZG
ENSG00000205085	FAM71F2	protein_coding	other_protein_coding	family with sequence similarity 71 member F2 [Source:HGNC Symbol;Acc:HGNC:27998]	1.55794	0.877631	0.649966	0.000240282	0.000777527	RZG
ENSG00000279098	AC097460.3	TEC	pseudogene		1.1804	0.611615	0.711017	0.000243077	0.000785471	RZG
ENSG00000255097	AP006259.1	sense_intronic	long_ncRNA		1.2691	0.662204	0.705846	0.000246494	0.000795342	RZG
ENSG00000089692	LAG3	protein_coding	other_protein_coding	lymphocyte activating 3 [Source:HGNC Symbol;Acc:HGNC:6476]	0.304601	-0.453589	1.00299	0.000246623	0.000795617	RZG
ENSG00000202533	Y_RNA	misc_RNA	other_ncRNA	Y RNA [Source:RFAM;Acc:RF00019]	1.36425	0.661607	0.735119	0.000250641	0.000807472	RZG
ENSG00000280670	CCDC163	protein_coding	other_protein_coding	coiled-coil domain containing 163 [Source:HGNC Symbol;Acc:HGNC:27003]	0.948481	0.327975	0.655952	0.000257935	0.000828252	RZG
ENSG00000188460	ACTBP11	processed_pseudogene	pseudogene	actin, beta pseudogene 11 [Source:HGNC Symbol;Acc:HGNC:33971]	-2.29341	-2.96382	5.063	0.000261168	0.00083744	RZG
ENSG00000246982	Z84485.1	antisense_RNA	other_ncRNA		0.308428	-0.74451	1.18462	0.000261463	0.000837936	RZG
ENSG00000100600	LGMN	protein_coding	other_protein_coding	legumain [Source:HGNC Symbol;Acc:HGNC:9472]	1.76772	1.2161	0.613346	0.000263665	0.000844693	RZG
ENSG00000239948	RN7SL368P	misc_RNA	other_ncRNA	RNA, 7SL, cytoplasmic 368, pseudogene [Source:HGNC Symbol;Acc:HGNC:46384]	1.42129	0.742198	0.652216	0.000277058	0.000883515	RZG
ENSG00000228166	MTND1P11	unprocessed_pseudogene	pseudogene	mitochondrially encoded NADH:ubiquinone oxidoreductase core subunit 1 pseudogene 11 [Source:HGNC Symbol;Acc:HGNC:42060]	0.227571	-0.611343	1.04468	0.000278382	0.000887423	RZG
ENSG00000261534	AL596244.1	sense_overlapping	long_ncRNA		-0.158676	-1.21734	1.40574	0.000281205	0.000895471	RZG
ENSG00000251179	TMEM92-AS1	antisense_RNA	other_ncRNA	TMEM92 antisense RNA 1 [Source:HGNC Symbol;Acc:HGNC:50442]	0.717717	-0.164176	0.8909	0.000283457	0.000901997	RZG
ENSG00000176472	ZNF575	protein_coding	other_protein_coding	zinc finger protein 575 [Source:HGNC Symbol;Acc:HGNC:27606]	-0.337359	-1.27582	1.41649	0.000290991	0.000923856	RZG
ENSG00000248592	TMEM110-MUSTN1	protein_coding	other_protein_coding	TMEM110-MUSTN1 readthrough [Source:HGNC Symbol;Acc:HGNC:38834]	0.61484	-0.232071	0.911278	0.000294712	0.000935055	RZG
ENSG00000233799	AC139887.1	antisense_RNA	other_ncRNA		1.13384	0.344867	0.846076	0.000305966	0.000966629	RZG
ENSG00000250067	YJEFN3	protein_coding	other_protein_coding	YjeF N-terminal domain containing 3 [Source:HGNC Symbol;Acc:HGNC:24785]	0.130049	-1.33052	1.58587	0.000306646	0.000968609	RZG
ENSG00000270060	AC090589.3	sense_intronic	long_ncRNA		1.22174	0.513848	0.756172	0.000319254	0.00100473	RZG
ENSG00000250318	AC003072.1	unprocessed_pseudogene	pseudogene		1.07471	0.344485	0.755055	0.000331965	0.00104237	RZG
ENSG00000267895	AC063977.1	transcribed_unprocessed_pseudogene	pseudogene		1.23285	0.588563	0.72388	0.000333549	0.00104643	RZG
ENSG00000184545	DUSP8	protein_coding	other_protein_coding	dual specificity phosphatase 8 [Source:HGNC Symbol;Acc:HGNC:3074]	0.328506	-0.559122	0.979811	0.000340148	0.00106509	RZG
ENSG00000160447	PKN3	protein_coding	other_protein_coding	protein kinase N3 [Source:HGNC Symbol;Acc:HGNC:17999]	0.717537	-0.507162	1.09215	0.000342257	0.00107132	RZG
ENSG00000156966	B3GNT7	protein_coding	other_protein_coding	UDP-GlcNAc:betaGal beta-1,3-N-acetylglucosaminyltransferase 7 [Source:HGNC Symbol;Acc:HGNC:18811]	1.15732	0.45895	0.719806	0.000344607	0.00107793	RZG
ENSG00000280376	AC012186.3	TEC	pseudogene		0.0183269	-1.13065	1.41999	0.000345862	0.00108148	RZG
ENSG00000143434	SEMA6C	protein_coding	other_protein_coding	semaphorin 6C [Source:HGNC Symbol;Acc:HGNC:10740]	1.29224	0.596835	0.689582	0.000354206	0.00110622	RZG
ENSG00000136425	CIB2	protein_coding	other_protein_coding	calcium and integrin binding family member 2 [Source:HGNC Symbol;Acc:HGNC:24579]	-0.231152	-1.16417	1.2643	0.000356873	0.00111359	RZG
ENSG00000188818	ZDHHC11	protein_coding	other_protein_coding	zinc finger DHHC-type containing 11 [Source:HGNC Symbol;Acc:HGNC:19158]	1.21686	0.500432	0.733409	0.000370059	0.00115115	RZG
ENSG00000260903	XKR7	protein_coding	other_protein_coding	XK related 7 [Source:HGNC Symbol;Acc:HGNC:23062]	-0.0725534	-1.28399	1.33368	0.000371115	0.00115423	RZG
ENSG00000260924	LINC01311	antisense_RNA	other_ncRNA	long intergenic non-protein coding RNA 1311 [Source:HGNC Symbol;Acc:HGNC:50503]	1.48856	0.886865	0.640053	0.000376057	0.00116799	RZG
ENSG00000185522	LMNTD2	protein_coding	other_protein_coding	lamin tail domain containing 2 [Source:HGNC Symbol;Acc:HGNC:28561]	1.35827	0.757	0.626707	0.000381594	0.00118314	RZG
ENSG00000088881	EBF4	protein_coding	other_protein_coding	early B-cell factor 4 [Source:HGNC Symbol;Acc:HGNC:29278]	0.335247	-0.508158	0.926133	0.000394313	0.00121881	RZG
ENSG00000228434	AC004951.1	lincRNA	long_ncRNA		1.42481	0.723829	0.705597	0.000394633	0.00121958	RZG
ENSG00000257509	AC073487.1	sense_intronic	long_ncRNA		0.519982	-0.431508	0.967301	0.00041604	0.00128134	RZG
ENSG00000187762	HSPE1P11	processed_pseudogene	pseudogene	heat shock protein family E (Hsp10) member 1 pseudogene 11 [Source:HGNC Symbol;Acc:HGNC:49330]	0.784159	-0.136355	0.923092	0.000420298	0.00129357	RZG
ENSG00000105808	RASA4	protein_coding	other_protein_coding	RAS p21 protein activator 4 [Source:HGNC Symbol;Acc:HGNC:23181]	-0.342188	-1.2573	1.23613	0.000428894	0.00131755	RZG
ENSG00000281958	TRBJ1-4	TR_J_gene	TCR/IG		0.890392	0.0815128	0.771627	0.000431735	0.00132515	RZG
ENSG00000103647	CORO2B	protein_coding	other_protein_coding	coronin 2B [Source:HGNC Symbol;Acc:HGNC:2256]	0.277691	-0.811943	1.14303	0.00043349	0.00132986	RZG
ENSG00000248188	AC005798.1	processed_pseudogene	pseudogene		0.653205	-0.206514	0.921735	0.0004361	0.00133741	RZG
ENSG00000224546	EIF4BP3	processed_pseudogene	pseudogene	eukaryotic translation initiation factor 4B pseudogene 3 [Source:HGNC Symbol;Acc:HGNC:37936]	0.962688	0.169344	0.937982	0.000441959	0.00135445	RZG
ENSG00000175707	KDF1	protein_coding	other_protein_coding	keratinocyte differentiation factor 1 [Source:HGNC Symbol;Acc:HGNC:26624]	0.187759	-0.932565	1.12398	0.00044398	0.00135995	RZG
ENSG00000198910	L1CAM	protein_coding	other_protein_coding	L1 cell adhesion molecule [Source:HGNC Symbol;Acc:HGNC:6470]	-0.580415	-1.65281	1.45598	0.000453501	0.00138582	RZG
ENSG00000274561	AC005332.6	lincRNA	long_ncRNA		1.92798	1.36439	0.605577	0.000454239	0.0013876	RZG
ENSG00000221946	FXYD7	protein_coding	other_protein_coding	FXYD domain containing ion transport regulator 7 [Source:HGNC Symbol;Acc:HGNC:4034]	0.338062	-0.697685	1.24597	0.000465735	0.00141839	RZG
ENSG00000171916	LGALS9C	protein_coding	other_protein_coding	galectin 9C [Source:HGNC Symbol;Acc:HGNC:33874]	0.139222	-0.93005	1.20841	0.000479236	0.00145606	RZG
ENSG00000160233	LRRC3	protein_coding	other_protein_coding	leucine rich repeat containing 3 [Source:HGNC Symbol;Acc:HGNC:14965]	0.729685	-0.0352654	0.854988	0.000482644	0.00146493	RZG
ENSG00000135540	NHSL1	protein_coding	other_protein_coding	NHS like 1 [Source:HGNC Symbol;Acc:HGNC:21021]	1.36325	0.706534	0.711328	0.000497924	0.00150801	RZG
ENSG00000243789	JMJD7	protein_coding	other_protein_coding	jumonji domain containing 7 [Source:HGNC Symbol;Acc:HGNC:34397]	1.20232	0.337297	0.895769	0.00049813	0.00150838	RZG
ENSG00000235508	RPS2P7	processed_pseudogene	pseudogene	ribosomal protein S2 pseudogene 7 [Source:HGNC Symbol;Acc:HGNC:15838]	-2.03201	-2.57444	2.7694	0.000513859	0.00155339	RZG
ENSG00000242798	AC073842.2	antisense_RNA	other_ncRNA		0.0680099	-0.959732	1.15536	0.000527342	0.00159062	RZG
ENSG00000170298	LGALS9B	protein_coding	other_protein_coding	galectin 9B [Source:HGNC Symbol;Acc:HGNC:24842]	0.275922	-0.946187	1.20153	0.000544214	0.00163691	RZG
ENSG00000126243	LRFN3	protein_coding	other_protein_coding	leucine rich repeat and fibronectin type III domain containing 3 [Source:HGNC Symbol;Acc:HGNC:28370]	1.26213	0.611895	0.655145	0.000544792	0.00163838	RZG
ENSG00000211445	GPX3	protein_coding	other_protein_coding	glutathione peroxidase 3 [Source:HGNC Symbol;Acc:HGNC:4555]	0.935687	0.174879	0.859213	0.000548371	0.00164859	RZG
ENSG00000128482	RNF112	protein_coding	other_protein_coding	ring finger protein 112 [Source:HGNC Symbol;Acc:HGNC:12968]	0.0453707	-0.869222	1.12124	0.000551424	0.00165694	RZG
ENSG00000100429	HDAC10	protein_coding	other_protein_coding	histone deacetylase 10 [Source:HGNC Symbol;Acc:HGNC:18128]	1.27352	0.624181	0.662954	0.00056071	0.00168116	RZG
ENSG00000100350	FOXRED2	protein_coding	other_protein_coding	FAD dependent oxidoreductase domain containing 2 [Source:HGNC Symbol;Acc:HGNC:26264]	0.754474	0.157542	0.805517	0.000582608	0.00173962	RZG
ENSG00000279159	AC003681.1	antisense_RNA	other_ncRNA		-0.407152	-1.63697	2.17262	0.000590204	0.00176084	RZG
ENSG00000259939	AC022167.1	antisense_RNA	other_ncRNA		0.501415	-0.173122	0.969406	0.000594073	0.00177097	RZG
ENSG00000266274	RN7SL138P	misc_RNA	other_ncRNA	RNA, 7SL, cytoplasmic 138, pseudogene [Source:HGNC Symbol;Acc:HGNC:46154]	-0.844327	-2.06817	1.6687	0.000598576	0.00178198	RZG
ENSG00000161277	THAP8	protein_coding	other_protein_coding	THAP domain containing 8 [Source:HGNC Symbol;Acc:HGNC:23191]	1.29729	0.523444	0.775321	0.000612607	0.00181864	RZG
ENSG00000269951	AC090181.2	sense_intronic	long_ncRNA		0.895469	0.26371	0.741588	0.000614724	0.00182384	RZG
ENSG00000278267	MIR6859-1	miRNA	short_ncRNA	microRNA 6859-1 [Source:HGNC Symbol;Acc:HGNC:50039]	-0.245744	-1.44022	1.42333	0.000617247	0.00182963	RZG
ENSG00000230530	LIMD1-AS1	antisense_RNA	other_ncRNA	LIMD1 antisense RNA 1 [Source:HGNC Symbol;Acc:HGNC:44107]	1.33635	0.687187	0.662655	0.000617328	0.00182963	RZG
ENSG00000198816	ZNF358	protein_coding	other_protein_coding	zinc finger protein 358 [Source:HGNC Symbol;Acc:HGNC:16838]	1.03183	0.127744	0.833351	0.000643586	0.00189964	RZG
ENSG00000263905	RN7SL555P	misc_RNA	other_ncRNA	RNA, 7SL, cytoplasmic 555, pseudogene [Source:HGNC Symbol;Acc:HGNC:46571]	-1.05232	-2.53887	2.35428	0.000644892	0.00190288	RZG
ENSG00000257702	LBX2-AS1	antisense_RNA	other_ncRNA	LBX2 antisense RNA 1 [Source:HGNC Symbol;Acc:HGNC:25136]	0.943525	0.325144	0.825393	0.000648392	0.00191164	RZG
ENSG00000099814	CEP170B	protein_coding	other_protein_coding	centrosomal protein 170B [Source:HGNC Symbol;Acc:HGNC:20362]	0.45898	-0.394235	0.928233	0.000664228	0.00195353	RZG
ENSG00000143443	C1orf56	protein_coding	other_protein_coding	chromosome 1 open reading frame 56 [Source:HGNC Symbol;Acc:HGNC:26045]	1.20483	0.582176	0.640144	0.000681573	0.00199997	RZG
ENSG00000106333	PCOLCE	protein_coding	other_protein_coding	procollagen C-endopeptidase enhancer [Source:HGNC Symbol;Acc:HGNC:8738]	0.194934	-0.886114	1.15521	0.000682668	0.00200253	RZG
ENSG00000205517	RGL3	protein_coding	other_protein_coding	ral guanine nucleotide dissociation stimulator like 3 [Source:HGNC Symbol;Acc:HGNC:30282]	0.216545	-0.60458	0.960414	0.000713715	0.00208309	RZG
ENSG00000162512	SDC3	protein_coding	other_protein_coding	syndecan 3 [Source:HGNC Symbol;Acc:HGNC:10660]	0.981554	0.114675	0.705264	0.000743624	0.00215918	RZG
ENSG00000201616	RNU1-91P	snRNA	short_ncRNA	RNA, U1 small nuclear 91, pseudogene [Source:HGNC Symbol;Acc:HGNC:48433]	0.408893	-0.429501	0.954161	0.000751421	0.00217831	RZG
ENSG00000165548	TMEM63C	protein_coding	other_protein_coding	transmembrane protein 63C [Source:HGNC Symbol;Acc:HGNC:23787]	0.859875	0.139346	0.737587	0.00075508	0.00218716	RZG
ENSG00000104881	PPP1R13L	protein_coding	other_protein_coding	protein phosphatase 1 regulatory subunit 13 like [Source:HGNC Symbol;Acc:HGNC:18838]	0.557405	-0.292827	0.856197	0.000795197	0.00229303	RZG
ENSG00000146707	POMZP3	protein_coding	other_protein_coding	POM121 and ZP3 fusion [Source:HGNC Symbol;Acc:HGNC:9203]	1.27109	0.734992	0.600649	0.000804263	0.0023151	RZG
ENSG00000279611	AC012313.10	TEC	pseudogene		0.594256	-0.176671	0.900769	0.000808276	0.00232554	RZG
ENSG00000259375	AC087286.3	antisense_RNA	other_ncRNA		-1.43076	-2.23117	2.3096	0.000830997	0.0023855	RZG
ENSG00000284154	MIR3605	miRNA	short_ncRNA	microRNA 3605 [Source:HGNC Symbol;Acc:HGNC:38922]	0.493785	-0.255208	0.83171	0.000846682	0.00242673	RZG
ENSG00000108924	HLF	protein_coding	other_protein_coding	HLF, PAR bZIP transcription factor [Source:HGNC Symbol;Acc:HGNC:4977]	1.16844	0.48487	0.63331	0.000880317	0.00251354	RZG
ENSG00000260751	AC008870.2	sense_intronic	long_ncRNA		0.224033	-0.652037	0.994338	0.000898061	0.00255893	RZG
ENSG00000221164	SNORA11F	snoRNA	short_ncRNA	small nucleolar RNA, H/ACA box 11F [Source:HGNC Symbol;Acc:HGNC:52189]	0.212299	-0.598941	0.981653	0.000911512	0.00259602	RZG
ENSG00000252062	RNU6-469P	snRNA	short_ncRNA	RNA, U6 small nuclear 469, pseudogene [Source:HGNC Symbol;Acc:HGNC:47432]	-0.793122	-1.90508	1.64494	0.000911984	0.00259654	RZG
ENSG00000270083	AL021878.2	sense_intronic	long_ncRNA		0.260108	-0.651406	1.02983	0.000970954	0.00275139	RZG
ENSG00000221962	TMEM14EP	transcribed_processed_pseudogene	pseudogene	transmembrane protein 14E, pseudogene [Source:HGNC Symbol;Acc:HGNC:34386]	-2.42387	-2.96382	4.65774	0.000995942	0.00281644	RZG
ENSG00000276570	AC010327.5	processed_transcript	other_ncRNA		1.09728	0.477866	0.669177	0.000996285	0.00281697	RZG
ENSG00000227076	AL158166.1	sense_intronic	long_ncRNA		0.0721163	-0.784873	1.018	0.00100332	0.0028342	RZG
ENSG00000246548	LINC02288	lincRNA	long_ncRNA	long intergenic non-protein coding RNA 2288 [Source:HGNC Symbol;Acc:HGNC:27505]	-0.167128	-1.08796	1.1288	0.00101702	0.00286928	RZG
ENSG00000272899	AC025594.2	protein_coding	other_protein_coding		0.298851	-0.502616	0.9208	0.00102041	0.00287774	RZG
ENSG00000118946	PCDH17	protein_coding	other_protein_coding	protocadherin 17 [Source:HGNC Symbol;Acc:HGNC:14267]	-0.869574	-1.82699	1.46639	0.00104358	0.00293893	RZG
ENSG00000238446	RNU7-38P	snRNA	short_ncRNA	RNA, U7 small nuclear 38 pseudogene [Source:HGNC Symbol;Acc:HGNC:34134]	-0.186635	-1.10397	1.11491	0.00105033	0.00295631	RZG
ENSG00000160223	ICOSLG	protein_coding	other_protein_coding	inducible T-cell costimulator ligand [Source:HGNC Symbol;Acc:HGNC:17087]	-0.234246	-1.01799	1.12574	0.00107325	0.00301378	RZG
ENSG00000265658	MIR3690	miRNA	short_ncRNA	microRNA 3690 [Source:HGNC Symbol;Acc:HGNC:38967]	-1.08416	-2.22619	1.87357	0.00107616	0.00302005	RZG
ENSG00000276105	KCNQ1OT1_2	misc_RNA	other_ncRNA	KCNQ1 overlapping transcript 1 conserved region 2 [Source:RFAM;Acc:RF01947]	0.40558	-0.284143	0.961447	0.00108631	0.00304379	RZG
ENSG00000151006	PRSS53	protein_coding	other_protein_coding	protease, serine 53 [Source:HGNC Symbol;Acc:HGNC:34407]	1.57615	0.982264	0.588238	0.00110162	0.00308189	RZG
ENSG00000272556	GTF2IP13	transcribed_unprocessed_pseudogene	pseudogene	general transcription factor IIi pseudogene 13 [Source:HGNC Symbol;Acc:HGNC:51725]	0.925079	0.115868	0.78801	0.00111595	0.00311764	RZG
ENSG00000127585	FBXL16	protein_coding	other_protein_coding	F-box and leucine rich repeat protein 16 [Source:HGNC Symbol;Acc:HGNC:14150]	1.78444	1.13951	0.594173	0.00113204	0.00315817	RZG
ENSG00000269968	AC006064.4	antisense_RNA	other_ncRNA		0.00454548	-0.902487	1.41027	0.00113609	0.00316751	RZG
ENSG00000003137	CYP26B1	protein_coding	other_protein_coding	cytochrome P450 family 26 subfamily B member 1 [Source:HGNC Symbol;Acc:HGNC:20581]	-0.118796	-0.61204	0.770588	0.00114716	0.00319688	RZG
ENSG00000267394	AC004596.1	antisense_RNA	other_ncRNA		-0.0735989	-0.927546	1.07223	0.00123782	0.0034299	RZG
ENSG00000099994	SUSD2	protein_coding	other_protein_coding	sushi domain containing 2 [Source:HGNC Symbol;Acc:HGNC:30667]	0.055637	-0.821706	0.984995	0.00126446	0.00349888	RZG
ENSG00000205560	CPT1B	protein_coding	other_protein_coding	carnitine palmitoyltransferase 1B [Source:HGNC Symbol;Acc:HGNC:2329]	0.917511	0.328692	0.646884	0.00127912	0.003534	RZG
ENSG00000171954	CYP4F22	protein_coding	other_protein_coding	cytochrome P450 family 4 subfamily F member 22 [Source:HGNC Symbol;Acc:HGNC:26820]	0.658198	-0.117776	0.757335	0.00129286	0.0035665	RZG
ENSG00000274105	AC084824.3	sense_intronic	long_ncRNA		0.497311	-0.254059	0.827542	0.00132549	0.00364367	RZG
ENSG00000279700	AC131212.2	TEC	pseudogene		1.04965	0.49628	0.628928	0.00136845	0.00374804	RZG
ENSG00000230869	AGAP10P	unprocessed_pseudogene	pseudogene	ArfGAP with GTPase domain, ankyrin repeat and PH domain 10 pseudogene [Source:HGNC Symbol;Acc:HGNC:23659]	-0.328895	-1.20582	1.17201	0.00140847	0.00384829	RZG
ENSG00000282977	PCBP2-OT1	non_coding	other_ncRNA	PCBP2 overlapping transcript 1 [Source:HGNC Symbol;Acc:HGNC:49150]	-0.0387452	-0.926869	1.09283	0.0014702	0.00399876	RZG
ENSG00000146215	CRIP3	protein_coding	other_protein_coding	cysteine rich protein 3 [Source:HGNC Symbol;Acc:HGNC:17751]	0.741568	0.110116	0.703558	0.00147345	0.00400458	RZG
ENSG00000186648	CARMIL3	protein_coding	other_protein_coding	capping protein regulator and myosin 1 linker 3 [Source:HGNC Symbol;Acc:HGNC:20272]	1.04719	0.399207	0.635009	0.00149057	0.00404499	RZG
ENSG00000258315	C17orf49	protein_coding	other_protein_coding	chromosome 17 open reading frame 49 [Source:HGNC Symbol;Acc:HGNC:28737]	1.07674	0.44193	0.649826	0.00152348	0.00412621	RZG
ENSG00000092068	SLC7A8	protein_coding	other_protein_coding	solute carrier family 7 member 8 [Source:HGNC Symbol;Acc:HGNC:11066]	0.640865	-0.0390353	0.826809	0.0015261	0.00413209	RZG
ENSG00000252222	RNU7-13P	snRNA	short_ncRNA	RNA, U7 small nuclear 13 pseudogene [Source:HGNC Symbol;Acc:HGNC:34109]	1.0004	0.440629	0.619206	0.00152861	0.00413701	RZG
ENSG00000225302	AC023283.1	processed_transcript	other_ncRNA		0.423212	-0.483915	0.998461	0.0015366	0.00415739	RZG
ENSG00000164008	C1orf50	protein_coding	other_protein_coding	chromosome 1 open reading frame 50 [Source:HGNC Symbol;Acc:HGNC:28795]	1.34505	0.692845	0.673211	0.0015464	0.00418076	RZG
ENSG00000278867	AC090616.7	TEC	pseudogene		0.602014	-0.0444964	0.725371	0.00158226	0.00427001	RZG
ENSG00000278700	Metazoa_SRP	misc_RNA	other_ncRNA	Metazoan signal recognition particle RNA [Source:RFAM;Acc:RF00017]	0.209338	-0.572837	0.936893	0.00158941	0.00428738	RZG
ENSG00000066923	STAG3	protein_coding	other_protein_coding	stromal antigen 3 [Source:HGNC Symbol;Acc:HGNC:11356]	0.800536	0.0935954	0.719571	0.00160532	0.00432578	RZG
ENSG00000262837	AC027801.5	lincRNA	long_ncRNA		0.672676	-0.0246642	0.752271	0.00161172	0.00434105	RZG
ENSG00000272183	AC005041.3	antisense_RNA	other_ncRNA		-0.630049	-1.79232	1.3278	0.00163785	0.00440647	RZG
ENSG00000147912	FBXO10	protein_coding	other_protein_coding	F-box protein 10 [Source:HGNC Symbol;Acc:HGNC:13589]	0.515174	-0.223736	0.751763	0.00166651	0.00447397	RZG
ENSG00000211683	AP000346.1	processed_transcript	other_ncRNA		-0.56489	-1.35299	1.18459	0.00169405	0.00454109	RZG
ENSG00000278668	AC005899.7	lincRNA	long_ncRNA		0.247436	-0.645676	0.924009	0.00171308	0.00458392	RZG
ENSG00000239419	RN7SL535P	misc_RNA	other_ncRNA	RNA, 7SL, cytoplasmic 535, pseudogene [Source:HGNC Symbol;Acc:HGNC:46551]	0.903234	0.180196	0.750396	0.00178217	0.00475255	RZG
ENSG00000271941	AC104184.1	antisense_RNA	other_ncRNA		0.133271	-0.640401	0.894826	0.00178508	0.00475961	RZG
ENSG00000228526	MIR34AHG	lincRNA	long_ncRNA	MIR34A host gene [Source:HGNC Symbol;Acc:HGNC:51913]	-0.816146	-1.6911	1.44101	0.00178999	0.00477056	RZG
ENSG00000252464	RN7SKP70	misc_RNA	other_ncRNA	RNA, 7SK small nuclear pseudogene 70 [Source:HGNC Symbol;Acc:HGNC:45794]	1.08416	0.536094	0.585914	0.00180842	0.00481542	RZG
ENSG00000175793	SFN	protein_coding	other_protein_coding	stratifin [Source:HGNC Symbol;Acc:HGNC:10773]	-0.251764	-1.10685	1.10824	0.00181922	0.00484132	RZG
ENSG00000226312	CFLAR-AS1	antisense_RNA	other_ncRNA	CFLAR antisense RNA 1 [Source:HGNC Symbol;Acc:HGNC:14437]	-1.91381	-2.42606	2.68375	0.00183013	0.00486603	RZG
ENSG00000226155	AC124944.1	antisense_RNA	other_ncRNA		-0.328928	-1.29563	1.17017	0.00184021	0.00488633	RZG
ENSG00000259118	AL139022.1	antisense_RNA	other_ncRNA		-2.1449	-2.77504	3.01906	0.00184697	0.00490211	RZG
ENSG00000142675	CNKSR1	protein_coding	other_protein_coding	connector enhancer of kinase suppressor of Ras 1 [Source:HGNC Symbol;Acc:HGNC:19700]	-0.213494	-1.15972	1.07396	0.00184775	0.00490347	RZG
ENSG00000213901	SLC23A3	protein_coding	other_protein_coding	solute carrier family 23 member 3 [Source:HGNC Symbol;Acc:HGNC:20601]	0.671873	0.0748902	0.691685	0.00190142	0.00502847	RZG
ENSG00000225131	PSME2P2	processed_pseudogene	pseudogene	proteasome activator subunit 2 pseudogene 2 [Source:HGNC Symbol;Acc:HGNC:30160]	-0.0121069	-0.851012	0.970836	0.00193874	0.00511778	RZG
ENSG00000206651	Y_RNA	misc_RNA	other_ncRNA	Y RNA [Source:RFAM;Acc:RF00019]	0.1252	-1.07141	1.16389	0.00197948	0.00521158	RZG
ENSG00000197506	SLC28A3	protein_coding	other_protein_coding	solute carrier family 28 member 3 [Source:HGNC Symbol;Acc:HGNC:16484]	-0.16393	-1.02484	1.0192	0.00199549	0.0052476	RZG
ENSG00000273076	AL021707.7	antisense_RNA	other_ncRNA		0.176486	-0.530763	0.923063	0.00199863	0.00525432	RZG
ENSG00000117400	MPL	protein_coding	other_protein_coding	MPL proto-oncogene, thrombopoietin receptor [Source:HGNC Symbol;Acc:HGNC:7217]	0.308494	-0.463529	0.803396	0.00201231	0.00528641	RZG
ENSG00000250461	AC122718.1	processed_pseudogene	pseudogene		0.795844	0.100102	0.748751	0.00201995	0.00530495	RZG
ENSG00000280121	AC010335.3	TEC	pseudogene		0.452215	-0.303727	0.849817	0.00202766	0.00532363	RZG
[truncated: 198 more rows]

## Sheet: Hgb counts included
GeneId	GeneName	gene_type	BiotypeCategory	gene_description	ave_logcpm_RZG	ave_logcpm_GZ	logFC_paired	PValue_paired	FDR_paired	lib_up_in
ENSG00000143774	GUK1	protein_coding	other_protein_coding	guanylate kinase 1 [Source:HGNC Symbol;Acc:HGNC:4693]	9.1674	10.1156	-0.949205	6.88452e-19	4.20312e-16	GZ
ENSG00000140988	RPS2	protein_coding	other_protein_coding	ribosomal protein S2 [Source:HGNC Symbol;Acc:HGNC:10404]	8.70341	9.53525	-0.833097	1.14837e-17	3.90998e-15	GZ
ENSG00000083845	RPS5	protein_coding	other_protein_coding	ribosomal protein S5 [Source:HGNC Symbol;Acc:HGNC:10426]	7.59389	8.36707	-0.77415	4.01002e-17	9.86075e-15	GZ
ENSG00000158578	ALAS2	protein_coding	other_protein_coding	5'-aminolevulinate synthase 2 [Source:HGNC Symbol;Acc:HGNC:397]	10.516	11.104	-0.588072	4.33914e-17	1.05239e-14	GZ
ENSG00000156508	EEF1A1	protein_coding	other_protein_coding	eukaryotic translation elongation factor 1 alpha 1 [Source:HGNC Symbol;Acc:HGNC:3189]	11.1133	11.7134	-0.599954	7.33348e-17	1.64354e-14	GZ
ENSG00000100300	TSPO	protein_coding	other_protein_coding	translocator protein [Source:HGNC Symbol;Acc:HGNC:1158]	6.55925	7.53058	-0.975191	1.83238e-16	3.41498e-14	GZ
ENSG00000089157	RPLP0	protein_coding	other_protein_coding	ribosomal protein lateral stalk subunit P0 [Source:HGNC Symbol;Acc:HGNC:10371]	8.45288	9.11742	-0.664572	1.97585e-16	3.60643e-14	GZ
ENSG00000168028	RPSA	protein_coding	other_protein_coding	ribosomal protein SA [Source:HGNC Symbol;Acc:HGNC:6502]	7.6588	8.30328	-0.646218	3.75895e-16	5.6579e-14	GZ
ENSG00000200312	RN7SKP255	misc_RNA	other_ncRNA	RNA, 7SK small nuclear pseudogene 255 [Source:HGNC Symbol;Acc:HGNC:45979]	2.89423	4.94758	-2.05812	4.45576e-16	6.36203e-14	GZ
ENSG00000126709	IFI6	protein_coding	other_protein_coding	interferon alpha inducible protein 6 [Source:HGNC Symbol;Acc:HGNC:4054]	5.75429	6.63394	-0.86744	8.72538e-16	1.0438e-13	GZ
ENSG00000140264	SERF2	protein_coding	other_protein_coding	small EDRK-rich factor 2 [Source:HGNC Symbol;Acc:HGNC:10757]	8.72231	9.44027	-0.71881	8.96729e-16	1.05844e-13	GZ
ENSG00000187608	ISG15	protein_coding	other_protein_coding	ISG15 ubiquitin-like modifier [Source:HGNC Symbol;Acc:HGNC:4053]	5.67295	6.57863	-0.907242	9.27498e-16	1.08751e-13	GZ
ENSG00000170889	RPS9	protein_coding	other_protein_coding	ribosomal protein S9 [Source:HGNC Symbol;Acc:HGNC:10442]	8.08459	8.70155	-0.617163	9.42706e-16	1.09807e-13	GZ
ENSG00000162244	RPL29	protein_coding	other_protein_coding	ribosomal protein L29 [Source:HGNC Symbol;Acc:HGNC:10331]	7.36625	8.01188	-0.647324	1.22196e-15	1.33548e-13	GZ
ENSG00000170458	CD14	protein_coding	other_protein_coding	CD14 molecule [Source:HGNC Symbol;Acc:HGNC:1628]	7.33004	7.99234	-0.663569	1.40142e-15	1.48576e-13	GZ
ENSG00000197582	GPX1P1	processed_pseudogene	pseudogene	glutathione peroxidase pseudogene 1 [Source:HGNC Symbol;Acc:HGNC:4560]	1.34765	2.92005	-2.10462	3.51541e-15	3.24168e-13	GZ
ENSG00000100097	LGALS1	protein_coding	other_protein_coding	galectin 1 [Source:HGNC Symbol;Acc:HGNC:6561]	6.03979	6.75312	-0.715831	4.92838e-15	4.28062e-13	GZ
ENSG00000233276	GPX1	protein_coding	other_protein_coding	glutathione peroxidase 1 [Source:HGNC Symbol;Acc:HGNC:4553]	8.36551	9.00248	-0.635843	7.17173e-15	5.69397e-13	GZ
ENSG00000197766	CFD	protein_coding	other_protein_coding	complement factor D [Source:HGNC Symbol;Acc:HGNC:2771]	5.51771	6.71325	-1.2063	8.24786e-15	6.40475e-13	GZ
ENSG00000149357	LAMTOR1	protein_coding	other_protein_coding	late endosomal/lysosomal adaptor, MAPK and MTOR activator 1 [Source:HGNC Symbol;Acc:HGNC:26068]	6.24929	6.96278	-0.714924	1.01611e-14	7.68812e-13	GZ
ENSG00000023191	RNH1	protein_coding	other_protein_coding	ribonuclease/angiogenin inhibitor 1 [Source:HGNC Symbol;Acc:HGNC:10074]	5.98334	6.6476	-0.670627	1.09332e-14	8.13333e-13	GZ
ENSG00000104518	GSDMD	protein_coding	other_protein_coding	gasdermin D [Source:HGNC Symbol;Acc:HGNC:25697]	6.44465	7.09793	-0.654575	1.12543e-14	8.30029e-13	GZ
ENSG00000159069	FBXW5	protein_coding	other_protein_coding	F-box and WD repeat domain containing 5 [Source:HGNC Symbol;Acc:HGNC:13613]	6.37851	7.08748	-0.711473	1.15635e-14	8.46001e-13	GZ
ENSG00000149806	FAU	protein_coding	other_protein_coding	FAU, ubiquitin like and ribosomal protein S30 fusion [Source:HGNC Symbol;Acc:HGNC:3597]	7.08444	7.71017	-0.626781	1.17397e-14	8.51847e-13	GZ
ENSG00000177954	RPS27	protein_coding	other_protein_coding	ribosomal protein S27 [Source:HGNC Symbol;Acc:HGNC:10416]	7.55318	8.17872	-0.625901	1.26098e-14	9.00225e-13	GZ
ENSG00000131401	NAPSB	transcribed_unprocessed_pseudogene	pseudogene	napsin B aspartic peptidase, pseudogene [Source:HGNC Symbol;Acc:HGNC:13396]	4.97876	5.73167	-0.763269	1.58592e-14	1.07995e-12	GZ
ENSG00000135940	COX5B	protein_coding	other_protein_coding	cytochrome c oxidase subunit 5B [Source:HGNC Symbol;Acc:HGNC:2269]	5.49171	6.17371	-0.682943	1.81856e-14	1.21043e-12	GZ
ENSG00000101940	WDR13	protein_coding	other_protein_coding	WD repeat domain 13 [Source:HGNC Symbol;Acc:HGNC:14352]	5.1396	5.94636	-0.811381	1.85808e-14	1.22751e-12	GZ
ENSG00000149823	VPS51	protein_coding	other_protein_coding	VPS51, GARP complex subunit [Source:HGNC Symbol;Acc:HGNC:1172]	6.31817	7.06792	-0.756098	2.1112e-14	1.36919e-12	GZ
ENSG00000228474	OST4	protein_coding	other_protein_coding	oligosaccharyltransferase complex subunit 4, non-catalytic [Source:HGNC Symbol;Acc:HGNC:32483]	6.3894	7.05921	-0.670743	2.29524e-14	1.45653e-12	GZ
ENSG00000197903	HIST1H2BK	protein_coding	other_protein_coding	histone cluster 1 H2B family member k [Source:HGNC Symbol;Acc:HGNC:13954]	5.50112	6.37526	-0.880318	2.61998e-14	1.59955e-12	GZ
ENSG00000221983	UBA52	protein_coding	other_protein_coding	ubiquitin A-52 residue ribosomal protein fusion product 1 [Source:HGNC Symbol;Acc:HGNC:12458]	9.49751	10.1113	-0.614347	4.24825e-14	2.40304e-12	GZ
ENSG00000010256	UQCRC1	protein_coding	other_protein_coding	ubiquinol-cytochrome c reductase core protein 1 [Source:HGNC Symbol;Acc:HGNC:12585]	5.59569	6.20598	-0.610088	4.88536e-14	2.68619e-12	GZ
ENSG00000271503	CCL5	protein_coding	other_protein_coding	C-C motif chemokine ligand 5 [Source:HGNC Symbol;Acc:HGNC:10632]	7.31207	7.89419	-0.586636	5.33424e-14	2.90593e-12	GZ
ENSG00000242372	EIF6	protein_coding	other_protein_coding	eukaryotic translation initiation factor 6 [Source:HGNC Symbol;Acc:HGNC:6159]	4.47265	5.20632	-0.734656	6.54198e-14	3.4472e-12	GZ
ENSG00000103490	PYCARD	protein_coding	other_protein_coding	PYD and CARD domain containing [Source:HGNC Symbol;Acc:HGNC:16608]	6.11167	6.84232	-0.734466	7.17917e-14	3.72285e-12	GZ
ENSG00000105612	DNASE2	protein_coding	other_protein_coding	deoxyribonuclease 2, lysosomal [Source:HGNC Symbol;Acc:HGNC:2960]	4.71834	5.43578	-0.72411	8.45248e-14	4.27575e-12	GZ
ENSG00000099785	MARCH2	protein_coding	other_protein_coding	membrane associated ring-CH-type finger 2 [Source:HGNC Symbol;Acc:HGNC:28038]	6.64688	7.35651	-0.710299	8.83936e-14	4.44605e-12	GZ
ENSG00000233927	RPS28	protein_coding	other_protein_coding	ribosomal protein S28 [Source:HGNC Symbol;Acc:HGNC:10418]	6.79415	7.51565	-0.724749	8.89206e-14	4.44729e-12	GZ
ENSG00000166595	FAM96B	protein_coding	other_protein_coding	family with sequence similarity 96 member B [Source:HGNC Symbol;Acc:HGNC:24261]	4.11341	4.93851	-0.824613	9.34331e-14	4.65981e-12	GZ
ENSG00000124659	TBCC	protein_coding	other_protein_coding	tubulin folding cofactor C [Source:HGNC Symbol;Acc:HGNC:11580]	5.47822	6.10034	-0.625333	9.80181e-14	4.87475e-12	GZ
ENSG00000108639	SYNGR2	protein_coding	other_protein_coding	synaptogyrin 2 [Source:HGNC Symbol;Acc:HGNC:11499]	6.2461	6.88783	-0.644133	9.90893e-14	4.90049e-12	GZ
ENSG00000143543	JTB	protein_coding	other_protein_coding	jumping translocation breakpoint [Source:HGNC Symbol;Acc:HGNC:6201]	6.3799	6.96788	-0.589039	1.21466e-13	5.83667e-12	GZ
ENSG00000278771	RN7SL3	misc_RNA	other_ncRNA	RNA, 7SL, cytoplasmic 3 [Source:HGNC Symbol;Acc:HGNC:23135]	5.71116	6.72902	-1.00921	1.22308e-13	5.85259e-12	GZ
ENSG00000117410	ATP6V0B	protein_coding	other_protein_coding	ATPase H+ transporting V0 subunit b [Source:HGNC Symbol;Acc:HGNC:861]	7.3281	7.91966	-0.592097	1.62023e-13	7.39333e-12	GZ
ENSG00000128185	DGCR6L	protein_coding	other_protein_coding	DiGeorge syndrome critical region gene 6 like [Source:HGNC Symbol;Acc:HGNC:18551]	3.501	4.47965	-0.985941	1.67796e-13	7.63707e-12	GZ
ENSG00000188986	NELFB	protein_coding	other_protein_coding	negative elongation factor complex member B [Source:HGNC Symbol;Acc:HGNC:24324]	4.59718	5.35601	-0.767228	1.84437e-13	8.26698e-12	GZ
ENSG00000240342	RPS2P5	processed_pseudogene	pseudogene		4.99678	5.66265	-0.674478	1.86861e-13	8.3545e-12	GZ
ENSG00000103024	NME3	protein_coding	other_protein_coding	NME/NM23 nucleoside diphosphate kinase 3 [Source:HGNC Symbol;Acc:HGNC:7851]	3.34588	4.27107	-0.952439	2.11029e-13	9.24819e-12	GZ
ENSG00000188229	TUBB4B	protein_coding	other_protein_coding	tubulin beta 4B class IVb [Source:HGNC Symbol;Acc:HGNC:20771]	5.73751	6.38372	-0.65052	2.47613e-13	1.05638e-11	GZ
ENSG00000165175	MID1IP1	protein_coding	other_protein_coding	MID1 interacting protein 1 [Source:HGNC Symbol;Acc:HGNC:20715]	5.89062	6.48691	-0.599655	2.68559e-13	1.12941e-11	GZ
ENSG00000103152	MPG	protein_coding	other_protein_coding	N-methylpurine DNA glycosylase [Source:HGNC Symbol;Acc:HGNC:7211]	3.93128	4.72708	-0.80405	3.08659e-13	1.27981e-11	GZ
ENSG00000221869	CEBPD	protein_coding	other_protein_coding	CCAAT/enhancer binding protein delta [Source:HGNC Symbol;Acc:HGNC:1835]	5.97035	6.69068	-0.720108	3.14728e-13	1.29889e-11	GZ
ENSG00000152082	MZT2B	protein_coding	other_protein_coding	mitotic spindle organizing protein 2B [Source:HGNC Symbol;Acc:HGNC:25886]	4.47262	5.30293	-0.84035	3.38123e-13	1.36677e-11	GZ
ENSG00000167705	RILP	protein_coding	other_protein_coding	Rab interacting lysosomal protein [Source:HGNC Symbol;Acc:HGNC:30266]	5.13498	5.86214	-0.722386	3.61922e-13	1.42713e-11	GZ
ENSG00000187796	CARD9	protein_coding	other_protein_coding	caspase recruitment domain family member 9 [Source:HGNC Symbol;Acc:HGNC:16391]	4.43584	5.17632	-0.739478	3.75213e-13	1.46972e-11	GZ
ENSG00000116691	MIIP	protein_coding	other_protein_coding	migration and invasion inhibitory protein [Source:HGNC Symbol;Acc:HGNC:25715]	4.85431	5.56602	-0.718283	4.11441e-13	1.594e-11	GZ
ENSG00000175602	CCDC85B	protein_coding	other_protein_coding	coiled-coil domain containing 85B [Source:HGNC Symbol;Acc:HGNC:24926]	3.36213	4.37245	-1.04669	4.15359e-13	1.60566e-11	GZ
ENSG00000111678	C12orf57	protein_coding	other_protein_coding	chromosome 12 open reading frame 57 [Source:HGNC Symbol;Acc:HGNC:29521]	4.62052	5.32848	-0.692944	5.04836e-13	1.9012e-11	GZ
ENSG00000170892	TSEN34	protein_coding	other_protein_coding	tRNA splicing endonuclease subunit 34 [Source:HGNC Symbol;Acc:HGNC:15506]	6.2919	6.91902	-0.631959	5.05769e-13	1.9012e-11	GZ
ENSG00000169976	SF3B5	protein_coding	other_protein_coding	splicing factor 3b subunit 5 [Source:HGNC Symbol;Acc:HGNC:21083]	4.48275	5.25345	-0.773658	5.17165e-13	1.93173e-11	GZ
ENSG00000175756	AURKAIP1	protein_coding	other_protein_coding	aurora kinase A interacting protein 1 [Source:HGNC Symbol;Acc:HGNC:24114]	4.98225	5.75911	-0.780479	5.99845e-13	2.18075e-11	GZ
ENSG00000163737	PF4	protein_coding	other_protein_coding	platelet factor 4 [Source:HGNC Symbol;Acc:HGNC:8861]	6.14291	6.75072	-0.615509	5.99541e-13	2.18075e-11	GZ
ENSG00000103363	ELOB	protein_coding	other_protein_coding	elongin B [Source:HGNC Symbol;Acc:HGNC:11619]	5.88468	6.52362	-0.642253	6.01828e-13	2.18348e-11	GZ
ENSG00000197540	GZMM	protein_coding	other_protein_coding	granzyme M [Source:HGNC Symbol;Acc:HGNC:4712]	4.07651	5.0069	-0.978538	6.18311e-13	2.22504e-11	GZ
ENSG00000071655	MBD3	protein_coding	other_protein_coding	methyl-CpG binding domain protein 3 [Source:HGNC Symbol;Acc:HGNC:6918]	4.3946	5.0779	-0.68967	7.07402e-13	2.47521e-11	GZ
ENSG00000042753	AP2S1	protein_coding	other_protein_coding	adaptor related protein complex 2 sigma 1 subunit [Source:HGNC Symbol;Acc:HGNC:565]	5.05468	5.73609	-0.686006	7.18322e-13	2.50846e-11	GZ
ENSG00000110057	UNC93B1	protein_coding	other_protein_coding	unc-93 homolog B1, TLR signaling regulator [Source:HGNC Symbol;Acc:HGNC:13481]	5.97498	6.69178	-0.716897	1.04325e-12	3.42052e-11	GZ
ENSG00000237550	RPL9P9	transcribed_processed_pseudogene	pseudogene	ribosomal protein L9 pseudogene 9 [Source:HGNC Symbol;Acc:HGNC:17251]	2.47904	3.61575	-1.10395	1.27276e-12	4.05244e-11	GZ
ENSG00000148926	ADM	protein_coding	other_protein_coding	adrenomedullin [Source:HGNC Symbol;Acc:HGNC:259]	4.94772	5.64736	-0.703533	1.27906e-12	4.05837e-11	GZ
ENSG00000162032	SPSB3	protein_coding	other_protein_coding	splA/ryanodine receptor domain and SOCS box containing 3 [Source:HGNC Symbol;Acc:HGNC:30629]	5.86759	6.4642	-0.597848	1.31162e-12	4.13943e-11	GZ
ENSG00000104886	PLEKHJ1	protein_coding	other_protein_coding	pleckstrin homology domain containing J1 [Source:HGNC Symbol;Acc:HGNC:18211]	4.54427	5.24658	-0.710782	1.44309e-12	4.47458e-11	GZ
ENSG00000166337	TAF10	protein_coding	other_protein_coding	TATA-box binding protein associated factor 10 [Source:HGNC Symbol;Acc:HGNC:11543]	5.77799	6.39744	-0.62178	1.55988e-12	4.79473e-11	GZ
ENSG00000102871	TRADD	protein_coding	other_protein_coding	TNFRSF1A associated via death domain [Source:HGNC Symbol;Acc:HGNC:12030]	5.10619	5.76899	-0.672566	1.59597e-12	4.88871e-11	GZ
ENSG00000168040	FADD	protein_coding	other_protein_coding	Fas associated via death domain [Source:HGNC Symbol;Acc:HGNC:3573]	4.71893	5.36853	-0.658106	1.68481e-12	5.10099e-11	GZ
ENSG00000117394	SLC2A1	protein_coding	other_protein_coding	solute carrier family 2 member 1 [Source:HGNC Symbol;Acc:HGNC:11005]	5.79374	6.39747	-0.612095	1.69121e-12	5.10099e-11	GZ
ENSG00000175416	CLTB	protein_coding	other_protein_coding	clathrin light chain B [Source:HGNC Symbol;Acc:HGNC:2091]	4.75461	5.41577	-0.662652	1.77026e-12	5.30328e-11	GZ
ENSG00000051523	CYBA	protein_coding	other_protein_coding	cytochrome b-245 alpha chain [Source:HGNC Symbol;Acc:HGNC:2577]	8.2998	8.95156	-0.653495	1.8157e-12	5.42108e-11	GZ
ENSG00000178057	NDUFAF3	protein_coding	other_protein_coding	NADH:ubiquinone oxidoreductase complex assembly factor 3 [Source:HGNC Symbol;Acc:HGNC:29918]	4.61023	5.35111	-0.752336	1.84876e-12	5.50121e-11	GZ
ENSG00000184260	HIST2H2AC	protein_coding	other_protein_coding	histone cluster 2 H2A family member c [Source:HGNC Symbol;Acc:HGNC:4738]	5.97379	6.63263	-0.664516	1.94464e-12	5.75652e-11	GZ
ENSG00000182544	MFSD5	protein_coding	other_protein_coding	major facilitator superfamily domain containing 5 [Source:HGNC Symbol;Acc:HGNC:28156]	3.92101	4.67344	-0.763864	2.08821e-12	6.10094e-11	GZ
ENSG00000185000	DGAT1	protein_coding	other_protein_coding	diacylglycerol O-acyltransferase 1 [Source:HGNC Symbol;Acc:HGNC:2843]	4.93771	5.52459	-0.59138	2.39129e-12	6.81768e-11	GZ
ENSG00000274267	HIST1H3B	protein_coding	other_protein_coding	histone cluster 1 H3 family member b [Source:HGNC Symbol;Acc:HGNC:4776]	3.08706	4.02524	-0.942968	3.26334e-12	8.848e-11	GZ
ENSG00000102760	RGCC	protein_coding	other_protein_coding	regulator of cell cycle [Source:HGNC Symbol;Acc:HGNC:20369]	4.72348	5.32524	-0.606005	3.66912e-12	9.78341e-11	GZ
ENSG00000110203	FOLR3	protein_coding	other_protein_coding	folate receptor 3 [Source:HGNC Symbol;Acc:HGNC:3795]	4.34803	5.09536	-0.814152	3.79587e-12	1.00307e-10	GZ
ENSG00000167967	E4F1	protein_coding	other_protein_coding	E4F transcription factor 1 [Source:HGNC Symbol;Acc:HGNC:3121]	4.83746	5.47248	-0.637713	4.0848e-12	1.07143e-10	GZ
ENSG00000134072	CAMK1	protein_coding	other_protein_coding	calcium/calmodulin dependent protein kinase I [Source:HGNC Symbol;Acc:HGNC:1459]	4.27577	4.91237	-0.634194	4.84353e-12	1.25007e-10	GZ
ENSG00000213465	ARL2	protein_coding	other_protein_coding	ADP ribosylation factor like GTPase 2 [Source:HGNC Symbol;Acc:HGNC:693]	2.2291	3.29625	-1.07798	5.23963e-12	1.34251e-10	GZ
ENSG00000130725	UBE2M	protein_coding	other_protein_coding	ubiquitin conjugating enzyme E2 M [Source:HGNC Symbol;Acc:HGNC:12491]	4.47946	5.11807	-0.638849	5.46794e-12	1.39095e-10	GZ
ENSG00000187713	TMEM203	protein_coding	other_protein_coding	transmembrane protein 203 [Source:HGNC Symbol;Acc:HGNC:28217]	3.81983	4.54894	-0.737124	6.10969e-12	1.51501e-10	GZ
ENSG00000205155	PSENEN	protein_coding	other_protein_coding	presenilin enhancer gamma-secretase subunit [Source:HGNC Symbol;Acc:HGNC:30100]	3.9411	4.72566	-0.793101	6.45477e-12	1.58725e-10	GZ
ENSG00000171823	FBXL14	protein_coding	other_protein_coding	F-box and leucine rich repeat protein 14 [Source:HGNC Symbol;Acc:HGNC:28624]	3.63439	4.3351	-0.715615	9.51212e-12	2.23521e-10	GZ
ENSG00000129562	DAD1	protein_coding	other_protein_coding	defender against cell death 1 [Source:HGNC Symbol;Acc:HGNC:2664]	5.22648	5.82647	-0.603721	1.0181e-11	2.36246e-10	GZ
ENSG00000131634	TMEM204	protein_coding	other_protein_coding	transmembrane protein 204 [Source:HGNC Symbol;Acc:HGNC:14158]	4.36648	4.98695	-0.645111	1.07027e-11	2.46414e-10	GZ
ENSG00000101084	C20orf24	protein_coding	other_protein_coding	chromosome 20 open reading frame 24 [Source:HGNC Symbol;Acc:HGNC:15870]	3.55907	4.42977	-0.893424	1.20654e-11	2.74926e-10	GZ
ENSG00000175040	CHST2	protein_coding	other_protein_coding	carbohydrate sulfotransferase 2 [Source:HGNC Symbol;Acc:HGNC:1970]	4.69853	5.27617	-0.586824	1.23781e-11	2.80966e-10	GZ
ENSG00000116670	MAD2L2	protein_coding	other_protein_coding	mitotic arrest deficient 2 like 2 [Source:HGNC Symbol;Acc:HGNC:6764]	3.54732	4.24612	-0.708404	1.40694e-11	3.13726e-10	GZ
ENSG00000167085	PHB	protein_coding	other_protein_coding	prohibitin [Source:HGNC Symbol;Acc:HGNC:8912]	4.63582	5.27371	-0.630673	1.42443e-11	3.16827e-10	GZ
ENSG00000229117	RPL41	protein_coding	other_protein_coding	ribosomal protein L41 [Source:HGNC Symbol;Acc:HGNC:10354]	5.10413	5.76711	-0.680049	1.44009e-11	3.19399e-10	GZ
ENSG00000128626	MRPS12	protein_coding	other_protein_coding	mitochondrial ribosomal protein S12 [Source:HGNC Symbol;Acc:HGNC:10380]	3.13849	3.982	-0.864819	1.47467e-11	3.25144e-10	GZ
ENSG00000107872	FBXL15	protein_coding	other_protein_coding	F-box and leucine rich repeat protein 15 [Source:HGNC Symbol;Acc:HGNC:28155]	2.89822	3.95245	-1.07268	1.50519e-11	3.30227e-10	GZ
ENSG00000099849	RASSF7	protein_coding	other_protein_coding	Ras association domain family member 7 [Source:HGNC Symbol;Acc:HGNC:1166]	3.76488	4.51543	-0.765025	1.63439e-11	3.54184e-10	GZ
ENSG00000204237	OXLD1	protein_coding	other_protein_coding	oxidoreductase like domain containing 1 [Source:HGNC Symbol;Acc:HGNC:27901]	4.14629	4.79822	-0.663198	1.69689e-11	3.65937e-10	GZ
ENSG00000171222	SCAND1	protein_coding	other_protein_coding	SCAN domain containing 1 [Source:HGNC Symbol;Acc:HGNC:10566]	3.72451	4.59701	-0.889141	1.76662e-11	3.78667e-10	GZ
ENSG00000130312	MRPL34	protein_coding	other_protein_coding	mitochondrial ribosomal protein L34 [Source:HGNC Symbol;Acc:HGNC:14488]	3.57697	4.30549	-0.723259	1.8612e-11	3.97019e-10	GZ
ENSG00000006015	REX1BD	protein_coding	other_protein_coding	required for excision 1-B domain containing [Source:HGNC Symbol;Acc:HGNC:26098]	4.23939	5.05004	-0.841922	1.95486e-11	4.11543e-10	GZ
ENSG00000011028	MRC2	protein_coding	other_protein_coding	mannose receptor C type 2 [Source:HGNC Symbol;Acc:HGNC:16875]	4.65029	5.34109	-0.720207	1.98742e-11	4.15925e-10	GZ
ENSG00000276903	HIST1H2AL	protein_coding	other_protein_coding	histone cluster 1 H2A family member l [Source:HGNC Symbol;Acc:HGNC:4730]	2.02806	3.12787	-1.11933	2.01119e-11	4.20404e-10	GZ
ENSG00000135637	CCDC142	protein_coding	other_protein_coding	coiled-coil domain containing 142 [Source:HGNC Symbol;Acc:HGNC:25889]	4.47403	5.10259	-0.638255	2.04124e-11	4.25679e-10	GZ
ENSG00000168894	RNF181	protein_coding	other_protein_coding	ring finger protein 181 [Source:HGNC Symbol;Acc:HGNC:28037]	4.7046	5.28643	-0.585982	2.18015e-11	4.51457e-10	GZ
ENSG00000125652	ALKBH7	protein_coding	other_protein_coding	alkB homolog 7 [Source:HGNC Symbol;Acc:HGNC:21306]	3.38504	4.22141	-0.880373	2.23479e-11	4.61153e-10	GZ
ENSG00000104892	KLC3	protein_coding	other_protein_coding	kinesin light chain 3 [Source:HGNC Symbol;Acc:HGNC:20717]	3.16082	3.9406	-0.750732	2.27251e-11	4.68391e-10	GZ
ENSG00000105327	BBC3	protein_coding	other_protein_coding	BCL2 binding component 3 [Source:HGNC Symbol;Acc:HGNC:17868]	3.76557	4.4702	-0.715135	2.39499e-11	4.89645e-10	GZ
ENSG00000182154	MRPL41	protein_coding	other_protein_coding	mitochondrial ribosomal protein L41 [Source:HGNC Symbol;Acc:HGNC:14492]	3.03155	3.80548	-0.79398	2.59338e-11	5.22959e-10	GZ
ENSG00000169692	AGPAT2	protein_coding	other_protein_coding	1-acylglycerol-3-phosphate O-acyltransferase 2 [Source:HGNC Symbol;Acc:HGNC:325]	4.16033	4.83347	-0.68649	2.7994e-11	5.60038e-10	GZ
ENSG00000107404	DVL1	protein_coding	other_protein_coding	dishevelled segment polarity protein 1 [Source:HGNC Symbol;Acc:HGNC:3084]	4.1675	4.80513	-0.648121	2.8116e-11	5.6121e-10	GZ
ENSG00000211450	SELENOH	protein_coding	other_protein_coding	selenoprotein H [Source:HGNC Symbol;Acc:HGNC:18251]	3.5268	4.27926	-0.758723	2.93961e-11	5.82168e-10	GZ
ENSG00000099795	NDUFB7	protein_coding	other_protein_coding	NADH:ubiquinone oxidoreductase subunit B7 [Source:HGNC Symbol;Acc:HGNC:7702]	4.05956	4.80675	-0.757777	3.03683e-11	5.98156e-10	GZ
ENSG00000198356	ASNA1	protein_coding	other_protein_coding	arsA arsenite transporter, ATP-binding, homolog 1 (bacterial) [Source:HGNC Symbol;Acc:HGNC:752]	4.91788	5.54695	-0.63619	3.03723e-11	5.98156e-10	GZ
ENSG00000183604	SMG1P5	transcribed_unprocessed_pseudogene	pseudogene	SMG1 pseudogene 5 [Source:HGNC Symbol;Acc:HGNC:49862]	3.92853	4.57613	-0.65227	3.23332e-11	6.32551e-10	GZ
ENSG00000179091	CYC1	protein_coding	other_protein_coding	cytochrome c1 [Source:HGNC Symbol;Acc:HGNC:2579]	4.68169	5.30656	-0.632989	3.53555e-11	6.81141e-10	GZ
ENSG00000185112	FAM43A	protein_coding	other_protein_coding	family with sequence similarity 43 member A [Source:HGNC Symbol;Acc:HGNC:26888]	3.55621	4.3221	-0.77815	3.56742e-11	6.86534e-10	GZ
ENSG00000105518	TMEM205	protein_coding	other_protein_coding	transmembrane protein 205 [Source:HGNC Symbol;Acc:HGNC:29631]	3.63753	4.32368	-0.697962	3.62331e-11	6.94273e-10	GZ
ENSG00000105610	KLF1	protein_coding	other_protein_coding	Kruppel like factor 1 [Source:HGNC Symbol;Acc:HGNC:6345]	5.02734	5.68719	-0.663662	4.01907e-11	7.6186e-10	GZ
ENSG00000090581	GNPTG	protein_coding	other_protein_coding	N-acetylglucosamine-1-phosphate transferase gamma subunit [Source:HGNC Symbol;Acc:HGNC:23026]	4.87536	5.46077	-0.591782	4.54216e-11	8.50994e-10	GZ
ENSG00000124299	PEPD	protein_coding	other_protein_coding	peptidase D [Source:HGNC Symbol;Acc:HGNC:8840]	4.49093	5.13657	-0.654115	4.56071e-11	8.53566e-10	GZ
ENSG00000167657	DAPK3	protein_coding	other_protein_coding	death associated protein kinase 3 [Source:HGNC Symbol;Acc:HGNC:2676]	4.24239	4.90357	-0.672343	4.76619e-11	8.85471e-10	GZ
ENSG00000095906	NUBP2	protein_coding	other_protein_coding	nucleotide binding protein 2 [Source:HGNC Symbol;Acc:HGNC:8042]	4.37488	5.08993	-0.732876	4.85846e-11	8.97902e-10	GZ
ENSG00000246705	H2AFJ	protein_coding	other_protein_coding	H2A histone family member J [Source:HGNC Symbol;Acc:HGNC:14456]	4.34834	4.93294	-0.592469	5.27782e-11	9.67327e-10	GZ
ENSG00000158050	DUSP2	protein_coding	other_protein_coding	dual specificity phosphatase 2 [Source:HGNC Symbol;Acc:HGNC:3068]	2.79181	3.52603	-0.796079	5.44929e-11	9.90551e-10	GZ
ENSG00000178297	TMPRSS9	protein_coding	other_protein_coding	transmembrane protease, serine 9 [Source:HGNC Symbol;Acc:HGNC:30079]	2.49753	3.47564	-0.982676	5.97769e-11	1.07665e-09	GZ
ENSG00000131495	NDUFA2	protein_coding	other_protein_coding	NADH:ubiquinone oxidoreductase subunit A2 [Source:HGNC Symbol;Acc:HGNC:7685]	3.96741	4.58325	-0.619604	6.5966e-11	1.17616e-09	GZ
ENSG00000169683	LRRC45	protein_coding	other_protein_coding	leucine rich repeat containing 45 [Source:HGNC Symbol;Acc:HGNC:28302]	3.08596	3.82413	-0.737996	7.08957e-11	1.249e-09	GZ
ENSG00000278828	HIST1H3H	protein_coding	other_protein_coding	histone cluster 1 H3 family member h [Source:HGNC Symbol;Acc:HGNC:4775]	5.55417	6.13504	-0.588515	7.08978e-11	1.249e-09	GZ
ENSG00000184436	THAP7	protein_coding	other_protein_coding	THAP domain containing 7 [Source:HGNC Symbol;Acc:HGNC:23190]	4.10594	4.68734	-0.590488	7.14868e-11	1.25563e-09	GZ
ENSG00000262919	CCNQ	protein_coding	other_protein_coding	cyclin Q [Source:HGNC Symbol;Acc:HGNC:28434]	3.39326	4.09037	-0.693369	7.40064e-11	1.29731e-09	GZ
ENSG00000170468	RIOX1	protein_coding	other_protein_coding	ribosomal oxygenase 1 [Source:HGNC Symbol;Acc:HGNC:20968]	3.94114	4.54192	-0.611855	7.50962e-11	1.31251e-09	GZ
ENSG00000155287	SLC25A28	protein_coding	other_protein_coding	solute carrier family 25 member 28 [Source:HGNC Symbol;Acc:HGNC:23472]	4.47173	5.08411	-0.616335	7.66661e-11	1.336e-09	GZ
ENSG00000180549	FUT7	protein_coding	other_protein_coding	fucosyltransferase 7 [Source:HGNC Symbol;Acc:HGNC:4018]	4.50833	5.08223	-0.585152	8.13016e-11	1.40571e-09	GZ
ENSG00000164967	RPP25L	protein_coding	other_protein_coding	ribonuclease P/MRP subunit p25 like [Source:HGNC Symbol;Acc:HGNC:19909]	3.42836	4.23196	-0.798098	8.70021e-11	1.49406e-09	GZ
ENSG00000007520	TSR3	protein_coding	other_protein_coding	TSR3, acp transferase ribosome maturation factor [Source:HGNC Symbol;Acc:HGNC:14175]	3.89764	4.65705	-0.780375	9.78062e-11	1.65709e-09	GZ
ENSG00000148362	PAXX	protein_coding	other_protein_coding	PAXX, non-homologous end joining factor [Source:HGNC Symbol;Acc:HGNC:27849]	4.3608	4.97831	-0.630103	1.09352e-10	1.83863e-09	GZ
ENSG00000162910	MRPL55	protein_coding	other_protein_coding	mitochondrial ribosomal protein L55 [Source:HGNC Symbol;Acc:HGNC:16686]	3.33844	4.09892	-0.773609	1.26358e-10	2.07287e-09	GZ
ENSG00000233426	EIF3FP3	processed_pseudogene	pseudogene	eukaryotic translation initiation factor 3 subunit F pseudogene 3 [Source:HGNC Symbol;Acc:HGNC:37625]	0.62335	2.0826	-1.52603	1.3077e-10	2.12801e-09	GZ
ENSG00000116863	ADPRHL2	protein_coding	other_protein_coding	ADP-ribosylhydrolase like 2 [Source:HGNC Symbol;Acc:HGNC:21304]	4.54378	5.17804	-0.643276	1.33081e-10	2.16166e-09	GZ
ENSG00000177697	CD151	protein_coding	other_protein_coding	CD151 molecule (Raph blood group) [Source:HGNC Symbol;Acc:HGNC:1630]	4.28856	4.91327	-0.62594	1.54354e-10	2.46201e-09	GZ
ENSG00000177971	IMP3	protein_coding	other_protein_coding	IMP3, U3 small nucleolar ribonucleoprotein [Source:HGNC Symbol;Acc:HGNC:14497]	4.59642	5.19654	-0.608733	1.58158e-10	2.51363e-09	GZ
ENSG00000137441	FGFBP2	protein_coding	other_protein_coding	fibroblast growth factor binding protein 2 [Source:HGNC Symbol;Acc:HGNC:29451]	4.33732	4.91361	-0.604548	1.68068e-10	2.63729e-09	GZ
ENSG00000278272	HIST1H3C	protein_coding	other_protein_coding	histone cluster 1 H3 family member c [Source:HGNC Symbol;Acc:HGNC:4768]	2.49749	3.31711	-0.824943	1.81388e-10	2.81956e-09	GZ
ENSG00000277775	HIST1H3F	protein_coding	other_protein_coding	histone cluster 1 H3 family member f [Source:HGNC Symbol;Acc:HGNC:4773]	3.06039	3.77478	-0.734258	2.01126e-10	3.07507e-09	GZ
ENSG00000237296	SMG1P1	transcribed_unprocessed_pseudogene	pseudogene	SMG1 pseudogene 1 [Source:HGNC Symbol;Acc:HGNC:44186]	3.21974	3.99005	-0.774414	2.09501e-10	3.17842e-09	GZ
ENSG00000130193	THEM6	protein_coding	other_protein_coding	thioesterase superfamily member 6 [Source:HGNC Symbol;Acc:HGNC:29656]	3.3922	4.08484	-0.677556	2.13586e-10	3.23209e-09	GZ
ENSG00000131652	THOC6	protein_coding	other_protein_coding	THO complex 6 [Source:HGNC Symbol;Acc:HGNC:28369]	3.27465	3.96891	-0.719404	2.26728e-10	3.40765e-09	GZ
ENSG00000103202	NME4	protein_coding	other_protein_coding	NME/NM23 nucleoside diphosphate kinase 4 [Source:HGNC Symbol;Acc:HGNC:7852]	3.45113	4.10227	-0.651173	2.29226e-10	3.44227e-09	GZ
ENSG00000172116	CD8B	protein_coding	other_protein_coding	CD8b molecule [Source:HGNC Symbol;Acc:HGNC:1707]	3.69369	4.2902	-0.614556	2.34398e-10	3.50509e-09	GZ
ENSG00000179271	GADD45GIP1	protein_coding	other_protein_coding	GADD45G interacting protein 1 [Source:HGNC Symbol;Acc:HGNC:29996]	3.35565	4.0249	-0.680313	2.63357e-10	3.90514e-09	GZ
ENSG00000169241	SLC50A1	protein_coding	other_protein_coding	solute carrier family 50 member 1 [Source:HGNC Symbol;Acc:HGNC:30657]	3.67124	4.28133	-0.616038	2.98324e-10	4.37963e-09	GZ
ENSG00000183011	NAA38	protein_coding	other_protein_coding	N(alpha)-acetyltransferase 38, NatC auxiliary subunit [Source:HGNC Symbol;Acc:HGNC:28212]	3.424	4.06699	-0.645716	3.12457e-10	4.56063e-09	GZ
ENSG00000196787	HIST1H2AG	protein_coding	other_protein_coding	histone cluster 1 H2A family member g [Source:HGNC Symbol;Acc:HGNC:4737]	4.58377	5.22008	-0.644121	3.40325e-10	4.92881e-09	GZ
ENSG00000168209	DDIT4	protein_coding	other_protein_coding	DNA damage inducible transcript 4 [Source:HGNC Symbol;Acc:HGNC:24944]	4.14121	4.7392	-0.601005	3.91509e-10	5.56761e-09	GZ
ENSG00000275379	HIST1H3I	protein_coding	other_protein_coding	histone cluster 1 H3 family member i [Source:HGNC Symbol;Acc:HGNC:4771]	3.65339	4.37917	-0.752923	4.63709e-10	6.47984e-09	GZ
ENSG00000002330	BAD	protein_coding	other_protein_coding	BCL2 associated agonist of cell death [Source:HGNC Symbol;Acc:HGNC:936]	3.46823	4.15105	-0.696591	4.73617e-10	6.58194e-09	GZ
ENSG00000224870	AL391244.1	processed_transcript	other_ncRNA		4.31495	4.91282	-0.604491	4.91021e-10	6.80777e-09	GZ
ENSG00000158716	DUSP23	protein_coding	other_protein_coding	dual specificity phosphatase 23 [Source:HGNC Symbol;Acc:HGNC:21480]	3.00206	3.80114	-0.815076	5.26954e-10	7.24919e-09	GZ
ENSG00000275221	HIST1H2AK	protein_coding	other_protein_coding	histone cluster 1 H2A family member k [Source:HGNC Symbol;Acc:HGNC:4726]	2.54177	3.34631	-0.838455	6.03848e-10	8.13014e-09	GZ
ENSG00000156381	ANKRD9	protein_coding	other_protein_coding	ankyrin repeat domain 9 [Source:HGNC Symbol;Acc:HGNC:20096]	3.16134	3.87271	-0.72447	6.40259e-10	8.57472e-09	GZ
ENSG00000125148	MT2A	protein_coding	other_protein_coding	metallothionein 2A [Source:HGNC Symbol;Acc:HGNC:7406]	4.06918	4.67674	-0.639882	6.48761e-10	8.66748e-09	GZ
ENSG00000183978	COA3	protein_coding	other_protein_coding	cytochrome c oxidase assembly factor 3 [Source:HGNC Symbol;Acc:HGNC:24990]	3.26355	3.89767	-0.641407	6.92568e-10	9.17808e-09	GZ
ENSG00000196976	LAGE3	protein_coding	other_protein_coding	L antigen family member 3 [Source:HGNC Symbol;Acc:HGNC:26058]	2.13174	3.03952	-0.905002	7.31518e-10	9.62223e-09	GZ
ENSG00000130748	TMEM160	protein_coding	other_protein_coding	transmembrane protein 160 [Source:HGNC Symbol;Acc:HGNC:26042]	1.75219	3.04716	-1.30259	8.17627e-10	1.06208e-08	GZ
ENSG00000157593	SLC35B2	protein_coding	other_protein_coding	solute carrier family 35 member B2 [Source:HGNC Symbol;Acc:HGNC:16872]	3.6131	4.20159	-0.598034	8.59293e-10	1.10888e-08	GZ
ENSG00000201428	RN7SKP71	misc_RNA	other_ncRNA	RNA, 7SK small nuclear pseudogene 71 [Source:HGNC Symbol;Acc:HGNC:45795]	0.951683	2.25571	-1.36232	9.25396e-10	1.18212e-08	GZ
ENSG00000204323	SMIM5	protein_coding	other_protein_coding	small integral membrane protein 5 [Source:HGNC Symbol;Acc:HGNC:40030]	4.19452	4.78169	-0.587685	9.64279e-10	1.22384e-08	GZ
ENSG00000174547	MRPL11	protein_coding	other_protein_coding	mitochondrial ribosomal protein L11 [Source:HGNC Symbol;Acc:HGNC:14042]	3.10458	3.79677	-0.686852	1.06315e-09	1.33877e-08	GZ
ENSG00000137880	GCHFR	protein_coding	other_protein_coding	GTP cyclohydrolase I feedback regulator [Source:HGNC Symbol;Acc:HGNC:4194]	2.31514	3.23169	-0.93398	1.06878e-09	1.34395e-08	GZ
ENSG00000174276	ZNHIT2	protein_coding	other_protein_coding	zinc finger HIT-type containing 2 [Source:HGNC Symbol;Acc:HGNC:1177]	1.95559	2.84201	-0.90621	1.20968e-09	1.49877e-08	GZ
ENSG00000065268	WDR18	protein_coding	other_protein_coding	WD repeat domain 18 [Source:HGNC Symbol;Acc:HGNC:17956]	2.85602	3.57982	-0.741444	1.2661e-09	1.55669e-08	GZ
ENSG00000183598	HIST2H3D	protein_coding	other_protein_coding	histone cluster 2 H3 family member d [Source:HGNC Symbol;Acc:HGNC:25311]	2.78288	3.58246	-0.826558	1.28267e-09	1.57161e-08	GZ
ENSG00000170604	IRF2BP1	protein_coding	other_protein_coding	interferon regulatory factor 2 binding protein 1 [Source:HGNC Symbol;Acc:HGNC:21728]	3.55118	4.1904	-0.660163	1.31206e-09	1.60096e-08	GZ
ENSG00000214026	MRPL23	protein_coding	other_protein_coding	mitochondrial ribosomal protein L23 [Source:HGNC Symbol;Acc:HGNC:10322]	1.09732	2.34922	-1.24645	1.41878e-09	1.72406e-08	GZ
ENSG00000166289	PLEKHF1	protein_coding	other_protein_coding	pleckstrin homology and FYVE domain containing 1 [Source:HGNC Symbol;Acc:HGNC:20764]	3.72818	4.29746	-0.599763	1.43136e-09	1.73577e-08	GZ
ENSG00000197982	C1orf122	protein_coding	other_protein_coding	chromosome 1 open reading frame 122 [Source:HGNC Symbol;Acc:HGNC:24789]	2.59694	3.39198	-0.809267	1.46386e-09	1.77154e-08	GZ
ENSG00000275714	HIST1H3A	protein_coding	other_protein_coding	histone cluster 1 H3 family member a [Source:HGNC Symbol;Acc:HGNC:4766]	1.9736	2.90399	-0.963092	1.46698e-09	1.7741e-08	GZ
ENSG00000205309	NT5M	protein_coding	other_protein_coding	5',3'-nucleotidase, mitochondrial [Source:HGNC Symbol;Acc:HGNC:15769]	3.04717	3.76637	-0.722598	1.64618e-09	1.97197e-08	GZ
ENSG00000105963	ADAP1	protein_coding	other_protein_coding	ArfGAP with dual PH domains 1 [Source:HGNC Symbol;Acc:HGNC:16486]	3.90854	4.51244	-0.602557	1.80085e-09	2.12986e-08	GZ
ENSG00000177427	MIEF2	protein_coding	other_protein_coding	mitochondrial elongation factor 2 [Source:HGNC Symbol;Acc:HGNC:17920]	3.25452	3.97286	-0.706651	1.93213e-09	2.26958e-08	GZ
ENSG00000170089	AC106795.1	transcribed_unprocessed_pseudogene	pseudogene		2.8277	3.51041	-0.669402	1.95171e-09	2.28721e-08	GZ
ENSG00000068001	HYAL2	protein_coding	other_protein_coding	hyaluronoglucosaminidase 2 [Source:HGNC Symbol;Acc:HGNC:5321]	2.76569	3.48558	-0.735507	2.376e-09	2.72499e-08	GZ
ENSG00000253982	AC100810.1	antisense_RNA	other_ncRNA		3.57071	4.18186	-0.622083	2.71398e-09	3.06057e-08	GZ
ENSG00000256628	ZBTB11-AS1	antisense_RNA	other_ncRNA	ZBTB11 antisense RNA 1 [Source:HGNC Symbol;Acc:HGNC:48573]	3.16835	3.80764	-0.656373	2.78758e-09	3.12962e-08	GZ
ENSG00000111671	SPSB2	protein_coding	other_protein_coding	splA/ryanodine receptor domain and SOCS box containing 2 [Source:HGNC Symbol;Acc:HGNC:29522]	3.17326	3.7461	-0.585995	3.0428e-09	3.38396e-08	GZ
ENSG00000167747	C19orf48	protein_coding	other_protein_coding	chromosome 19 open reading frame 48 [Source:HGNC Symbol;Acc:HGNC:29667]	3.31537	3.95167	-0.642733	3.08534e-09	3.42268e-08	GZ
ENSG00000275964	AL355001.2	lincRNA	long_ncRNA		1.36971	2.38889	-1.05373	3.67762e-09	3.99216e-08	GZ
ENSG00000273983	HIST1H3G	protein_coding	other_protein_coding	histone cluster 1 H3 family member g [Source:HGNC Symbol;Acc:HGNC:4772]	2.00948	2.89924	-0.898241	3.84672e-09	4.14523e-08	GZ
ENSG00000233913	RPL10P9	processed_pseudogene	pseudogene	ribosomal protein L10 pseudogene 9 [Source:HGNC Symbol;Acc:HGNC:35579]	-0.294502	-0.488387	-2.0308	3.93283e-09	4.22005e-08	GZ
ENSG00000177606	JUN	protein_coding	other_protein_coding	Jun proto-oncogene, AP-1 transcription factor subunit [Source:HGNC Symbol;Acc:HGNC:6204]	2.58327	3.27836	-0.677188	4.03929e-09	4.3238e-08	GZ
ENSG00000054148	PHPT1	protein_coding	other_protein_coding	phosphohistidine phosphatase 1 [Source:HGNC Symbol;Acc:HGNC:30033]	2.82053	3.44524	-0.62641	4.90439e-09	5.11079e-08	GZ
ENSG00000205485	AC004980.1	transcribed_unprocessed_pseudogene	pseudogene		2.56499	3.30831	-0.758393	4.91756e-09	5.11547e-08	GZ
ENSG00000171611	PTCRA	protein_coding	other_protein_coding	pre T-cell antigen receptor alpha [Source:HGNC Symbol;Acc:HGNC:21290]	2.59458	3.37904	-0.802622	5.22589e-09	5.41078e-08	GZ
ENSG00000142444	TIMM29	protein_coding	other_protein_coding	translocase of inner mitochondrial membrane 29 [Source:HGNC Symbol;Acc:HGNC:25152]	3.37088	3.97699	-0.619118	5.36031e-09	5.53055e-08	GZ
ENSG00000196890	HIST3H2BB	protein_coding	other_protein_coding	histone cluster 3 H2B family member b [Source:HGNC Symbol;Acc:HGNC:20514]	3.31752	4.00839	-0.685426	5.48566e-09	5.65659e-08	GZ
ENSG00000141994	DUS3L	protein_coding	other_protein_coding	dihydrouridine synthase 3 like [Source:HGNC Symbol;Acc:HGNC:26920]	3.39518	4.03003	-0.626246	5.75479e-09	5.88952e-08	GZ
ENSG00000178896	EXOSC4	protein_coding	other_protein_coding	exosome component 4 [Source:HGNC Symbol;Acc:HGNC:18189]	2.14776	2.95582	-0.831245	6.40208e-09	6.48892e-08	GZ
ENSG00000181284	TMEM102	protein_coding	other_protein_coding	transmembrane protein 102 [Source:HGNC Symbol;Acc:HGNC:26722]	3.16429	3.7807	-0.629571	7.17753e-09	7.19989e-08	GZ
ENSG00000173486	FKBP2	protein_coding	other_protein_coding	FK506 binding protein 2 [Source:HGNC Symbol;Acc:HGNC:3718]	3.36848	3.93607	-0.594194	7.17364e-09	7.19989e-08	GZ
ENSG00000131116	ZNF428	protein_coding	other_protein_coding	zinc finger protein 428 [Source:HGNC Symbol;Acc:HGNC:20804]	2.78877	3.36273	-0.585459	7.47262e-09	7.45787e-08	GZ
ENSG00000006327	TNFRSF12A	protein_coding	other_protein_coding	TNF receptor superfamily member 12A [Source:HGNC Symbol;Acc:HGNC:18152]	2.05711	2.91873	-0.88217	7.78481e-09	7.75197e-08	GZ
ENSG00000100084	HIRA	protein_coding	other_protein_coding	histone cell cycle regulator [Source:HGNC Symbol;Acc:HGNC:4916]	3.04456	3.64763	-0.622419	8.28015e-09	8.20369e-08	GZ
ENSG00000125901	MRPS26	protein_coding	other_protein_coding	mitochondrial ribosomal protein S26 [Source:HGNC Symbol;Acc:HGNC:14045]	3.13014	3.86791	-0.756894	8.82771e-09	8.66532e-08	GZ
ENSG00000168899	VAMP5	protein_coding	other_protein_coding	vesicle associated membrane protein 5 [Source:HGNC Symbol;Acc:HGNC:12646]	2.96987	3.58003	-0.611945	1.13763e-08	1.08173e-07	GZ
ENSG00000129757	CDKN1C	protein_coding	other_protein_coding	cyclin dependent kinase inhibitor 1C [Source:HGNC Symbol;Acc:HGNC:1786]	2.76447	3.38377	-0.619409	1.14981e-08	1.09214e-07	GZ
ENSG00000142694	EVA1B	protein_coding	other_protein_coding	eva-1 homolog B [Source:HGNC Symbol;Acc:HGNC:25558]	2.30866	3.07424	-0.774681	1.15422e-08	1.09573e-07	GZ
ENSG00000119632	IFI27L2	protein_coding	other_protein_coding	interferon alpha inducible protein 27 like 2 [Source:HGNC Symbol;Acc:HGNC:19753]	2.45061	3.177	-0.721274	1.17834e-08	1.11445e-07	GZ
ENSG00000211679	IGLC3	IG_C_gene	TCR/IG	immunoglobulin lambda constant 3 (Kern-Oz+ marker) [Source:HGNC Symbol;Acc:HGNC:5857]	2.42997	3.03112	-0.630796	1.21623e-08	1.14722e-07	GZ
ENSG00000183734	ASCL2	protein_coding	other_protein_coding	achaete-scute family bHLH transcription factor 2 [Source:HGNC Symbol;Acc:HGNC:739]	2.55432	3.21494	-0.685119	1.35789e-08	1.26467e-07	GZ
ENSG00000184113	CLDN5	protein_coding	other_protein_coding	claudin 5 [Source:HGNC Symbol;Acc:HGNC:2047]	1.80464	2.68657	-0.923081	1.80395e-08	1.63454e-07	GZ
ENSG00000178096	BOLA1	protein_coding	other_protein_coding	bolA family member 1 [Source:HGNC Symbol;Acc:HGNC:24263]	2.16766	2.86685	-0.734774	2.53391e-08	2.22755e-07	GZ
ENSG00000179743	FLJ37453	antisense_RNA	other_ncRNA	uncharacterized LOC729614 [Source:NCBI gene;Acc:729614]	2.73631	3.40865	-0.677298	2.69604e-08	2.35372e-07	GZ
ENSG00000181218	HIST3H2A	protein_coding	other_protein_coding	histone cluster 3 H2A [Source:HGNC Symbol;Acc:HGNC:20507]	2.00338	2.78274	-0.804875	3.1231e-08	2.6777e-07	GZ
ENSG00000141505	ASGR1	protein_coding	other_protein_coding	asialoglycoprotein receptor 1 [Source:HGNC Symbol;Acc:HGNC:742]	2.89235	3.49909	-0.615385	3.50227e-08	2.96688e-07	GZ
ENSG00000147119	CHST7	protein_coding	other_protein_coding	carbohydrate sulfotransferase 7 [Source:HGNC Symbol;Acc:HGNC:13817]	3.40827	4.04666	-0.651926	3.61748e-08	3.05716e-07	GZ
ENSG00000257108	NHLRC4	protein_coding	other_protein_coding	NHL repeat containing 4 [Source:HGNC Symbol;Acc:HGNC:26700]	0.955044	2.05963	-1.12993	4.90359e-08	4.01564e-07	GZ
ENSG00000220583	RPL35P2	processed_pseudogene	pseudogene	ribosomal protein L35 pseudogene 2 [Source:HGNC Symbol;Acc:HGNC:35789]	-2.05106	-0.148304	-2.7163	5.05794e-08	4.13248e-07	GZ
ENSG00000105677	TMEM147	protein_coding	other_protein_coding	transmembrane protein 147 [Source:HGNC Symbol;Acc:HGNC:30414]	3.88239	4.44059	-0.604522	7.4047e-08	5.83445e-07	GZ
ENSG00000272667	AC012306.2	lincRNA	long_ncRNA		0.374817	1.5387	-1.23201	8.21838e-08	6.40997e-07	GZ
ENSG00000183691	NOG	protein_coding	other_protein_coding	noggin [Source:HGNC Symbol;Acc:HGNC:7866]	1.47601	2.14895	-0.724142	8.22822e-08	6.412e-07	GZ
ENSG00000242588	AC108010.1	processed_transcript	other_ncRNA		2.27455	2.95406	-0.692095	8.82439e-08	6.83746e-07	GZ
ENSG00000262049	AC139530.1	antisense_RNA	other_ncRNA		2.36213	3.03775	-0.677304	9.11211e-08	7.04498e-07	GZ
ENSG00000188483	IER5L	protein_coding	other_protein_coding	immediate early response 5 like [Source:HGNC Symbol;Acc:HGNC:23679]	2.49114	3.29267	-0.77609	1.10994e-07	8.3875e-07	GZ
ENSG00000165457	FOLR2	protein_coding	other_protein_coding	folate receptor beta [Source:HGNC Symbol;Acc:HGNC:3793]	1.04726	1.92505	-0.9412	1.11456e-07	8.40791e-07	GZ
ENSG00000108106	UBE2S	protein_coding	other_protein_coding	ubiquitin conjugating enzyme E2 S [Source:HGNC Symbol;Acc:HGNC:17895]	2.39877	3.07834	-0.695963	1.14121e-07	8.58549e-07	GZ
ENSG00000265982	AC103810.3	unprocessed_pseudogene	pseudogene		1.2262	2.22226	-1.02309	1.1788e-07	8.82484e-07	GZ
ENSG00000186827	TNFRSF4	protein_coding	other_protein_coding	TNF receptor superfamily member 4 [Source:HGNC Symbol;Acc:HGNC:11918]	2.35588	2.99418	-0.675782	1.25957e-07	9.33723e-07	GZ
ENSG00000103254	FAM173A	protein_coding	other_protein_coding	family with sequence similarity 173 member A [Source:HGNC Symbol;Acc:HGNC:14152]	2.64346	3.26658	-0.639757	1.65234e-07	1.1897e-06	GZ
ENSG00000256712	AC134349.1	sense_intronic	long_ncRNA		2.18555	2.83497	-0.666004	1.89689e-07	1.34499e-06	GZ
ENSG00000179044	EXOC3L1	protein_coding	other_protein_coding	exocyst complex component 3 like 1 [Source:HGNC Symbol;Acc:HGNC:27540]	1.10939	1.94855	-0.882123	1.98327e-07	1.40007e-06	GZ
ENSG00000278463	HIST1H2AB	protein_coding	other_protein_coding	histone cluster 1 H2A family member b [Source:HGNC Symbol;Acc:HGNC:4734]	1.61902	2.44339	-0.834544	2.07358e-07	1.4557e-06	GZ
ENSG00000164077	MON1A	protein_coding	other_protein_coding	MON1 homolog A, secretory trafficking associated [Source:HGNC Symbol;Acc:HGNC:28207]	2.5455	3.15109	-0.610026	2.19746e-07	1.53053e-06	GZ
ENSG00000105371	ICAM4	protein_coding	other_protein_coding	intercellular adhesion molecule 4 (Landsteiner-Wiener blood group) [Source:HGNC Symbol;Acc:HGNC:5347]	2.28864	2.94292	-0.650657	2.21699e-07	1.5411e-06	GZ
ENSG00000213492	NT5C3AP1	transcribed_processed_pseudogene	pseudogene	5'-nucleotidase, cytosolic IIIA pseudogene 1 [Source:HGNC Symbol;Acc:HGNC:18530]	0.404649	1.49431	-1.17438	2.3109e-07	1.598e-06	GZ
ENSG00000169689	CENPX	protein_coding	other_protein_coding	centromere protein X [Source:HGNC Symbol;Acc:HGNC:11422]	2.21577	2.8813	-0.672684	2.33561e-07	1.61216e-06	GZ
ENSG00000185130	HIST1H2BL	protein_coding	other_protein_coding	histone cluster 1 H2B family member l [Source:HGNC Symbol;Acc:HGNC:4748]	1.83864	2.61048	-0.786267	2.59155e-07	1.7743e-06	GZ
ENSG00000188290	HES4	protein_coding	other_protein_coding	hes family bHLH transcription factor 4 [Source:HGNC Symbol;Acc:HGNC:24149]	0.702341	1.60904	-0.93936	2.63717e-07	1.80205e-06	GZ
ENSG00000261455	LINC01003	lincRNA	long_ncRNA	long intergenic non-protein coding RNA 1003 [Source:HGNC Symbol;Acc:HGNC:48957]	2.18606	2.84319	-0.671321	3.02616e-07	2.03874e-06	GZ
ENSG00000187193	MT1X	protein_coding	other_protein_coding	metallothionein 1X [Source:HGNC Symbol;Acc:HGNC:7405]	0.931468	2.07527	-1.13536	3.35016e-07	2.22736e-06	GZ
ENSG00000135617	PRADC1	protein_coding	other_protein_coding	protease associated domain containing 1 [Source:HGNC Symbol;Acc:HGNC:16047]	2.06931	2.74352	-0.674116	3.37771e-07	2.24315e-06	GZ
ENSG00000197153	HIST1H3J	protein_coding	other_protein_coding	histone cluster 1 H3 family member j [Source:HGNC Symbol;Acc:HGNC:4774]	2.10327	2.78677	-0.70784	3.88999e-07	2.55366e-06	GZ
ENSG00000227825	SLC9A7P1	transcribed_processed_pseudogene	pseudogene	solute carrier family 9 member 7 pseudogene 1 [Source:HGNC Symbol;Acc:HGNC:32679]	2.59599	3.21067	-0.601547	4.09588e-07	2.6779e-06	GZ
ENSG00000165644	COMTD1	protein_coding	other_protein_coding	catechol-O-methyltransferase domain containing 1 [Source:HGNC Symbol;Acc:HGNC:26309]	1.53062	2.25077	-0.762851	4.38658e-07	2.84589e-06	GZ
ENSG00000100116	GCAT	protein_coding	other_protein_coding	glycine C-acetyltransferase [Source:HGNC Symbol;Acc:HGNC:4188]	1.31567	2.06671	-0.822682	5.99441e-07	3.75552e-06	GZ
ENSG00000244538	AC098583.1	processed_pseudogene	pseudogene		-2.21746	-0.613202	-2.82129	6.32626e-07	3.93281e-06	GZ
ENSG00000128228	SDF2L1	protein_coding	other_protein_coding	stromal cell derived factor 2 like 1 [Source:HGNC Symbol;Acc:HGNC:10676]	2.60211	3.16177	-0.618107	6.42378e-07	3.98504e-06	GZ
ENSG00000204922	UQCC3	protein_coding	other_protein_coding	ubiquinol-cytochrome c reductase complex assembly factor 3 [Source:HGNC Symbol;Acc:HGNC:34399]	2.40956	2.98215	-0.59584	6.69377e-07	4.13082e-06	GZ
ENSG00000270170	NCBP2-AS2	protein_coding	other_protein_coding	NCBP2 antisense RNA 2 (head to head) [Source:HGNC Symbol;Acc:HGNC:25121]	2.55209	3.13616	-0.60419	6.99672e-07	4.29383e-06	GZ
ENSG00000248487	ABHD14A	protein_coding	other_protein_coding	abhydrolase domain containing 14A [Source:HGNC Symbol;Acc:HGNC:24538]	0.728733	1.84924	-1.05747	7.63862e-07	4.64588e-06	GZ
ENSG00000274997	HIST1H2AH	protein_coding	other_protein_coding	histone cluster 1 H2A family member h [Source:HGNC Symbol;Acc:HGNC:13671]	2.35355	3.06135	-0.703955	7.83597e-07	4.75611e-06	GZ
ENSG00000226085	UQCRFS1P1	processed_pseudogene	pseudogene	ubiquinol-cytochrome c reductase, Rieske iron-sulfur polypeptide 1 pseudogene 1 [Source:HGNC Symbol;Acc:HGNC:12588]	-2.64795	-0.277779	-3.39348	8.55125e-07	5.14266e-06	GZ
ENSG00000157911	PEX10	protein_coding	other_protein_coding	peroxisomal biogenesis factor 10 [Source:HGNC Symbol;Acc:HGNC:8851]	2.79357	3.36417	-0.588439	8.65785e-07	5.20147e-06	GZ
ENSG00000225840	AC010970.1	processed_pseudogene	pseudogene		1.01392	6.22586	-4.3319	9.00379e-07	5.38918e-06	GZ
ENSG00000203896	LIME1	protein_coding	other_protein_coding	Lck interacting transmembrane adaptor 1 [Source:HGNC Symbol;Acc:HGNC:26016]	2.24447	2.83653	-0.593644	9.24822e-07	5.52056e-06	GZ
ENSG00000229119	AC026403.1	processed_pseudogene	pseudogene		-2.766	-1.68459	-3.55813	9.3645e-07	5.58432e-06	GZ
ENSG00000274641	HIST1H2BO	protein_coding	other_protein_coding	histone cluster 1 H2B family member o [Source:HGNC Symbol;Acc:HGNC:4758]	2.56749	3.15735	-0.615848	1.11862e-06	6.56235e-06	GZ
ENSG00000180340	FZD2	protein_coding	other_protein_coding	frizzled class receptor 2 [Source:HGNC Symbol;Acc:HGNC:4040]	1.26908	2.19764	-0.950089	1.32133e-06	7.65516e-06	GZ
ENSG00000184924	PTRHD1	protein_coding	other_protein_coding	peptidyl-tRNA hydrolase domain containing 1 [Source:HGNC Symbol;Acc:HGNC:33782]	2.2547	2.88475	-0.633791	1.35106e-06	7.79854e-06	GZ
ENSG00000250995	AL391280.1	processed_pseudogene	pseudogene		1.97269	2.54869	-0.593805	1.37185e-06	7.89875e-06	GZ
ENSG00000160993	ALKBH4	protein_coding	other_protein_coding	alkB homolog 4, lysine demethylase [Source:HGNC Symbol;Acc:HGNC:21900]	2.52504	3.14326	-0.623224	1.38124e-06	7.94246e-06	GZ
ENSG00000177383	MAGEF1	protein_coding	other_protein_coding	MAGE family member F1 [Source:HGNC Symbol;Acc:HGNC:29639]	2.29272	2.82757	-0.587784	1.38362e-06	7.951e-06	GZ
ENSG00000179750	APOBEC3B	protein_coding	other_protein_coding	apolipoprotein B mRNA editing enzyme catalytic subunit 3B [Source:HGNC Symbol;Acc:HGNC:17352]	-0.11809	0.332027	-1.01347	1.65062e-06	9.31298e-06	GZ
ENSG00000104918	RETN	protein_coding	other_protein_coding	resistin [Source:HGNC Symbol;Acc:HGNC:20389]	0.856468	1.88013	-0.951923	1.82541e-06	1.01888e-05	GZ
ENSG00000198832	SELENOM	protein_coding	other_protein_coding	selenoprotein M [Source:HGNC Symbol;Acc:HGNC:30397]	1.95903	2.52843	-0.6132	2.00514e-06	1.10768e-05	GZ
ENSG00000239607	RN7SL573P	misc_RNA	other_ncRNA	RNA, 7SL, cytoplasmic 573, pseudogene [Source:HGNC Symbol;Acc:HGNC:46589]	-1.93809	-0.0509146	-3.17373	2.09328e-06	1.15207e-05	GZ
ENSG00000267213	AC007773.1	antisense_RNA	other_ncRNA		0.90468	1.80213	-0.934845	2.17401e-06	1.19241e-05	GZ
ENSG00000134222	PSRC1	protein_coding	other_protein_coding	proline and serine rich coiled-coil 1 [Source:HGNC Symbol;Acc:HGNC:24472]	2.02784	2.66054	-0.632536	2.20732e-06	1.20731e-05	GZ
ENSG00000267419	AC011477.1	transcribed_unprocessed_pseudogene	pseudogene		1.74515	2.35355	-0.623313	2.28779e-06	1.24479e-05	GZ
ENSG00000213442	RPL18AP3	processed_pseudogene	pseudogene	ribosomal protein L18a pseudogene 3 [Source:HGNC Symbol;Acc:HGNC:31387]	-1.25531	0.128228	-1.67119	2.93227e-06	1.56044e-05	GZ
ENSG00000283378	BX088645.1	protein_coding	other_protein_coding		1.40037	2.18468	-0.809031	3.13522e-06	1.66195e-05	GZ
ENSG00000179922	ZNF784	protein_coding	other_protein_coding	zinc finger protein 784 [Source:HGNC Symbol;Acc:HGNC:33111]	1.53876	2.31488	-0.792209	3.42152e-06	1.80185e-05	GZ
ENSG00000264764	MIR4772	miRNA	short_ncRNA	microRNA 4772 [Source:HGNC Symbol;Acc:HGNC:41741]	-0.227095	1.02654	-1.32104	3.5432e-06	1.86149e-05	GZ
ENSG00000273141	AP001269.4	antisense_RNA	other_ncRNA		1.47579	2.13709	-0.716831	3.70413e-06	1.93799e-05	GZ
ENSG00000186891	TNFRSF18	protein_coding	other_protein_coding	TNF receptor superfamily member 18 [Source:HGNC Symbol;Acc:HGNC:11914]	1.78272	2.40158	-0.64831	4.12707e-06	2.13342e-05	GZ
ENSG00000103260	METRN	protein_coding	other_protein_coding	meteorin, glial cell differentiation regulator [Source:HGNC Symbol;Acc:HGNC:14151]	0.790031	1.6225	-0.91752	4.66231e-06	2.37886e-05	GZ
ENSG00000176170	SPHK1	protein_coding	other_protein_coding	sphingosine kinase 1 [Source:HGNC Symbol;Acc:HGNC:11240]	2.04482	2.65641	-0.599777	4.80842e-06	2.44214e-05	GZ
ENSG00000275765	AC091982.4	lincRNA	long_ncRNA		0.857478	1.61935	-0.788475	4.81426e-06	2.44441e-05	GZ
ENSG00000205544	TMEM256	protein_coding	other_protein_coding	transmembrane protein 256 [Source:HGNC Symbol;Acc:HGNC:28618]	1.18448	1.88395	-0.701521	4.9791e-06	2.52087e-05	GZ
ENSG00000177096	FAM109B	protein_coding	other_protein_coding	family with sequence similarity 109 member B [Source:HGNC Symbol;Acc:HGNC:27161]	1.66389	2.31875	-0.683451	4.9932e-06	2.52729e-05	GZ
ENSG00000226721	EEF1DP2	processed_pseudogene	pseudogene	eukaryotic translation elongation factor 1 delta pseudogene 2 [Source:HGNC Symbol;Acc:HGNC:33523]	1.41194	2.0985	-0.673736	5.23472e-06	2.63597e-05	GZ
ENSG00000270878	AL136038.4	processed_pseudogene	pseudogene		2.03885	2.61742	-0.587937	5.34995e-06	2.69017e-05	GZ
ENSG00000276368	HIST1H2AJ	protein_coding	other_protein_coding	histone cluster 1 H2A family member j [Source:HGNC Symbol;Acc:HGNC:4727]	1.18158	1.91016	-0.728603	5.80548e-06	2.9011e-05	GZ
ENSG00000134594	RAB33A	protein_coding	other_protein_coding	RAB33A, member RAS oncogene family [Source:HGNC Symbol;Acc:HGNC:9773]	1.33036	2.00095	-0.711329	6.07846e-06	3.02216e-05	GZ
ENSG00000211695	TRGV9	TR_V_gene	TCR/IG	T-cell receptor gamma variable 9 [Source:HGNC Symbol;Acc:HGNC:12295]	1.88014	2.37507	-0.61789	6.24356e-06	3.09642e-05	GZ
ENSG00000130489	SCO2	protein_coding	other_protein_coding	SCO2, cytochrome c oxidase assembly protein [Source:HGNC Symbol;Acc:HGNC:10604]	1.18222	1.95656	-0.819666	6.62562e-06	3.26124e-05	GZ
ENSG00000110944	IL23A	protein_coding	other_protein_coding	interleukin 23 subunit alpha [Source:HGNC Symbol;Acc:HGNC:15488]	1.74765	2.30101	-0.600899	6.66094e-06	3.27498e-05	GZ
ENSG00000259577	CERNA1	lincRNA	long_ncRNA	competing endogenous lncRNA 1 for miR-4707-5p and miR-4767 [Source:HGNC Symbol;Acc:HGNC:52664]	0.317368	1.1965	-0.951452	6.85272e-06	3.3646e-05	GZ
ENSG00000275454	AC105020.6	antisense_RNA	other_ncRNA		1.28484	1.94239	-0.709192	7.33555e-06	3.5749e-05	GZ
ENSG00000127903	ZNF835	protein_coding	other_protein_coding	zinc finger protein 835 [Source:HGNC Symbol;Acc:HGNC:34332]	1.44043	2.05831	-0.661271	8.05387e-06	3.89932e-05	GZ
ENSG00000165716	FAM69B	protein_coding	other_protein_coding	family with sequence similarity 69 member B [Source:HGNC Symbol;Acc:HGNC:28290]	1.34107	1.9556	-0.675887	8.13429e-06	3.93383e-05	GZ
ENSG00000186352	ANKRD37	protein_coding	other_protein_coding	ankyrin repeat domain 37 [Source:HGNC Symbol;Acc:HGNC:29593]	0.951686	1.77236	-0.858041	9.72206e-06	4.64085e-05	GZ
ENSG00000273117	AC144652.1	lincRNA	long_ncRNA		1.04202	1.84463	-0.861498	1.05308e-05	4.99191e-05	GZ
ENSG00000264663	KRT8P34	processed_pseudogene	pseudogene	keratin 8 pseudogene 34 [Source:HGNC Symbol;Acc:HGNC:39868]	1.40824	2.09165	-0.657075	1.26684e-05	5.8947e-05	GZ
ENSG00000112667	DNPH1	protein_coding	other_protein_coding	2'-deoxynucleoside 5'-phosphate N-hydrolase 1 [Source:HGNC Symbol;Acc:HGNC:21218]	1.99999	2.57975	-0.631416	1.4226e-05	6.56086e-05	GZ
ENSG00000224914	LINC00863	lincRNA	long_ncRNA	long intergenic non-protein coding RNA 863 [Source:HGNC Symbol;Acc:HGNC:45162]	1.40828	2.07012	-0.648805	1.52019e-05	6.96917e-05	GZ
ENSG00000182584	ACTL10	protein_coding	other_protein_coding	actin like 10 [Source:HGNC Symbol;Acc:HGNC:16127]	0.907718	1.61299	-0.773042	1.61317e-05	7.35735e-05	GZ
ENSG00000211795	TRAV8-6	TR_V_gene	TCR/IG	T-cell receptor alpha variable 8-6 [Source:HGNC Symbol;Acc:HGNC:12151]	1.34205	2.04874	-0.672519	1.65702e-05	7.53016e-05	GZ
ENSG00000275090	RN7SL296P	misc_RNA	other_ncRNA	RNA, 7SL, cytoplasmic 296, pseudogene [Source:HGNC Symbol;Acc:HGNC:46312]	-2.12479	-0.909215	-2.61813	1.66715e-05	7.56454e-05	GZ
ENSG00000196456	ZNF775	protein_coding	other_protein_coding	zinc finger protein 775 [Source:HGNC Symbol;Acc:HGNC:28501]	0.808236	1.54398	-0.771039	1.70913e-05	7.73541e-05	GZ
ENSG00000162415	ZSWIM5	protein_coding	other_protein_coding	zinc finger SWIM-type containing 5 [Source:HGNC Symbol;Acc:HGNC:29299]	1.27008	1.95158	-0.673855	2.05407e-05	9.13751e-05	GZ
ENSG00000265735	RN7SL5P	misc_RNA	other_ncRNA	RNA, 7SL, cytoplasmic 5, pseudogene [Source:HGNC Symbol;Acc:HGNC:10040]	-1.37937	0.217325	-2.48018	2.16425e-05	9.56993e-05	GZ
ENSG00000173372	C1QA	protein_coding	other_protein_coding	complement C1q A chain [Source:HGNC Symbol;Acc:HGNC:1241]	1.78859	2.32743	-0.631628	2.23128e-05	9.82705e-05	GZ
ENSG00000275183	LENG9	protein_coding	other_protein_coding	leukocyte receptor cluster member 9 [Source:HGNC Symbol;Acc:HGNC:16306]	1.63422	2.21047	-0.585229	2.26855e-05	9.97632e-05	GZ
ENSG00000149646	CNBD2	protein_coding	other_protein_coding	cyclic nucleotide binding domain containing 2 [Source:HGNC Symbol;Acc:HGNC:16145]	-0.0747136	0.879087	-1.04567	2.42692e-05	0.000106043	GZ
ENSG00000277969	AC006449.6	lincRNA	long_ncRNA		1.52743	2.13736	-0.591424	2.59463e-05	0.000112564	GZ
ENSG00000142684	ZNF593	protein_coding	other_protein_coding	zinc finger protein 593 [Source:HGNC Symbol;Acc:HGNC:30943]	1.55899	2.13425	-0.604203	2.68617e-05	0.00011611	GZ
ENSG00000265612	MIR4539	miRNA	short_ncRNA	microRNA 4539 [Source:HGNC Symbol;Acc:HGNC:41546]	-1.59365	-0.275483	-1.71405	3.01496e-05	0.000128999	GZ
ENSG00000202566	MIR421	miRNA	short_ncRNA	microRNA 421 [Source:HGNC Symbol;Acc:HGNC:32793]	0.679734	1.38727	-0.756887	3.05232e-05	0.000130471	GZ
ENSG00000204860	FAM201A	antisense_RNA	other_ncRNA	family with sequence similarity 201 member A [Source:HGNC Symbol;Acc:HGNC:27239]	0.351795	1.09001	-0.818293	3.17983e-05	0.000135432	GZ
ENSG00000258429	PDF	protein_coding	other_protein_coding	peptide deformylase, mitochondrial [Source:HGNC Symbol;Acc:HGNC:30012]	-0.426745	0.580809	-1.11067	3.51043e-05	0.000148405	GZ
ENSG00000177106	EPS8L2	protein_coding	other_protein_coding	EPS8 like 2 [Source:HGNC Symbol;Acc:HGNC:21296]	1.25728	1.99714	-0.725193	3.52887e-05	0.000149114	GZ
ENSG00000275807	AC145285.7	antisense_RNA	other_ncRNA		-0.0369425	0.926884	-1.0621	3.59469e-05	0.000151533	GZ
ENSG00000238228	OR7E7P	unprocessed_pseudogene	pseudogene	olfactory receptor family 7 subfamily E member 7 pseudogene [Source:HGNC Symbol;Acc:HGNC:8457]	1.20326	1.91364	-0.666422	3.78016e-05	0.000158446	GZ
ENSG00000067113	PLPP1	protein_coding	other_protein_coding	phospholipid phosphatase 1 [Source:HGNC Symbol;Acc:HGNC:9228]	1.42067	1.95437	-0.605562	4.05735e-05	0.000168549	GZ
ENSG00000275120	AC048382.5	antisense_RNA	other_ncRNA		1.40526	2.02346	-0.64974	4.12869e-05	0.000171391	GZ
ENSG00000212027	MIR374B	miRNA	short_ncRNA	microRNA 374b [Source:HGNC Symbol;Acc:HGNC:33665]	1.09997	1.77964	-0.725849	4.28945e-05	0.000177648	GZ
ENSG00000278743	AC087239.1	lincRNA	long_ncRNA		0.29455	1.10552	-0.854355	4.29953e-05	0.000178024	GZ
ENSG00000225611	LINC02158	antisense_RNA	other_ncRNA	long intergenic non-protein coding RNA 2158 [Source:HGNC Symbol;Acc:HGNC:53019]	1.1473	1.75808	-0.625114	4.95645e-05	0.000202385	GZ
ENSG00000123685	BATF3	protein_coding	other_protein_coding	basic leucine zipper ATF-like transcription factor 3 [Source:HGNC Symbol;Acc:HGNC:28915]	1.05844	1.6815	-0.668733	5.22625e-05	0.000212275	GZ
ENSG00000173369	C1QB	protein_coding	other_protein_coding	complement C1q B chain [Source:HGNC Symbol;Acc:HGNC:1242]	0.509242	1.09691	-0.704526	5.39312e-05	0.000218452	GZ
ENSG00000276819	TRBV15	TR_V_gene	TCR/IG		-0.314839	0.562094	-0.99591	5.46295e-05	0.000220876	GZ
ENSG00000166165	CKB	protein_coding	other_protein_coding	creatine kinase B [Source:HGNC Symbol;Acc:HGNC:1991]	0.652139	1.46236	-0.814909	5.52454e-05	0.000223111	GZ
ENSG00000154608	CEP170P1	transcribed_unprocessed_pseudogene	pseudogene	centrosomal protein 170 pseudogene 1 [Source:HGNC Symbol;Acc:HGNC:28364]	-1.25954	0.047616	-1.4376	6.44475e-05	0.000256414	GZ
ENSG00000224631	RPS27AP16	transcribed_processed_pseudogene	pseudogene	ribosomal protein S27a pseudogene 16 [Source:HGNC Symbol;Acc:HGNC:36855]	-1.81899	-0.537799	-1.82465	6.48571e-05	0.000257812	GZ
ENSG00000132386	SERPINF1	protein_coding	other_protein_coding	serpin family F member 1 [Source:HGNC Symbol;Acc:HGNC:8824]	1.38878	1.96086	-0.675387	6.74055e-05	0.000266804	GZ
ENSG00000211790	TRAV8-4	TR_V_gene	TCR/IG	T-cell receptor alpha variable 8-4 [Source:HGNC Symbol;Acc:HGNC:12149]	1.19167	1.80993	-0.594371	6.82705e-05	0.000269806	GZ
ENSG00000239437	RN7SL752P	misc_RNA	other_ncRNA	RNA, 7SL, cytoplasmic 752, pseudogene [Source:HGNC Symbol;Acc:HGNC:46768]	-1.24787	-0.38149	-2.04762	8.10961e-05	0.000315008	GZ
ENSG00000200882	RNU6-681P	snRNA	short_ncRNA	RNA, U6 small nuclear 681, pseudogene [Source:HGNC Symbol;Acc:HGNC:47644]	-0.0699239	0.757312	-0.889457	8.30013e-05	0.000321562	GZ
ENSG00000162572	SCNN1D	protein_coding	other_protein_coding	sodium channel epithelial 1 delta subunit [Source:HGNC Symbol;Acc:HGNC:10601]	1.13483	1.69546	-0.607941	8.40635e-05	0.000325037	GZ
ENSG00000273183	AC093726.2	antisense_RNA	other_ncRNA		0.565591	1.28255	-0.752426	0.000104328	0.000395444	GZ
ENSG00000243449	C4orf48	protein_coding	other_protein_coding	chromosome 4 open reading frame 48 [Source:HGNC Symbol;Acc:HGNC:34437]	1.17929	1.89455	-0.750554	0.000104539	0.000396162	GZ
ENSG00000240606	RN7SL564P	misc_RNA	other_ncRNA	RNA, 7SL, cytoplasmic 564, pseudogene [Source:HGNC Symbol;Acc:HGNC:46580]	-2.22279	-1.1264	-2.66132	0.000106536	0.000402886	GZ
ENSG00000198417	MT1F	protein_coding	other_protein_coding	metallothionein 1F [Source:HGNC Symbol;Acc:HGNC:7398]	0.786492	1.38776	-0.758396	0.000107475	0.00040607	GZ
ENSG00000239211	RN7SL563P	misc_RNA	other_ncRNA	RNA, 7SL, cytoplasmic 563, pseudogene [Source:HGNC Symbol;Acc:HGNC:46579]	-2.84069	-2.05082	-3.50501	0.000120073	0.000448313	GZ
ENSG00000243049	RN7SL33P	misc_RNA	other_ncRNA	RNA, 7SL, cytoplasmic 33, pseudogene [Source:HGNC Symbol;Acc:HGNC:46049]	-3.01761	-2.18512	-3.84664	0.00012689	0.000470784	GZ
ENSG00000271303	SRXN1	protein_coding	other_protein_coding	sulfiredoxin 1 [Source:HGNC Symbol;Acc:HGNC:16132]	-0.761117	0.146004	-1.14219	0.000133868	0.000494911	GZ
ENSG00000229422	AL512625.2	processed_pseudogene	pseudogene		-0.0769025	0.829052	-1.0753	0.000134042	0.000495245	GZ
ENSG00000240888	AC131210.1	sense_intronic	long_ncRNA		-0.224838	0.618329	-0.947698	0.000135041	0.000498314	GZ
ENSG00000159904	ZNF890P	transcribed_unprocessed_pseudogene	pseudogene	zinc finger protein 890, pseudogene [Source:HGNC Symbol;Acc:HGNC:38691]	-0.571409	0.340268	-0.895635	0.000135231	0.000498806	GZ
ENSG00000263366	ABHD17AP5	processed_pseudogene	pseudogene	abhydrolase domain containing 17A pseudogene 5 [Source:HGNC Symbol;Acc:HGNC:34043]	-0.461057	0.317932	-1.02926	0.000138848	0.000510338	GZ
[truncated: 1,792 more rows]
