# Supplementary material for: RNA-Seq of human whole blood: Evaluation of globin RNA depletion on Ribo-Zero library method
Source: Sci Rep. 2020 Apr 14;10:6271. doi: 10.1038/s41598-020-62801-6 (PMC7156519; doi:10.1038/s41598-020-62801-6)
Supplement: Supplementary file 7 — Supplementary Table S6 [file 41598_2020_62801_MOESM7_ESM.xlsx]

## Sheet: title, authors, table name
RNA‐Seq of human whole blood: Evaluation of globin RNA depletion on Ribo‐Zero library method
Christina A. Harrington, Suzanne S. Fei , Jessica Minnier , Lucia Carbone, Robert Searles, Brett Davis, Kimberly Ogle, Stephen R. Planck, James T. Rosenbaum, and Dongseok Choi
table name:	genelist_exp2_c1vc2_results

## Sheet: Info
column_name	description
GeneId	ensembl id
GeneName	gene name
gene_type	gene type
BiotypeCategory	biotype category
gene_description	gene description
logcpm_mean_G	average logCPM in GZ
logcpm_mean_RZG	average logCPM in RZG
signif_GZ	1 if DEG signif C1 vs C2 in GZ, 0 if not, NA if not analyzed
signif_RZG	1 if DEG signif C1 vs C2 in RZG, 0 if not, NA if not analyzed
logFC_G	logFC in GZ
PValue_G	PValue in GZ
FDR_G	FDR in GZ
logFC_RZG	logFC in RZG
PValue_RZG	PValue in RZG
FDR_RZG	FDR in RZG
log2cpm_RZG_C1_1	log2cpm value in technical replicate
log2cpm_RZG_C1_2	log2cpm value in technical replicate
log2cpm_RZG_C1_3	log2cpm value in technical replicate
log2cpm_RZG_C2_1	log2cpm value in technical replicate
log2cpm_RZG_C2_2	log2cpm value in technical replicate
log2cpm_RZG_C2_3	log2cpm value in technical replicate
log2cpm_G_C1_1	log2cpm value in technical replicate
log2cpm_G_C1_2	log2cpm value in technical replicate
log2cpm_G_C1_3	log2cpm value in technical replicate
log2cpm_G_C2_1	log2cpm value in technical replicate
log2cpm_G_C2_2	log2cpm value in technical replicate
log2cpm_G_C2_3	log2cpm value in technical replicate

## Sheet: Hgb counts removed
GeneId	GeneName	gene_type	BiotypeCategory	gene_description	logcpm_mean_G	logcpm_mean_RZG	signif_GZ	signif_RZG	logFC_G	PValue_G	FDR_G	logFC_RZG	PValue_RZG	FDR_RZG	log2cpm_RZG_C1_1	log2cpm_RZG_C1_2	log2cpm_RZG_C1_3	log2cpm_RZG_C2_1	log2cpm_RZG_C2_2	log2cpm_RZG_C2_3	log2cpm_G_C1_1	log2cpm_G_C1_2	log2cpm_G_C1_3	log2cpm_G_C2_1	log2cpm_G_C2_2	log2cpm_G_C2_3
ENSG00000229807	XIST	lincRNA	long_ncRNA	X inactive specific transcript (non-protein coding) [Source:HGNC Symbol;Acc:HGNC:12810]	5.24242	4.93278	1	1	-11.1158	4.36812e-29	7.34717e-25	-12.0288	1.70565e-40	2.917e-36	10.8425	10.8502	10.8411	-0.665967	-1.86569	-0.405524	10.7886	10.7745	10.7628	0.417752	-1.12649	-0.162729
ENSG00000183878	UTY	protein_coding	other_protein_coding	ubiquitously transcribed tetratricopeptide repeat containing, Y-linked [Source:HGNC Symbol;Acc:HGNC:12638]	2.654	2.46079	1	1	12.5794	1.88609e-27	1.5862e-23	13.1386	2.04386e-33	1.16514e-29	-2.55381	-3.1448	-3.1448	7.90953	7.89753	7.80107	-2.52725	-2.82866	-3.34754	8.16178	8.19913	8.26652
ENSG00000131002	TXLNGY	transcribed_unprocessed_pseudogene	pseudogene	taxilin gamma pseudogene, Y-linked [Source:HGNC Symbol;Acc:HGNC:18473]	2.41696	2.28632	1	1	12.106	1.19542e-25	5.02673e-22	11.8086	3.39531e-32	1.45166e-28	-2.55381	-3.1448	-2.56339	7.39505	7.37328	7.21156	-2.52725	-2.82866	-3.34754	7.65738	7.69404	7.85378
ENSG00000114374	USP9Y	protein_coding	other_protein_coding	ubiquitin specific peptidase 9, Y-linked [Source:HGNC Symbol;Acc:HGNC:12633]	2.06774	2.09158	1	1	12.9551	9.12694e-26	5.02673e-22	11.4217	3.32572e-31	9.4794e-28	-3.1448	-2.56042	-2.56339	6.98017	7.01739	6.82055	-2.87986	-3.34754	-3.34754	7.26689	7.30419	7.41027
ENSG00000012817	KDM5D	protein_coding	other_protein_coding	lysine demethylase 5D [Source:HGNC Symbol;Acc:HGNC:11115]	2.24966	2.27418	1	1	11.8504	2.09694e-25	6.94871e-22	11.7817	1.2633e-33	1.08025e-29	-2.55381	-3.1448	-2.56339	7.30512	7.26999	7.33193	-2.24412	-3.34754	-3.34754	7.50309	7.50614	7.42794
ENSG00000067048	DDX3Y	protein_coding	other_protein_coding	DEAD-box helicase 3, Y-linked [Source:HGNC Symbol;Acc:HGNC:2699]	2.18735	2.04323	1	1	12.3148	2.47873e-25	6.94871e-22	12.3067	1.08898e-31	3.72474e-28	-3.1448	-2.56042	-3.1448	7.08159	7.09548	6.9323	-2.52725	-3.34754	-3.34754	7.40594	7.39906	7.54144
ENSG00000129824	RPS4Y1	protein_coding	other_protein_coding	ribosomal protein S4, Y-linked 1 [Source:HGNC Symbol;Acc:HGNC:10425]	1.95519	1.8745	1	1	14.6052	2.81147e-24	6.15271e-21	14.0383	2.347e-30	5.73404e-27	-3.1448	-3.1448	-3.1448	6.82941	6.93356	6.91845	-3.34754	-3.34754	-3.34754	7.26952	7.27049	7.23377
ENSG00000230076	RPL10P6	processed_pseudogene	pseudogene	ribosomal protein L10 pseudogene 6 [Source:HGNC Symbol;Acc:HGNC:52343]	2.35477	2.38879	1	1	8.1916	2.92638e-24	6.15271e-21	8.08088	1.78195e-29	3.80936e-26	-1.5478	-1.14611	-1.56696	6.20639	6.27807	6.10914	-1.62626	-1.18962	-1.79133	6.22071	6.28668	6.22846
ENSG00000099725	PRKY	transcribed_unprocessed_pseudogene	pseudogene	protein kinase, Y-linked, pseudogene [Source:HGNC Symbol;Acc:HGNC:9444]	1.63398	1.5711	1	1	10.62	5.72926e-23	1.07073e-19	13.4317	7.91532e-28	1.35368e-24	-3.1448	-3.1448	-3.1448	6.3727	6.28704	6.20127	-2.24412	-3.34754	-3.34754	6.28561	6.28573	6.17173
ENSG00000110203	FOLR3	protein_coding	other_protein_coding	folate receptor 3 [Source:HGNC Symbol;Acc:HGNC:3795]	6.2079	5.95714	1	1	-3.39459	7.68861e-22	1.29322e-18	-3.11774	2.86871e-28	5.45119e-25	7.46472	7.55735	7.51781	4.34227	4.33425	4.52647	7.90464	7.95149	7.88292	4.69281	4.53776	4.27779
ENSG00000167034	NKX3-1	protein_coding	other_protein_coding	NK3 homeobox 1 [Source:HGNC Symbol;Acc:HGNC:7838]	2.97831	2.74097	1	1	5.11094	5.34638e-21	8.1751e-18	4.95039	8.74872e-25	8.80121e-22	0.331016	0.023568	0.600178	5.07109	5.2407	5.17929	0.421705	0.106018	0.859348	5.45498	5.50888	5.51892
ENSG00000067646	ZFY	protein_coding	other_protein_coding	zinc finger protein, Y-linked [Source:HGNC Symbol;Acc:HGNC:12870]	1.07241	1.21433	1	1	12.8359	9.05027e-21	1.2538e-17	9.01764	2.10497e-25	2.39994e-22	-3.1448	-2.14567	-2.56339	5.07847	5.10527	4.9561	-3.34754	-3.34754	-3.34754	5.44756	5.4925	5.537
ENSG00000215030	RPL13P12	processed_pseudogene	pseudogene		3.44384	3.02285	1	1	-4.2455	9.6905e-21	1.2538e-17	-4.20348	2.57238e-22	1.37478e-19	5.24602	5.05067	5.02941	0.632024	0.694919	1.48407	5.6035	5.52026	5.53401	1.5415	1.32996	1.13382
ENSG00000233913	RPL10P9	processed_pseudogene	pseudogene	ribosomal protein L10 pseudogene 9 [Source:HGNC Symbol;Acc:HGNC:35579]	2.31781	2.19374	1	1	6.12963	2.88898e-20	3.07254e-17	6.68635	7.1113e-26	9.35519e-23	-1.13127	-1.14611	-0.694121	5.35859	5.26713	5.5082	-0.965793	-0.821162	-0.138341	5.42128	5.23141	5.17946
ENSG00000123838	C4BPA	protein_coding	other_protein_coding	complement component 4 binding protein alpha [Source:HGNC Symbol;Acc:HGNC:1325]	3.07822	2.89362	1	1	4.6677	3.139e-20	3.07254e-17	4.47109	2.17063e-24	1.9538e-21	0.729958	0.377162	0.974391	5.03614	5.11201	5.13206	1.14054	0.7412	0.36725	5.39838	5.37055	5.45141
ENSG00000172322	CLEC12A	protein_coding	other_protein_coding	C-type lectin domain family 12 member A [Source:HGNC Symbol;Acc:HGNC:31713]	6.91424	6.55696	1	1	1.83729	3.2881e-20	3.07254e-17	1.73188	1.84224e-22	1.0502e-19	5.67569	5.76634	5.63568	7.42238	7.50767	7.33402	5.95795	6.03711	5.99396	7.7854	7.83353	7.87748
ENSG00000231535	LINC00278	lincRNA	long_ncRNA	long intergenic non-protein coding RNA 278 [Source:HGNC Symbol;Acc:HGNC:38712]	0.699347	0.547656	1	1	10.2139	3.09659e-20	3.07254e-17	11.3772	8.94494e-22	4.1345e-19	-3.1448	-3.1448	-3.1448	4.19614	4.2056	4.31857	-2.87986	-3.34754	-3.34754	4.54768	4.61544	4.60791
ENSG00000206341	HLA-H	unprocessed_pseudogene	pseudogene	major histocompatibility complex, class I, H (pseudogene) [Source:HGNC Symbol;Acc:HGNC:4965]	5.12683	5.22431	1	1	-2.69582	2.76113e-20	3.07254e-17	-2.21014	1.0433e-20	3.49852e-18	6.40554	6.29536	6.30086	4.05364	3.83895	4.45149	6.42009	6.42687	6.56843	3.8182	3.78347	3.74394
ENSG00000180537	RNF182	protein_coding	other_protein_coding	ring finger protein 182 [Source:HGNC Symbol;Acc:HGNC:28522]	2.93082	2.5307	1	1	4.33886	1.25516e-19	1.11115e-16	4.26387	2.20809e-22	1.21815e-19	0.331016	0.313039	0.703216	4.66993	4.68126	4.48571	0.538392	1.09715	0.740902	5.01239	5.06639	5.1297
ENSG00000229391	HLA-DRB6	transcribed_unprocessed_pseudogene	pseudogene	major histocompatibility complex, class II, DR beta 6 (pseudogene) [Source:HGNC Symbol;Acc:HGNC:4954]	3.19102	3.67087	1	1	3.97883	3.2998e-19	2.77514e-16	4.02482	1.00595e-26	1.56398e-23	1.65392	1.71149	1.67776	5.65854	5.66438	5.6591	1.16495	1.49553	1.00352	5.27385	5.12706	5.08124
ENSG00000135929	CYP27A1	protein_coding	other_protein_coding	cytochrome P450 family 27 subfamily A member 1 [Source:HGNC Symbol;Acc:HGNC:2605]	5.0495	5.59632	1	1	-2.23483	5.50038e-19	4.40554e-16	-2.05938	1.22768e-25	1.4997e-22	6.62724	6.64868	6.59605	4.54054	4.60998	4.5554	6.19787	6.1903	6.10502	4.02178	3.89733	3.88473
ENSG00000198692	EIF1AY	protein_coding	other_protein_coding	eukaryotic translation initiation factor 1A, Y-linked [Source:HGNC Symbol;Acc:HGNC:3252]	1.06949	1.18611	1	1	12.8349	1.16568e-18	8.91219e-16	9.60244	3.14262e-26	4.47876e-23	-2.55381	-2.56042	-3.1448	5.11002	5.17993	5.08571	-3.34754	-3.34754	-3.34754	5.26754	5.54268	5.6493
ENSG00000140287	HDC	protein_coding	other_protein_coding	histidine decarboxylase [Source:HGNC Symbol;Acc:HGNC:4855]	2.21496	2.3926	1	1	-4.22245	3.91415e-18	2.86243e-15	-3.84293	3.2492e-21	1.2629e-18	4.27825	4.26285	4.2875	0.520853	0.787721	0.2184	4.27476	4.27824	4.23868	0.222903	0.0333818	0.241789
ENSG00000167768	KRT1	protein_coding	other_protein_coding	keratin 1 [Source:HGNC Symbol;Acc:HGNC:6412]	4.46745	4.27495	1	1	-2.37898	4.75797e-18	3.33454e-15	-2.52806	2.41164e-23	1.52755e-20	5.48603	5.53293	5.57584	2.97657	3.06946	3.00886	5.59678	5.66149	5.69267	3.13117	3.30966	3.41296
ENSG00000100376	FAM118A	protein_coding	other_protein_coding	family with sequence similarity 118 member A [Source:HGNC Symbol;Acc:HGNC:1313]	5.58061	5.6459	1	1	-1.88939	5.62585e-18	3.78507e-15	-1.77194	7.06791e-24	5.49433e-21	6.53408	6.49189	6.56561	4.69895	4.81681	4.76807	6.54157	6.51536	6.53471	4.69907	4.72884	4.46413
ENSG00000171051	FPR1	protein_coding	other_protein_coding	formyl peptide receptor 1 [Source:HGNC Symbol;Acc:HGNC:3826]	9.58467	9.84827	1	1	-1.05874	5.90017e-18	3.81696e-15	-0.783506	2.64043e-24	2.25783e-21	10.2365	10.234	10.2494	9.43909	9.45422	9.47628	10.1049	10.1179	10.1215	9.10812	9.07719	8.97844
ENSG00000233864	TTTY15	lincRNA	long_ncRNA	testis-specific transcript, Y-linked 15 (non-protein coding) [Source:HGNC Symbol;Acc:HGNC:18567]	0.598035	0.805628	1	1	11.8921	6.63096e-18	4.0009e-15	8.89764	1.25841e-22	7.42112e-20	-2.13576	-3.1448	-3.1448	4.31753	4.545	4.39659	-3.34754	-3.34754	-3.34754	4.41701	4.6805	4.53331
ENSG00000215580	BCORP1	transcribed_unprocessed_pseudogene	pseudogene	BCL6 corepressor pseudogene 1 [Source:HGNC Symbol;Acc:HGNC:23953]	0.453997	0.688217	1	1	11.5954	6.66023e-18	4.0009e-15	8.6601	6.25284e-22	3.05531e-19	-2.13576	-3.1448	-3.1448	4.26675	4.22233	4.06558	-3.34754	-3.34754	-3.34754	4.29828	4.20132	4.26699
ENSG00000142089	IFITM3	protein_coding	other_protein_coding	interferon induced transmembrane protein 3 [Source:HGNC Symbol;Acc:HGNC:5414]	5.62726	6.43437	1	1	-1.79733	7.46117e-18	4.32748e-15	-2.01055	2.96584e-24	2.41532e-21	7.48883	7.4176	7.4096	5.42956	5.33405	5.52658	6.55202	6.49578	6.53174	4.86143	4.66012	4.66245
ENSG00000163803	PLB1	protein_coding	other_protein_coding	phospholipase B1 [Source:HGNC Symbol;Acc:HGNC:30041]	5.33328	5.55839	1	1	-1.68123	1.16785e-17	6.54773e-15	-1.70756	9.57996e-24	6.82652e-21	6.38494	6.43088	6.41531	4.66993	4.73469	4.71457	6.16649	6.20866	6.14444	4.47655	4.54413	4.45939
ENSG00000008516	MMP25	protein_coding	other_protein_coding	matrix metallopeptidase 25 [Source:HGNC Symbol;Acc:HGNC:14246]	7.90339	8.99506	1	1	-1.29342	1.32946e-17	7.21339e-15	-1.19866	1.03911e-23	7.10836e-21	9.59634	9.61417	9.57444	8.37222	8.32447	8.48875	8.51648	8.54409	8.59318	7.33934	7.25358	7.17364
ENSG00000127946	HIP1	protein_coding	other_protein_coding	huntingtin interacting protein 1 [Source:HGNC Symbol;Acc:HGNC:4913]	5.47165	6.01751	1	1	-1.65558	1.48588e-17	7.81014e-15	-1.78996	1.47664e-23	9.71287e-21	6.921	6.91347	6.90385	5.22088	5.14965	4.99622	6.28744	6.32418	6.29128	4.70842	4.6718	4.54676
ENSG00000163945	UVSSA	protein_coding	other_protein_coding	UV stimulated scaffold protein A [Source:HGNC Symbol;Acc:HGNC:29304]	6.51693	6.71317	1	1	1.3568	1.58391e-17	8.07313e-15	1.40044	2.77792e-21	1.10484e-18	5.96989	6.0032	6.06731	7.4117	7.37374	7.45314	5.8062	5.82516	5.88646	7.18671	7.16954	7.22752
ENSG00000156414	TDRD9	protein_coding	other_protein_coding	tudor domain containing 9 [Source:HGNC Symbol;Acc:HGNC:20122]	4.58714	4.60247	1	1	-1.99439	3.23017e-17	1.59799e-14	-1.8595	6.15222e-21	2.19198e-18	5.45248	5.55562	5.57414	3.65345	3.69061	3.68848	5.53141	5.6084	5.61762	3.64088	3.65398	3.47053
ENSG00000151726	ACSL1	protein_coding	other_protein_coding	acyl-CoA synthetase long chain family member 1 [Source:HGNC Symbol;Acc:HGNC:3569]	10.448	10.1682	1	1	-0.726629	3.47787e-17	1.67136e-14	-0.727221	8.38755e-25	8.80121e-22	10.5231	10.5311	10.5411	9.80044	9.81413	9.7993	10.8117	10.8113	10.8108	10.0697	10.0932	10.0911
ENSG00000261150	EPPK1	protein_coding	other_protein_coding	epiplakin 1 [Source:HGNC Symbol;Acc:HGNC:15577]	2.9726	3.13365	1	1	-3.17128	5.16283e-17	2.41219e-14	-3.03383	8.01533e-21	2.74156e-18	4.58393	4.57456	4.73632	1.43247	1.66826	1.80637	4.58847	4.44805	4.60646	1.59621	1.41584	1.18058
ENSG00000186049	KRT73	protein_coding	other_protein_coding	keratin 73 [Source:HGNC Symbol;Acc:HGNC:28928]	2.31497	2.64229	1	1	-3.75081	1.07232e-16	4.87473e-14	-3.94001	1.11826e-21	4.97856e-19	4.64462	4.59155	4.49918	0.577509	0.432867	1.108	4.11169	4.19024	4.17158	0.836637	0.171469	0.408191
ENSG00000184792	OSBP2	protein_coding	other_protein_coding	oxysterol binding protein 2 [Source:HGNC Symbol;Acc:HGNC:8504]	6.31897	6.99252	1	1	-1.3426	1.15948e-16	5.13221e-14	-1.35306	1.13533e-21	4.97856e-19	7.68096	7.65233	7.67264	6.27865	6.29792	6.3726	6.99305	7.02524	6.95565	5.71963	5.65437	5.56591
ENSG00000116688	MFN2	protein_coding	other_protein_coding	mitofusin 2 [Source:HGNC Symbol;Acc:HGNC:16877]	7.0651	6.96024	1	1	-1.11356	1.41814e-16	6.11619e-14	-1.08551	1.87728e-19	4.93928e-17	7.51976	7.48144	7.50628	6.40828	6.39883	6.44686	7.63145	7.57728	7.65625	6.53001	6.50814	6.48747
ENSG00000164251	F2RL1	protein_coding	other_protein_coding	F2R like trypsin receptor 1 [Source:HGNC Symbol;Acc:HGNC:3538]	5.58899	5.45475	1	1	-1.36881	1.98678e-16	8.35441e-14	-1.20002	6.35182e-19	1.52998e-16	6.11517	6.03709	6.0069	4.81836	4.82778	4.92318	6.26433	6.28224	6.26469	4.867	4.86992	4.98573
ENSG00000168903	BTNL3	protein_coding	other_protein_coding	butyrophilin like 3 [Source:HGNC Symbol;Acc:HGNC:1143]	0.269093	0.845043	1	1	-11.2287	2.11096e-16	8.542e-14	-9.90045	1.70174e-24	1.61684e-21	4.62467	4.61168	4.66791	-3.1448	-3.1448	-2.54441	3.93138	3.94146	3.78434	-3.34754	-3.34754	-3.34754
ENSG00000257599	OVCH1-AS1	antisense_RNA	other_ncRNA	OVCH1 antisense RNA 1 [Source:HGNC Symbol;Acc:HGNC:44484]	3.32379	2.88474	1	1	2.62133	2.13296e-16	8.542e-14	2.69549	7.3664e-19	1.74972e-16	1.29864	1.73615	1.62624	4.16413	4.28336	4.19991	2.16964	1.90887	1.98521	4.50185	4.65424	4.72294
ENSG00000079308	TNS1	protein_coding	other_protein_coding	tensin 1 [Source:HGNC Symbol;Acc:HGNC:11973]	7.52142	8.56591	1	1	-1.06533	2.32462e-16	9.09305e-14	-0.827702	4.0197e-20	1.27305e-17	8.99636	8.96849	8.97475	8.13478	8.11293	8.20817	8.05075	8.09144	8.0209	7.0507	6.97166	6.94308
ENSG00000157600	TMEM164	protein_coding	other_protein_coding	transmembrane protein 164 [Source:HGNC Symbol;Acc:HGNC:26217]	6.55748	7.36538	1	1	-1.1715	2.67867e-16	1.02398e-13	-1.17343	4.37001e-21	1.62469e-18	7.94366	7.92491	7.98629	6.79024	6.74463	6.80256	7.12719	7.13842	7.16468	6.03144	5.94657	5.93659
ENSG00000162722	TRIM58	protein_coding	other_protein_coding	tripartite motif containing 58 [Source:HGNC Symbol;Acc:HGNC:24150]	7.74208	7.68672	1	1	-0.954992	2.87644e-16	1.07515e-13	-0.792941	2.35873e-16	3.15148e-14	8.09419	8.05863	8.09864	7.27653	7.20154	7.3908	8.20307	8.236	8.22038	7.29817	7.26664	7.22821
ENSG00000170271	FAXDC2	protein_coding	other_protein_coding	fatty acid hydroxylase domain containing 2 [Source:HGNC Symbol;Acc:HGNC:1334]	6.28778	6.64445	1	1	-1.2229	3.43325e-16	1.25538e-13	-1.17584	6.69851e-20	2.03722e-17	7.27034	7.20328	7.22117	6.05251	6.03116	6.08826	6.83994	6.92278	6.93276	5.70726	5.64995	5.67402
ENSG00000170486	KRT72	protein_coding	other_protein_coding	keratin 72 [Source:HGNC Symbol;Acc:HGNC:28932]	1.91677	2.48533	1	1	-4.01619	3.53449e-16	1.26288e-13	-4.80172	9.16852e-24	6.81739e-21	4.86466	4.84498	4.81032	-0.217366	0.543462	0.065895	3.89171	3.79446	3.87618	-0.0861074	-0.383798	0.408191
ENSG00000171049	FPR2	protein_coding	other_protein_coding	formyl peptide receptor 2 [Source:HGNC Symbol;Acc:HGNC:3827]	8.13375	8.01371	1	1	-0.880346	3.60394e-16	1.26288e-13	-0.884089	5.39438e-20	1.67736e-17	8.46776	8.44964	8.44928	7.58363	7.55547	7.57647	8.58167	8.58891	8.55053	7.66979	7.70829	7.7033
ENSG00000125810	CD93	protein_coding	other_protein_coding	CD93 molecule [Source:HGNC Symbol;Acc:HGNC:15855]	8.91091	8.87429	1	1	-0.78917	4.22213e-16	1.44931e-13	-0.70865	1.00229e-19	2.85686e-17	9.20902	9.26138	9.21505	8.50709	8.50679	8.5464	9.29486	9.3187	9.30336	8.5271	8.53543	8.48599
ENSG00000112139	MDGA1	protein_coding	other_protein_coding	MAM domain containing glycosylphosphatidylinositol anchor 1 [Source:HGNC Symbol;Acc:HGNC:19267]	0.39592	0.664131	1	1	-6.97272	5.73425e-16	1.929e-13	-8.61395	1.38154e-21	5.88726e-19	4.1115	4.27131	4.02448	-2.13291	-3.1448	-3.1448	3.38953	3.42913	3.44238	-3.34754	-1.98602	-2.55197
ENSG00000137801	THBS1	protein_coding	other_protein_coding	thrombospondin 1 [Source:HGNC Symbol;Acc:HGNC:11785]	5.87142	5.98678	1	1	-1.27382	6.02066e-16	1.98564e-13	-1.30525	3.4258e-21	1.30196e-18	6.61971	6.61832	6.6766	5.39057	5.30098	5.31448	6.52576	6.48897	6.50851	5.32131	5.16476	5.2192
ENSG00000002933	TMEM176A	protein_coding	other_protein_coding	transmembrane protein 176A [Source:HGNC Symbol;Acc:HGNC:24930]	2.6609	3.1905	1	1	-3.07846	7.6329e-16	2.46895e-13	-2.52857	2.34637e-19	5.98918e-17	4.46558	4.45708	4.40679	2.12619	1.95509	1.73229	4.23209	4.23001	4.15237	1.29921	1.35916	0.692557
ENSG00000117592	PRDX6	protein_coding	other_protein_coding	peroxiredoxin 6 [Source:HGNC Symbol;Acc:HGNC:16753]	8.21418	7.83237	1	1	-0.913121	7.90004e-16	2.48633e-13	-0.857301	4.31402e-19	1.06925e-16	8.26499	8.25753	8.26024	7.37372	7.42159	7.41616	8.65714	8.6984	8.65845	7.81813	7.75469	7.69829
ENSG00000152926	ZNF117	protein_coding	other_protein_coding	zinc finger protein 117 [Source:HGNC Symbol;Acc:HGNC:12897]	6.80089	6.54977	1	1	1.18687	7.98227e-16	2.48633e-13	1.05128	5.09792e-18	1.05042e-15	5.97253	6.07141	6.03186	7.10406	7.133	6.98575	6.27207	6.207	6.14152	7.32271	7.39642	7.46559
ENSG00000107104	KANK1	protein_coding	other_protein_coding	KN motif and ankyrin repeat domains 1 [Source:HGNC Symbol;Acc:HGNC:19309]	3.3942	3.30088	1	1	-2.54687	8.15123e-16	2.49279e-13	-2.48086	1.11365e-19	3.12224e-17	4.46558	4.59829	4.51343	2.16368	1.95509	2.10922	4.67599	4.64234	4.68341	2.44425	1.94497	1.97421
ENSG00000154451	GBP5	protein_coding	other_protein_coding	guanylate binding protein 5 [Source:HGNC Symbol;Acc:HGNC:19895]	9.06664	8.69348	1	1	0.774637	8.78498e-16	2.63863e-13	0.741057	1.43313e-19	3.89039e-17	8.30104	8.31799	8.35031	9.07701	9.08847	9.02607	8.6843	8.70562	8.64786	9.43856	9.43145	9.49204
ENSG00000109452	INPP4B	protein_coding	other_protein_coding	inositol polyphosphate-4-phosphatase type II B [Source:HGNC Symbol;Acc:HGNC:6075]	7.25734	6.86844	1	1	1.01585	1.27165e-15	3.7525e-13	0.991368	1.13353e-17	2.20292e-15	6.40262	6.39455	6.32328	7.40242	7.39233	7.29541	6.72665	6.73859	6.78407	7.72799	7.72836	7.83837
ENSG00000249790	AC092490.1	lincRNA	long_ncRNA		5.58213	5.47781	1	1	1.43555	1.59955e-15	4.6387e-13	1.67313	5.48274e-23	3.34878e-20	4.58393	4.69581	4.64867	6.32179	6.28006	6.33659	4.88326	4.95673	4.75901	6.35962	6.34805	6.18613
ENSG00000100079	LGALS2	protein_coding	other_protein_coding	galectin 2 [Source:HGNC Symbol;Acc:HGNC:6562]	3.22654	3.02077	1	1	2.2502	1.72412e-15	4.9152e-13	2.31037	8.93463e-18	1.79765e-15	1.87265	2.08231	1.67776	4.19614	4.11896	4.17682	2.04368	2.2685	2.01953	4.35491	4.30624	4.3664
ENSG00000204525	HLA-C	protein_coding	other_protein_coding	major histocompatibility complex, class I, C [Source:HGNC Symbol;Acc:HGNC:4933]	10.4594	10.4758	1	1	-0.944282	2.16104e-15	6.05813e-13	-0.773647	8.73108e-22	4.1345e-19	10.8742	10.8615	10.8542	10.0648	10.0206	10.1793	10.959	10.9125	10.9284	10.0501	10.0579	9.84835
ENSG00000004939	SLC4A1	protein_coding	other_protein_coding	solute carrier family 4 member 1 (Diego blood group) [Source:HGNC Symbol;Acc:HGNC:11027]	8.53623	9.27373	1	1	-0.826172	2.40099e-15	6.62044e-13	-0.722145	8.3254e-20	2.41324e-17	9.65958	9.60468	9.64084	8.90055	8.85894	8.97779	8.9473	8.93876	8.96405	8.17644	8.13622	8.05461
ENSG00000271605	MILR1	protein_coding	other_protein_coding	mast cell immunoglobulin like receptor 1 [Source:HGNC Symbol;Acc:HGNC:27570]	4.24108	4.05596	1	1	-1.67833	2.48141e-15	6.73182e-13	-1.95266	1.13461e-19	3.1297e-17	4.98428	5.06291	5.03436	2.96599	3.15904	3.1292	5.04814	5.10313	5.06661	3.39305	3.30966	3.5259
ENSG00000145730	PAM	protein_coding	other_protein_coding	peptidylglycine alpha-amidating monooxygenase [Source:HGNC Symbol;Acc:HGNC:8596]	5.66444	5.40069	1	1	1.13934	3.14518e-15	8.39713e-13	1.10006	1.0268e-17	2.01843e-15	4.86183	4.90602	4.78998	5.94895	6.01205	5.88532	5.05958	5.12966	5.09707	6.23694	6.18843	6.27499
ENSG00000163221	S100A12	protein_coding	other_protein_coding	S100 calcium binding protein A12 [Source:HGNC Symbol;Acc:HGNC:10489]	6.61334	6.19779	1	1	-1.02896	3.77023e-15	9.90864e-13	-0.954291	1.9256e-18	4.16856e-16	6.65619	6.70442	6.66229	5.74765	5.72577	5.69042	7.15716	7.12486	7.10149	6.16863	6.06428	6.06363
ENSG00000237945	LINC00649	antisense_RNA	other_ncRNA	long intergenic non-protein coding RNA 649 [Source:HGNC Symbol;Acc:HGNC:44305]	4.84092	5.26083	1	1	1.3444	4.44226e-15	1.13865e-12	1.40794	3.41303e-20	1.10132e-17	4.48415	4.57113	4.61933	6.00166	5.93932	5.94939	4.11796	4.20362	4.19054	5.49152	5.48259	5.55929
ENSG00000198034	RPS4X	protein_coding	other_protein_coding	ribosomal protein S4, X-linked [Source:HGNC Symbol;Acc:HGNC:10424]	9.52507	9.27395	1	1	-0.62457	4.53566e-15	1.13865e-12	-0.591532	2.15538e-19	5.58505e-17	9.5631	9.57732	9.56869	8.95652	8.99242	8.98562	9.84436	9.84072	9.82684	9.20343	9.21981	9.21528
ENSG00000132965	ALOX5AP	protein_coding	other_protein_coding	arachidonate 5-lipoxygenase activating protein [Source:HGNC Symbol;Acc:HGNC:436]	7.43303	7.19472	1	1	-0.902122	4.52577e-15	1.13865e-12	-0.857151	4.33253e-17	7.19368e-15	7.63973	7.6075	7.62258	6.72434	6.74101	6.83315	7.88296	7.88972	7.88146	7.0507	6.96217	6.93117
ENSG00000275743	TRBV14	TR_V_gene	TCR/IG		1.98795	1.63412	1	1	-3.12986	4.61773e-15	1.14221e-12	-3.58056	6.94729e-17	1.09002e-14	3.42761	3.47552	3.18448	-0.540079	0.0387968	0.2184	3.53707	3.46845	3.5461	0.477262	0.571427	0.327388
ENSG00000248905	FMN1	protein_coding	other_protein_coding	formin 1 [Source:HGNC Symbol;Acc:HGNC:3768]	3.58013	3.88625	1	1	-2.52303	5.34115e-15	1.302e-12	-2.64442	4.70201e-22	2.36511e-19	5.17922	5.25646	5.16194	2.44824	2.52596	2.74569	4.92315	4.83949	4.84527	2.30338	2.70554	1.86395
ENSG00000149591	TAGLN	protein_coding	other_protein_coding	transgelin [Source:HGNC Symbol;Acc:HGNC:11553]	2.22135	2.95925	1	1	3.04336	5.43031e-15	1.30483e-12	2.98832	7.0885e-20	2.09013e-17	1.42704	1.55395	1.48878	4.40231	4.30315	4.58025	0.810045	0.458287	0.933233	3.82394	3.6889	3.61371
ENSG00000211777	TRAV3	TR_V_gene	TCR/IG	T-cell receptor alpha variable 3 (gene/pseudogene) [Source:HGNC Symbol;Acc:HGNC:12128]	2.53912	2.25903	1	1	-2.6706	5.53572e-15	1.31142e-12	-2.47041	3.94019e-15	3.8287e-13	3.55252	3.21979	3.61278	1.0475	1.17894	0.942646	3.82436	3.89685	3.87618	1.26585	1.38778	0.983715
ENSG00000106565	TMEM176B	protein_coding	other_protein_coding	transmembrane protein 176B [Source:HGNC Symbol;Acc:HGNC:29596]	3.15787	4.45868	1	1	-2.18107	5.76526e-15	1.34683e-12	-2.25625	4.4254e-22	2.29343e-19	5.58913	5.59997	5.55705	3.27948	3.21859	3.50785	4.16712	4.32183	4.22036	2.05262	2.10866	2.07665
ENSG00000198502	HLA-DRB5	protein_coding	other_protein_coding	major histocompatibility complex, class II, DR beta 5 [Source:HGNC Symbol;Acc:HGNC:4953]	6.61236	6.80665	1	1	-0.994722	6.72909e-15	1.55046e-12	-1.2976	7.96682e-21	2.74156e-18	7.47404	7.4431	7.44813	6.10405	6.18196	6.18863	7.13146	7.11073	7.08942	6.17539	6.12078	6.04638
ENSG00000197766	CFD	protein_coding	other_protein_coding	complement factor D [Source:HGNC Symbol;Acc:HGNC:2771]	6.82035	6.56785	1	1	1.68735	6.89799e-15	1.56789e-12	2.06121	2.4843e-21	1.01159e-18	5.58913	5.4755	5.5622	7.50046	7.46483	7.81497	5.96405	6.01166	5.98095	7.83636	7.74228	7.38678
ENSG00000244879	GABPB1-AS1	antisense_RNA	other_ncRNA	GABPB1 antisense RNA 1 [Source:HGNC Symbol;Acc:HGNC:44157]	6.21155	6.10031	1	1	1.00437	8.35881e-15	1.8746e-12	1.00575	1.75549e-18	3.84902e-16	5.66433	5.55216	5.57753	6.63791	6.59215	6.57777	5.77186	5.67836	5.67662	6.70746	6.71215	6.72286
ENSG00000273136	NBPF26	protein_coding	other_protein_coding	NBPF member 26 [Source:HGNC Symbol;Acc:HGNC:49571]	4.92594	4.85042	1	1	1.22579	9.99746e-15	2.2126e-12	1.19778	4.87887e-17	7.94652e-15	4.22183	4.24148	4.29988	5.38859	5.5146	5.43614	4.29702	4.33709	4.30976	5.51655	5.5315	5.5637
ENSG00000176393	RNPEP	protein_coding	other_protein_coding	arginyl aminopeptidase [Source:HGNC Symbol;Acc:HGNC:10078]	4.60001	5.12192	1	1	-1.38671	1.06226e-14	2.32042e-12	-1.15064	5.15531e-17	8.31756e-15	5.74662	5.72073	5.61766	4.56876	4.4559	4.62187	5.29617	5.34117	5.23675	3.95532	3.90725	3.86339
ENSG00000165406	MARCH8	protein_coding	other_protein_coding	membrane associated ring-CH-type finger 8 [Source:HGNC Symbol;Acc:HGNC:23356]	8.84361	9.14501	1	1	-0.722808	1.09178e-14	2.32453e-12	-0.71053	6.03887e-21	2.19198e-18	9.51515	9.48678	9.49868	8.77728	8.78541	8.80674	9.19387	9.21413	9.20891	8.48151	8.53842	8.4248
ENSG00000164308	ERAP2	protein_coding	other_protein_coding	endoplasmic reticulum aminopeptidase 2 [Source:HGNC Symbol;Acc:HGNC:29499]	7.03468	6.74107	1	1	-0.921769	1.08712e-14	2.32453e-12	-0.96339	7.96589e-17	1.23848e-14	7.17527	7.21375	7.28017	6.20189	6.35591	6.21946	7.47523	7.495	7.51489	6.5061	6.57733	6.63955
ENSG00000145425	RPS3A	protein_coding	other_protein_coding	ribosomal protein S3A [Source:HGNC Symbol;Acc:HGNC:10421]	6.70542	6.19982	1	1	1.00365	1.35632e-14	2.85166e-12	0.891834	7.5834e-16	9.13319e-14	5.68053	5.79009	5.7958	6.72669	6.68103	6.52481	6.18226	6.1751	6.25572	7.12177	7.22561	7.27205
ENSG00000165092	ALDH1A1	protein_coding	other_protein_coding	aldehyde dehydrogenase 1 family member A1 [Source:HGNC Symbol;Acc:HGNC:402]	5.26863	4.87489	1	1	1.11978	1.44278e-14	2.99599e-12	0.990425	1.10329e-13	7.51734e-12	4.26542	4.59155	4.27501	5.39648	5.36262	5.35824	4.70956	4.7351	4.68608	5.83644	5.83798	5.80662
ENSG00000148110	MFSD14B	protein_coding	other_protein_coding	major facilitator superfamily domain containing 14B [Source:HGNC Symbol;Acc:HGNC:23376]	7.00929	6.70774	1	1	-0.830738	1.47908e-14	3.03392e-12	-0.784458	9.68107e-16	1.10539e-13	7.13412	7.09126	7.07392	6.27438	6.35401	6.31877	7.43723	7.41781	7.41769	6.59777	6.58816	6.59709
ENSG00000284690	AC079325.2	polymorphic_pseudogene	pseudogene		3.03416	2.81598	1	1	2.76671	1.51481e-14	3.06976e-12	2.80976	3.1788e-19	7.99469e-17	1.26468	1.34538	1.67776	4.22746	4.17157	4.20904	1.28115	2.03398	1.67651	4.54768	4.40405	4.26157
ENSG00000160307	S100B	protein_coding	other_protein_coding	S100 calcium binding protein B [Source:HGNC Symbol;Acc:HGNC:10500]	2.11989	2.21341	1	1	-2.91463	2.06647e-14	4.13786e-12	-2.67748	9.34823e-15	8.2409e-13	3.35683	3.66724	3.60614	1.46286	0.646179	0.541232	3.56943	3.57009	3.486	0.924777	0.413375	0.75568
ENSG00000163736	PPBP	protein_coding	other_protein_coding	pro-platelet basic protein [Source:HGNC Symbol;Acc:HGNC:9240]	7.82255	7.4718	1	1	0.735332	2.43658e-14	4.82156e-12	0.689603	1.15821e-15	1.25365e-13	7.13294	7.09305	7.15568	7.85543	7.80551	7.78818	7.45713	7.43103	7.47679	8.16093	8.1918	8.21762
ENSG00000131016	AKAP12	protein_coding	other_protein_coding	A-kinase anchoring protein 12 [Source:HGNC Symbol;Acc:HGNC:370]	2.28911	1.98219	1	1	-2.84099	2.55893e-14	5.0048e-12	-3.29072	4.67783e-18	9.87656e-16	3.53837	3.64137	3.55884	0.577509	0.432867	0.144162	3.71703	3.66019	3.64836	1.00784	0.520642	1.18058
ENSG00000010327	STAB1	protein_coding	other_protein_coding	stabilin 1 [Source:HGNC Symbol;Acc:HGNC:18628]	5.94915	6.50681	1	1	-1.11795	2.95914e-14	5.721e-12	-1.01229	2.882e-17	4.97858e-15	6.99343	7.0171	7.02938	6.00554	5.88259	6.1128	6.50021	6.53402	6.49866	5.52186	5.36336	5.27682
ENSG00000162551	ALPL	protein_coding	other_protein_coding	alkaline phosphatase, liver/bone/kidney [Source:HGNC Symbol;Acc:HGNC:438]	6.33743	7.48116	1	1	-1.03741	3.24191e-14	6.19647e-12	-0.955296	5.36884e-19	1.31168e-16	7.95502	7.95706	7.96409	7.01328	6.94619	7.05133	6.85408	6.85921	6.86476	5.88394	5.87636	5.68623
ENSG00000134256	CD101	protein_coding	other_protein_coding	CD101 molecule [Source:HGNC Symbol;Acc:HGNC:5949]	4.08479	4.02797	1	1	1.41669	3.35576e-14	6.34202e-12	1.22425	7.13016e-14	5.01811e-12	3.38872	3.58138	3.28756	4.67319	4.71415	4.52281	3.33142	3.43481	3.37769	4.78106	4.81038	4.77338
ENSG00000237541	HLA-DQA2	protein_coding	other_protein_coding	major histocompatibility complex, class II, DQ alpha 2 [Source:HGNC Symbol;Acc:HGNC:4943]	4.17118	3.98138	1	1	1.48497	3.53257e-14	6.60198e-12	1.44499	3.99136e-16	5.05631e-14	3.11138	3.34532	3.32843	4.67319	4.6963	4.73368	3.43038	3.45733	3.42328	4.93756	4.99378	4.78477
ENSG00000036448	MYOM2	protein_coding	other_protein_coding	myomesin 2 [Source:HGNC Symbol;Acc:HGNC:7614]	2.58259	2.55238	1	1	-2.63796	3.57388e-14	6.60579e-12	-2.336	1.67894e-15	1.7508e-13	3.73724	3.74828	3.63901	1.57841	0.957135	1.6542	3.74158	3.9963	3.88085	1.33182	1.03659	1.50839
ENSG00000170448	NFXL1	protein_coding	other_protein_coding	nuclear transcription factor, X-box binding like 1 [Source:HGNC Symbol;Acc:HGNC:18726]	5.135	4.82197	1	1	-1.1056	4.4984e-14	8.22424e-12	-1.26754	1.32982e-16	1.87955e-14	5.45813	5.35529	5.54496	4.30501	4.10098	4.16748	5.68803	5.67596	5.69797	4.63192	4.56933	4.54676
ENSG00000170458	CD14	protein_coding	other_protein_coding	CD14 molecule [Source:HGNC Symbol;Acc:HGNC:1628]	7.89195	7.71971	1	1	-1.00453	4.56351e-14	8.25358e-12	-0.790479	1.47084e-17	2.79493e-15	8.09781	8.12724	8.11975	7.29829	7.29392	7.38124	8.43211	8.37331	8.38678	7.51378	7.41262	7.23307
ENSG00000275395	FCGBP	protein_coding	other_protein_coding	Fc fragment of IgG binding protein [Source:HGNC Symbol;Acc:HGNC:13572]	4.18792	4.53262	1	1	-1.76306	5.32889e-14	9.53531e-12	-1.5968	1.87596e-19	4.93928e-17	5.30779	5.31493	5.35825	3.74286	3.73207	3.7398	5.04322	5.02238	5.18097	3.32179	3.52465	3.03452
ENSG00000132819	RBM38	protein_coding	other_protein_coding	RNA binding motif protein 38 [Source:HGNC Symbol;Acc:HGNC:15818]	9.04862	9.33974	1	1	-0.925482	5.67971e-14	1.00561e-11	-0.671297	1.24368e-16	1.77245e-14	9.68348	9.68099	9.66587	8.97262	8.90628	9.12919	9.49734	9.51661	9.52891	8.68076	8.64784	8.42024
ENSG00000166710	B2M	protein_coding	other_protein_coding	beta-2-microglobulin [Source:HGNC Symbol;Acc:HGNC:914]	12.2913	11.8655	1	1	0.50701	6.03437e-14	1.04434e-11	0.439176	1.4114e-21	5.88726e-19	11.6281	11.6499	11.6604	12.0976	12.1198	12.0375	12.0501	12.0444	12.02	12.5017	12.5156	12.6159
ENSG00000134184	GSTM1	protein_coding	other_protein_coding	glutathione S-transferase mu 1 [Source:HGNC Symbol;Acc:HGNC:4632]	-0.260385	0.103122	1	1	-10.1584	6.08473e-14	1.04434e-11	-6.72542	2.41391e-17	4.25595e-15	2.61434	2.90876	2.77541	-2.5519	-2.58347	-2.54441	2.86444	2.85639	2.75947	-3.34754	-3.34754	-3.34754
ENSG00000155093	PTPRN2	protein_coding	other_protein_coding	protein tyrosine phosphatase, receptor type N2 [Source:HGNC Symbol;Acc:HGNC:9677]	3.86843	3.53113	1	1	-1.49821	5.98246e-14	1.04434e-11	-1.41599	1.1485e-14	9.77197e-13	4.16772	4.19775	4.32837	2.80923	2.81766	2.86605	4.64596	4.59997	4.6008	3.10311	3.20096	3.05975
ENSG00000116729	WLS	protein_coding	other_protein_coding	wntless Wnt ligand secretion mediator [Source:HGNC Symbol;Acc:HGNC:30238]	6.46976	6.1996	1	1	-0.853105	6.30722e-14	1.07159e-11	-0.838055	3.52165e-16	4.52836e-14	6.57536	6.60583	6.67502	5.7962	5.84664	5.69855	6.87457	6.89212	6.92089	6.01019	6.05873	6.06207
ENSG00000170160	CCDC144A	protein_coding	other_protein_coding	coiled-coil domain containing 144A [Source:HGNC Symbol;Acc:HGNC:29072]	4.36154	3.93387	1	1	-1.58486	6.42904e-14	1.08136e-11	-1.82665	1.19695e-18	2.69345e-16	4.80683	4.86468	4.85576	3.05846	3.10596	2.91151	5.2079	5.19643	5.02709	3.51875	3.45197	3.76711
ENSG00000213462	ERV3-1	protein_coding	other_protein_coding	endogenous retrovirus group 3 member 1, envelope [Source:HGNC Symbol;Acc:HGNC:3454]	6.46506	6.39072	1	1	0.8447	7.0366e-14	1.17184e-11	0.866895	3.29479e-17	5.57896e-15	5.96726	5.92491	5.9815	6.78198	6.82552	6.86311	6.03859	6.03149	6.06141	6.91471	6.89834	6.84581
ENSG00000171552	BCL2L1	protein_coding	other_protein_coding	BCL2 like 1 [Source:HGNC Symbol;Acc:HGNC:992]	9.09	9.78548	1	1	-0.715171	8.37158e-14	1.38049e-11	-0.562591	1.30736e-18	2.9037e-16	10.0539	10.0668	10.0807	9.45453	9.48724	9.56975	9.44784	9.46172	9.43685	8.79826	8.76446	8.63087
ENSG00000229644	NAMPTP1	processed_pseudogene	pseudogene	nicotinamide phosphoribosyltransferase pseudogene 1 [Source:HGNC Symbol;Acc:HGNC:17633]	5.04192	4.79494	1	1	-1.17109	8.88558e-14	1.45102e-11	-1.12307	2.03126e-15	2.08016e-13	5.3428	5.37897	5.34437	4.22303	4.09191	4.38857	5.5489	5.68075	5.65495	4.44709	4.51847	4.40136
ENSG00000126012	KDM5C	protein_coding	other_protein_coding	lysine demethylase 5C [Source:HGNC Symbol;Acc:HGNC:11114]	7.07224	7.38223	1	1	-0.876632	9.73082e-14	1.56822e-11	-0.765977	8.89296e-17	1.35792e-14	7.76385	7.77045	7.76075	6.9913	6.97423	7.0328	7.47462	7.52295	7.5395	6.71752	6.64335	6.53547
ENSG00000278384	AL354822.1	protein_coding	other_protein_coding		0.42948	0.574458	1	1	-5.16874	9.85173e-14	1.56822e-11	-5.30137	9.58885e-17	1.41369e-14	2.8953	2.85348	3.13003	-1.54401	-2.58347	-1.30459	2.80357	2.53512	2.84809	-1.62924	-2.31447	-1.66619
ENSG00000182534	MXRA7	protein_coding	other_protein_coding	matrix remodeling associated 7 [Source:HGNC Symbol;Acc:HGNC:7541]	3.89841	3.5632	1	1	-1.58048	9.88298e-14	1.56822e-11	-1.6304	1.82205e-16	2.48058e-14	4.31605	4.39649	4.39914	2.72396	2.77296	2.77058	4.74642	4.60249	4.68608	3.0841	3.00244	3.26894
ENSG00000215533	LINC00189	sense_overlapping	long_ncRNA	long intergenic non-protein coding RNA 189 [Source:HGNC Symbol;Acc:HGNC:18461]	1.78626	1.78587	1	1	-2.96639	1.01761e-13	1.58709e-11	-2.5988	9.73023e-15	8.53366e-13	2.93903	3.15725	3.02455	0.684554	0.489224	0.420624	3.14155	3.25372	3.27488	0.0766556	0.413375	0.557369
ENSG00000113303	BTNL8	protein_coding	other_protein_coding	butyrophilin like 8 [Source:HGNC Symbol;Acc:HGNC:26131]	4.54342	4.83748	1	1	1.25265	1.01906e-13	1.58709e-11	0.940137	4.56899e-14	3.39734e-12	4.25248	4.43089	4.42198	5.23195	5.34173	5.34587	3.84338	3.99245	3.92227	5.20511	5.10353	5.19378
ENSG00000134202	GSTM3	protein_coding	other_protein_coding	glutathione S-transferase mu 3 [Source:HGNC Symbol;Acc:HGNC:4635]	1.41531	1.0907	1	1	-3.22183	1.02984e-13	1.58916e-11	-3.07819	1.41707e-13	9.24991e-12	2.53107	2.4534	2.67757	-0.124061	-0.20768	-0.786127	2.96517	3.00133	2.93158	-0.00243176	-0.119335	-0.284454
ENSG00000169385	RNASE2	protein_coding	other_protein_coding	ribonuclease A family member 2 [Source:HGNC Symbol;Acc:HGNC:10045]	4.45825	4.37653	1	1	1.28267	1.09755e-13	1.67826e-11	1.37207	2.18199e-17	3.96983e-15	3.71855	3.67364	3.69008	5.0437	5.05247	5.08074	3.8807	3.75411	3.82857	5.08113	5.17711	5.0279
ENSG00000140450	ARRDC4	protein_coding	other_protein_coding	arrestin domain containing 4 [Source:HGNC Symbol;Acc:HGNC:28087]	4.92182	5.10822	1	1	1.10384	1.13433e-13	1.71886e-11	0.961008	6.39582e-15	5.81816e-13	4.70286	4.63482	4.5519	5.66509	5.60505	5.48958	4.36179	4.34918	4.40372	5.41369	5.4859	5.51664
ENSG00000184226	PCDH9	protein_coding	other_protein_coding	protocadherin 9 [Source:HGNC Symbol;Acc:HGNC:8661]	5.96942	5.65277	1	1	1.02606	1.21073e-13	1.81826e-11	0.756817	2.27517e-14	1.78486e-12	5.20855	5.29016	5.32834	6.0575	6.08815	5.94393	5.51489	5.43207	5.41978	6.4319	6.41649	6.60139
ENSG00000115607	IL18RAP	protein_coding	other_protein_coding	interleukin 18 receptor accessory protein [Source:HGNC Symbol;Acc:HGNC:5989]	7.11355	6.98468	1	1	0.731845	1.27524e-13	1.8982e-11	0.601227	1.77739e-12	8.78522e-11	6.71161	6.61749	6.72485	7.28294	7.3568	7.2144	6.75758	6.76026	6.72484	7.46639	7.46937	7.50287
ENSG00000205809	KLRC2	protein_coding	other_protein_coding	killer cell lectin like receptor C2 [Source:HGNC Symbol;Acc:HGNC:6375]	2.74837	2.41691	1	1	-2.3746	1.30772e-13	1.92946e-11	-2.31333	9.69525e-16	1.10539e-13	3.60096	3.62825	3.42204	1.19963	1.42992	1.22066	4.03432	3.86352	3.82857	1.5415	1.32996	1.89231
ENSG00000133606	MKRN1	protein_coding	other_protein_coding	makorin ring finger protein 1 [Source:HGNC Symbol;Acc:HGNC:7112]	10.0437	9.88558	1	1	-0.496595	1.3223e-13	1.93401e-11	-0.468935	7.60865e-19	1.78251e-16	10.0996	10.1349	10.1255	9.63845	9.65541	9.65962	10.2776	10.3042	10.2943	9.80991	9.80407	9.77193
ENSG00000136068	FLNB	protein_coding	other_protein_coding	filamin B [Source:HGNC Symbol;Acc:HGNC:3755]	6.28766	6.37743	1	1	-0.846526	1.46434e-13	2.12329e-11	-0.745937	3.08517e-15	3.0676e-13	6.71003	6.76933	6.77228	5.92049	6.05586	6.03661	6.67873	6.70193	6.75125	5.89353	5.84445	5.85607
ENSG00000185710	SMG1P4	transcribed_unprocessed_pseudogene	pseudogene	SMG1 pseudogene 4 [Source:HGNC Symbol;Acc:HGNC:49861]	1.20726	1.38504	1	1	-4.46085	1.53933e-13	2.21296e-11	-4.33053	1.5302e-17	2.87082e-15	3.66747	3.40806	3.21095	-0.540079	-1.03063	-0.405524	3.46027	3.42913	3.31689	-0.597741	-2.31447	-0.0504802
ENSG00000196562	SULF2	protein_coding	other_protein_coding	sulfatase 2 [Source:HGNC Symbol;Acc:HGNC:20392]	7.33144	7.30432	1	1	-0.736883	1.57453e-13	2.24437e-11	-0.582541	8.01368e-14	5.59388e-12	7.59558	7.57198	7.61846	7.00039	7.00476	7.03473	7.70143	7.69387	7.70683	7.00214	6.98518	6.8992
ENSG00000100097	LGALS1	protein_coding	other_protein_coding	galectin 1 [Source:HGNC Symbol;Acc:HGNC:6561]	6.54997	6.19454	1	1	-0.823379	1.71354e-13	2.422e-11	-0.568543	7.5941e-11	2.63437e-09	6.47403	6.51077	6.45553	5.9503	5.73745	6.03918	6.91381	6.97492	6.99716	6.17201	6.13983	6.10209
ENSG00000177674	AGTRAP	protein_coding	other_protein_coding	angiotensin II receptor associated protein [Source:HGNC Symbol;Acc:HGNC:13539]	5.66743	6.64783	1	1	-1.02231	1.96114e-13	2.74886e-11	-0.726144	2.64776e-14	2.05827e-12	7.01211	7.01206	7.01004	6.20302	6.26198	6.38776	6.10553	6.20534	6.23304	5.21825	5.19544	5.04695
ENSG00000182022	CHST15	protein_coding	other_protein_coding	carbohydrate sulfotransferase 15 [Source:HGNC Symbol;Acc:HGNC:18137]	8.74977	8.81018	1	1	-0.575183	2.04998e-13	2.84964e-11	-0.548112	3.15469e-17	5.39515e-15	9.08646	9.0917	9.07437	8.55174	8.52375	8.53306	9.0336	9.03919	9.03983	8.49574	8.45699	8.43327
ENSG00000158470	B4GALT5	protein_coding	other_protein_coding	beta-1,4-galactosyltransferase 5 [Source:HGNC Symbol;Acc:HGNC:928]	7.27359	7.07031	1	1	-0.693908	2.14606e-13	2.95875e-11	-0.681623	7.68701e-15	6.91912e-13	7.38446	7.41665	7.43134	6.7569	6.7154	6.71712	7.59543	7.63459	7.6308	6.93342	6.91441	6.93288
ENSG00000049247	UTS2	protein_coding	other_protein_coding	urotensin 2 [Source:HGNC Symbol;Acc:HGNC:12636]	1.60141	1.35428	1	1	-3.18098	2.34239e-13	3.20317e-11	-3.19913	2.12055e-14	1.67897e-12	2.92823	3.05314	2.67757	-0.317126	-0.505123	0.289005	3.11674	3.13304	3.19453	-0.47987	0.235853	0.408191
ENSG00000230521	HCG4P7	unprocessed_pseudogene	pseudogene		0.795303	1.02134	1	1	4.44443	2.36709e-13	3.21084e-11	4.08324	1.14202e-16	1.65516e-14	-0.960845	-0.976237	-0.694121	2.82101	2.99356	2.9447	-0.768014	-1.3368	-1.79133	3.07449	3.00244	2.59103
ENSG00000260197	AC010889.1	lincRNA	long_ncRNA		-0.208715	-0.290664	1	1	10.2624	2.4374e-13	3.27977e-11	9.68573	8.20414e-16	9.74355e-14	-3.1448	-3.1448	-3.1448	2.64663	2.6046	2.43918	-3.34754	-3.34754	-3.34754	2.72766	2.79373	3.26894
ENSG00000134824	FADS2	protein_coding	other_protein_coding	fatty acid desaturase 2 [Source:HGNC Symbol;Acc:HGNC:3575]	3.86763	3.9638	1	1	1.60679	2.50592e-13	3.3452e-11	1.88306	9.15402e-19	2.11557e-16	2.94976	3.09188	3.04431	4.86463	4.83867	4.99358	3.01971	3.06869	3.14874	4.72078	4.78371	4.46413
ENSG00000071909	MYO3B	protein_coding	other_protein_coding	myosin IIIB [Source:HGNC Symbol;Acc:HGNC:15576]	1.6885	1.56204	1	1	-3.37151	2.52932e-13	3.34986e-11	-3.29722	2.5048e-16	3.29516e-14	3.24804	3.06292	3.13003	-0.317126	0.182449	0.065895	3.37392	3.40036	3.30997	0.693425	-0.483946	-0.162729
ENSG00000103196	CRISPLD2	protein_coding	other_protein_coding	cysteine rich secretory protein LCCL domain containing 2 [Source:HGNC Symbol;Acc:HGNC:25248]	7.47089	7.37265	1	1	-0.700302	2.60064e-13	3.41741e-11	-0.650459	3.98436e-15	3.84975e-13	7.7128	7.70246	7.67779	7.02797	7.05346	7.06145	7.83576	7.82572	7.80327	7.10653	7.1752	7.07886
ENSG00000196730	DAPK1	protein_coding	other_protein_coding	death associated protein kinase 1 [Source:HGNC Symbol;Acc:HGNC:2674]	5.56504	5.77594	1	1	-0.920498	2.70062e-13	3.52128e-11	-0.881867	2.43933e-17	4.25689e-15	6.24605	6.19664	6.20536	5.37066	5.32247	5.31448	6.07607	5.98576	6.01218	5.10255	5.13553	5.07815
ENSG00000059804	SLC2A3	protein_coding	other_protein_coding	solute carrier family 2 member 3 [Source:HGNC Symbol;Acc:HGNC:11007]	8.5573	8.31096	1	1	-0.581601	2.84203e-13	3.67714e-11	-0.546345	1.04077e-15	1.14097e-13	8.57776	8.57177	8.60251	8.03558	8.02423	8.05388	8.84209	8.87276	8.82874	8.26326	8.24361	8.29336
ENSG00000178814	OPLAH	protein_coding	other_protein_coding	5-oxoprolinase, ATP-hydrolysing [Source:HGNC Symbol;Acc:HGNC:8149]	2.96616	3.29822	1	1	-1.84882	2.99827e-13	3.84969e-11	-1.36294	3.2355e-13	1.92067e-11	3.8843	4.09663	3.93204	2.73645	2.53936	2.60056	3.82052	3.89273	3.94477	2.11014	2.10866	1.92013
ENSG00000163823	CCR1	protein_coding	other_protein_coding	C-C motif chemokine receptor 1 [Source:HGNC Symbol;Acc:HGNC:1602]	6.41398	7.03898	1	1	-0.812268	3.11183e-13	3.96523e-11	-0.654531	3.83576e-14	2.91552e-12	7.40702	7.35926	7.33134	6.71411	6.67649	6.74564	6.83043	6.81413	6.81371	5.94186	6.02951	6.05425
ENSG00000072952	MRVI1	protein_coding	other_protein_coding	murine retrovirus integration site 1 homolog [Source:HGNC Symbol;Acc:HGNC:7237]	6.22173	6.21299	1	1	-0.859857	3.45057e-13	4.32998e-11	-0.894625	1.24193e-17	2.38646e-15	6.61887	6.68	6.68056	5.77818	5.79448	5.72584	6.61704	6.70017	6.63844	5.86457	5.75666	5.75349
ENSG00000171236	LRG1	protein_coding	other_protein_coding	leucine rich alpha-2-glycoprotein 1 [Source:HGNC Symbol;Acc:HGNC:29480]	6.50705	6.65662	1	1	-1.03285	3.44204e-13	4.32998e-11	-0.828203	5.48817e-16	6.76755e-14	7.07777	7.06595	7.0685	6.19399	6.20633	6.32718	7.05598	6.97248	7.05674	6.08622	6.06428	5.80662
ENSG00000138867	GUCD1	protein_coding	other_protein_coding	guanylyl cyclase domain containing 1 [Source:HGNC Symbol;Acc:HGNC:14237]	8.66673	8.7434	1	1	-0.599776	3.47531e-13	4.32998e-11	-0.487794	1.55628e-14	1.26741e-12	8.97584	8.98996	8.99726	8.4596	8.46305	8.57472	8.94521	8.96281	8.99295	8.41791	8.35854	8.32297
ENSG00000096060	FKBP5	protein_coding	other_protein_coding	FK506 binding protein 5 [Source:HGNC Symbol;Acc:HGNC:3721]	6.60249	6.83169	1	1	-0.751244	3.59423e-13	4.44522e-11	-0.836075	1.01626e-15	1.13595e-13	7.29999	7.25112	7.19765	6.46943	6.42706	6.3449	6.99134	6.95775	6.98364	6.19878	6.23839	6.24506
ENSG00000149577	SIDT2	protein_coding	other_protein_coding	SID1 transmembrane family member 2 [Source:HGNC Symbol;Acc:HGNC:24272]	4.10101	5.34553	1	1	1.35684	3.98237e-13	4.88931e-11	1.38166	1.57799e-20	5.18976e-18	4.638	4.67682	4.65511	5.99258	6.03234	6.07833	3.37392	3.47398	3.44869	4.81893	4.85719	4.63334
ENSG00000240342	RPS2P5	processed_pseudogene	pseudogene		5.58037	5.1625	1	1	1.07912	4.11266e-13	5.01268e-11	1.21408	1.19641e-18	2.69345e-16	4.55612	4.5539	4.56222	5.73369	5.77336	5.79571	4.93562	5.08698	5.11106	6.23586	6.07422	6.03847
ENSG00000082146	STRADB	protein_coding	other_protein_coding	STE20-related kinase adaptor beta [Source:HGNC Symbol;Acc:HGNC:13205]	9.4421	9.10044	1	1	-0.529856	4.67157e-13	5.65294e-11	-0.59109	7.81554e-18	1.59121e-15	9.39946	9.39539	9.39404	8.79997	8.86044	8.75331	9.68367	9.72928	9.70813	9.13522	9.17997	9.21633
ENSG00000273018	AC107983.2	processed_transcript	other_ncRNA		-0.225475	-0.294096	1	1	6.80205	4.7102e-13	5.65897e-11	7.60413	1.55932e-15	1.65625e-13	-2.55381	-3.1448	-3.1448	2.21815	2.48497	2.37571	-2.52725	-2.82866	-3.34754	2.59961	2.12575	2.62524
ENSG00000083444	PLOD1	protein_coding	other_protein_coding	procollagen-lysine,2-oxoglutarate 5-dioxygenase 1 [Source:HGNC Symbol;Acc:HGNC:9081]	5.41021	5.34201	1	1	-1.06473	5.41747e-13	6.46254e-11	-0.801508	2.21219e-14	1.74345e-12	5.78307	5.75432	5.68687	4.94757	4.87349	5.00673	6.0018	5.89177	5.94568	4.97932	4.91977	4.72294
ENSG00000169403	PTAFR	protein_coding	other_protein_coding	platelet activating factor receptor [Source:HGNC Symbol;Acc:HGNC:9582]	8.8919	8.74084	1	1	-0.568182	5.58269e-13	6.61273e-11	-0.499219	1.32591e-15	1.42615e-13	8.9876	8.98964	8.9944	8.46641	8.46985	8.53714	9.15774	9.17327	9.19806	8.66085	8.59628	8.56521
ENSG00000006756	ARSD	protein_coding	other_protein_coding	arylsulfatase D [Source:HGNC Symbol;Acc:HGNC:717]	4.31553	4.52094	1	1	-1.16207	5.84485e-13	6.87485e-11	-1.12181	5.96724e-15	5.45731e-13	5.09474	5.07746	5.07575	3.8955	4.11	3.87217	4.94446	4.87964	4.85243	3.72308	3.73418	3.75943
ENSG00000215252	GOLGA8B	protein_coding	other_protein_coding	golgin A8 family member B [Source:HGNC Symbol;Acc:HGNC:31973]	5.50662	5.30231	1	1	-0.966721	6.18011e-13	7.21872e-11	-1.15214	4.81939e-18	1.00514e-15	5.823	5.89237	5.91732	4.70214	4.8002	4.67886	5.96231	5.98188	6.0175	4.97932	4.95127	5.14746
ENSG00000187116	LILRA5	protein_coding	other_protein_coding	leukocyte immunoglobulin like receptor A5 [Source:HGNC Symbol;Acc:HGNC:16309]	7.61358	7.46541	1	1	-0.695048	6.62929e-13	7.68998e-11	-0.63803	1.10824e-14	9.47659e-13	7.79467	7.80035	7.75814	7.17233	7.08523	7.18172	7.93245	7.96653	7.98796	7.30639	7.30513	7.183
ENSG00000275895	U2AF1L5	protein_coding	other_protein_coding	U2 small nuclear RNA auxiliary factor 1 like 5 [Source:HGNC Symbol;Acc:HGNC:51830]	-0.238072	-0.0969663	1	1	5.81622	6.94921e-13	8.00587e-11	4.98156	2.11446e-13	1.32001e-11	-2.13576	-2.14567	-2.15014	1.83232	2.21109	1.80637	-2.24412	-2.82866	-2.77688	2.14726	2.05613	2.21784
ENSG00000142657	PGD	protein_coding	other_protein_coding	phosphogluconate dehydrogenase [Source:HGNC Symbol;Acc:HGNC:8891]	8.18593	7.82802	1	1	-0.653773	7.64214e-13	8.74427e-11	-0.588091	1.21454e-14	1.0232e-12	8.16438	8.09006	8.11129	7.57017	7.48878	7.54346	8.49091	8.51403	8.5369	7.91008	7.89151	7.77218
ENSG00000163751	CPA3	protein_coding	other_protein_coding	carboxypeptidase A3 [Source:HGNC Symbol;Acc:HGNC:2298]	1.89555	1.66475	1	1	-2.57517	8.0944e-13	9.19918e-11	-2.72757	4.34006e-14	3.24121e-12	3.04289	3.12026	2.82194	0.461881	0.646179	-0.104658	3.03965	3.1119	3.30302	0.693425	0.667927	0.557369
ENSG00000158715	SLC45A3	protein_coding	other_protein_coding	solute carrier family 45 member 3 [Source:HGNC Symbol;Acc:HGNC:8642]	2.13937	2.78272	1	1	-2.3208	9.08821e-13	1.02593e-10	-2.0873	1.55115e-14	1.26741e-12	3.9972	3.80766	3.63901	2.0877	1.5931	1.57164	3.27087	3.3289	3.27488	1.19672	1.07229	0.692557
ENSG00000130775	THEMIS2	protein_coding	other_protein_coding	thymocyte selection associated family member 2 [Source:HGNC Symbol;Acc:HGNC:16839]	8.94387	8.9267	1	1	-0.599987	9.15486e-13	1.02656e-10	-0.45197	2.47625e-15	2.49111e-13	9.15369	9.14807	9.15639	8.69425	8.67453	8.73327	9.23911	9.25125	9.24392	8.72094	8.63894	8.56906
ENSG00000100450	GZMH	protein_coding	other_protein_coding	granzyme H [Source:HGNC Symbol;Acc:HGNC:4710]	6.02776	5.71553	1	1	-0.810906	9.28427e-13	1.03418e-10	-0.747143	1.29243e-14	1.07297e-12	6.17468	6.03833	6.05153	5.29877	5.37576	5.35413	6.45701	6.41037	6.43491	5.69164	5.61557	5.55707
ENSG00000189060	H1F0	protein_coding	other_protein_coding	H1 histone family member 0 [Source:HGNC Symbol;Acc:HGNC:4714]	4.07011	3.82798	1	1	1.3275	9.54216e-13	1.05592e-10	1.51903	9.11663e-16	1.0679e-13	3.20391	3.08229	2.93212	4.63366	4.48043	4.63548	3.47009	3.31047	3.45498	4.85584	4.68339	4.64589
ENSG00000113088	GZMK	protein_coding	other_protein_coding	granzyme K [Source:HGNC Symbol;Acc:HGNC:4711]	4.7031	4.32299	1	1	1.1322	1.04488e-12	1.14122e-10	1.00171	1.27862e-13	8.50852e-12	3.71855	3.84215	3.91066	4.81542	4.84947	4.80166	4.25784	4.10011	4.04399	5.22911	5.23732	5.35023
ENSG00000179750	APOBEC3B	protein_coding	other_protein_coding	apolipoprotein B mRNA editing enzyme catalytic subunit 3B [Source:HGNC Symbol;Acc:HGNC:17352]	0.481628	0.178	1	1	4.16807	1.03849e-12	1.14122e-10	4.87691	1.83775e-13	1.16404e-11	-3.1448	-1.14611	-1.82928	2.53662	2.48497	2.1666	-1.19506	-1.89792	-1.21122	2.3359	2.37481	2.48326
ENSG00000147604	RPL7	protein_coding	other_protein_coding	ribosomal protein L7 [Source:HGNC Symbol;Acc:HGNC:10363]	6.59145	6.1679	1	1	0.68932	1.17393e-12	1.2739e-10	0.672405	5.40507e-14	3.96727e-12	5.823	5.87443	5.80162	6.42959	6.58166	6.49712	6.24299	6.24147	6.25752	6.94203	6.94121	6.92346
ENSG00000133574	GIMAP4	protein_coding	other_protein_coding	GTPase, IMAP family member 4 [Source:HGNC Symbol;Acc:HGNC:21872]	8.72888	8.36191	1	1	-0.513239	1.18163e-12	1.27404e-10	-0.568716	4.43845e-16	5.58136e-14	8.63497	8.64664	8.65728	8.0422	8.1045	8.08584	8.99541	8.9913	8.96928	8.46988	8.45678	8.49064
ENSG00000115112	TFCP2L1	protein_coding	other_protein_coding	transcription factor CP2 like 1 [Source:HGNC Symbol;Acc:HGNC:17925]	0.748358	1.14599	1	1	-3.83757	1.20028e-12	1.28088e-10	-3.73942	4.37047e-15	4.10681e-13	3.01251	2.72384	3.09256	-0.803899	-0.0387757	-1.11032	2.46328	2.70468	2.40431	-1.19837	-0.973055	-0.910698
ENSG00000268555	AC123912.4	lincRNA	long_ncRNA		3.70789	3.49239	1	1	-1.34949	1.2032e-12	1.28088e-10	-1.23468	1.83248e-12	8.9797e-11	4.03799	4.10139	4.18441	2.64663	2.94401	3.0399	4.30802	4.39655	4.43585	3.0453	3.06581	2.99583
ENSG00000102265	TIMP1	protein_coding	other_protein_coding	TIMP metallopeptidase inhibitor 1 [Source:HGNC Symbol;Acc:HGNC:11820]	4.97644	6.0125	1	1	-0.973288	1.22764e-12	1.28431e-10	-0.841331	1.03283e-15	1.13958e-13	6.4879	6.40131	6.40961	5.52628	5.54649	5.7034	5.458	5.50413	5.42779	4.54072	4.50221	4.42583
ENSG00000007968	E2F2	protein_coding	other_protein_coding	E2F transcription factor 2 [Source:HGNC Symbol;Acc:HGNC:3114]	6.03409	6.72312	1	1	-0.908403	1.22934e-12	1.28431e-10	-0.793876	1.03815e-14	9.05146e-13	7.07041	7.1475	7.14314	6.28079	6.25489	6.44202	6.46071	6.52139	6.49409	5.69007	5.59884	5.43945
ENSG00000237550	RPL9P9	transcribed_processed_pseudogene	pseudogene	ribosomal protein L9 pseudogene 9 [Source:HGNC Symbol;Acc:HGNC:17251]	2.80993	2.24646	1	1	1.80749	1.21913e-12	1.28431e-10	2.03339	1.25324e-13	8.3722e-12	1.48719	1.21109	1.05453	3.1265	3.31529	3.28415	2.06977	1.73549	1.93213	3.68572	3.70035	3.73614
ENSG00000113504	SLC12A7	protein_coding	other_protein_coding	solute carrier family 12 member 7 [Source:HGNC Symbol;Acc:HGNC:10915]	4.63335	5.19425	1	1	-1.06267	1.28869e-12	1.33801e-10	-1.03217	6.95513e-16	8.43593e-14	5.69175	5.77975	5.65509	4.63031	4.60998	4.79864	5.20349	5.10134	5.18854	4.08052	4.16871	4.05751
ENSG00000004799	PDK4	protein_coding	other_protein_coding	pyruvate dehydrogenase kinase 4 [Source:HGNC Symbol;Acc:HGNC:8812]	4.54839	4.20592	1	1	1.08884	1.35827e-12	1.40161e-10	1.01543	1.68371e-13	1.07044e-11	3.65441	3.71144	3.7394	4.73986	4.75495	4.63548	3.96304	4.04543	4.01025	4.99468	5.12068	5.15626
ENSG00000248810	LINC02432	lincRNA	long_ncRNA	long intergenic non-protein coding RNA 2432 [Source:HGNC Symbol;Acc:HGNC:53363]	5.16596	4.9179	1	1	1.00814	1.3753e-12	1.41052e-10	0.86221	5.65486e-14	4.11529e-12	4.45055	4.47551	4.53803	5.40433	5.29309	5.34587	4.56115	4.67633	4.75137	5.63397	5.62912	5.74379
ENSG00000204388	HSPA1B	protein_coding	other_protein_coding	heat shock protein family A (Hsp70) member 1B [Source:HGNC Symbol;Acc:HGNC:5233]	3.86173	3.88382	1	1	-1.31294	1.40142e-12	1.4286e-10	-1.28702	1.07331e-14	9.27061e-13	4.55963	4.45708	4.5519	3.36243	3.1677	3.2042	4.5333	4.54847	4.46105	3.32989	3.11798	3.17969
ENSG00000076864	RAP1GAP	protein_coding	other_protein_coding	RAP1 GTPase activating protein [Source:HGNC Symbol;Acc:HGNC:9858]	1.44184	1.86005	1	1	3.4318	1.45319e-12	1.47245e-10	3.52198	2.25049e-17	4.05136e-15	0.456682	0.245932	-0.247183	3.5929	3.3912	3.72077	-0.514433	0.267621	-0.385403	3.40076	2.92645	2.95607
ENSG00000182774	RPS17	protein_coding	other_protein_coding	ribosomal protein S17 [Source:HGNC Symbol;Acc:HGNC:10397]	6.50646	6.08723	1	1	0.73793	1.59045e-12	1.60188e-10	0.642859	6.58507e-14	4.69241e-12	5.80834	5.72536	5.76636	6.42767	6.44765	6.348	6.09684	6.16829	6.14832	6.90594	6.81584	6.90356
ENSG00000162946	DISC1	protein_coding	other_protein_coding	disrupted in schizophrenia 1 [Source:HGNC Symbol;Acc:HGNC:2888]	5.53687	5.30567	1	1	-0.83166	1.65555e-12	1.65752e-10	-0.915682	2.41203e-15	2.44086e-13	5.82592	5.76634	5.69314	4.85606	4.77492	4.91762	5.92618	5.96921	5.95679	5.10491	5.0818	5.18234
ENSG00000146122	DAAM2	protein_coding	other_protein_coding	dishevelled associated activator of morphogenesis 2 [Source:HGNC Symbol;Acc:HGNC:18143]	1.32534	1.93305	1	1	-2.97512	1.68533e-12	1.66748e-10	-3.0902	1.40805e-16	1.97381e-14	3.36487	3.43089	3.53808	-0.0364252	0.595734	0.705118	2.89395	2.70468	2.6432	-0.0861074	-0.0409568	-0.162729
ENSG00000100116	GCAT	protein_coding	other_protein_coding	glycine C-acetyltransferase [Source:HGNC Symbol;Acc:HGNC:4188]	2.3597	2.06443	1	1	2.17724	1.67938e-12	1.66748e-10	2.23102	6.21624e-13	3.35363e-11	0.959622	1.34538	0.600178	2.94462	3.19337	3.34341	1.36781	1.33458	1.1959	3.44614	3.59996	3.21381
ENSG00000165029	ABCA1	protein_coding	other_protein_coding	ATP binding cassette subfamily A member 1 [Source:HGNC Symbol;Acc:HGNC:29]	6.7271	6.49478	1	1	0.66269	1.7368e-12	1.70836e-10	0.608155	3.32094e-13	1.95171e-11	6.19624	6.17651	6.20206	6.87179	6.7867	6.73541	6.38286	6.40748	6.39787	7.04272	7.06599	7.06569
ENSG00000211821	TRDV2	TR_V_gene	TCR/IG	T-cell receptor delta variable 2 [Source:HGNC Symbol;Acc:HGNC:12263]	2.07943	1.76207	1	1	-2.65227	1.8315e-12	1.79104e-10	-2.37347	1.6779e-12	8.39048e-11	2.98148	2.99302	2.83335	1.0475	-0.0387757	0.755856	3.36867	3.53876	3.33744	0.477262	1.26973	0.484707
ENSG00000170542	SERPINB9	protein_coding	other_protein_coding	serpin family B member 9 [Source:HGNC Symbol;Acc:HGNC:8955]	6.80626	6.80628	1	1	-0.666098	2.01853e-12	1.96252e-10	-0.694393	1.09265e-14	9.39023e-13	7.14174	7.14635	7.17149	6.47037	6.47057	6.43717	7.15716	7.15013	7.10848	6.44872	6.47518	6.49789
ENSG00000180229	HERC2P3	transcribed_unprocessed_pseudogene	pseudogene	hect domain and RLD 2 pseudogene 3 [Source:HGNC Symbol;Acc:HGNC:4871]	1.94982	1.87255	1	1	-2.42159	2.33882e-12	2.26086e-10	-2.52976	3.59256e-13	2.0898e-11	3.24804	3.21102	2.95317	0.0461907	1.17894	0.597955	3.22517	3.13304	3.00195	0.589388	0.71386	1.03551
ENSG00000241859	ANOS2P	transcribed_unprocessed_pseudogene	pseudogene	anosmin 2, pseudogene [Source:HGNC Symbol;Acc:HGNC:6214]	-0.587293	-0.552796	1	1	9.4954	2.41423e-12	2.32042e-10	9.15335	9.98855e-14	6.88807e-12	-3.1448	-3.1448	-3.1448	2.04815	1.82974	2.23972	-3.34754	-3.34754	-3.34754	2.31973	2.07385	2.12526
ENSG00000167207	NOD2	protein_coding	other_protein_coding	nucleotide binding oligomerization domain containing 2 [Source:HGNC Symbol;Acc:HGNC:5331]	5.9095	6.56955	1	1	-0.880709	2.48285e-12	2.37282e-10	-0.907288	1.21245e-16	1.74247e-14	6.96529	7.04697	7.05639	6.05126	6.09837	6.19898	6.40416	6.34923	6.30526	5.55331	5.51538	5.32964
ENSG00000130741	EIF2S3	protein_coding	other_protein_coding	eukaryotic translation initiation factor 2 subunit gamma [Source:HGNC Symbol;Acc:HGNC:3267]	7.86483	7.62663	1	1	-0.540737	2.89611e-12	2.75212e-10	-0.543378	6.21499e-14	4.46591e-12	7.88653	7.90534	7.90283	7.36066	7.37093	7.33349	8.12766	8.13835	8.13953	7.5962	7.60009	7.58717
ENSG00000002549	LAP3	protein_coding	other_protein_coding	leucine aminopeptidase 3 [Source:HGNC Symbol;Acc:HGNC:18449]	6.35604	6.01848	1	1	0.686235	2.92635e-12	2.76523e-10	0.596053	2.13176e-12	1.02408e-10	5.76799	5.59829	5.79288	6.34135	6.31069	6.29966	6.03197	6.00308	6.00363	6.67764	6.69508	6.72483
ENSG00000147408	CSGALNACT1	protein_coding	other_protein_coding	chondroitin sulfate N-acetylgalactosaminyltransferase 1 [Source:HGNC Symbol;Acc:HGNC:24290]	5.86749	6.17672	1	1	-0.739113	2.96206e-12	2.78335e-10	-0.616728	4.33468e-14	3.24121e-12	6.46658	6.46816	6.5187	5.87883	5.8614	5.86668	6.23581	6.24066	6.2367	5.54116	5.50399	5.44664
ENSG00000234426	AL139042.1	lincRNA	long_ncRNA		-0.508981	-0.511827	1	1	9.66242	3.00067e-12	2.80396e-10	9.23468	2.94319e-14	2.26731e-12	-3.1448	-3.1448	-3.1448	2.18206	2.19424	1.98712	-3.34754	-3.34754	-3.34754	2.58616	2.05613	2.34643
ENSG00000214595	EML6	protein_coding	other_protein_coding	echinoderm microtubule associated protein like 6 [Source:HGNC Symbol;Acc:HGNC:35412]	3.23289	2.9325	1	1	-1.73039	3.69736e-12	3.40178e-10	-1.94292	1.02546e-15	1.1388e-13	3.94454	3.87027	3.87248	1.96565	2.15993	1.7821	4.10225	3.98473	4.17158	2.14726	2.31646	2.67507
ENSG00000189223	PAX8-AS1	processed_transcript	other_ncRNA	PAX8 antisense RNA 1 [Source:HGNC Symbol;Acc:HGNC:49271]	4.31612	4.45393	1	1	-1.42084	3.70111e-12	3.40178e-10	-1.12295	4.02614e-15	3.86826e-13	5.03554	4.9724	5.03188	3.8035	3.89217	3.98812	4.99638	5.11203	4.97993	3.88014	3.37544	3.55281
ENSG00000126860	EVI2A	protein_coding	other_protein_coding	ecotropic viral integration site 2A [Source:HGNC Symbol;Acc:HGNC:3499]	5.51839	5.02623	1	1	0.827652	3.67842e-12	3.40178e-10	0.63171	3.52815e-11	1.32321e-09	4.65121	4.75432	4.73024	5.30507	5.41265	5.30386	5.11856	5.11557	5.07887	5.86457	5.91988	6.01286
ENSG00000136111	TBC1D4	protein_coding	other_protein_coding	TBC1 domain family member 4 [Source:HGNC Symbol;Acc:HGNC:19165]	6.51111	6.1549	1	1	0.692493	3.77705e-12	3.43406e-10	0.69464	1.47477e-14	1.21843e-12	5.86611	5.7738	5.78556	6.46005	6.56455	6.4793	6.17627	6.18356	6.13469	6.80067	6.87136	6.90008
ENSG00000229236	TTTY10	lincRNA	long_ncRNA	testis-specific transcript, Y-linked 10 (non-protein coding) [Source:HGNC Symbol;Acc:HGNC:18491]	-0.57259	-0.515067	1	1	9.53583	3.77456e-12	3.43406e-10	7.1547	8.7134e-14	6.05758e-12	-3.1448	-2.56042	-3.1448	2.0877	1.9145	1.75741	-3.34754	-3.34754	-3.34754	1.97216	2.41707	2.21784
ENSG00000164733	CTSB	protein_coding	other_protein_coding	cathepsin B [Source:HGNC Symbol;Acc:HGNC:2527]	8.50942	8.41226	1	1	-0.572043	4.18915e-12	3.768e-10	-0.475578	1.1814e-14	1.00021e-12	8.65087	8.65111	8.64802	8.15964	8.17411	8.18983	8.8186	8.7837	8.78653	8.29617	8.22241	8.14911
ENSG00000143321	HDGF	protein_coding	other_protein_coding	heparin binding growth factor [Source:HGNC Symbol;Acc:HGNC:4856]	7.99534	7.98065	1	1	-0.534115	4.1829e-12	3.768e-10	-0.435062	9.78253e-12	4.02166e-10	8.22773	8.17988	8.18768	7.72866	7.72346	7.8365	8.25052	8.26081	8.27667	7.74851	7.74124	7.69426
ENSG00000211699	TRGV3	TR_V_gene	TCR/IG	T-cell receptor gamma variable 3 [Source:HGNC Symbol;Acc:HGNC:12288]	1.99926	1.79374	1	1	-2.65734	4.51232e-12	4.01985e-10	-2.58859	6.411e-14	4.58749e-12	3.15838	3.16635	2.81045	0.461881	0.313085	0.852272	2.9995	3.3887	3.46747	0.589388	0.620484	0.929996
ENSG00000105281	SLC1A5	protein_coding	other_protein_coding	solute carrier family 1 member 5 [Source:HGNC Symbol;Acc:HGNC:10943]	5.86624	6.25365	1	1	-0.883697	4.54085e-12	4.01985e-10	-0.641414	3.69984e-13	2.13766e-11	6.58915	6.63645	6.49556	5.89703	5.87996	6.02373	6.23437	6.33866	6.36321	5.51478	5.46423	5.28219
ENSG00000274767	AC243829.1	antisense_RNA	other_ncRNA		4.66358	4.65142	1	1	-0.964723	4.51707e-12	4.01985e-10	-0.755891	1.18432e-11	4.82242e-10	5.04057	4.97758	5.06612	4.38257	4.2056	4.2361	5.19314	5.1138	5.12098	4.12771	4.19728	4.22857
ENSG00000105855	ITGB8	protein_coding	other_protein_coding	integrin subunit beta 8 [Source:HGNC Symbol;Acc:HGNC:6163]	1.60313	1.27789	1	1	-2.88034	4.66462e-12	4.10779e-10	-3.35043	1.56889e-15	1.65625e-13	2.82712	2.962	2.79886	-0.217366	-0.505123	-0.198145	2.96517	3.03914	3.17942	0.642344	0.356594	-0.563859
ENSG00000126759	CFP	protein_coding	other_protein_coding	complement factor properdin [Source:HGNC Symbol;Acc:HGNC:8864]	7.74666	7.68254	1	1	-0.73769	4.87697e-12	4.27243e-10	-0.557723	1.23991e-13	8.32809e-12	7.9814	7.94852	7.95498	7.35409	7.38214	7.47413	8.08333	8.16339	8.10597	7.51067	7.3385	7.27811
ENSG00000179344	HLA-DQB1	protein_coding	other_protein_coding	major histocompatibility complex, class II, DQ beta 1 [Source:HGNC Symbol;Acc:HGNC:4944]	7.54726	7.49909	1	1	0.598685	5.30457e-12	4.62294e-10	0.640784	3.80312e-15	3.71663e-13	7.17355	7.16065	7.2026	7.78651	7.83401	7.83723	7.22982	7.28919	7.2266	7.89345	7.85194	7.79255
ENSG00000179348	GATA2	protein_coding	other_protein_coding	GATA binding protein 2 [Source:HGNC Symbol;Acc:HGNC:4171]	2.0939	3.12902	1	1	-2.65079	5.93534e-12	5.146e-10	-2.76252	6.78994e-20	2.03722e-17	4.48415	4.59155	4.3953	1.78498	1.61859	1.89958	3.4454	3.62582	3.17942	0.589388	1.23864	0.484707
ENSG00000183044	ABAT	protein_coding	other_protein_coding	4-aminobutyrate aminotransferase [Source:HGNC Symbol;Acc:HGNC:23]	4.90577	5.18389	1	1	-0.898347	6.08304e-12	5.22024e-10	-0.839383	1.77726e-14	1.43372e-12	5.63804	5.55908	5.6127	4.71482	4.83867	4.73999	5.38586	5.38293	5.28869	4.48382	4.43866	4.45465
ENSG00000149534	MS4A2	protein_coding	other_protein_coding	membrane spanning 4-domains A2 [Source:HGNC Symbol;Acc:HGNC:7316]	1.12395	0.657123	1	1	-3.1813	6.06914e-12	5.22024e-10	-3.79255	1.57744e-13	1.01801e-11	2.60079	2.48284	2.20231	-0.803899	-0.744081	-1.79522	2.44346	2.60736	2.83851	-0.269596	-0.591569	-0.284454
ENSG00000100284	TOM1	protein_coding	other_protein_coding	target of myb1 membrane trafficking protein [Source:HGNC Symbol;Acc:HGNC:11982]	5.67386	5.90076	1	1	-0.780589	6.24763e-12	5.33427e-10	-0.543707	9.63838e-12	3.98154e-10	6.15163	6.12957	6.23575	5.54948	5.6428	5.6953	6.07607	6.05567	6.06758	5.34945	5.31202	5.18234
ENSG00000091129	NRCAM	protein_coding	other_protein_coding	neuronal cell adhesion molecule [Source:HGNC Symbol;Acc:HGNC:7994]	3.18734	2.9469	1	1	-1.48687	6.29033e-12	5.3436e-10	-1.66571	1.04265e-14	9.05146e-13	3.78595	3.7901	3.72723	2.10707	2.14246	2.1286	3.95956	3.93746	3.87618	2.61294	2.33127	2.40667
ENSG00000133687	TMTC1	protein_coding	other_protein_coding	transmembrane and tetratricopeptide repeat containing 1 [Source:HGNC Symbol;Acc:HGNC:24099]	0.624274	0.898916	1	1	3.71858	7.31531e-12	6.18309e-10	3.15265	3.91956e-12	1.77182e-10	-0.429104	-0.0588827	-1.34508	2.33777	2.667	2.22179	-1.46777	-0.527922	-1.37993	2.38334	2.33127	2.40667
ENSG00000117298	ECE1	protein_coding	other_protein_coding	endothelin converting enzyme 1 [Source:HGNC Symbol;Acc:HGNC:3146]	7.13049	7.72569	1	1	-0.653387	8.1951e-12	6.89208e-10	-0.513554	1.55605e-13	1.01184e-11	8.00923	7.96034	7.97732	7.45345	7.47446	7.47933	7.44876	7.44869	7.47911	6.87239	6.82502	6.70897
ENSG00000277443	MARCKS	protein_coding	other_protein_coding	myristoylated alanine rich protein kinase C substrate [Source:HGNC Symbol;Acc:HGNC:6759]	6.7481	6.98763	1	1	-0.742347	8.53506e-12	7.14228e-10	-0.95035	2.36029e-17	4.20475e-15	7.42683	7.40852	7.5497	6.51275	6.50686	6.52115	7.12097	7.07067	7.16324	6.31445	6.32141	6.49789
ENSG00000034152	MAP2K3	protein_coding	other_protein_coding	mitogen-activated protein kinase kinase 3 [Source:HGNC Symbol;Acc:HGNC:6843]	6.40045	7.64718	1	1	-0.745154	9.30325e-12	7.74656e-10	-0.736336	2.41184e-16	3.19746e-14	7.99991	8.04358	8.00279	7.25336	7.23437	7.34907	6.69924	6.78717	6.83495	6.10991	5.99621	5.97523
ENSG00000145335	SNCA	protein_coding	other_protein_coding	synuclein alpha [Source:HGNC Symbol;Acc:HGNC:11138]	10.0333	9.68271	1	1	-0.42466	9.74019e-12	8.07044e-10	-0.407766	3.20711e-16	4.15516e-14	9.88601	9.88739	9.88675	9.44707	9.47039	9.51868	10.2367	10.2574	10.244	9.85565	9.84157	9.76464
ENSG00000026025	VIM	protein_coding	other_protein_coding	vimentin [Source:HGNC Symbol;Acc:HGNC:12692]	9.87641	9.58378	1	0	-0.501857	1.0725e-11	8.84289e-10	-0.385956	1.63513e-15	1.71558e-13	9.80348	9.78252	9.74395	9.37598	9.39668	9.40008	10.1223	10.1303	10.1325	9.67325	9.67314	9.52694
ENSG00000160111	CPAMD8	protein_coding	other_protein_coding	C3 and PZP like, alpha-2-macroglobulin domain containing 8 [Source:HGNC Symbol;Acc:HGNC:23228]	2.77465	3.46831	1	1	-1.59067	1.13025e-11	9.22855e-10	-1.19767	3.55907e-13	2.07738e-11	4.06785	4.04822	4.06857	2.88974	2.8927	2.84277	3.5876	3.49045	3.61507	2.05262	2.03819	1.86395
ENSG00000134107	BHLHE40	protein_coding	other_protein_coding	basic helix-loop-helix family member e40 [Source:HGNC Symbol;Acc:HGNC:1046]	5.30298	5.9797	1	1	-0.787725	1.12811e-11	9.22855e-10	-0.603318	4.36014e-13	2.45287e-11	6.3182	6.31288	6.21193	5.64037	5.72577	5.66907	5.68908	5.70565	5.69797	4.9664	4.90747	4.85131
ENSG00000189283	FHIT	protein_coding	other_protein_coding	fragile histidine triad [Source:HGNC Symbol;Acc:HGNC:3701]	3.73184	4.04934	1	1	1.13815	1.15606e-11	9.39369e-10	1.03438	3.62358e-13	2.1007e-11	3.62793	3.43843	3.53808	4.52622	4.5746	4.59077	3.18397	3.12603	3.19453	4.31469	4.32116	4.25065
ENSG00000125691	RPL23	protein_coding	other_protein_coding	ribosomal protein L23 [Source:HGNC Symbol;Acc:HGNC:10316]	6.63943	6.25219	1	1	0.645611	1.30273e-11	1.05346e-09	0.640555	1.67184e-13	1.07044e-11	5.83607	5.95805	6.0006	6.5308	6.57761	6.61002	6.28813	6.36718	6.29566	6.90729	7.0009	6.97742
ENSG00000167528	ZNF641	protein_coding	other_protein_coding	zinc finger protein 641 [Source:HGNC Symbol;Acc:HGNC:31834]	7.30579	7.4108	1	1	0.568963	1.34611e-11	1.08333e-09	0.502271	3.38229e-12	1.55077e-10	7.10682	7.15951	7.21246	7.64083	7.69266	7.6525	7.00281	7.02618	7.0354	7.54411	7.58742	7.63884
ENSG00000251301	LINC02384	lincRNA	long_ncRNA	long intergenic non-protein coding RNA 2384 [Source:HGNC Symbol;Acc:HGNC:53308]	4.03049	3.92181	1	1	1.03479	1.37676e-11	1.10272e-09	0.857523	9.15074e-11	3.12367e-09	3.59414	3.36917	3.52408	4.35853	4.40919	4.27575	3.45037	3.54403	3.55783	4.5267	4.56621	4.53781
ENSG00000163682	RPL9	protein_coding	other_protein_coding	ribosomal protein L9 [Source:HGNC Symbol;Acc:HGNC:10369]	7.23953	6.80701	1	1	0.545451	1.47532e-11	1.17606e-09	0.432881	2.85923e-10	8.84242e-09	6.59258	6.58647	6.59354	7.04439	7.02872	6.99634	6.97548	6.95231	6.97273	7.49276	7.51143	7.53246
ENSG00000079277	MKNK1	protein_coding	other_protein_coding	MAP kinase interacting serine/threonine kinase 1 [Source:HGNC Symbol;Acc:HGNC:7110]	6.63279	6.67887	1	1	-0.624733	1.49721e-11	1.18788e-09	-0.487569	2.11808e-11	8.29911e-10	6.92372	6.92424	6.91931	6.43535	6.39883	6.47173	6.90251	6.97638	6.95787	6.31852	6.35441	6.28706
ENSG00000086232	EIF2AK1	protein_coding	other_protein_coding	eukaryotic translation initiation factor 2 alpha kinase 1 [Source:HGNC Symbol;Acc:HGNC:24921]	7.03526	7.38701	1	1	-0.57382	1.51296e-11	1.19474e-09	-0.576118	1.95315e-13	1.22804e-11	7.62475	7.68792	7.71178	7.05814	7.09832	7.14114	7.33237	7.34006	7.29432	6.76977	6.75809	6.71692
ENSG00000274536	AL034397.3	antisense_RNA	other_ncRNA		7.97948	7.77894	1	1	-0.494583	1.61156e-11	1.26665e-09	-0.478701	2.62323e-12	1.22575e-10	7.98434	8.02431	8.04693	7.48202	7.59893	7.53713	8.23602	8.19639	8.2471	7.7276	7.72065	7.7491
ENSG00000121807	CCR2	protein_coding	other_protein_coding	C-C motif chemokine receptor 2 [Source:HGNC Symbol;Acc:HGNC:1603]	7.30002	6.92283	1	1	-0.539938	1.64501e-11	1.28694e-09	-0.544574	3.78954e-12	1.71907e-10	7.17812	7.2099	7.19765	6.66185	6.69158	6.5979	7.55358	7.57503	7.58103	7.05192	7.01071	7.02783
ENSG00000177954	RPS27	protein_coding	other_protein_coding	ribosomal protein S27 [Source:HGNC Symbol;Acc:HGNC:10416]	8.20215	7.76945	1	1	0.500203	1.73175e-11	1.33207e-09	0.580195	7.99369e-14	5.59388e-12	7.52201	7.46908	7.44859	7.98608	8.06565	8.12527	7.96061	7.94429	7.95314	8.47969	8.48106	8.39413
ENSG00000178719	GRINA	protein_coding	other_protein_coding	glutamate ionotropic receptor NMDA type subunit associated protein 1 [Source:HGNC Symbol;Acc:HGNC:4589]	5.40311	7.20984	1	1	-0.779647	1.73438e-11	1.33207e-09	-0.638136	3.24566e-13	1.92067e-11	7.554	7.51923	7.5156	6.85756	6.8097	7.00292	5.80329	5.79344	5.78785	4.97932	5.10569	4.94907
ENSG00000256660	CLEC12B	protein_coding	other_protein_coding	C-type lectin domain family 12 member B [Source:HGNC Symbol;Acc:HGNC:31966]	3.0735	2.84897	1	1	1.55741	1.72855e-11	1.33207e-09	1.12237	7.14351e-10	2.01266e-08	2.41199	2.24581	2.23707	3.57214	3.36884	3.25799	2.29656	2.44786	2.14921	3.70452	3.83634	4.00651
ENSG00000144290	SLC4A10	protein_coding	other_protein_coding	solute carrier family 4 member 10 [Source:HGNC Symbol;Acc:HGNC:13811]	3.81001	3.56584	1	1	1.16579	1.71861e-11	1.33207e-09	0.81068	9.64801e-09	2.02206e-07	2.92823	3.30468	3.2455	4.06854	3.89217	3.95593	3.17799	3.27288	3.23891	4.29828	4.3614	4.51062
ENSG00000155629	PIK3AP1	protein_coding	other_protein_coding	phosphoinositide-3-kinase adaptor protein 1 [Source:HGNC Symbol;Acc:HGNC:30034]	8.60282	8.32247	1	1	-0.46845	1.79073e-11	1.36909e-09	-0.462949	1.21729e-13	8.26117e-12	8.52762	8.59975	8.53384	8.11548	8.08692	8.0712	8.82723	8.88151	8.80187	8.36449	8.38473	8.35708
ENSG00000198574	SH2D1B	protein_coding	other_protein_coding	SH2 domain containing 1B [Source:HGNC Symbol;Acc:HGNC:30416]	4.30658	5.12822	1	1	1.02496	1.87922e-11	1.43025e-09	0.93704	6.60264e-15	5.97452e-13	4.54555	4.76035	4.67426	5.55124	5.63658	5.60132	3.89171	3.78114	3.70219	4.83324	4.73721	4.89402
ENSG00000116991	SIPA1L2	protein_coding	other_protein_coding	signal induced proliferation associated 1 like 2 [Source:HGNC Symbol;Acc:HGNC:23800]	6.06791	5.85169	1	1	-0.653475	1.9415e-11	1.46439e-09	-0.658297	2.86786e-14	2.21928e-12	6.16665	6.15723	6.21629	5.56882	5.48373	5.51742	6.34665	6.41397	6.42294	5.76063	5.73315	5.73011
ENSG00000135046	ANXA1	protein_coding	other_protein_coding	annexin A1 [Source:HGNC Symbol;Acc:HGNC:533]	7.51818	7.13892	1	1	0.529726	1.93953e-11	1.46439e-09	0.460213	3.50831e-10	1.06382e-08	6.91759	6.83716	6.9725	7.40291	7.41388	7.28951	7.26446	7.24498	7.25028	7.76016	7.76086	7.82831
ENSG00000183762	KREMEN1	protein_coding	other_protein_coding	kringle containing transmembrane protein 1 [Source:HGNC Symbol;Acc:HGNC:17550]	5.12326	5.53734	1	1	-0.810599	1.97956e-11	1.48644e-09	-0.703055	3.74669e-13	2.15744e-11	5.87036	5.85486	5.94255	5.06615	5.24275	5.24736	5.52435	5.50413	5.56194	4.69907	4.79177	4.65833
ENSG00000101439	CST3	protein_coding	other_protein_coding	cystatin C [Source:HGNC Symbol;Acc:HGNC:2475]	6.26501	7.26139	1	1	-0.974128	2.01425e-11	1.50577e-09	-0.596938	9.04986e-12	3.74748e-10	7.5247	7.59492	7.56432	6.90883	6.86333	7.11223	6.76558	6.80319	6.70849	5.99245	5.74565	5.57468
ENSG00000259845	HERC2P10	unprocessed_pseudogene	pseudogene	hect domain and RLD 2 pseudogene 10 [Source:HGNC Symbol;Acc:HGNC:39056]	0.188695	0.615598	1	1	5.31005	2.07183e-11	1.54196e-09	4.54413	8.10207e-16	9.68963e-14	-1.81204	-0.976237	-1.56696	2.59268	2.76156	2.69459	-3.34754	-2.82866	-0.798614	2.67779	2.65934	2.76985
ENSG00000157557	ETS2	protein_coding	other_protein_coding	ETS proto-oncogene 2, transcription factor [Source:HGNC Symbol;Acc:HGNC:3489]	6.58264	6.31185	1	1	-0.604549	2.08584e-11	1.54555e-09	-0.496489	6.64162e-12	2.80457e-10	6.60281	6.52411	6.55273	6.04876	6.09837	6.04429	6.88287	6.86291	6.90835	6.24338	6.30462	6.29372
ENSG00000115993	TRAK2	protein_coding	other_protein_coding	trafficking kinesin protein 2 [Source:HGNC Symbol;Acc:HGNC:13206]	7.64191	7.48853	1	1	-0.54181	2.11187e-11	1.55797e-09	-0.6525	8.28179e-15	7.41545e-13	7.82558	7.78603	7.83354	7.14447	7.22869	7.11284	7.91232	7.92826	7.89684	7.38909	7.30794	7.417
ENSG00000160352	ZNF714	protein_coding	other_protein_coding	zinc finger protein 714 [Source:HGNC Symbol;Acc:HGNC:27124]	3.76637	3.5518	1	1	1.43073	2.12939e-11	1.56403e-09	1.21942	2.1303e-13	1.32001e-11	3.00224	2.97241	2.86703	4.19614	4.1055	4.16748	3.05931	3.14001	2.95837	4.35887	4.3469	4.73473
ENSG00000007516	BAIAP3	protein_coding	other_protein_coding	BAI1 associated protein 3 [Source:HGNC Symbol;Acc:HGNC:948]	3.21484	4.04919	1	1	-1.39984	2.28337e-11	1.66984e-09	-1.12062	8.17835e-12	3.41971e-10	4.53846	4.79009	4.4884	3.47855	3.29172	3.70794	3.94201	3.7856	3.98875	2.59961	2.41707	2.556
ENSG00000198756	COLGALT2	protein_coding	other_protein_coding	collagen beta(1-O)galactosyltransferase 2 [Source:HGNC Symbol;Acc:HGNC:16790]	1.95203	1.70496	1	1	-2.04145	2.31064e-11	1.68247e-09	-2.32469	1.4543e-12	7.36173e-11	2.73088	3.00322	2.79886	0.198455	0.957135	0.541232	2.9371	2.96251	2.97596	1.19672	0.88423	0.75568
ENSG00000163421	PROK2	protein_coding	other_protein_coding	prokineticin 2 [Source:HGNC Symbol;Acc:HGNC:18455]	7.01742	6.93993	1	1	0.55235	2.36161e-11	1.71216e-09	0.491045	3.59987e-11	1.34716e-09	6.69656	6.69108	6.69704	7.24463	7.14785	7.16246	6.72152	6.75856	6.74485	7.31763	7.28387	7.27811
ENSG00000148926	ADM	protein_coding	other_protein_coding	adrenomedullin [Source:HGNC Symbol;Acc:HGNC:259]	5.67791	5.39592	1	1	-0.796458	2.40578e-11	1.7367e-09	-0.611624	3.44652e-12	1.576e-10	5.65781	5.6958	5.7484	5.0587	5.07796	5.13685	6.07688	6.11971	6.04276	5.38872	5.30078	5.13861
ENSG00000124126	PREX1	protein_coding	other_protein_coding	phosphatidylinositol-3,4,5-trisphosphate dependent Rac exchange factor 1 [Source:HGNC Symbol;Acc:HGNC:32594]	9.28061	9.64622	1	1	-0.539327	2.44739e-11	1.75919e-09	-0.407246	1.01016e-15	1.13595e-13	9.86986	9.8368	9.84326	9.41852	9.41816	9.49075	9.52684	9.56187	9.5663	9.09764	9.02789	8.90311
ENSG00000100325	ASCC2	protein_coding	other_protein_coding	activating signal cointegrator 1 complex subunit 2 [Source:HGNC Symbol;Acc:HGNC:24103]	7.82399	7.82076	1	0	-0.539463	2.47011e-11	1.76048e-09	-0.405275	5.15217e-11	1.87022e-09	8.06488	8.0149	7.99011	7.61991	7.57391	7.66085	8.0925	8.1131	8.07851	7.592	7.59166	7.47618
ENSG00000198771	RCSD1	protein_coding	other_protein_coding	RCSD domain containing 1 [Source:HGNC Symbol;Acc:HGNC:28310]	8.33968	8.16414	1	0	-0.462616	2.46172e-11	1.76048e-09	-0.352637	1.15493e-10	3.88471e-09	8.38372	8.31314	8.32403	7.98543	7.96056	8.01796	8.567	8.56287	8.58335	8.1441	8.08553	8.09522
ENSG00000096696	DSP	protein_coding	other_protein_coding	desmoplakin [Source:HGNC Symbol;Acc:HGNC:3052]	2.35882	2.48016	1	1	1.9981	2.5168e-11	1.78619e-09	2.03329	4.64399e-14	3.43816e-12	1.70547	1.34538	1.39954	3.65345	3.44205	3.33509	1.61813	0.946132	1.51746	3.29724	3.33192	3.44203
ENSG00000215869	AC092506.1	transcribed_processed_pseudogene	pseudogene		-0.744861	-0.737426	1	1	-9.16683	2.53834e-11	1.7939e-09	-8.77816	1.61728e-12	8.13491e-11	1.77951	1.83078	1.39954	-3.1448	-3.1448	-3.1448	1.81604	1.80737	1.95004	-3.34754	-3.34754	-3.34754
ENSG00000143537	ADAM15	protein_coding	other_protein_coding	ADAM metallopeptidase domain 15 [Source:HGNC Symbol;Acc:HGNC:193]	4.83655	5.26721	1	1	-0.90976	2.56479e-11	1.80501e-09	-0.549698	2.33585e-10	7.32986e-09	5.53495	5.61167	5.4757	5.05122	4.92036	5.00935	5.31402	5.28877	5.28517	4.47655	4.4318	4.223
ENSG00000182871	COL18A1	protein_coding	other_protein_coding	collagen type XVIII alpha 1 chain [Source:HGNC Symbol;Acc:HGNC:2195]	6.43664	6.53943	1	1	-0.767616	2.63423e-11	1.84615e-09	-0.544509	3.20422e-11	1.21504e-09	6.83247	6.77306	6.83106	6.29035	6.14516	6.36445	6.78736	6.82932	6.85588	6.18657	6.04644	5.91429
ENSG00000230795	HLA-K	unprocessed_pseudogene	pseudogene	major histocompatibility complex, class I, K (pseudogene) [Source:HGNC Symbol;Acc:HGNC:4969]	-0.662687	-0.506971	1	1	6.57582	2.66513e-11	1.85482e-09	5.07987	9.87053e-11	3.36266e-09	-2.55381	-1.82392	-3.1448	1.00682	1.64364	1.83024	-2.52725	-3.34754	-3.34754	1.84239	1.59834	1.80548
ENSG00000168785	TSPAN5	protein_coding	other_protein_coding	tetraspanin 5 [Source:HGNC Symbol;Acc:HGNC:17753]	7.05297	6.753	1	1	-0.555331	2.66865e-11	1.85482e-09	-0.514762	1.26594e-10	4.2041e-09	6.98629	7.01584	7.03124	6.45155	6.4162	6.61689	7.2945	7.35999	7.3362	6.76306	6.76901	6.79506
ENSG00000127948	POR	protein_coding	other_protein_coding	cytochrome p450 oxidoreductase [Source:HGNC Symbol;Acc:HGNC:9208]	5.42041	5.74195	1	1	-0.789241	2.70934e-11	1.86767e-09	-0.509477	6.69406e-11	2.37022e-09	6.04935	6.01836	5.92133	5.41214	5.5112	5.53931	5.79354	5.79785	5.86421	5.06182	5.09705	4.90798
ENSG00000198355	PIM3	protein_coding	other_protein_coding	Pim-3 proto-oncogene, serine/threonine kinase [Source:HGNC Symbol;Acc:HGNC:19310]	6.37286	6.69082	1	0	-0.651189	2.76625e-11	1.89912e-09	-0.397037	7.80212e-08	1.34644e-06	6.86825	6.97498	6.82607	6.4468	6.40251	6.6263	6.66489	6.71834	6.71505	6.12045	6.02837	5.99007
ENSG00000080573	COL5A3	protein_coding	other_protein_coding	collagen type V alpha 3 chain [Source:HGNC Symbol;Acc:HGNC:14864]	-0.0755476	0.722565	1	1	4.53379	2.79325e-11	1.90986e-09	5.0086	8.18539e-17	1.26114e-14	-0.808444	-2.14567	-1.82928	2.98706	2.97395	3.15778	-1.62626	-2.82866	-1.79133	1.90873	1.96411	1.92013
ENSG00000145725	PPIP5K2	protein_coding	other_protein_coding	diphosphoinositol pentakisphosphate kinase 2 [Source:HGNC Symbol;Acc:HGNC:29035]	7.62856	7.36499	1	1	0.573099	2.8126e-11	1.9153e-09	0.443122	6.82781e-10	1.93007e-08	7.14349	7.12491	7.16643	7.64539	7.64888	7.46081	7.34811	7.31331	7.36527	7.85681	7.88557	8.00229
ENSG00000130592	LSP1	protein_coding	other_protein_coding	lymphocyte-specific protein 1 [Source:HGNC Symbol;Acc:HGNC:6707]	8.52295	8.98196	1	1	-0.670072	2.86885e-11	1.94572e-09	-0.459296	3.1186e-14	2.39167e-12	9.22387	9.21073	9.20164	8.7527	8.68041	8.82244	8.87228	8.86647	8.84468	8.27117	8.26425	8.01887
ENSG00000236056	GAPDHP14	processed_pseudogene	pseudogene	glyceraldehyde-3-phosphate dehydrogenase pseudogene 14 [Source:HGNC Symbol;Acc:HGNC:4160]	1.6124	1.4139	1	1	-2.45048	2.88539e-11	1.94909e-09	-2.84677	5.04246e-14	3.71707e-12	2.71839	2.80767	2.84466	0.268956	0.249245	-0.405524	2.74811	2.93068	2.84809	0.642344	0.667927	-0.162729
ENSG00000204644	ZFP57	protein_coding	other_protein_coding	ZFP57 zinc finger protein [Source:HGNC Symbol;Acc:HGNC:18791]	-0.747002	-0.740455	1	1	-9.17248	3.13913e-11	2.11201e-09	-8.76003	8.9109e-13	4.64617e-11	1.65392	1.71149	1.62624	-3.1448	-3.1448	-3.1448	1.90567	1.95707	1.69786	-3.34754	-3.34754	-3.34754
ENSG00000153253	SCN3A	protein_coding	other_protein_coding	sodium voltage-gated channel alpha subunit 3 [Source:HGNC Symbol;Acc:HGNC:10590]	3.18082	2.87921	1	1	1.46571	3.29734e-11	2.20961e-09	1.19745	1.35853e-10	4.50141e-09	2.2651	2.40807	2.20231	3.48597	3.60394	3.30985	2.53057	2.3308	2.49249	3.88014	3.75629	4.0946
ENSG00000181381	DDX60L	protein_coding	other_protein_coding	DExD/H-box 60 like [Source:HGNC Symbol;Acc:HGNC:26429]	8.60563	8.30184	1	1	-0.554685	3.40377e-11	2.27188e-09	-0.662215	5.50046e-16	6.76755e-14	8.6094	8.65697	8.63464	8.00234	8.03373	7.87394	8.89844	8.86634	8.88538	8.25611	8.28698	8.44049
ENSG00000137312	FLOT1	protein_coding	other_protein_coding	flotillin 1 [Source:HGNC Symbol;Acc:HGNC:3757]	7.05702	7.14995	1	0	-0.579262	3.53193e-11	2.3481e-09	-0.397553	5.64088e-10	1.62682e-08	7.37205	7.32918	7.34435	6.96034	6.94367	6.95011	7.329	7.38516	7.32852	6.80286	6.79862	6.69796
ENSG00000257743	MGAM2	protein_coding	other_protein_coding	maltase-glucoamylase 2 (putative) [Source:HGNC Symbol;Acc:HGNC:28101]	4.3725	4.33128	1	1	-1.12622	3.57724e-11	2.36887e-09	-1.20756	5.83799e-15	5.36781e-13	4.96854	4.84214	4.98919	3.82705	3.76669	3.59404	4.92136	5.01291	4.90616	3.91822	3.94144	3.53493
ENSG00000164253	WDR41	protein_coding	other_protein_coding	WD repeat domain 41 [Source:HGNC Symbol;Acc:HGNC:25601]	5.30145	4.96953	1	1	0.712288	3.61549e-11	2.3848e-09	0.454457	2.52419e-08	4.82361e-07	4.70286	4.72382	4.80164	5.25385	5.16271	5.1723	4.94798	4.96461	4.92439	5.64537	5.65437	5.67198
ENSG00000010030	ETV7	protein_coding	other_protein_coding	ETS variant 7 [Source:HGNC Symbol;Acc:HGNC:18160]	1.83198	1.78475	1	1	2.17705	3.8512e-11	2.53036e-09	2.48589	3.90998e-14	2.95878e-12	0.263824	0.71155	0.752101	2.98706	2.92371	3.07028	0.984736	0.913935	0.36725	2.97478	2.93617	2.81501
ENSG00000100368	CSF2RB	protein_coding	other_protein_coding	colony stimulating factor 2 receptor beta common subunit [Source:HGNC Symbol;Acc:HGNC:2436]	8.60234	9.40149	1	1	-0.439495	4.09952e-11	2.68303e-09	-0.430996	1.53566e-16	2.1352e-14	9.62674	9.61261	9.61154	9.18664	9.17181	9.19961	8.80956	8.82703	8.83055	8.41744	8.38518	8.34431
ENSG00000154620	TMSB4Y	protein_coding	other_protein_coding	thymosin beta 4, Y-linked [Source:HGNC Symbol;Acc:HGNC:11882]	-0.840853	-0.707346	1	1	8.97658	4.29084e-11	2.79736e-09	6.75822	2.33712e-12	1.10413e-10	-2.55381	-3.1448	-3.1448	1.60591	1.66826	1.32515	-3.34754	-3.34754	-3.34754	1.62281	1.76032	1.61437
ENSG00000131791	PRKAB2	protein_coding	other_protein_coding	protein kinase AMP-activated non-catalytic subunit beta 2 [Source:HGNC Symbol;Acc:HGNC:9379]	5.68264	5.3749	1	1	0.718269	4.72831e-11	3.07066e-09	0.609166	4.41774e-11	1.61436e-09	5.02543	4.99301	5.19326	5.64369	5.75336	5.64066	5.32759	5.3961	5.24403	5.97449	6.05761	6.09601
ENSG00000268758	ADGRE4P	transcribed_unprocessed_pseudogene	pseudogene	adhesion G protein-coupled receptor E4, pseudogene [Source:HGNC Symbol;Acc:HGNC:19240]	5.59713	5.74093	1	1	0.758242	4.76531e-11	3.08279e-09	0.900925	6.47738e-16	7.91258e-14	5.17007	5.41951	5.27915	6.20189	6.20843	6.16653	5.2123	5.20144	5.25307	5.93789	6.09172	5.88635
ENSG00000163050	COQ8A	protein_coding	other_protein_coding	coenzyme Q8A [Source:HGNC Symbol;Acc:HGNC:16812]	5.93959	5.70799	1	1	-0.698922	4.81668e-11	3.10408e-09	-0.659895	5.4011e-13	2.94171e-11	6.0242	6.01332	6.07693	5.27755	5.36638	5.48958	6.28674	6.34244	6.24397	5.65989	5.6201	5.4844
ENSG00000176293	ZNF135	protein_coding	other_protein_coding	zinc finger protein 135 [Source:HGNC Symbol;Acc:HGNC:12919]	2.02679	2.29437	1	1	1.89672	4.83911e-11	3.10664e-09	1.53761	6.10791e-11	2.17167e-09	1.75525	1.52594	1.33682	3.13596	2.8927	3.11955	0.928824	1.12554	1.25472	3.0155	2.86671	2.96944
ENSG00000000938	FGR	protein_coding	other_protein_coding	FGR proto-oncogene, Src family tyrosine kinase [Source:HGNC Symbol;Acc:HGNC:3697]	8.81727	8.91729	1	0	-0.485295	5.11284e-11	3.26989e-09	-0.363234	5.8248e-12	2.50291e-10	9.13045	9.07504	9.09213	8.68118	8.72197	8.80297	9.06889	9.05807	9.05594	8.6284	8.60868	8.48366
ENSG00000130066	SAT1	protein_coding	other_protein_coding	spermidine/spermine N1-acetyltransferase 1 [Source:HGNC Symbol;Acc:HGNC:10540]	8.48358	8.30968	1	0	-0.445032	5.1863e-11	3.3043e-09	-0.282452	4.77243e-09	1.0683e-07	8.44164	8.50091	8.40936	8.16253	8.18001	8.16365	8.69887	8.7068	8.71224	8.24813	8.22687	8.30857
ENSG00000203710	CR1	protein_coding	other_protein_coding	complement C3b/C4b receptor 1 (Knops blood group) [Source:HGNC Symbol;Acc:HGNC:2334]	7.99314	7.81779	1	1	-0.466915	5.71044e-11	3.61088e-09	-0.552195	1.27839e-14	1.06649e-12	8.10142	8.09066	8.08916	7.54775	7.53428	7.54346	8.24624	8.21447	8.21853	7.78724	7.71924	7.77313
ENSG00000115590	IL1R2	protein_coding	other_protein_coding	interleukin 1 receptor type 2 [Source:HGNC Symbol;Acc:HGNC:5994]	6.67012	6.39417	1	1	-0.582491	5.70291e-11	3.61088e-09	-0.647473	1.38747e-13	9.16162e-12	6.66273	6.74675	6.74311	6.06371	5.99634	6.15239	6.93303	7.01152	6.93894	6.34072	6.41388	6.38264
ENSG00000162711	NLRP3	protein_coding	other_protein_coding	NLR family pyrin domain containing 3 [Source:HGNC Symbol;Acc:HGNC:16400]	6.00578	5.71495	1	1	-0.623449	5.74845e-11	3.62131e-09	-0.598281	7.42297e-13	3.94247e-11	6.01784	5.98916	6.0331	5.45624	5.34173	5.45161	6.33258	6.31265	6.307	5.75613	5.65437	5.67198
ENSG00000169855	ROBO1	protein_coding	other_protein_coding	roundabout guidance receptor 1 [Source:HGNC Symbol;Acc:HGNC:10249]	0.79947	0.831965	1	1	-3.44987	5.79976e-11	3.64e-09	-3.46315	2.81793e-13	1.70895e-11	2.4578	2.48284	2.50292	-0.124061	-1.38857	-0.939138	2.53057	2.65684	2.11787	-1.39777	-0.383798	-0.726881
ENSG00000149516	MS4A3	protein_coding	other_protein_coding	membrane spanning 4-domains A3 [Source:HGNC Symbol;Acc:HGNC:7317]	1.48636	1.53415	1	1	-2.27576	5.92483e-11	3.70467e-09	-2.15369	2.12064e-11	8.29911e-10	2.39638	2.72384	2.61288	0.784201	0.543462	0.144162	2.51166	2.61739	2.63215	0.151632	0.520642	0.484707
ENSG00000181788	SIAH2	protein_coding	other_protein_coding	siah E3 ubiquitin protein ligase 2 [Source:HGNC Symbol;Acc:HGNC:10858]	7.08276	7.01697	1	1	-0.610596	6.144e-11	3.82748e-09	-0.480593	1.87885e-09	4.66358e-08	7.2682	7.24523	7.26394	6.68217	6.70725	6.93505	7.37222	7.40556	7.39131	6.8848	6.74571	6.69696
ENSG00000147050	KDM6A	protein_coding	other_protein_coding	lysine demethylase 6A [Source:HGNC Symbol;Acc:HGNC:12637]	7.02664	7.03523	1	1	-0.58741	6.28986e-11	3.90389e-09	-0.678159	8.49952e-15	7.57077e-13	7.36255	7.37358	7.38608	6.71806	6.69458	6.67654	7.28235	7.32827	7.34849	6.69889	6.68069	6.82112
ENSG00000272221	AL645933.2	lincRNA	long_ncRNA		1.3746	1.51634	1	1	2.31575	6.39271e-11	3.95314e-09	2.51211	1.67786e-13	1.07044e-11	0.515636	0.245932	0.167497	2.71135	2.75007	2.70754	0.380614	0.317701	0.0725333	2.48831	2.56224	2.4262
ENSG00000121413	ZSCAN18	protein_coding	other_protein_coding	zinc finger and SCAN domain containing 18 [Source:HGNC Symbol;Acc:HGNC:21037]	4.68837	5.05194	1	1	0.814997	6.63989e-11	4.09095e-09	0.921722	4.1291e-15	3.9231e-13	4.59423	4.55736	4.6259	5.48059	5.47851	5.57507	4.24931	4.30331	4.29932	5.16496	5.06639	5.04695
ENSG00000174718	KIAA1551	protein_coding	other_protein_coding	KIAA1551 [Source:HGNC Symbol;Acc:HGNC:25559]	10.5718	10.2389	1	0	0.421087	7.75268e-11	4.74182e-09	0.284135	1.90578e-11	7.56208e-10	10.0817	10.0874	10.1232	10.4157	10.4328	10.2924	10.373	10.37	10.3427	10.7239	10.7491	10.8724
ENSG00000211896	IGHG1	IG_C_gene	TCR/IG	immunoglobulin heavy constant gamma 1 (G1m marker) [Source:HGNC Symbol;Acc:HGNC:5525]	2.47912	3.68233	1	1	-1.59982	8.39849e-11	5.08301e-09	-0.971349	2.07395e-11	8.19137e-10	4.16772	4.06291	4.25819	3.18236	3.21859	3.2042	3.23096	3.27288	3.29603	1.86484	1.49689	1.71309
ENSG00000228495	LINC01013	lincRNA	long_ncRNA	long intergenic non-protein coding RNA 1013 [Source:HGNC Symbol;Acc:HGNC:48987]	1.62518	1.54465	1	1	2.29145	8.64869e-11	5.21401e-09	2.04541	3.46578e-10	1.05278e-08	1.04214	0.10156	0.48921	2.32128	2.78426	2.52943	0.57528	0.317701	0.656165	2.90065	2.47156	2.82975
ENSG00000147403	RPL10	protein_coding	other_protein_coding	ribosomal protein L10 [Source:HGNC Symbol;Acc:HGNC:10298]	9.51748	9.55278	1	0	-0.435113	8.73764e-11	5.23048e-09	-0.378779	3.1212e-15	3.08548e-13	9.75471	9.73752	9.73447	9.34699	9.34381	9.3992	9.68775	9.75486	9.76377	9.35749	9.30469	9.23635
ENSG00000171863	RPS7	protein_coding	other_protein_coding	ribosomal protein S7 [Source:HGNC Symbol;Acc:HGNC:10440]	6.17563	5.78921	1	1	0.600322	8.7382e-11	5.23048e-09	0.659638	3.97955e-14	2.99816e-12	5.49522	5.43277	5.4537	6.11006	6.17016	6.07334	5.87532	5.90309	5.85235	6.49445	6.51626	6.41233
ENSG00000130985	UBA1	protein_coding	other_protein_coding	ubiquitin like modifier activating enzyme 1 [Source:HGNC Symbol;Acc:HGNC:12469]	6.54109	7.14632	1	1	-0.636169	9.18082e-11	5.47594e-09	-0.458233	7.06166e-11	2.47985e-09	7.37802	7.40179	7.34634	6.89287	6.88449	6.97442	6.86715	6.87027	6.84575	6.33168	6.19957	6.13214
ENSG00000081665	ZNF506	protein_coding	other_protein_coding	zinc finger protein 506 [Source:HGNC Symbol;Acc:HGNC:23780]	6.34621	6.25617	1	1	0.606889	9.27638e-11	5.51338e-09	0.533835	1.99491e-12	9.66484e-11	5.93927	6.05067	5.97766	6.54152	6.50771	6.52023	6.10553	5.99925	6.02068	6.64476	6.60806	6.69897
ENSG00000197930	ERO1A	protein_coding	other_protein_coding	endoplasmic reticulum oxidoreductase 1 alpha [Source:HGNC Symbol;Acc:HGNC:13280]	6.89262	6.71594	1	1	0.636562	1.02724e-10	6.08386e-09	0.498752	5.97621e-11	2.13372e-09	6.48606	6.46355	6.45276	7.04816	6.94556	6.89953	6.61594	6.56933	6.53767	7.12177	7.18338	7.32764
ENSG00000135709	KIAA0513	protein_coding	other_protein_coding	KIAA0513 [Source:HGNC Symbol;Acc:HGNC:29058]	7.14149	8.02979	1	1	-0.57375	1.03094e-10	6.08434e-09	-0.450148	1.25873e-12	6.44515e-11	8.27328	8.25779	8.23359	7.82358	7.75397	7.8365	7.40717	7.39138	7.48871	6.93541	6.82371	6.80256
ENSG00000235508	RPS2P7	processed_pseudogene	pseudogene	ribosomal protein S2 pseudogene 7 [Source:HGNC Symbol;Acc:HGNC:15838]	-0.91676	-1.11038	1	1	6.91408	1.03505e-10	6.08727e-09	7.98801	2.126e-10	6.73312e-09	-3.1448	-3.1448	-3.1448	0.877409	0.996552	0.898166	-3.34754	-2.82866	-3.34754	1.29921	1.32996	1.39401
ENSG00000276085	CCL3L3	protein_coding	other_protein_coding	C-C motif chemokine ligand 3 like 3 [Source:HGNC Symbol;Acc:HGNC:30554]	1.02939	0.993224	1	1	-2.6312	1.03876e-10	6.0878e-09	-3.81096	9.96618e-16	1.12875e-13	2.62777	2.85348	2.81045	-0.665967	-0.880253	-0.786127	2.28548	2.1352	2.41725	-0.174937	-0.202217	-0.284454
ENSG00000108582	CPD	protein_coding	other_protein_coding	carboxypeptidase D [Source:HGNC Symbol;Acc:HGNC:2301]	8.5563	8.3007	1	1	-0.426145	1.08284e-10	6.32411e-09	-0.477896	1.24176e-13	8.32809e-12	8.5332	8.52322	8.56324	8.0871	8.09744	7.99998	8.7848	8.76535	8.75775	8.29746	8.34765	8.3848
ENSG00000251661	AC136475.1	antisense_RNA	other_ncRNA		2.59667	2.93767	1	1	-1.54989	1.12262e-10	6.53374e-09	-1.35417	7.64525e-12	3.21251e-10	3.50966	3.60835	3.70257	2.12619	2.19424	2.48501	3.36867	3.4959	3.20947	1.86484	1.86581	1.77534
ENSG00000223511	AL683807.1	lincRNA	long_ncRNA		1.16582	1.46549	1	1	-2.92276	1.12833e-10	6.54434e-09	-2.34189	3.92656e-12	1.77182e-10	2.62777	2.40807	2.73949	0.0461907	0.489224	0.482188	2.63908	2.55613	2.62102	0.355681	-1.12649	-0.0504802
ENSG00000071246	VASH1	protein_coding	other_protein_coding	vasohibin 1 [Source:HGNC Symbol;Acc:HGNC:19964]	3.45148	3.95398	1	1	-1.1556	1.19989e-10	6.93546e-09	-1.12843	3.00305e-11	1.14383e-09	4.36095	4.605	4.60277	3.03842	3.56514	3.55159	3.95606	4.03798	4.07288	2.92222	2.75031	2.96944
ENSG00000213903	LTB4R	protein_coding	other_protein_coding	leukotriene B4 receptor [Source:HGNC Symbol;Acc:HGNC:6713]	5.96423	6.13372	1	1	-0.685393	1.21242e-10	6.98386e-09	-0.536999	3.98317e-12	1.79263e-10	6.36504	6.41091	6.42947	5.84317	5.81392	5.93982	6.25938	6.34697	6.3234	5.72578	5.62462	5.50521
ENSG00000152492	CCDC50	protein_coding	other_protein_coding	coiled-coil domain containing 50 [Source:HGNC Symbol;Acc:HGNC:18111]	6.11684	5.83448	1	1	-0.570347	1.21993e-10	7.00313e-09	-0.646567	2.6408e-14	2.05827e-12	6.1655	6.17763	6.12876	5.52987	5.52306	5.48207	6.42136	6.37385	6.40844	5.81786	5.82888	5.85066
ENSG00000183604	SMG1P5	transcribed_unprocessed_pseudogene	pseudogene	SMG1 pseudogene 5 [Source:HGNC Symbol;Acc:HGNC:49862]	4.13994	3.89088	1	1	0.970568	1.2305e-10	7.03979e-09	1.24878	3.91045e-13	2.23667e-11	3.31595	3.27973	3.22833	4.32169	4.50114	4.69844	3.50397	3.74499	3.72317	4.6482	4.58177	4.63753
ENSG00000276070	CCL4L2	protein_coding	other_protein_coding	C-C motif chemokine ligand 4 like 2 [Source:HGNC Symbol;Acc:HGNC:24066]	2.64425	2.28583	1	1	-1.66239	1.24223e-10	7.08284e-09	-1.84542	8.2106e-13	4.31635e-11	3.08242	3.12959	3.34446	1.33724	1.27824	1.54304	3.47009	3.28552	3.65929	1.81958	1.98299	1.64803
ENSG00000203875	SNHG5	processed_transcript	other_ncRNA	small nucleolar RNA host gene 5 [Source:HGNC Symbol;Acc:HGNC:21026]	5.21586	4.88679	1	1	-0.744671	1.27214e-10	7.22887e-09	-0.580278	8.19637e-10	2.26819e-08	5.2263	5.06534	5.23254	4.6236	4.5648	4.60813	5.60684	5.59831	5.55756	4.73304	4.9124	4.88699
ENSG00000172270	BSG	protein_coding	other_protein_coding	basigin (Ok blood group) [Source:HGNC Symbol;Acc:HGNC:1116]	9.05014	9.06158	1	1	-0.699785	1.29796e-10	7.35074e-09	-0.510291	1.15394e-15	1.25365e-13	9.33443	9.32207	9.29468	8.78933	8.75233	8.87664	9.39538	9.40684	9.41133	8.84754	8.74506	8.49469
ENSG00000131724	IL13RA1	protein_coding	other_protein_coding	interleukin 13 receptor subunit alpha 1 [Source:HGNC Symbol;Acc:HGNC:5974]	7.41599	7.50678	1	1	-0.481086	1.3671e-10	7.69051e-09	-0.594644	5.86345e-14	4.23108e-12	7.81058	7.78271	7.81999	7.20079	7.27301	7.15361	7.64534	7.67298	7.6501	7.14431	7.16335	7.21984
ENSG00000137462	TLR2	protein_coding	other_protein_coding	toll like receptor 2 [Source:HGNC Symbol;Acc:HGNC:11848]	8.74534	8.40327	1	1	-0.417874	1.38022e-10	7.73843e-09	-0.480401	1.52331e-14	1.25248e-12	8.61825	8.63992	8.67184	8.16514	8.17411	8.15038	8.92481	8.97651	8.9613	8.49574	8.53122	8.58245
ENSG00000161533	ACOX1	protein_coding	other_protein_coding	acyl-CoA oxidase 1 [Source:HGNC Symbol;Acc:HGNC:119]	8.11252	7.84747	1	1	-0.424804	1.40968e-10	7.87737e-09	-0.444125	1.90393e-12	9.27666e-11	8.09328	8.04543	8.0694	7.62454	7.62628	7.6259	8.31924	8.34246	8.31281	7.92251	7.87991	7.89817
ENSG00000250616	AC012645.1	antisense_RNA	other_ncRNA		3.9775	3.69188	1	1	0.931302	1.41684e-10	7.89116e-09	0.94727	1.65758e-10	5.34868e-09	3.39658	3.14809	3.12076	4.02846	4.23474	4.22263	3.51825	3.47398	3.55198	4.36676	4.47579	4.47823
ENSG00000100345	MYH9	protein_coding	other_protein_coding	myosin heavy chain 9 [Source:HGNC Symbol;Acc:HGNC:7579]	9.3103	9.99698	1	1	-0.478255	1.42777e-10	7.92577e-09	-0.406954	6.85512e-17	1.08552e-14	10.219	10.1891	10.1935	9.79755	9.75448	9.8282	9.55012	9.55422	9.54832	9.11838	9.13399	8.95677
ENSG00000158473	CD1D	protein_coding	other_protein_coding	CD1d molecule [Source:HGNC Symbol;Acc:HGNC:1637]	5.80761	5.49221	1	1	-0.620775	1.45192e-10	8.03334e-09	-0.528384	8.76228e-11	3.00745e-09	5.71238	5.76634	5.7885	5.19169	5.17779	5.3166	6.1513	6.14073	6.05832	5.54812	5.4558	5.49137
ENSG00000062282	DGAT2	protein_coding	other_protein_coding	diacylglycerol O-acyltransferase 2 [Source:HGNC Symbol;Acc:HGNC:16940]	7.66697	7.57542	1	0	-0.527313	1.45749e-10	8.03772e-09	-0.387759	1.97126e-10	6.26626e-09	7.7608	7.80728	7.73932	7.37871	7.40246	7.36397	7.91502	7.93629	7.94563	7.45903	7.44574	7.30011
ENSG00000110446	SLC15A3	protein_coding	other_protein_coding	solute carrier family 15 member 3 [Source:HGNC Symbol;Acc:HGNC:18068]	5.94948	6.20053	1	1	-0.609314	1.46653e-10	8.06113e-09	-0.431267	4.49428e-10	1.33595e-08	6.35599	6.47733	6.41341	5.93818	5.98291	6.03533	6.20083	6.24875	6.31393	5.62084	5.68207	5.63048
ENSG00000139278	GLIPR1	protein_coding	other_protein_coding	GLI pathogenesis related 1 [Source:HGNC Symbol;Acc:HGNC:17001]	8.51511	8.19781	1	0	0.444847	1.49457e-10	8.18849e-09	0.346052	1.78352e-10	5.70126e-09	8.00474	8.01111	8.05912	8.37921	8.40861	8.32409	8.31329	8.28461	8.28044	8.70488	8.69977	8.80767
ENSG00000230006	ANKRD36BP2	transcribed_unprocessed_pseudogene	pseudogene	ankyrin repeat domain 36B pseudogene 2 [Source:HGNC Symbol;Acc:HGNC:33607]	5.86463	5.45716	1	1	0.573708	1.51687e-10	8.28366e-09	0.49764	2.99905e-09	7.06471e-08	5.20631	5.21101	5.21739	5.76605	5.79028	5.55193	5.56619	5.59069	5.57642	6.14474	6.12504	6.18469
ENSG00000123091	RNF11	protein_coding	other_protein_coding	ring finger protein 11 [Source:HGNC Symbol;Acc:HGNC:10056]	7.94966	8.0023	1	1	0.559329	1.53106e-10	8.3341e-09	0.421508	3.01539e-12	1.39376e-10	7.77784	7.81634	7.78077	8.21146	8.23383	8.19358	7.70455	7.65086	7.65625	8.1418	8.19762	8.34687
ENSG00000253981	ALG1L13P	transcribed_unprocessed_pseudogene	pseudogene	asparagine-linked glycosylation 1-like 13, pseudogene [Source:HGNC Symbol;Acc:HGNC:44382]	4.08829	4.22872	1	1	-1.04081	1.5647e-10	8.48975e-09	-1.09663	3.2279e-13	1.92067e-11	4.75578	4.62495	4.932	3.67957	3.67855	3.70148	4.62192	4.57959	4.63994	3.78326	3.49206	3.41296
ENSG00000196890	HIST3H2BB	protein_coding	other_protein_coding	histone cluster 3 H2B family member b [Source:HGNC Symbol;Acc:HGNC:20514]	3.95538	3.51769	1	1	0.992826	1.59265e-10	8.60752e-09	1.27237	4.24674e-13	2.40489e-11	2.83871	2.77234	3.04431	4.20516	4.04568	4.19991	3.38953	3.51212	3.49822	4.5546	4.44207	4.33574
ENSG00000006282	SPATA20	protein_coding	other_protein_coding	spermatogenesis associated 20 [Source:HGNC Symbol;Acc:HGNC:26125]	3.84249	4.1769	1	1	-1.03636	1.59664e-10	8.60752e-09	-0.974479	1.28872e-12	6.579e-11	4.638	4.67044	4.67743	3.66657	3.57168	3.83726	4.28315	4.46759	4.32012	3.40842	3.26407	3.31157
ENSG00000196159	FAT4	protein_coding	other_protein_coding	FAT atypical cadherin 4 [Source:HGNC Symbol;Acc:HGNC:23109]	3.0714	2.93613	1	1	1.33033	1.61022e-10	8.653e-09	1.17277	2.36005e-09	5.72504e-08	2.17654	2.08231	2.76354	3.55813	3.45626	3.58003	2.2743	2.62736	2.33786	3.77142	3.76177	3.65568
ENSG00000125637	PSD4	protein_coding	other_protein_coding	pleckstrin and Sec7 domain containing 4 [Source:HGNC Symbol;Acc:HGNC:19096]	8.09754	8.72157	1	1	-0.543262	1.61823e-10	8.66834e-09	-0.441942	5.56016e-14	4.06367e-12	8.95818	8.9523	8.91747	8.48458	8.46327	8.55359	8.3649	8.39789	8.35038	7.91782	7.84647	7.7078
ENSG00000116678	LEPR	protein_coding	other_protein_coding	leptin receptor [Source:HGNC Symbol;Acc:HGNC:6554]	4.11034	3.90389	1	1	0.963497	1.64511e-10	8.78438e-09	0.817227	8.64154e-10	2.38367e-08	3.50239	3.61502	3.37599	4.44861	4.2056	4.27575	3.68785	3.57525	3.62067	4.5161	4.53136	4.73081
ENSG00000111640	GAPDH	protein_coding	other_protein_coding	glyceraldehyde-3-phosphate dehydrogenase [Source:HGNC Symbol;Acc:HGNC:4141]	9.87131	9.60588	1	0	-0.423366	1.66053e-10	8.8209e-09	-0.293155	3.13092e-12	1.44312e-10	9.75155	9.75563	9.75092	9.41815	9.44646	9.51258	10.0717	10.1097	10.07	9.73484	9.66412	9.5775
ENSG00000111796	KLRB1	protein_coding	other_protein_coding	killer cell lectin like receptor B1 [Source:HGNC Symbol;Acc:HGNC:6373]	4.80775	4.45022	1	1	0.858994	1.66244e-10	8.8209e-09	0.663281	1.92244e-09	4.7511e-08	4.06291	4.1618	4.14377	4.78567	4.90491	4.64224	4.2635	4.37602	4.49803	5.24418	5.14813	5.31661
ENSG00000074800	ENO1	protein_coding	other_protein_coding	enolase 1 [Source:HGNC Symbol;Acc:HGNC:3350]	8.79676	8.52782	1	0	-0.467604	1.72345e-10	9.11586e-09	-0.370133	2.7623e-12	1.28372e-10	8.71359	8.69717	8.7279	8.31454	8.3449	8.36883	9.00547	9.06405	9.02525	8.62409	8.59148	8.4702
ENSG00000183049	CAMK1D	protein_coding	other_protein_coding	calcium/calmodulin dependent protein kinase ID [Source:HGNC Symbol;Acc:HGNC:19341]	6.57966	6.90772	1	1	-0.526579	1.74158e-10	9.18288e-09	-0.472553	7.39274e-11	2.57496e-09	7.18608	7.12433	7.12063	6.69983	6.65047	6.66498	6.86622	6.83953	6.82285	6.32865	6.32696	6.29372
ENSG00000158481	CD1C	protein_coding	other_protein_coding	CD1c molecule [Source:HGNC Symbol;Acc:HGNC:1636]	3.48466	3.23394	1	1	-1.17712	1.77478e-10	9.3287e-09	-1.20953	7.43068e-12	3.13004e-10	3.8097	3.86469	3.83893	2.55084	2.8395	2.49997	4.17315	4.04914	3.98875	2.77585	3.04798	2.8731
ENSG00000189013	KIR2DL4	protein_coding	other_protein_coding	killer cell immunoglobulin like receptor, two Ig domains and long cytoplasmic tail 4 [Source:HGNC Symbol;Acc:HGNC:6332]	0.435353	1.37174	1	1	-3.19398	1.8321e-10	9.59996e-09	-2.67479	9.52892e-13	4.93829e-11	2.50221	2.67366	2.83335	-0.124061	0.543462	-0.198145	2.00365	1.80737	1.87704	-0.86702	-1.29821	-0.910698
ENSG00000132514	CLEC10A	protein_coding	other_protein_coding	C-type lectin domain containing 10A [Source:HGNC Symbol;Acc:HGNC:16916]	3.59832	3.74487	1	1	-1.02272	1.86941e-10	9.76508e-09	-1.01043	5.24423e-12	2.30557e-10	4.19051	4.31698	4.23258	3.14536	3.29962	3.28415	4.08316	4.13893	4.1012	3.0551	3.15175	3.05975
ENSG00000111052	LIN7A	protein_coding	other_protein_coding	lin-7 homolog A, crumbs cell polarity complex component [Source:HGNC Symbol;Acc:HGNC:17787]	6.51362	6.25498	1	1	0.644794	1.89551e-10	9.84028e-09	0.524612	2.31544e-12	1.09691e-10	5.98562	5.98402	6.01068	6.53169	6.55468	6.46317	6.21478	6.20285	6.15606	6.74199	6.80527	6.96077
ENSG00000229117	RPL41	protein_coding	other_protein_coding	ribosomal protein L41 [Source:HGNC Symbol;Acc:HGNC:10354]	5.47197	5.04444	1	1	0.664986	1.97412e-10	1.01855e-08	0.642633	1.60374e-09	4.04531e-08	4.5526	4.86188	4.75143	5.36263	5.2448	5.49333	5.09335	5.18467	5.14255	5.73037	5.83019	5.85066
ENSG00000261222	AC064805.1	lincRNA	long_ncRNA		2.71969	2.80036	1	1	1.47335	1.98862e-10	1.0229e-08	1.46734	7.7238e-13	4.08955e-11	2.13953	2.13889	1.95333	3.51527	3.52527	3.52989	1.81604	1.94118	2.22471	3.3539	3.46546	3.51682
ENSG00000185905	C16orf54	protein_coding	other_protein_coding	chromosome 16 open reading frame 54 [Source:HGNC Symbol;Acc:HGNC:26649]	7.59696	8.25581	1	0	-0.442419	2.00754e-10	1.02948e-08	-0.372436	3.99663e-11	1.47945e-09	8.41745	8.46632	8.44278	8.03242	8.04582	8.13009	7.81253	7.81432	7.82769	7.39441	7.36798	7.36481
ENSG00000111678	C12orf57	protein_coding	other_protein_coding	chromosome 12 open reading frame 57 [Source:HGNC Symbol;Acc:HGNC:29521]	5.50232	5.29553	1	1	0.859807	2.02457e-10	1.0348e-08	1.12566	9.1615e-18	1.82186e-15	4.71548	4.77232	4.7149	5.83883	5.80145	5.93019	5.05958	5.09956	5.08496	6.01145	6.05204	5.70634
ENSG00000004660	CAMKK1	protein_coding	other_protein_coding	calcium/calmodulin dependent protein kinase kinase 1 [Source:HGNC Symbol;Acc:HGNC:1469]	3.98312	4.52227	1	1	-1.0252	2.05644e-10	1.04499e-08	-0.884724	7.7878e-13	4.11071e-11	5.0229	4.99556	4.8669	4.06359	4.05037	4.13431	4.47593	4.39946	4.59512	3.52581	3.33192	3.57047
ENSG00000131401	NAPSB	transcribed_unprocessed_pseudogene	pseudogene	napsin B aspartic peptidase, pseudogene [Source:HGNC Symbol;Acc:HGNC:13396]	6.04061	5.7636	1	0	-0.620591	2.14186e-10	1.08512e-08	-0.369272	5.72808e-08	1.00887e-06	5.94866	5.93027	5.97122	5.54238	5.69765	5.49146	6.34398	6.33106	6.38559	5.79611	5.76486	5.62204
ENSG00000115602	IL1RL1	protein_coding	other_protein_coding	interleukin 1 receptor like 1 [Source:HGNC Symbol;Acc:HGNC:5998]	3.86835	3.51627	1	1	0.975275	2.20369e-10	1.11309e-08	1.06454	9.75409e-12	4.01963e-10	2.98148	3.06292	2.92147	4.09789	3.93845	4.09543	3.28207	3.50133	3.3644	4.33494	4.33592	4.39146
ENSG00000176728	TTTY14	lincRNA	long_ncRNA	testis-specific transcript, Y-linked 14 (non-protein coding) [Source:HGNC Symbol;Acc:HGNC:18495]	-0.986287	-0.697301	1	1	8.66826	2.35488e-10	1.1859e-08	8.8749	1.6506e-12	8.27816e-11	-3.1448	-3.1448	-3.1448	1.36969	1.89377	1.98712	-3.34754	-3.34754	-3.34754	1.26585	1.38778	1.47126
ENSG00000146070	PLA2G7	protein_coding	other_protein_coding	phospholipase A2 group VII [Source:HGNC Symbol;Acc:HGNC:9040]	3.11088	2.95794	1	1	1.2063	2.36549e-10	1.18769e-08	1.08883	1.13631e-09	3.01291e-08	2.50221	2.19334	2.55894	3.41	3.4277	3.65546	2.38233	2.57684	2.58708	3.64088	3.73418	3.74394
ENSG00000082293	COL19A1	protein_coding	other_protein_coding	collagen type XIX alpha 1 chain [Source:HGNC Symbol;Acc:HGNC:2196]	4.83578	4.58534	1	1	0.739584	2.43008e-10	1.21288e-08	0.701418	6.98069e-11	2.45645e-09	4.19503	4.18885	4.32433	4.87314	4.98548	4.94521	4.45133	4.47313	4.47348	5.16947	5.15439	5.29287
ENSG00000154269	ENPP3	protein_coding	other_protein_coding	ectonucleotide pyrophosphatase/phosphodiesterase 3 [Source:HGNC Symbol;Acc:HGNC:3358]	1.13856	0.813812	1	1	-2.39925	2.4495e-10	1.21895e-08	-1.963	3.76918e-08	6.95638e-07	2.04264	1.49737	1.65223	-0.317126	0.11241	-0.104658	2.15753	2.42519	2.26819	-0.00243176	0.0333818	-0.0504802
ENSG00000196549	MME	protein_coding	other_protein_coding	membrane metalloendopeptidase [Source:HGNC Symbol;Acc:HGNC:7154]	9.3515	9.02675	1	1	-0.422428	2.47737e-10	1.22919e-08	-0.500933	9.20904e-16	1.07138e-13	9.25435	9.29613	9.28199	8.77747	8.8294	8.72115	9.57167	9.57962	9.53763	9.07915	9.11793	9.22297
ENSG00000178297	TMPRSS9	protein_coding	other_protein_coding	transmembrane protease, serine 9 [Source:HGNC Symbol;Acc:HGNC:30079]	3.97758	3.6413	1	1	-1.01506	2.57141e-10	1.27209e-08	-0.695965	4.05485e-07	5.98844e-06	3.98161	4.12025	3.87248	3.02829	3.31529	3.52989	4.44636	4.50049	4.49194	3.32179	3.42461	3.68029
ENSG00000281162	LINC01127	lincRNA	long_ncRNA		4.93173	4.71918	1	1	0.690982	2.72482e-10	1.34403e-08	0.67897	4.26971e-11	1.56697e-09	4.34479	4.37702	4.42198	5.12435	5.04544	5.00148	4.58169	4.5949	4.58942	5.27175	5.31947	5.23313
ENSG00000114573	ATP6V1A	protein_coding	other_protein_coding	ATPase H+ transporting V1 subunit A [Source:HGNC Symbol;Acc:HGNC:851]	8.17715	8.02443	1	1	-0.416049	2.8129e-10	1.38342e-08	-0.486742	6.05679e-13	3.28835e-11	8.23405	8.25912	8.31057	7.80516	7.81932	7.71834	8.3749	8.39461	8.38596	7.92351	7.98609	7.99781
ENSG00000126262	FFAR2	protein_coding	other_protein_coding	free fatty acid receptor 2 [Source:HGNC Symbol;Acc:HGNC:4501]	7.42103	7.99745	1	1	-0.503125	2.89903e-10	1.42162e-08	-0.439974	8.13129e-12	3.40837e-10	8.20748	8.26151	8.18351	7.74846	7.7388	7.84494	7.66151	7.68017	7.68059	7.21539	7.21117	7.07732
ENSG00000071082	RPL31	protein_coding	other_protein_coding	ribosomal protein L31 [Source:HGNC Symbol;Acc:HGNC:10334]	6.32689	5.98864	1	1	0.532524	3.19873e-10	1.56403e-08	0.535686	4.11611e-12	1.8476e-10	5.64466	5.77082	5.74689	6.24188	6.27907	6.24854	6.07285	6.0492	6.05935	6.60363	6.54831	6.628
ENSG00000185215	TNFAIP2	protein_coding	other_protein_coding	TNF alpha induced protein 2 [Source:HGNC Symbol;Acc:HGNC:11895]	8.37378	9.4985	1	0	-0.488182	3.22341e-10	1.56699e-08	-0.267716	4.52695e-10	1.34177e-08	9.65713	9.60656	9.63464	9.356	9.30005	9.43662	8.61222	8.59955	8.64632	8.21464	8.14305	8.02689
ENSG00000239839	DEFA3	protein_coding	other_protein_coding	defensin alpha 3 [Source:HGNC Symbol;Acc:HGNC:2762]	2.61024	2.11031	1	1	-1.39468	3.21675e-10	1.56699e-08	-1.39073	5.46801e-09	1.20819e-07	2.62777	2.67366	3.06381	1.33724	1.66826	1.29116	3.33142	3.34106	3.2316	1.81958	2.07385	1.86395
ENSG00000135845	PIGC	protein_coding	other_protein_coding	phosphatidylinositol glycan anchor biosynthesis class C [Source:HGNC Symbol;Acc:HGNC:8960]	5.41939	5.08187	1	1	0.629118	3.25142e-10	1.57605e-08	0.530777	3.57109e-09	8.23084e-08	4.83314	4.70832	4.91062	5.29244	5.43434	5.31236	5.15253	5.10847	5.05425	5.72117	5.76759	5.71232
ENSG00000169896	ITGAM	protein_coding	other_protein_coding	integrin subunit alpha M [Source:HGNC Symbol;Acc:HGNC:6149]	7.0836	7.96847	1	1	-0.501819	3.2625e-10	1.57687e-08	-0.495772	2.44482e-13	1.49861e-11	8.25394	8.21347	8.18156	7.69144	7.76328	7.70711	7.30415	7.35137	7.35102	6.87654	6.85287	6.76566
ENSG00000282826	FRG1CP	unprocessed_pseudogene	pseudogene	FSHD region gene 1 family member C, pseudogene [Source:HGNC Symbol;Acc:HGNC:51762]	3.41031	3.14005	1	1	1.23801	3.28969e-10	1.58546e-08	1.09019	1.45164e-09	3.69433e-08	2.85021	2.52591	2.42968	3.49335	3.8658	3.67536	2.85697	2.72337	2.79953	3.92358	3.9023	4.25612
ENSG00000227191	TRGC2	TR_C_gene	TCR/IG	T-cell receptor gamma constant 2 [Source:HGNC Symbol;Acc:HGNC:12276]	5.41542	5.10068	1	1	-0.684661	3.35211e-10	1.60177e-08	-0.693729	2.88127e-11	1.10731e-09	5.40844	5.36915	5.56391	4.73676	4.8602	4.66565	5.78372	5.75533	5.73331	4.95336	5.14604	5.12073
ENSG00000083857	FAT1	protein_coding	other_protein_coding	FAT atypical cadherin 1 [Source:HGNC Symbol;Acc:HGNC:3595]	1.77136	1.50675	1	1	-2.12889	3.35005e-10	1.60177e-08	-1.93921	1.88631e-10	6.0186e-09	2.2651	2.4534	2.61288	0.520853	0.831976	0.356315	2.73186	2.88988	2.79953	0.790461	0.235853	1.18058
ENSG00000175489	LRRC25	protein_coding	other_protein_coding	leucine rich repeat containing 25 [Source:HGNC Symbol;Acc:HGNC:29806]	6.59686	7.6928	1	0	-0.609272	3.33379e-10	1.60177e-08	-0.315233	2.70786e-07	4.17581e-06	7.88373	7.83822	7.83318	7.49449	7.44092	7.66625	6.8625	6.9106	6.93782	6.41107	6.25596	6.20321
ENSG00000156675	RAB11FIP1	protein_coding	other_protein_coding	RAB11 family interacting protein 1 [Source:HGNC Symbol;Acc:HGNC:30265]	8.92673	9.05178	0	1	-0.371259	3.4021e-10	1.62106e-08	-0.426612	4.09826e-15	3.91555e-13	9.26714	9.25886	9.26945	8.864	8.84433	8.80692	9.10136	9.12013	9.11641	8.76507	8.75694	8.70045
ENSG00000162490	DRAXIN	protein_coding	other_protein_coding	dorsal inhibitory axon guidance protein [Source:HGNC Symbol;Acc:HGNC:25054]	2.58688	2.57586	1	1	-1.47331	3.44944e-10	1.63897e-08	-1.34165	1.60613e-10	5.22206e-09	3.11138	3.26286	3.34446	2.0877	1.99456	1.6542	3.38435	3.35312	3.2316	2.07205	1.86581	1.61437
ENSG00000005889	ZFX	protein_coding	other_protein_coding	zinc finger protein, X-linked [Source:HGNC Symbol;Acc:HGNC:12869]	7.29124	6.99409	1	1	-0.485761	3.4757e-10	1.64295e-08	-0.570865	7.17034e-13	3.82468e-11	7.26498	7.25112	7.32125	6.69983	6.71022	6.71712	7.56966	7.53226	7.49825	7.0053	7.03635	7.10561
ENSG00000089177	KIF16B	protein_coding	other_protein_coding	kinesin family member 16B [Source:HGNC Symbol;Acc:HGNC:15869]	4.32296	4.14833	1	1	-0.891371	3.5171e-10	1.65708e-08	-0.947478	1.34463e-12	6.84402e-11	4.67079	4.52941	4.65511	3.66002	3.66025	3.71437	4.87403	4.69776	4.71255	3.83536	3.83114	3.98692
ENSG00000179820	MYADM	protein_coding	other_protein_coding	myeloid associated differentiation marker [Source:HGNC Symbol;Acc:HGNC:7544]	5.94793	6.63862	1	1	-0.679658	3.61281e-10	1.69742e-08	-0.578824	4.62315e-13	2.57541e-11	6.92916	6.95805	6.89571	6.33417	6.35021	6.36445	6.33728	6.28617	6.25031	5.73343	5.61708	5.46328
ENSG00000088826	SMOX	protein_coding	other_protein_coding	spermine oxidase [Source:HGNC Symbol;Acc:HGNC:15862]	4.16847	4.8509	1	1	-0.86201	3.63463e-10	1.69818e-08	-0.918276	2.25005e-12	1.069e-10	5.34889	5.32106	5.26659	4.24942	4.28734	4.63209	4.58847	4.53265	4.66455	3.71073	3.69463	3.81975
ENSG00000232346	Z74021.1	processed_pseudogene	pseudogene		-0.569864	-0.711898	1	1	-5.47017	3.63311e-10	1.69818e-08	-4.5526	6.8871e-10	1.94362e-08	1.22989	0.608465	1.16696	-2.5519	-2.18039	-2.54441	1.61813	1.73549	1.31124	-2.69437	-3.34754	-2.04214
ENSG00000115523	GNLY	protein_coding	other_protein_coding	granulysin [Source:HGNC Symbol;Acc:HGNC:4414]	7.62025	8.44438	1	0	-0.498509	3.69233e-10	1.72036e-08	-0.277769	3.54646e-09	8.20725e-08	8.58895	8.57348	8.58786	8.29883	8.26165	8.35553	7.90373	7.87071	7.83734	7.43952	7.38804	7.28214
ENSG00000214776	AC092821.1	protein_coding	other_protein_coding		-0.550082	-0.682471	1	1	-4.9035	3.74194e-10	1.73387e-08	-4.66054	4.5365e-10	1.34227e-08	0.916521	1.27979	1.16696	-2.13291	-2.18039	-3.1448	1.32513	1.31004	1.54129	-2.69437	-2.74044	-2.04214
ENSG00000255478	AP000944.1	antisense_RNA	other_ncRNA		-0.84556	-0.101135	1	1	5.47292	3.88409e-10	1.79479e-08	4.99403	1.91467e-13	1.20829e-11	-2.55381	-1.82392	-2.15014	2.12619	1.80775	1.98712	-2.87986	-2.82866	-2.77688	1.29921	1.23864	0.874198
ENSG00000161921	CXCL16	protein_coding	other_protein_coding	C-X-C motif chemokine ligand 16 [Source:HGNC Symbol;Acc:HGNC:16642]	4.50007	5.18727	1	1	-0.864942	3.89963e-10	1.79704e-08	-0.760037	2.16527e-12	1.03727e-10	5.65289	5.52056	5.52576	4.77965	4.70228	4.94247	4.95849	4.9126	4.9424	4.2264	4.06176	3.89878
ENSG00000109272	PF4V1	protein_coding	other_protein_coding	platelet factor 4 variant 1 [Source:HGNC Symbol;Acc:HGNC:8862]	1.4596	2.48917	1	1	-2.11917	3.94674e-10	1.81378e-08	-2.17527	2.00479e-14	1.5947e-12	3.55954	3.71144	3.42204	1.0475	1.51382	1.68071	2.52114	2.56652	2.32419	0.355681	0.297486	0.692557
ENSG00000184009	ACTG1	protein_coding	other_protein_coding	actin gamma 1 [Source:HGNC Symbol;Acc:HGNC:144]	10.4128	10.2103	1	0	-0.42652	4.1097e-10	1.88352e-08	-0.26685	1.802e-12	8.85567e-11	10.3636	10.3235	10.3445	10.0613	10.0373	10.1313	10.6246	10.6285	10.6291	10.2955	10.2049	10.0944
ENSG00000090013	BLVRB	protein_coding	other_protein_coding	biliverdin reductase B [Source:HGNC Symbol;Acc:HGNC:1063]	8.04487	7.6932	1	1	0.556047	4.14094e-10	1.89268e-08	0.685386	5.23039e-15	4.83514e-13	7.3997	7.31493	7.33886	7.99033	7.98771	8.12768	7.76393	7.76638	7.77842	8.39374	8.39358	8.17315
ENSG00000120539	MASTL	protein_coding	other_protein_coding	microtubule associated serine/threonine kinase like [Source:HGNC Symbol;Acc:HGNC:19042]	3.75404	3.54653	1	1	0.929206	4.20813e-10	1.9091e-08	1.08512	3.74669e-12	1.70869e-10	3.1209	2.99302	2.91074	4.04864	4.1055	4.10035	3.30421	3.26013	3.31689	4.1553	4.27594	4.21179
ENSG00000131042	LILRB2	protein_coding	other_protein_coding	leukocyte immunoglobulin like receptor B2 [Source:HGNC Symbol;Acc:HGNC:6606]	6.22122	7.19289	1	1	-0.548765	4.19536e-10	1.9091e-08	-0.444382	3.37951e-10	1.02841e-08	7.44543	7.39455	7.40627	7.01136	6.87659	7.02313	6.46747	6.52871	6.49409	5.9732	5.98103	5.88282
ENSG00000255374	TAS2R43	protein_coding	other_protein_coding	taste 2 receptor member 43 [Source:HGNC Symbol;Acc:HGNC:18875]	2.4934	2.24521	1	1	1.43827	4.21092e-10	1.9091e-08	0.837693	4.55807e-06	5.15556e-05	1.84992	2.02342	1.62624	2.52226	2.69123	2.75819	1.80055	1.78973	1.76009	3.22963	3.04798	3.33243
ENSG00000175857	GAPT	protein_coding	other_protein_coding	GRB2 binding adaptor protein, transmembrane [Source:HGNC Symbol;Acc:HGNC:26588]	6.03644	5.94456	1	1	0.589887	4.25722e-10	1.9249e-08	0.552739	1.75696e-11	7.00409e-10	5.68053	5.69894	5.63079	6.28929	6.26602	6.10181	5.72132	5.75078	5.75384	6.23694	6.34714	6.40865
ENSG00000169877	AHSP	protein_coding	other_protein_coding	alpha hemoglobin stabilizing protein [Source:HGNC Symbol;Acc:HGNC:18075]	4.44417	4.89927	1	1	0.83296	4.47229e-10	2.01673e-08	1.2446	9.07925e-17	1.36205e-14	4.28673	4.2154	4.33641	5.47314	5.44329	5.64066	4.1054	4.02296	3.96693	4.92158	4.91732	4.73081
ENSG00000182885	ADGRG3	protein_coding	other_protein_coding	adhesion G protein-coupled receptor G3 [Source:HGNC Symbol;Acc:HGNC:13728]	6.23607	7.29035	1	1	-0.538048	4.49095e-10	2.01973e-08	-0.4121	2.17252e-10	6.86773e-09	7.51976	7.47779	7.49151	7.04816	7.08295	7.12193	6.52458	6.45511	6.53545	5.99627	5.96331	5.94169
ENSG00000042980	ADAM28	protein_coding	other_protein_coding	ADAM metallopeptidase domain 28 [Source:HGNC Symbol;Acc:HGNC:206]	5.98012	5.8158	1	1	0.5845	4.50468e-10	2.0205e-08	0.428606	5.12947e-09	1.14076e-07	5.63472	5.49731	5.67424	6.04123	6.10064	5.94666	5.72543	5.64564	5.69267	6.18769	6.30274	6.32657
ENSG00000072501	SMC1A	protein_coding	other_protein_coding	structural maintenance of chromosomes 1A [Source:HGNC Symbol;Acc:HGNC:11111]	6.49976	6.70467	1	1	-0.53194	4.69389e-10	2.09977e-08	-0.625482	2.65425e-13	1.61541e-11	7.04187	6.98273	7.02752	6.45816	6.37286	6.3449	6.81027	6.7426	6.74229	6.17651	6.26274	6.26418
ENSG00000130544	ZNF557	protein_coding	other_protein_coding	zinc finger protein 557 [Source:HGNC Symbol;Acc:HGNC:28632]	5.93049	5.7024	1	1	0.583392	4.80435e-10	2.14348e-08	0.613827	9.12568e-13	4.74369e-11	5.39868	5.3533	5.43698	6.08707	5.97676	5.9616	5.66147	5.63086	5.62182	6.19767	6.1576	6.31352
ENSG00000179909	ZNF154	protein_coding	other_protein_coding	zinc finger protein 154 [Source:HGNC Symbol;Acc:HGNC:12939]	4.82019	4.63874	1	1	0.687506	4.87231e-10	2.16805e-08	0.636839	1.01613e-09	2.75401e-08	4.26971	4.35728	4.34041	5.08581	4.88404	4.89516	4.49531	4.51398	4.41987	5.14445	5.17095	5.17658
ENSG00000197020	ZNF100	protein_coding	other_protein_coding	zinc finger protein 100 [Source:HGNC Symbol;Acc:HGNC:12880]	4.6532	4.35175	1	1	0.827445	4.93694e-10	2.19101e-08	0.945068	2.09948e-12	1.01142e-10	3.92836	3.77233	3.94786	4.87879	4.89451	4.68868	4.17915	4.29396	4.24595	5.06667	4.93682	5.19663
ENSG00000157514	TSC22D3	protein_coding	other_protein_coding	TSC22 domain family member 3 [Source:HGNC Symbol;Acc:HGNC:3051]	8.23381	9.16539	1	1	-0.434159	4.96264e-10	2.19453e-08	-0.411299	4.2578e-15	4.02303e-13	9.36669	9.35715	9.38922	8.94109	8.95289	8.98529	8.44665	8.45355	8.45559	8.05261	8.05963	7.93486
ENSG00000080824	HSP90AA1	protein_coding	other_protein_coding	heat shock protein 90 alpha family class A member 1 [Source:HGNC Symbol;Acc:HGNC:5253]	6.8828	6.55993	1	1	0.494577	4.97095e-10	2.19453e-08	0.446264	1.14273e-09	3.02522e-08	6.34689	6.33323	6.33536	6.83087	6.84994	6.66332	6.63953	6.59748	6.66917	7.10182	7.10798	7.18085
ENSG00000144635	DYNC1LI1	protein_coding	other_protein_coding	dynein cytoplasmic 1 light intermediate chain 1 [Source:HGNC Symbol;Acc:HGNC:18745]	6.42048	6.19521	1	1	0.504947	5.05027e-10	2.22371e-08	0.486155	1.15673e-11	4.72133e-10	5.95799	5.97757	5.92266	6.43631	6.47494	6.40177	6.17402	6.16658	6.16375	6.63826	6.6843	6.69595
ENSG00000168300	PCMTD1	protein_coding	other_protein_coding	protein-L-isoaspartate (D-aspartate) O-methyltransferase domain containing 1 [Source:HGNC Symbol;Acc:HGNC:30483]	7.90025	7.57303	1	1	0.528257	5.07067e-10	2.22686e-08	0.44814	2.31527e-11	9.01955e-10	7.30365	7.36025	7.38366	7.82175	7.82754	7.74135	7.66366	7.63891	7.60772	8.06357	8.14698	8.28068
ENSG00000111144	LTA4H	protein_coding	other_protein_coding	leukotriene A4 hydrolase [Source:HGNC Symbol;Acc:HGNC:6710]	8.39321	8.10303	0	1	-0.397219	5.18627e-10	2.2717e-08	-0.415582	3.13905e-12	1.44312e-10	8.3133	8.29769	8.32175	7.9047	7.92557	7.85516	8.58421	8.62012	8.57039	8.18036	8.16466	8.23952
ENSG00000103194	USP10	protein_coding	other_protein_coding	ubiquitin specific peptidase 10 [Source:HGNC Symbol;Acc:HGNC:12608]	6.9786	6.92183	1	1	0.463165	5.29607e-10	2.31376e-08	0.429894	6.20766e-10	1.78127e-08	6.66761	6.70285	6.75064	7.10105	7.17064	7.13816	6.76358	6.75912	6.71767	7.20883	7.19558	7.22682
ENSG00000136436	CALCOCO2	protein_coding	other_protein_coding	calcium binding and coiled-coil domain 2 [Source:HGNC Symbol;Acc:HGNC:29912]	6.66137	6.6941	1	0	0.478402	5.32872e-10	2.322e-08	0.220667	3.12792e-05	0.000277026	6.57623	6.58816	6.5885	6.78649	6.85932	6.7659	6.41946	6.41325	6.43491	6.89234	6.91256	6.8957
ENSG00000225783	MIAT	lincRNA	long_ncRNA	myocardial infarction associated transcript (non-protein coding) [Source:HGNC Symbol;Acc:HGNC:33425]	7.12989	7.13603	1	0	-0.459724	5.37894e-10	2.33782e-08	-0.301752	1.09705e-07	1.82409e-06	7.29684	7.29846	7.26499	7.00233	6.97114	6.98243	7.34544	7.3704	7.3636	6.85987	6.93213	6.90791
ENSG00000232653	GOLGA8N	protein_coding	other_protein_coding	golgin A8 family member N [Source:HGNC Symbol;Acc:HGNC:44405]	2.84298	2.52316	1	1	1.35259	5.73382e-10	2.48564e-08	1.16594	4.80607e-09	1.07442e-07	2.04264	1.98278	1.84483	3.10738	3.28377	2.87755	2.21709	2.29374	2.01953	3.37752	3.6889	3.4611
ENSG00000160305	DIP2A	protein_coding	other_protein_coding	disco interacting protein 2 homolog A [Source:HGNC Symbol;Acc:HGNC:17217]	6.87042	7.42837	1	1	-0.55651	5.88556e-10	2.54486e-08	-0.520594	4.54902e-13	2.54803e-11	7.69059	7.67043	7.70442	7.15673	7.16633	7.18172	7.10687	7.15487	7.19034	6.68555	6.59278	6.49211
ENSG00000163993	S100P	protein_coding	other_protein_coding	S100 calcium binding protein P [Source:HGNC Symbol;Acc:HGNC:10504]	6.6816	6.30056	1	1	0.48195	6.34321e-10	2.72872e-08	0.607055	5.02055e-13	2.76082e-11	5.97515	6.0629	5.95434	6.54862	6.58085	6.68147	6.47053	6.42544	6.42694	6.9241	6.94603	6.89658
ENSG00000165025	SYK	protein_coding	other_protein_coding	spleen associated tyrosine kinase [Source:HGNC Symbol;Acc:HGNC:11491]	8.55639	8.44334	1	0	-0.428104	6.39631e-10	2.74454e-08	-0.363943	5.24324e-12	2.30557e-10	8.61783	8.62101	8.63708	8.23477	8.27549	8.27383	8.76934	8.74976	8.79523	8.40241	8.36463	8.25701
ENSG00000233695	GAS6-AS1	antisense_RNA	other_ncRNA	GAS6 antisense RNA 1 [Source:HGNC Symbol;Acc:HGNC:39826]	1.78541	2.13316	1	1	-1.70944	6.8314e-10	2.92377e-08	-1.44446	6.73485e-10	1.91328e-08	2.86161	2.99302	2.66486	1.36969	1.61859	1.29116	2.62155	2.62736	2.59848	0.88138	0.999981	0.983715
ENSG00000197223	C1D	protein_coding	other_protein_coding	C1D nuclear receptor corepressor [Source:HGNC Symbol;Acc:HGNC:29911]	3.63494	3.66014	1	0	1.0131	6.91237e-10	2.95092e-08	0.129227	0.217869	0.3797	3.5804	3.58138	3.65195	3.9394	3.78369	3.42406	3.06581	3.19464	3.13315	4.01677	4.12688	4.2724
ENSG00000115919	KYNU	protein_coding	other_protein_coding	kynureninase [Source:HGNC Symbol;Acc:HGNC:6469]	6.13159	5.84078	1	1	-0.560925	7.03945e-10	2.99756e-08	-0.667211	1.9682e-14	1.57291e-12	6.14931	6.1652	6.20755	5.53524	5.52811	5.45929	6.41056	6.44669	6.37734	5.76362	5.89268	5.89864
ENSG00000111666	CHPT1	protein_coding	other_protein_coding	choline phosphotransferase 1 [Source:HGNC Symbol;Acc:HGNC:17852]	6.39601	6.17965	1	1	0.580212	7.14382e-10	3.02668e-08	0.455438	2.7428e-10	8.49771e-09	6.028	5.87859	5.94911	6.36467	6.39053	6.46698	6.07607	6.11175	6.13077	6.60863	6.65001	6.79882
ENSG00000172264	MACROD2	protein_coding	other_protein_coding	MACRO domain containing 2 [Source:HGNC Symbol;Acc:HGNC:16126]	1.93698	1.57863	1	1	1.69664	7.14364e-10	3.02668e-08	1.71006	4.71088e-09	1.0559e-07	0.331016	1.063	0.845166	2.49311	2.59178	2.14773	1.30331	1.12554	0.859348	2.77585	2.7281	2.82975
ENSG00000007237	GAS7	protein_coding	other_protein_coding	growth arrest specific 7 [Source:HGNC Symbol;Acc:HGNC:4169]	6.51357	7.34988	1	1	-0.515499	7.23896e-10	3.05928e-08	-0.482587	1.20336e-11	4.87675e-10	7.62014	7.53907	7.61351	7.11547	7.06278	7.14828	6.73992	6.80209	6.77531	6.26148	6.30649	6.19612
ENSG00000030582	GRN	protein_coding	other_protein_coding	granulin precursor [Source:HGNC Symbol;Acc:HGNC:4601]	6.51254	8.1381	1	1	-0.617838	7.34861e-10	3.09783e-08	-0.501914	5.1661e-13	2.8227e-11	8.42251	8.40395	8.34135	7.86684	7.82754	7.96638	6.80056	6.85498	6.82103	6.29597	6.2579	6.0448
ENSG00000112299	VNN1	protein_coding	other_protein_coding	vanin 1 [Source:HGNC Symbol;Acc:HGNC:12705]	4.25084	4.13755	1	1	0.809518	7.76241e-10	3.26409e-08	0.599669	4.63629e-08	8.39935e-07	3.88988	3.81346	3.82186	4.55119	4.4559	4.29303	3.90626	3.7856	3.84302	4.63192	4.58795	4.75032
ENSG00000170074	FAM153A	protein_coding	other_protein_coding	family with sequence similarity 153 member A [Source:HGNC Symbol;Acc:HGNC:29940]	3.11127	2.93162	1	1	-1.14967	7.88674e-10	3.3081e-08	-1.051	1.49471e-09	3.79172e-08	3.52409	3.34532	3.48846	2.6199	2.35452	2.25744	3.7537	3.56491	3.72836	2.61294	2.56224	2.44547
ENSG00000090339	ICAM1	protein_coding	other_protein_coding	intercellular adhesion molecule 1 [Source:HGNC Symbol;Acc:HGNC:5344]	5.40664	6.01933	1	1	-0.591551	8.17963e-10	3.42242e-08	-0.536144	1.76485e-12	8.74853e-11	6.33159	6.26814	6.26131	5.73681	5.77336	5.74481	5.74681	5.66633	5.69134	5.12365	5.11213	5.0996
ENSG00000164305	CASP3	protein_coding	other_protein_coding	caspase 3 [Source:HGNC Symbol;Acc:HGNC:1504]	5.46001	5.08557	1	1	0.623356	8.35762e-10	3.48822e-08	0.524209	1.23039e-09	3.20764e-08	4.75883	4.91145	4.80164	5.35657	5.38321	5.30173	5.1341	5.20477	5.10708	5.68692	5.81314	5.81406
ENSG00000085117	CD82	protein_coding	other_protein_coding	CD82 molecule [Source:HGNC Symbol;Acc:HGNC:6210]	6.28201	6.38054	1	1	-0.687946	8.44671e-10	3.51668e-08	-0.566302	6.22116e-12	2.65322e-10	6.62222	6.72227	6.64621	6.10284	5.99877	6.19093	6.59644	6.65096	6.64875	6.07422	5.97985	5.74185
ENSG00000274180	NATD1	protein_coding	other_protein_coding	N-acetyltransferase domain containing 1 [Source:HGNC Symbol;Acc:HGNC:30770]	4.60711	6.01666	1	1	-0.930076	8.52688e-10	3.54129e-08	-0.869328	1.82758e-16	2.48058e-14	6.52334	6.44404	6.3827	5.61184	5.52979	5.60824	5.05958	5.05412	5.13866	4.34695	4.17282	3.87054
ENSG00000170153	RNF150	protein_coding	other_protein_coding	ring finger protein 150 [Source:HGNC Symbol;Acc:HGNC:23138]	-0.698522	-1.02739	1	1	5.26751	8.73937e-10	3.6206e-08	6.17332	2.49973e-09	5.98745e-08	-2.55381	-3.1448	-3.1448	0.198455	0.996552	1.48407	-3.34754	-2.44784	-2.36905	1.3949	1.10713	1.47126
ENSG00000120071	KANSL1	protein_coding	other_protein_coding	KAT8 regulatory NSL complex subunit 1 [Source:HGNC Symbol;Acc:HGNC:24565]	7.63605	7.82104	1	1	-0.406859	9.11065e-10	3.75591e-08	-0.450327	5.32372e-12	2.33452e-10	8.02104	8.04851	8.06971	7.5767	7.65467	7.55559	7.81591	7.86598	7.83584	7.42826	7.42432	7.44599
ENSG00000084070	SMAP2	protein_coding	other_protein_coding	small ArfGAP2 [Source:HGNC Symbol;Acc:HGNC:25082]	8.0689	9.34137	0	1	-0.38511	9.2741e-10	3.80484e-08	-0.46494	4.25024e-17	7.12623e-15	9.59024	9.56705	9.5641	9.09547	9.11712	9.11423	8.26294	8.2668	8.25545	7.87213	7.90951	7.84655
ENSG00000168961	LGALS9	protein_coding	other_protein_coding	galectin 9 [Source:HGNC Symbol;Acc:HGNC:6570]	3.93949	5.53117	1	1	-0.935056	9.27458e-10	3.80484e-08	-0.861541	2.19823e-13	1.35719e-11	6.00504	6.01206	5.86965	5.18942	4.89712	5.21373	4.41364	4.40816	4.42308	3.45357	3.64807	3.29041
ENSG00000113719	ERGIC1	protein_coding	other_protein_coding	endoplasmic reticulum-golgi intermediate compartment 1 [Source:HGNC Symbol;Acc:HGNC:29205]	7.93206	8.21166	1	0	-0.425041	9.30026e-10	3.80609e-08	-0.340587	3.32093e-10	1.01238e-08	8.37504	8.35553	8.41554	8.0149	8.00925	8.09972	8.12202	8.17193	8.14221	7.75792	7.7485	7.64978
ENSG00000038002	AGA	protein_coding	other_protein_coding	aspartylglucosaminidase [Source:HGNC Symbol;Acc:HGNC:318]	4.27182	3.92423	1	1	-0.748332	9.44377e-10	3.85544e-08	-0.725368	2.37614e-09	5.75591e-08	4.21295	4.2964	4.34838	3.46359	3.67248	3.55159	4.64812	4.65701	4.6233	3.90202	3.86716	3.93332
ENSG00000070182	SPTB	protein_coding	other_protein_coding	spectrin beta, erythrocytic [Source:HGNC Symbol;Acc:HGNC:11274]	6.18205	6.63622	1	1	0.54736	9.50606e-10	3.87148e-08	0.662822	1.41656e-13	9.24991e-12	6.31924	6.36816	6.22713	6.9212	6.96432	7.01729	5.92261	5.86991	5.93897	6.51145	6.48183	6.36756
ENSG00000172215	CXCR6	protein_coding	other_protein_coding	C-X-C motif chemokine receptor 6 [Source:HGNC Symbol;Acc:HGNC:16647]	3.47743	3.02798	1	1	0.956232	9.59338e-10	3.8976e-08	0.899836	4.64244e-09	1.04193e-07	2.68025	2.59495	2.47407	3.47855	3.47731	3.46275	2.9512	3.05399	3.00195	3.92892	3.922	4.00651
ENSG00000123146	ADGRE5	protein_coding	other_protein_coding	adhesion G protein-coupled receptor E5 [Source:HGNC Symbol;Acc:HGNC:1711]	8.26576	8.46516	1	0	-0.445836	9.71863e-10	3.93897e-08	-0.267251	7.29696e-09	1.57566e-07	8.64573	8.58689	8.56324	8.35915	8.32665	8.3093	8.49408	8.45722	8.51845	8.10573	8.07236	7.94674
ENSG00000100906	NFKBIA	protein_coding	other_protein_coding	NFKB inhibitor alpha [Source:HGNC Symbol;Acc:HGNC:7797]	7.60201	7.53925	1	0	-0.431746	1.02977e-09	4.15367e-08	-0.329121	2.15278e-08	4.2367e-07	7.68498	7.73303	7.6943	7.38962	7.29639	7.4372	7.78426	7.83811	7.83343	7.41167	7.41696	7.32764
ENSG00000174600	CMKLR1	protein_coding	other_protein_coding	chemerin chemokine-like receptor 1 [Source:HGNC Symbol;Acc:HGNC:2121]	4.76678	4.88651	1	1	-0.668771	1.03783e-09	4.17561e-08	-0.817878	4.74097e-13	2.61549e-11	5.35092	5.2066	5.32228	4.46372	4.43094	4.54462	5.10286	5.12439	5.07071	4.38629	4.45227	4.46413
ENSG00000182253	SYNM	protein_coding	other_protein_coding	synemin [Source:HGNC Symbol;Acc:HGNC:24466]	2.24945	2.20532	1	1	-1.75016	1.04018e-09	4.17561e-08	-1.38284	1.03876e-09	2.80645e-08	2.80366	2.89787	2.95317	1.49263	1.27824	1.80637	3.06581	3.26652	3.12529	1.48464	1.73826	0.816156
ENSG00000134419	RPS15A	protein_coding	other_protein_coding	ribosomal protein S15a [Source:HGNC Symbol;Acc:HGNC:10389]	6.54276	6.10993	1	1	0.52386	1.08197e-09	4.32274e-08	0.419412	8.0022e-09	1.71156e-07	5.89138	5.91954	5.89708	6.3757	6.39883	6.17704	6.28187	6.28302	6.27716	6.79484	6.72833	6.89132
ENSG00000126353	CCR7	protein_coding	other_protein_coding	C-C motif chemokine receptor 7 [Source:HGNC Symbol;Acc:HGNC:1608]	7.08531	7.31438	1	0	-0.50928	1.10099e-09	4.38829e-08	-0.372024	7.80774e-09	1.67749e-07	7.53631	7.48599	7.48022	7.06992	7.09321	7.22062	7.38526	7.30441	7.3345	6.90051	6.85544	6.73172
ENSG00000038945	MSR1	protein_coding	other_protein_coding	macrophage scavenger receptor 1 [Source:HGNC Symbol;Acc:HGNC:7376]	2.15916	1.67645	1	1	1.45719	1.12014e-09	4.44716e-08	2.02557	2.09805e-11	8.24848e-10	0.515636	0.497444	1.05453	2.65981	2.77296	2.5583	1.38868	1.5384	1.41803	2.93289	2.87684	2.80011
ENSG00000182512	GLRX5	protein_coding	other_protein_coding	glutaredoxin 5 [Source:HGNC Symbol;Acc:HGNC:20134]	6.91115	6.61255	1	0	-0.451039	1.12104e-09	4.44716e-08	-0.395651	2.16749e-09	5.31067e-08	6.78833	6.82212	6.82035	6.41023	6.36158	6.47268	7.15716	7.10762	7.14392	6.70045	6.66178	6.69595
ENSG00000164849	GPR146	protein_coding	other_protein_coding	G protein-coupled receptor 146 [Source:HGNC Symbol;Acc:HGNC:21718]	4.63112	5.25538	1	1	-0.74688	1.13355e-09	4.4862e-08	-0.54742	3.43298e-09	7.99602e-08	5.55089	5.58816	5.44815	4.98732	4.83051	5.12725	4.99978	5.02615	4.98862	4.39017	4.16458	4.2174
ENSG00000116685	KIAA2013	protein_coding	other_protein_coding	KIAA2013 [Source:HGNC Symbol;Acc:HGNC:28513]	5.65237	6.02413	1	0	-0.574255	1.14279e-09	4.51216e-08	-0.306495	8.22441e-07	1.12254e-05	6.17696	6.15266	6.20316	5.88305	5.76197	5.96699	5.95008	5.94153	5.93223	5.4457	5.36516	5.27951
ENSG00000183625	CCR3	protein_coding	other_protein_coding	C-C motif chemokine receptor 3 [Source:HGNC Symbol;Acc:HGNC:1604]	5.9698	5.86637	1	1	-0.546004	1.17694e-09	4.6361e-08	-0.446821	1.75089e-10	5.61795e-09	6.05682	6.12141	6.09125	5.58099	5.68865	5.6591	6.23076	6.25679	6.23761	5.73952	5.60647	5.74768
ENSG00000124588	NQO2	protein_coding	other_protein_coding	N-ribosyldihydronicotinamide:quinone reductase 2 [Source:HGNC Symbol;Acc:HGNC:7856]	5.83853	5.94009	1	0	-0.525379	1.18578e-09	4.65999e-08	-0.379886	2.52781e-09	6.04623e-08	6.1609	6.14232	6.0853	5.74301	5.73163	5.77741	6.06071	6.14507	6.096	5.59756	5.55061	5.58123
ENSG00000213445	SIPA1	protein_coding	other_protein_coding	signal-induced proliferation-associated 1 [Source:HGNC Symbol;Acc:HGNC:10885]	7.00614	7.81068	1	0	-0.54481	1.2298e-09	4.82174e-08	-0.230397	1.40373e-05	0.000138367	7.96563	7.93227	7.88205	7.69144	7.59613	7.79654	7.26022	7.26865	7.31563	6.813	6.7812	6.59817
ENSG00000100721	TCL1A	protein_coding	other_protein_coding	T-cell leukemia/lymphoma 1A [Source:HGNC Symbol;Acc:HGNC:11648]	5.62023	5.48085	1	1	0.68112	1.2634e-09	4.94195e-08	0.755575	1.22069e-14	1.02334e-12	5.13054	5.04821	5.13224	5.88446	5.8331	5.85654	5.22686	5.37851	5.24584	6.0597	5.99272	5.81776
ENSG00000146535	GNA12	protein_coding	other_protein_coding	G protein subunit alpha 12 [Source:HGNC Symbol;Acc:HGNC:4380]	5.04015	5.68082	1	1	0.66792	1.27174e-09	4.96304e-08	0.74383	3.17249e-13	1.90699e-11	5.40649	5.21978	5.30191	6.06371	5.94185	6.15121	4.70956	4.71422	4.70466	5.47883	5.34341	5.29021
ENSG00000166527	CLEC4D	protein_coding	other_protein_coding	C-type lectin domain family 4 member D [Source:HGNC Symbol;Acc:HGNC:14554]	4.96312	4.58601	1	1	-0.661364	1.29156e-09	5.02873e-08	-0.699848	8.77469e-11	3.00745e-09	4.91206	4.94092	4.95306	4.35853	4.18869	4.16279	5.30992	5.27774	5.28517	4.65787	4.54095	4.70705
ENSG00000211959	IGHV4-39	IG_V_gene	TCR/IG	immunoglobulin heavy variable 4-39 [Source:HGNC Symbol;Acc:HGNC:5651]	1.31685	1.49136	1	1	-1.995	1.3543e-09	5.26082e-08	-1.52498	1.2809e-08	2.63926e-07	2.19469	2.13889	2.33659	0.877409	0.595734	0.804869	2.24025	2.28118	2.33786	0.534414	0.356594	0.15079
ENSG00000144655	CSRNP1	protein_coding	other_protein_coding	cysteine and serine rich nuclear protein 1 [Source:HGNC Symbol;Acc:HGNC:14300]	5.42313	5.666	1	1	-0.673625	1.42292e-09	5.51465e-08	-0.44438	9.00839e-09	1.9067e-07	5.96858	5.82356	5.87104	5.45813	5.32634	5.54833	5.75788	5.79233	5.74618	5.18071	5.15022	4.91145
ENSG00000169031	COL4A3	protein_coding	other_protein_coding	collagen type IV alpha 3 chain [Source:HGNC Symbol;Acc:HGNC:2204]	2.9103	2.84647	1	1	-1.16503	1.43416e-09	5.54541e-08	-1.18703	1.38325e-10	4.55805e-09	3.35683	3.41571	3.5311	2.21815	2.42844	2.1286	3.47498	3.5906	3.39741	2.31973	2.41707	2.26199
ENSG00000267793	AC009977.1	transcribed_processed_pseudogene	pseudogene		-1.10058	-1.20507	1	1	8.4302	1.4423e-09	5.56411e-08	7.82435	1.73287e-09	4.33904e-08	-3.1448	-3.1448	-3.1448	0.577509	1.14426	0.482188	-3.34754	-3.34754	-3.34754	1.16087	0.88423	1.39401
ENSG00000014216	CAPN1	protein_coding	other_protein_coding	calpain 1 [Source:HGNC Symbol;Acc:HGNC:1476]	5.81432	6.49035	1	1	-0.70182	1.45359e-09	5.59483e-08	-0.452549	1.06497e-10	3.59942e-09	6.70291	6.69423	6.75215	6.22314	6.24776	6.32193	6.16573	6.18356	6.17045	5.59924	5.52829	5.23866
ENSG00000178445	GLDC	protein_coding	other_protein_coding	glycine decarboxylase [Source:HGNC Symbol;Acc:HGNC:4313]	-0.395912	-0.797859	1	1	-4.28942	1.46688e-09	5.6331e-08	-4.4513	3.43648e-09	7.99602e-08	1.0817	0.982831	0.703216	-3.1448	-1.86569	-2.54441	1.42955	1.64031	1.51746	-1.62924	-1.98602	-3.34754
ENSG00000160255	ITGB2	protein_coding	other_protein_coding	integrin subunit beta 2 [Source:HGNC Symbol;Acc:HGNC:6155]	9.68212	9.62386	1	0	-0.482224	1.5427e-09	5.91074e-08	-0.274338	1.39095e-10	4.57462e-09	9.80312	9.75224	9.72838	9.45512	9.44834	9.55595	9.91486	9.92461	9.9375	9.53645	9.49398	9.2853
ENSG00000226259	GTF2H2B	transcribed_unprocessed_pseudogene	pseudogene	general transcription factor IIH subunit 2B (pseudogene) [Source:HGNC Symbol;Acc:HGNC:31393]	0.553598	0.360172	1	1	2.7248	1.57642e-09	6.02623e-08	2.51711	3.89009e-09	8.89417e-08	-0.808444	-0.976237	-0.568753	1.55038	1.30988	1.6542	-0.438929	-1.05607	-0.683699	1.97216	1.69311	1.83501
ENSG00000119139	TJP2	protein_coding	other_protein_coding	tight junction protein 2 [Source:HGNC Symbol;Acc:HGNC:11828]	4.18405	4.3925	1	1	-0.82009	1.61091e-09	6.14409e-08	-0.948735	2.95731e-13	1.78713e-11	4.83892	4.82212	4.932	4.00283	3.88693	3.87217	4.5286	4.59744	4.66726	3.88014	3.78347	3.64738
ENSG00000178913	TAF7	protein_coding	other_protein_coding	TATA-box binding protein associated factor 7 [Source:HGNC Symbol;Acc:HGNC:11541]	6.21823	6.29734	1	0	0.57248	1.63688e-09	6.22903e-08	0.396882	5.15803e-10	1.50277e-08	6.11755	6.09662	6.08411	6.50364	6.52466	6.45743	6.00096	5.87723	5.91524	6.41678	6.49669	6.60247
ENSG00000149328	GLB1L2	protein_coding	other_protein_coding	galactosidase beta 1 like 2 [Source:HGNC Symbol;Acc:HGNC:25129]	1.48277	1.69725	1	1	-1.81843	1.68513e-09	6.39816e-08	-1.88079	3.68474e-11	1.37394e-09	2.66731	2.4534	2.69017	0.921847	0.694919	0.755856	2.35076	2.34294	2.40431	0.693425	0.620484	0.484707
ENSG00000176788	BASP1	protein_coding	other_protein_coding	brain abundant membrane attached signal protein 1 [Source:HGNC Symbol;Acc:HGNC:957]	7.29715	7.01983	1	0	-0.446129	1.70508e-09	6.45932e-08	-0.31083	8.03588e-07	1.10208e-05	7.16609	7.1933	7.16868	6.83886	6.77895	6.97308	7.52558	7.51694	7.52015	7.15118	7.03805	7.03103
ENSG00000170624	SGCD	protein_coding	other_protein_coding	sarcoglycan delta [Source:HGNC Symbol;Acc:HGNC:10807]	0.653543	0.688848	1	1	-2.67688	1.75887e-09	6.6184e-08	-2.21092	6.19034e-08	1.08582e-06	1.87265	1.91959	1.54535	0.461881	-0.880253	-0.786127	2.13299	1.842	1.69786	-0.47987	-0.707872	-0.563859
ENSG00000123349	PFDN5	protein_coding	other_protein_coding	prefoldin subunit 5 [Source:HGNC Symbol;Acc:HGNC:8869]	6.27896	6.00645	1	1	0.555722	1.77514e-09	6.65018e-08	0.574784	2.99446e-12	1.38784e-10	5.82154	5.68476	5.65026	6.25822	6.29989	6.32404	6.04436	5.95741	6.00898	6.55871	6.64853	6.45574
ENSG00000100505	TRIM9	protein_coding	other_protein_coding	tripartite motif containing 9 [Source:HGNC Symbol;Acc:HGNC:16288]	1.56741	1.83729	1	1	-1.77957	1.77523e-09	6.65018e-08	-1.97369	3.2434e-11	1.22718e-09	2.74327	2.73612	2.94268	1.00682	0.374218	1.22066	2.38233	2.44786	2.44277	0.589388	0.667927	0.874198
ENSG00000185291	IL3RA	protein_coding	other_protein_coding	interleukin 3 receptor subunit alpha [Source:HGNC Symbol;Acc:HGNC:6012]	2.67715	2.43297	1	1	-1.20413	1.78778e-09	6.68233e-08	-1.1689	6.79871e-09	1.47553e-07	3.02271	3.13887	2.86703	1.60591	1.95509	2.0082	3.30421	3.18792	3.32377	2.05262	2.14264	2.05172
ENSG00000072694	FCGR2B	protein_coding	other_protein_coding	Fc fragment of IgG receptor IIb [Source:HGNC Symbol;Acc:HGNC:3618]	4.89479	5.01245	1	1	0.682071	1.83862e-09	6.85711e-08	0.647251	3.01465e-11	1.1457e-09	4.72488	4.72382	4.62262	5.39057	5.35884	5.25399	4.48565	4.58981	4.6008	5.28013	5.28565	5.12672
ENSG00000140968	IRF8	protein_coding	other_protein_coding	interferon regulatory factor 8 [Source:HGNC Symbol;Acc:HGNC:5358]	6.49518	6.43721	1	0	-0.512069	1.85532e-09	6.9041e-08	-0.298931	2.5376e-07	3.93812e-06	6.61213	6.61915	6.52838	6.24626	6.32624	6.29109	6.80397	6.71834	6.73391	6.21197	6.31676	6.18613
ENSG00000005238	FAM214B	protein_coding	other_protein_coding	family with sequence similarity 214 member B [Source:HGNC Symbol;Acc:HGNC:25666]	6.17063	6.91379	1	1	-0.51517	1.88125e-09	6.98514e-08	-0.411359	8.12543e-10	2.25953e-08	7.13	7.11496	7.11304	6.6854	6.70948	6.72987	6.45701	6.43964	6.39052	5.97578	5.91743	5.84341
ENSG00000087301	TXNDC16	protein_coding	other_protein_coding	thioredoxin domain containing 16 [Source:HGNC Symbol;Acc:HGNC:19965]	5.14523	4.70251	1	1	0.617385	1.88662e-09	6.98964e-08	0.628568	8.75292e-09	1.85953e-07	4.45055	4.25434	4.47026	5.04621	5.14747	4.84625	4.87218	4.76248	4.87369	5.41559	5.44222	5.50521
ENSG00000204323	SMIM5	protein_coding	other_protein_coding	small integral membrane protein 5 [Source:HGNC Symbol;Acc:HGNC:40030]	4.48737	4.21809	1	1	-0.869597	1.9077e-09	7.0522e-08	-0.653408	9.00647e-09	1.9067e-07	4.49151	4.66724	4.4666	3.97674	3.77238	3.93406	4.92494	4.87547	4.99941	4.18237	4.15212	3.7899
ENSG00000231245	C1DP1	processed_pseudogene	pseudogene	C1D nuclear receptor corepressor pseudogene 1 [Source:HGNC Symbol;Acc:HGNC:31465]	-1.17744	-1.28333	1	1	8.27701	1.93909e-09	7.15251e-08	5.54904	2.42638e-08	4.69944e-07	-3.1448	-3.1448	-2.56339	0.632024	0.0387968	0.482188	-3.34754	-3.34754	-3.34754	1.12411	0.923855	0.929996
ENSG00000234449	FAM239A	lincRNA	long_ncRNA	family with sequence similarity 239 member A (non-protein coding) [Source:HGNC Symbol;Acc:HGNC:53414]	-0.626049	-0.0059482	1	1	4.76155	1.9721e-09	7.25836e-08	4.54118	3.18909e-13	1.90699e-11	-2.13576	-1.82392	-1.82928	2.04815	1.8514	1.85373	-2.00754	-2.44784	-3.34754	1.3949	1.10713	1.54459
ENSG00000057757	PITHD1	protein_coding	other_protein_coding	PITH domain containing 1 [Source:HGNC Symbol;Acc:HGNC:25022]	6.86525	6.52959	1	1	-0.45316	2.00133e-09	7.34987e-08	-0.457948	1.13466e-10	3.82741e-09	6.79131	6.73073	6.75365	6.24078	6.30481	6.35625	7.10134	7.12925	7.04429	6.67128	6.63218	6.61316
ENSG00000070614	NDST1	protein_coding	other_protein_coding	N-deacetylase and N-sulfotransferase 1 [Source:HGNC Symbol;Acc:HGNC:7680]	5.36677	5.85916	1	1	-0.61303	2.03717e-09	7.44897e-08	-0.505818	5.78513e-12	2.49351e-10	6.1092	6.14116	6.08411	5.59135	5.59866	5.6305	5.62124	5.71619	5.68867	5.14674	5.05529	4.97251
ENSG00000136026	CKAP4	protein_coding	other_protein_coding	cytoskeleton associated protein 4 [Source:HGNC Symbol;Acc:HGNC:16991]	5.76554	5.94365	1	1	-0.503531	2.04997e-09	7.47949e-08	-0.439868	2.23903e-09	5.46247e-08	6.09477	6.19441	6.20096	5.66836	5.66438	5.839	5.99926	6.01166	6.04171	5.50051	5.53949	5.50061
ENSG00000270127	AC027020.2	lincRNA	long_ncRNA		3.67315	3.44192	1	1	-0.9153	2.07254e-09	7.54548e-08	-0.915395	1.15445e-09	3.05152e-08	3.84461	3.81925	4.02448	3.1547	2.95406	2.85445	4.11169	4.08211	4.17919	3.16776	3.13497	3.36316
ENSG00000013573	DDX11	protein_coding	other_protein_coding	DEAD/H-box helicase 11 [Source:HGNC Symbol;Acc:HGNC:2736]	4.14337	4.54752	1	1	0.817143	2.10363e-09	7.62567e-08	0.780212	3.27871e-11	1.2378e-09	4.19051	4.04822	4.23688	5.03108	4.83595	4.94247	3.64945	3.68901	3.87618	4.61215	4.49565	4.53781
ENSG00000227242	NBPF13P	unprocessed_pseudogene	pseudogene	NBPF member 13, pseudogene [Source:HGNC Symbol;Acc:HGNC:31995]	-0.623075	-0.766363	1	1	5.58163	2.20575e-09	7.97866e-08	8.71156	1.78328e-12	8.78895e-11	-3.1448	-3.1448	-3.1448	1.78498	1.56715	1.48407	-3.34754	-3.34754	-1.79133	1.33182	1.98299	1.43315
ENSG00000142512	SIGLEC10	protein_coding	other_protein_coding	sialic acid binding Ig like lectin 10 [Source:HGNC Symbol;Acc:HGNC:15620]	6.78574	6.90823	1	1	-0.477146	2.21531e-09	7.99604e-08	-0.441782	2.49445e-10	7.7847e-09	7.14057	7.09424	7.1517	6.71174	6.66965	6.68147	7.00154	7.0583	7.01641	6.61609	6.54513	6.47697
ENSG00000148908	RGS10	protein_coding	other_protein_coding	regulator of G protein signaling 10 [Source:HGNC Symbol;Acc:HGNC:9992]	6.18025	5.92374	1	1	-0.480619	2.23957e-09	8.06629e-08	-0.421851	1.41974e-09	3.62394e-08	6.12466	6.099	6.18102	5.62197	5.7476	5.76817	6.44895	6.3827	6.42774	5.92058	5.94296	5.95856
ENSG00000196724	ZNF418	protein_coding	other_protein_coding	zinc finger protein 418 [Source:HGNC Symbol;Acc:HGNC:20647]	3.35164	3.06065	1	1	1.07551	2.26476e-09	8.1396e-08	1.01918	8.05818e-10	2.24448e-08	2.4578	2.43845	2.76354	3.55813	3.55197	3.59404	2.60381	2.84789	3.01051	3.92358	3.88232	3.84174
ENSG00000163527	STT3B	protein_coding	other_protein_coding	STT3B, catalytic subunit of the oligosaccharyltransferase complex [Source:HGNC Symbol;Acc:HGNC:30611]	7.70559	7.39314	1	0	0.423789	2.31056e-09	8.2865e-08	0.319267	1.59885e-08	3.24745e-07	7.2417	7.23499	7.22442	7.58665	7.54304	7.52803	7.51553	7.47652	7.48986	7.83813	7.94244	7.97105
ENSG00000160588	MPZL3	protein_coding	other_protein_coding	myelin protein zero like 3 [Source:HGNC Symbol;Acc:HGNC:27279]	7.49254	7.126	0	1	-0.393188	2.32735e-09	8.32894e-08	-0.429151	2.7289e-10	8.47259e-09	7.3177	7.35678	7.34783	6.91228	6.96121	6.86022	7.68702	7.68316	7.69626	7.28937	7.27049	7.32894
ENSG00000106070	GRB10	protein_coding	other_protein_coding	growth factor receptor bound protein 10 [Source:HGNC Symbol;Acc:HGNC:4564]	3.35164	3.82822	1	1	-0.944295	2.33924e-09	8.35373e-08	-0.789848	4.82969e-10	1.42409e-08	4.23065	4.19775	4.23258	3.5225	3.32306	3.46275	3.85093	3.83372	3.76929	2.83392	2.90681	2.91518
ENSG00000196693	ZNF33B	protein_coding	other_protein_coding	zinc finger protein 33B [Source:HGNC Symbol;Acc:HGNC:13097]	6.0048	5.73689	1	0	0.534343	2.34492e-09	8.35625e-08	0.374023	1.61988e-08	3.28237e-07	5.57707	5.53117	5.54496	5.9795	5.94814	5.84047	5.73157	5.80116	5.67662	6.24766	6.22458	6.34722
ENSG00000204389	HSPA1A	protein_coding	other_protein_coding	heat shock protein family A (Hsp70) member 1A [Source:HGNC Symbol;Acc:HGNC:5232]	6.14107	6.09135	1	1	-0.534648	2.37891e-09	8.45948e-08	-0.453152	2.32744e-10	7.31689e-09	6.36303	6.23499	6.35329	5.83011	5.85872	5.90793	6.40352	6.35224	6.47411	5.86457	5.94537	5.80662
ENSG00000106012	IQCE	protein_coding	other_protein_coding	IQ motif containing E [Source:HGNC Symbol;Acc:HGNC:29171]	4.74436	4.90269	1	1	-0.714566	2.49018e-09	8.83646e-08	-0.623419	3.20482e-10	9.80481e-09	5.21745	5.21101	5.21521	4.50081	4.53164	4.73999	5.13719	5.09058	5.09304	4.46557	4.4624	4.2174
ENSG00000105223	PLD3	protein_coding	other_protein_coding	phospholipase D family member 3 [Source:HGNC Symbol;Acc:HGNC:17158]	4.58992	5.35655	1	1	-0.821201	2.50337e-09	8.86456e-08	-0.440312	3.92528e-09	8.96264e-08	5.61464	5.55908	5.55533	5.08092	5.14308	5.18624	4.981	5.0167	5.0334	4.35491	4.21336	3.94013
ENSG00000110958	PTGES3	protein_coding	other_protein_coding	prostaglandin E synthase 3 [Source:HGNC Symbol;Acc:HGNC:16049]	6.13031	6.90103	1	0	0.531669	2.51568e-09	8.88946e-08	0.246363	3.26166e-05	0.000287382	6.81791	6.73073	6.78775	7.07976	7.07088	6.91914	5.85765	5.81974	5.91524	6.37437	6.32973	6.48514
ENSG00000184602	SNN	protein_coding	other_protein_coding	stannin [Source:HGNC Symbol;Acc:HGNC:11149]	7.59601	7.63155	1	0	-0.40578	2.63908e-09	9.30595e-08	-0.283489	3.4209e-07	5.14097e-06	7.80837	7.7738	7.73894	7.4544	7.43465	7.57912	7.79162	7.79152	7.81583	7.44279	7.40082	7.33347
ENSG00000211899	IGHM	IG_C_gene	TCR/IG	immunoglobulin heavy constant mu [Source:HGNC Symbol;Acc:HGNC:5541]	8.32264	8.25087	1	0	-0.454872	2.78364e-09	9.79514e-08	-0.227453	8.47358e-07	1.15012e-05	8.42779	8.35005	8.31516	8.13626	8.09744	8.17855	8.53107	8.58428	8.54059	8.17896	8.12988	7.97105
ENSG00000180747	SMG1P3	transcribed_unprocessed_pseudogene	pseudogene	SMG1 pseudogene 3 [Source:HGNC Symbol;Acc:HGNC:49860]	4.98142	4.98932	1	1	0.625406	2.81933e-09	9.90002e-08	0.709501	2.42599e-12	1.13981e-10	4.58393	4.64787	4.67426	5.38661	5.28912	5.35413	4.64379	4.7374	4.6233	5.31521	5.23141	5.3374
ENSG00000205356	TECPR1	protein_coding	other_protein_coding	tectonin beta-propeller repeat containing 1 [Source:HGNC Symbol;Acc:HGNC:22214]	6.18684	6.53762	1	0	-0.598729	2.88104e-09	1.00957e-07	-0.26012	7.69393e-05	0.000607486	6.77331	6.62824	6.60273	6.45627	6.25692	6.50826	6.47542	6.47731	6.52054	6.00641	5.9211	5.72025
ENSG00000137449	CPEB2	protein_coding	other_protein_coding	cytoplasmic polyadenylation element binding protein 2 [Source:HGNC Symbol;Acc:HGNC:21745]	6.09899	6.04151	1	1	0.489041	2.93643e-09	1.02471e-07	0.4446	1.05095e-10	3.55909e-09	5.85332	5.76784	5.83745	6.2593	6.28704	6.2441	5.87347	5.83164	5.85711	6.3001	6.32419	6.40742
ENSG00000227039	ITGB2-AS1	antisense_RNA	other_ncRNA	ITGB2 antisense RNA 1 [Source:HGNC Symbol;Acc:HGNC:44304]	5.55614	6.21793	1	1	-0.555403	3.05136e-09	1.06261e-07	-0.770425	7.05961e-14	4.98899e-12	6.63225	6.57967	6.60106	5.79172	5.70659	5.9963	5.85108	5.79344	5.85592	5.35541	5.20954	5.27143
ENSG00000158525	CPA5	protein_coding	other_protein_coding	carboxypeptidase A5 [Source:HGNC Symbol;Acc:HGNC:15722]	-0.978	-0.639587	1	1	5.85902	3.12184e-09	1.0849e-07	4.23584	8.01505e-10	2.23611e-08	-2.13576	-2.56042	-2.15014	1.23528	0.787721	0.985795	-3.34754	-3.34754	-2.36905	1.00784	0.96242	1.22587
ENSG00000196924	FLNA	protein_coding	other_protein_coding	filamin A [Source:HGNC Symbol;Acc:HGNC:3754]	9.84031	10.2803	1	0	-0.491939	3.21019e-09	1.11331e-07	-0.258353	5.70401e-12	2.46962e-10	10.4492	10.3971	10.3825	10.1522	10.1039	10.197	10.0728	10.0915	10.1032	9.71363	9.63569	9.42505
ENSG00000197582	GPX1P1	processed_pseudogene	pseudogene	glutathione peroxidase pseudogene 1 [Source:HGNC Symbol;Acc:HGNC:4560]	0.167676	-0.149959	1	1	-3.56031	3.25081e-09	1.12308e-07	-3.81992	1.63059e-10	5.28151e-09	1.29864	1.58143	1.65223	-1.54401	-2.58347	-1.30459	1.99005	1.64031	1.93213	-2.69437	-1.29821	-0.563859
ENSG00000102445	RUBCNL	protein_coding	other_protein_coding	RUN and cysteine rich domain containing beclin 1 interacting protein like [Source:HGNC Symbol;Acc:HGNC:20420]	7.12402	7.04345	1	1	-0.452345	3.29039e-09	1.13411e-07	-0.59518	3.90275e-13	2.23667e-11	7.29105	7.37456	7.35675	6.7615	6.77258	6.70426	7.3673	7.34949	7.33194	6.89983	6.81978	6.97576
ENSG00000166928	MS4A14	protein_coding	other_protein_coding	membrane spanning 4-domains A14 [Source:HGNC Symbol;Acc:HGNC:30706]	4.26224	4.12762	1	1	0.832935	3.30605e-09	1.13717e-07	0.868874	4.86532e-12	2.16684e-10	3.66095	3.68635	3.7394	4.57225	4.55494	4.55181	3.92067	3.97305	3.62625	4.68337	4.66305	4.70705
ENSG00000008441	NFIX	protein_coding	other_protein_coding	nuclear factor I X [Source:HGNC Symbol;Acc:HGNC:7788]	3.52724	5.44627	1	1	-0.89982	3.39239e-09	1.16449e-07	-0.716092	5.006e-12	2.2237e-10	5.77253	5.81635	5.82751	4.99253	4.99281	5.27589	3.95606	4.06022	3.90401	3.11253	3.08341	3.04719
ENSG00000110057	UNC93B1	protein_coding	other_protein_coding	unc-93 homolog B1, TLR signaling regulator [Source:HGNC Symbol;Acc:HGNC:13481]	6.12355	6.07213	1	0	-0.484291	3.43749e-09	1.17757e-07	-0.178294	0.000871302	0.00479749	6.14465	6.15837	6.18213	5.97687	5.88128	6.0895	6.3698	6.35749	6.37403	5.87981	5.94055	5.81961
ENSG00000188312	CENPP	protein_coding	other_protein_coding	centromere protein P [Source:HGNC Symbol;Acc:HGNC:32933]	2.77587	3.01779	1	1	1.10491	3.45447e-09	1.18098e-07	1.25792	2.84592e-11	1.09619e-09	2.60079	2.22853	2.35253	3.70522	3.51173	3.70794	2.28548	2.2685	2.13362	3.28063	3.37544	3.31157
ENSG00000204020	LIPN	protein_coding	other_protein_coding	lipase family member N [Source:HGNC Symbol;Acc:HGNC:23452]	3.86631	3.49927	1	1	0.960861	3.52952e-09	1.20419e-07	0.949479	7.2246e-11	2.53015e-09	3.03283	2.93029	3.12076	3.96085	3.97344	3.97747	3.5966	3.36508	3.17181	4.40557	4.28738	4.37145
ENSG00000188785	ZNF548	protein_coding	other_protein_coding	zinc finger protein 548 [Source:HGNC Symbol;Acc:HGNC:26561]	5.21828	5.03036	1	1	0.618907	3.58192e-09	1.21959e-07	0.455365	2.08047e-08	4.12129e-07	4.77702	4.88412	4.74842	5.28395	5.27717	5.21146	4.97584	4.89209	4.85243	5.50766	5.45749	5.62415
ENSG00000135976	ANKRD36	protein_coding	other_protein_coding	ankyrin repeat domain 36 [Source:HGNC Symbol;Acc:HGNC:24079]	6.81949	6.48566	1	0	0.454084	3.6661e-09	1.24322e-07	0.354607	1.87289e-07	2.99628e-06	6.27939	6.25753	6.3914	6.69983	6.74101	6.54479	6.59138	6.63993	6.54432	7.01161	7.02558	7.1041
ENSG00000155970	MICU3	protein_coding	other_protein_coding	mitochondrial calcium uptake family member 3 [Source:HGNC Symbol;Acc:HGNC:27820]	3.17931	2.90588	1	1	0.964613	3.69859e-09	1.25171e-07	0.897115	4.50798e-07	6.55016e-06	2.39638	2.60837	2.41458	3.64021	3.34613	3.02962	2.71543	2.66653	2.71827	3.64738	3.59996	3.72829
ENSG00000221866	PLXNA4	protein_coding	other_protein_coding	plexin A4 [Source:HGNC Symbol;Acc:HGNC:9102]	2.77985	2.9584	1	1	-1.23158	3.7452e-09	1.26494e-07	-1.30443	2.73927e-11	1.05749e-09	3.53125	3.74221	3.54504	2.50776	2.35452	2.06966	3.22517	3.50674	3.45498	2.23607	2.25564	2.00051
ENSG00000119121	TRPM6	protein_coding	other_protein_coding	transient receptor potential cation channel subfamily M member 6 [Source:HGNC Symbol;Acc:HGNC:17995]	6.03562	6.0681	1	1	-0.504997	3.83042e-09	1.28342e-07	-0.588868	1.5706e-13	1.01744e-11	6.36203	6.39164	6.33235	5.79022	5.77194	5.76042	6.30264	6.27275	6.28423	5.73647	5.74011	5.87751
ENSG00000196526	AFAP1	protein_coding	other_protein_coding	actin filament associated protein 1 [Source:HGNC Symbol;Acc:HGNC:24017]	3.15689	3.95898	1	1	1.02563	3.8293e-09	1.28342e-07	0.910373	1.19158e-10	3.98794e-09	3.52409	3.47552	3.5311	4.59644	4.36846	4.25826	2.52114	2.72337	2.71827	3.63436	3.75629	3.58792
ENSG00000173221	GLRX	protein_coding	other_protein_coding	glutaredoxin [Source:HGNC Symbol;Acc:HGNC:4330]	6.36256	6.24268	1	0	0.449999	3.95303e-09	1.32187e-07	0.389105	1.18561e-09	3.10036e-08	6.0506	6.06412	6.03186	6.41217	6.49056	6.40674	6.10711	6.14854	6.15799	6.56386	6.59431	6.60354
ENSG00000131849	ZNF132	protein_coding	other_protein_coding	zinc finger protein 132 [Source:HGNC Symbol;Acc:HGNC:12916]	3.89374	3.57008	1	1	-0.821285	3.97537e-09	1.3267e-07	-0.785746	5.07892e-09	1.13099e-07	4.06785	3.95675	3.8502	3.25363	3.08782	3.2042	4.38276	4.27824	4.23504	3.39305	3.5117	3.56167
ENSG00000168002	POLR2G	protein_coding	other_protein_coding	RNA polymerase II subunit G [Source:HGNC Symbol;Acc:HGNC:9194]	5.40795	5.15654	1	1	-0.539424	4.04223e-09	1.34634e-07	-0.428684	8.25678e-08	1.4149e-06	5.42583	5.33525	5.3543	4.81836	5.01458	4.99093	5.65071	5.6974	5.68467	5.0883	5.17916	5.14746
ENSG00000124587	PEX6	protein_coding	other_protein_coding	peroxisomal biogenesis factor 6 [Source:HGNC Symbol;Acc:HGNC:8859]	4.82803	4.7221	1	1	0.639281	4.12281e-09	1.37047e-07	0.677419	2.34808e-10	7.35472e-09	4.45055	4.25006	4.45188	4.9689	5.09849	5.11272	4.55193	4.49506	4.48888	5.19628	5.19544	5.04063
ENSG00000189127	ANKRD34B	protein_coding	other_protein_coding	ankyrin repeat domain 34B [Source:HGNC Symbol;Acc:HGNC:33736]	1.31733	1.29993	1	1	-1.99287	4.1442e-09	1.37215e-07	-2.55199	4.79834e-12	2.14259e-10	2.73088	2.24581	2.57262	-0.217366	0.249245	0.2184	2.48283	2.25571	2.05306	0.290819	0.413375	0.408191
ENSG00000064225	ST3GAL6	protein_coding	other_protein_coding	ST3 beta-galactoside alpha-2,3-sialyltransferase 6 [Source:HGNC Symbol;Acc:HGNC:18080]	5.04276	4.7639	1	1	0.566852	4.14298e-09	1.37215e-07	0.488667	2.3964e-08	4.65191e-07	4.46558	4.55042	4.54499	4.9636	4.98058	5.07825	4.73015	4.77149	4.77918	5.30703	5.32872	5.33997
ENSG00000073792	IGF2BP2	protein_coding	other_protein_coding	insulin like growth factor 2 mRNA binding protein 2 [Source:HGNC Symbol;Acc:HGNC:28867]	5.19233	5.5337	1	1	-0.575378	4.23685e-09	1.39733e-07	-0.586424	1.60591e-12	8.10156e-11	5.82008	5.82356	5.83462	5.23636	5.21168	5.27589	5.51132	5.46716	5.46563	4.91352	4.9632	4.83313
ENSG00000216937	CCDC7	protein_coding	other_protein_coding	coiled-coil domain containing 7 [Source:HGNC Symbol;Acc:HGNC:26533]	4.7327	4.36377	1	1	0.695476	4.23428e-09	1.39733e-07	0.518302	1.2622e-07	2.07959e-06	4.01774	4.15724	4.14377	4.70532	4.63205	4.52647	4.47349	4.30641	4.36753	5.05939	4.99843	5.19093
ENSG00000169902	TPST1	protein_coding	other_protein_coding	tyrosylprotein sulfotransferase 1 [Source:HGNC Symbol;Acc:HGNC:12020]	3.91391	3.76314	1	1	-0.757426	4.27233e-09	1.40628e-07	-0.727674	5.83886e-09	1.28515e-07	4.09226	4.20219	4.07819	3.5225	3.30747	3.37621	4.31075	4.28454	4.27821	3.51165	3.5815	3.51682
ENSG00000008517	IL32	protein_coding	other_protein_coding	interleukin 32 [Source:HGNC Symbol;Acc:HGNC:16830]	4.2849	6.23689	1	1	-0.753299	4.3002e-09	1.41268e-07	-0.582886	1.70134e-12	8.48289e-11	6.47774	6.52411	6.58175	6.01069	5.85471	5.97236	4.72606	4.67393	4.59227	3.93953	4.00285	3.77475
ENSG00000131203	IDO1	protein_coding	other_protein_coding	indoleamine 2,3-dioxygenase 1 [Source:HGNC Symbol;Acc:HGNC:6059]	4.08951	3.77181	1	1	0.798297	4.32049e-09	1.41658e-07	0.723902	1.69643e-08	3.42936e-07	3.45045	3.3292	3.46666	3.95552	4.24296	4.1861	3.7046	3.60075	3.77432	4.36282	4.55679	4.53781
ENSG00000120675	DNAJC15	protein_coding	other_protein_coding	DnaJ heat shock protein family (Hsp40) member C15 [Source:HGNC Symbol;Acc:HGNC:20325]	4.95879	4.62774	1	1	0.62258	4.37878e-09	1.4329e-07	0.45877	3.84142e-06	4.43292e-05	4.23943	4.51523	4.44446	5.01834	4.84408	4.70492	4.60641	4.71422	4.6205	5.2117	5.24712	5.35279
ENSG00000173114	LRRN3	protein_coding	other_protein_coding	leucine rich repeat neuronal 3 [Source:HGNC Symbol;Acc:HGNC:17200]	4.98387	4.64779	1	1	0.753822	4.44714e-09	1.45244e-07	0.748934	3.30162e-11	1.24371e-09	4.20402	4.18438	4.42951	5.00808	5.03838	5.02236	4.50011	4.59997	4.72301	5.38095	5.20552	5.49368
ENSG00000166086	JAM3	protein_coding	other_protein_coding	junctional adhesion molecule 3 [Source:HGNC Symbol;Acc:HGNC:15532]	4.41193	4.0502	1	1	-0.664323	4.53985e-09	1.47699e-07	-0.658465	2.52434e-08	4.82361e-07	4.42771	4.30467	4.40297	3.79157	3.52527	3.84899	4.70541	4.7374	4.78917	4.06606	4.1098	4.06375
ENSG00000089472	HEPH	protein_coding	other_protein_coding	hephaestin [Source:HGNC Symbol;Acc:HGNC:4866]	-0.763131	-0.418276	1	1	-4.48945	4.53898e-09	1.47699e-07	-2.74637	6.44555e-07	9.08754e-06	0.626773	0.807757	1.05453	-2.13291	-0.744081	-2.12172	0.870656	1.00845	1.10291	-2.69437	-2.31447	-2.55197
ENSG00000227262	HCG4B	unprocessed_pseudogene	pseudogene	HLA complex group 4B (non-protein coding) [Source:HGNC Symbol;Acc:HGNC:22919]	-1.25997	-0.955072	1	1	8.10299	4.66959e-09	1.51627e-07	8.31411	2.52656e-11	9.77583e-10	-3.1448	-3.1448	-3.1448	1.27008	1.10873	1.32515	-3.34754	-3.34754	-3.34754	0.742758	0.923855	0.816156
ENSG00000167618	LAIR2	protein_coding	other_protein_coding	leukocyte associated immunoglobulin like receptor 2 [Source:HGNC Symbol;Acc:HGNC:6478]	-0.559154	-0.351367	1	1	3.87436	4.7304e-09	1.52717e-07	2.18072	4.85854e-06	5.44857e-05	-0.960845	-1.3387	-1.56696	0.784201	0.432867	0.541232	-2.24412	-2.14683	-2.05147	0.88138	1.07229	1.13382
ENSG00000101152	DNAJC5	protein_coding	other_protein_coding	DnaJ heat shock protein family (Hsp40) member C5 [Source:HGNC Symbol;Acc:HGNC:16235]	7.18871	7.52441	1	0	-0.452737	4.77402e-09	1.53254e-07	-0.191543	8.60632e-05	0.000670548	7.57754	7.62246	7.66068	7.44634	7.36106	7.47838	7.35972	7.45919	7.42971	7.03035	6.96988	6.88339
ENSG00000168298	HIST1H1E	protein_coding	other_protein_coding	histone cluster 1 H1 family member e [Source:HGNC Symbol;Acc:HGNC:4718]	8.03459	7.69369	1	0	-0.514786	4.95484e-09	1.58442e-07	-0.306998	2.10174e-07	3.32199e-06	7.86402	7.85767	7.82285	7.57104	7.42069	7.6259	8.31499	8.265	8.30652	7.84556	7.87107	7.60442
ENSG00000255801	AC092746.1	lincRNA	long_ncRNA		3.82257	3.66446	1	1	-0.773016	4.96466e-09	1.58455e-07	-1.01415	5.56562e-12	2.42815e-10	4.19503	4.19775	4.11135	3.10738	3.2269	3.14832	4.2088	4.1936	4.22404	3.45357	3.47216	3.38328
ENSG00000150045	KLRF1	protein_coding	other_protein_coding	killer cell lectin like receptor F1 [Source:HGNC Symbol;Acc:HGNC:13342]	5.12013	4.7744	1	1	0.703876	5.24771e-09	1.66855e-07	0.559683	3.569e-09	8.23084e-08	4.54201	4.46079	4.4884	4.94488	5.13206	5.07825	4.78826	4.81136	4.70202	5.35343	5.41641	5.6493
ENSG00000172594	SMPDL3A	protein_coding	other_protein_coding	sphingomyelin phosphodiesterase acid like 3A [Source:HGNC Symbol;Acc:HGNC:17389]	2.93073	2.7639	1	1	-1.07257	5.27545e-09	1.67421e-07	-1.00715	2.10204e-08	4.15597e-07	3.26532	3.16635	3.36031	2.53662	2.03298	2.22179	3.40499	3.54403	3.43604	2.53106	2.30149	2.36679
ENSG00000114770	ABCC5	protein_coding	other_protein_coding	ATP binding cassette subfamily C member 5 [Source:HGNC Symbol;Acc:HGNC:56]	6.74809	6.53316	1	1	-0.444417	5.37376e-09	1.69581e-07	-0.448809	3.12142e-10	9.58394e-09	6.79949	6.75129	6.72332	6.28505	6.38683	6.25296	6.98021	6.98561	6.94397	6.57922	6.45841	6.54108
ENSG00000149573	MPZL2	protein_coding	other_protein_coding	myelin protein zero like 2 [Source:HGNC Symbol;Acc:HGNC:3496]	3.79808	3.51582	1	1	-0.811845	5.43688e-09	1.71252e-07	-0.904203	4.9655e-10	1.45411e-08	4.01264	3.97758	3.90527	3.23614	2.94401	3.01928	4.20586	4.23654	4.16393	3.28063	3.47882	3.42271
ENSG00000227403	LINC01806	lincRNA	long_ncRNA	long intergenic non-protein coding RNA 1806 [Source:HGNC Symbol;Acc:HGNC:52599]	2.10992	1.6157	1	1	-1.44019	5.47042e-09	1.71957e-07	-1.9525	2.08629e-11	8.22115e-10	2.57331	2.63484	2.45942	0.632024	0.742066	0.652531	2.77214	2.86483	2.82887	1.12411	1.59834	1.47126
ENSG00000174255	ZNF80	protein_coding	other_protein_coding	zinc finger protein 80 [Source:HGNC Symbol;Acc:HGNC:13155]	1.45476	1.18184	1	1	1.74959	5.81337e-09	1.82087e-07	1.98139	7.10154e-08	1.23551e-06	0.119254	-0.0588827	0.703216	2.55084	2.29253	1.48407	0.646342	0.458287	0.740902	2.3359	2.37481	2.17229
ENSG00000136888	ATP6V1G1	protein_coding	other_protein_coding	ATPase H+ transporting V1 subunit G1 [Source:HGNC Symbol;Acc:HGNC:864]	5.97611	5.56546	1	1	0.467662	5.84226e-09	1.82652e-07	0.447659	1.00225e-09	2.72072e-08	5.30779	5.4176	5.29985	5.81399	5.79308	5.76042	5.7387	5.75986	5.72683	6.19435	6.17001	6.26689
ENSG00000119408	NEK6	protein_coding	other_protein_coding	NIMA related kinase 6 [Source:HGNC Symbol;Acc:HGNC:7749]	6.2211	6.54164	1	0	-0.449987	5.95197e-09	1.85737e-07	-0.371979	6.14039e-09	1.34805e-07	6.7627	6.75808	6.66069	6.35963	6.37004	6.33867	6.4502	6.41325	6.47566	6.00767	6.01123	5.96859
ENSG00000108846	ABCC3	protein_coding	other_protein_coding	ATP binding cassette subfamily C member 3 [Source:HGNC Symbol;Acc:HGNC:54]	4.08857	4.15463	1	1	-0.772354	6.01936e-09	1.87492e-07	-0.702529	1.33853e-09	3.45272e-08	4.55612	4.38484	4.56906	3.84447	3.83351	3.7398	4.41618	4.51398	4.50107	3.84104	3.65398	3.60516
ENSG00000168385	SEPT2	protein_coding	other_protein_coding	septin 2 [Source:HGNC Symbol;Acc:HGNC:7729]	7.97488	7.61855	1	0	0.412376	6.05418e-09	1.88228e-07	0.32687	4.31965e-09	9.81071e-08	7.44637	7.48463	7.43462	7.80256	7.78807	7.75505	7.76717	7.78736	7.75251	8.12242	8.1378	8.28202
ENSG00000142794	NBPF3	protein_coding	other_protein_coding	NBPF member 3 [Source:HGNC Symbol;Acc:HGNC:25076]	4.07044	4.08015	1	1	-0.721592	6.29661e-09	1.95404e-07	-0.621516	9.50672e-09	1.99735e-07	4.43917	4.35728	4.37203	3.69245	3.80049	3.81948	4.36443	4.47036	4.45165	3.71692	3.68313	3.73614
ENSG00000114739	ACVR2B	protein_coding	other_protein_coding	activin A receptor type 2B [Source:HGNC Symbol;Acc:HGNC:174]	4.75279	4.70639	1	1	-0.695045	6.35566e-09	1.96558e-07	-0.685924	4.51995e-11	1.64819e-09	5.0826	5.02838	5.03436	4.28813	4.34955	4.45533	5.13565	5.08878	5.08091	4.57177	4.29873	4.3409
ENSG00000254789	AC073172.1	lincRNA	long_ncRNA		2.01004	2.20162	1	1	-1.56435	6.43478e-09	1.98229e-07	-1.22296	1.07991e-08	2.25502e-07	2.83871	2.63484	2.92147	1.57841	1.42992	1.80637	2.74811	2.95462	2.62102	0.966907	1.41584	1.35378
ENSG00000149418	ST14	protein_coding	other_protein_coding	suppression of tumorigenicity 14 [Source:HGNC Symbol;Acc:HGNC:11344]	3.31508	3.78072	1	1	-1.0664	6.42951e-09	1.98229e-07	-0.676195	2.26182e-07	3.54227e-06	4.23505	4.03834	4.08774	3.23614	3.39857	3.68848	3.7697	3.85507	3.95367	2.99529	2.81496	2.50179
ENSG00000188933	USP32P1	transcribed_unprocessed_pseudogene	pseudogene	ubiquitin specific peptidase 32 pseudogene 1 [Source:HGNC Symbol;Acc:HGNC:43570]	2.22885	2.1426	1	1	-1.4636	6.6595e-09	2.04776e-07	-1.26465	3.04292e-09	7.14868e-08	2.76773	2.79599	2.71504	1.52179	1.40083	1.6542	2.9995	2.97816	2.86707	1.77284	1.14115	1.61437
ENSG00000110315	RNF141	protein_coding	other_protein_coding	ring finger protein 141 [Source:HGNC Symbol;Acc:HGNC:21159]	7.33092	6.96816	1	1	-0.496336	7.04615e-09	2.14703e-07	-0.538599	2.34906e-11	9.13035e-10	7.21305	7.25859	7.24325	6.77291	6.72936	6.5918	7.59627	7.60086	7.53987	6.99452	7.02786	7.22613
ENSG00000100034	PPM1F	protein_coding	other_protein_coding	protein phosphatase, Mg2+/Mn2+ dependent 1F [Source:HGNC Symbol;Acc:HGNC:19388]	7.59103	7.97169	1	0	-0.413425	7.04325e-09	2.14703e-07	-0.230578	1.50794e-06	1.91881e-05	8.10563	8.0568	8.09923	7.84104	7.80378	7.92368	7.77735	7.7976	7.82253	7.45441	7.3995	7.29481
ENSG00000100024	UPB1	protein_coding	other_protein_coding	beta-ureidopropionase 1 [Source:HGNC Symbol;Acc:HGNC:16297]	2.2103	2.47637	1	1	-1.40158	7.13289e-09	2.16171e-07	-1.35062	5.13374e-11	1.86802e-09	3.1209	3.12959	3.16656	1.73605	1.8514	1.85373	2.79577	3.08324	2.79953	1.62281	1.41584	1.54459
ENSG00000090857	PDPR	protein_coding	other_protein_coding	pyruvate dehydrogenase phosphatase regulatory subunit [Source:HGNC Symbol;Acc:HGNC:30264]	5.567	6.67496	1	1	0.487109	7.25361e-09	2.19435e-07	0.415284	6.06658e-10	1.74664e-08	6.47403	6.48463	6.44442	6.89983	6.90341	6.84345	5.31402	5.30283	5.35572	5.79173	5.82365	5.81406
ENSG00000118503	TNFAIP3	protein_coding	other_protein_coding	TNF alpha induced protein 3 [Source:HGNC Symbol;Acc:HGNC:11896]	5.80062	6.56764	1	1	-0.468103	7.32716e-09	2.20865e-07	-0.554718	8.22788e-13	4.31635e-11	6.81277	6.85556	6.86548	6.27972	6.29694	6.29538	6.01109	6.04177	6.04796	5.56536	5.52829	5.60928
ENSG00000141469	SLC14A1	protein_coding	other_protein_coding	solute carrier family 14 member 1 (Kidd blood group) [Source:HGNC Symbol;Acc:HGNC:10918]	5.49854	5.68474	1	1	-0.526515	7.3511e-09	2.21191e-07	-0.648269	5.844e-14	4.23108e-12	6.02547	6.01961	5.98022	5.34642	5.38878	5.34794	5.7994	5.75078	5.72813	5.1874	5.21154	5.31399
ENSG00000196083	IL1RAP	protein_coding	other_protein_coding	interleukin 1 receptor accessory protein [Source:HGNC Symbol;Acc:HGNC:5995]	7.4682	7.17589	0	1	-0.402246	7.37844e-09	2.21617e-07	-0.519364	4.20773e-12	1.88379e-10	7.40312	7.46355	7.44022	6.87603	6.96867	6.90376	7.70195	7.66514	7.6391	7.22465	7.23844	7.33992
ENSG00000196975	ANXA4	protein_coding	other_protein_coding	annexin A4 [Source:HGNC Symbol;Acc:HGNC:542]	5.17314	4.97436	1	1	-0.596539	7.47815e-09	2.24211e-07	-0.513737	2.23489e-09	5.46247e-08	5.29312	5.16407	5.23254	4.73364	4.70823	4.71457	5.5396	5.46439	5.40849	4.79866	4.95844	4.86926
ENSG00000168038	ULK4	protein_coding	other_protein_coding	unc-51 like kinase 4 [Source:HGNC Symbol;Acc:HGNC:15784]	5.47925	5.24546	1	1	-0.546721	7.57078e-09	2.26182e-07	-0.532715	1.05838e-09	2.84597e-08	5.48603	5.60164	5.44629	4.8816	5.01937	5.03782	5.82451	5.72317	5.70062	5.19185	5.15855	5.27682
ENSG00000157601	MX1	protein_coding	other_protein_coding	MX dynamin like GTPase 1 [Source:HGNC Symbol;Acc:HGNC:7532]	6.57949	6.70785	1	1	-0.454461	7.60043e-09	2.26665e-07	-0.491264	5.35884e-11	1.93348e-09	6.96727	6.94687	6.94779	6.4871	6.51536	6.38272	6.79569	6.80703	6.82164	6.43096	6.34258	6.27902
ENSG00000225774	SIRPAP1	processed_pseudogene	pseudogene	signal regulatory protein alpha pseudogene 1 [Source:HGNC Symbol;Acc:HGNC:9663]	-1.16513	-0.599088	1	1	-6.0209	8.07595e-09	2.39996e-07	-5.33894	2.89482e-11	1.11003e-09	1.36427	1.21109	1.65223	-2.13291	-3.1448	-2.54441	0.810045	0.665867	0.968803	-3.34754	-2.74044	-3.34754
ENSG00000156265	MAP3K7CL	protein_coding	other_protein_coding	MAP3K7 C-terminal like [Source:HGNC Symbol;Acc:HGNC:16457]	5.34963	4.99516	1	1	0.566498	8.10196e-09	2.39996e-07	0.57939	3.11694e-10	9.58394e-09	4.71548	4.73915	4.66791	5.20073	5.35884	5.28887	5.10916	5.07974	5.00584	5.56536	5.60951	5.72814
ENSG00000184557	SOCS3	protein_coding	other_protein_coding	suppressor of cytokine signaling 3 [Source:HGNC Symbol;Acc:HGNC:19391]	5.96074	6.17934	1	1	-0.533329	8.1045e-09	2.39996e-07	-0.414254	5.63596e-10	1.62682e-08	6.42297	6.35827	6.37784	5.91638	5.97553	6.02503	6.23437	6.27116	6.18659	5.76958	5.74565	5.55707
ENSG00000236525	AC007278.2	sense_intronic	long_ncRNA		3.98712	3.81835	1	1	0.734709	8.10112e-09	2.39996e-07	0.629148	3.38705e-07	5.09906e-06	3.43526	3.46818	3.62595	4.06854	4.31878	3.99341	3.64945	3.68425	3.52236	4.34296	4.33225	4.39146
ENSG00000047597	XK	protein_coding	other_protein_coding	X-linked Kx blood group [Source:HGNC Symbol;Acc:HGNC:12811]	5.80384	5.47031	1	1	-0.529803	8.20216e-09	2.4227e-07	-0.470219	3.3805e-09	7.88723e-08	5.74662	5.75583	5.61436	5.15725	5.32053	5.22727	6.10632	5.98866	6.10402	5.50588	5.47927	5.63888
ENSG00000169567	HINT1	protein_coding	other_protein_coding	histidine triad nucleotide binding protein 1 [Source:HGNC Symbol;Acc:HGNC:4912]	5.24173	4.96748	1	1	0.53099	8.27848e-09	2.4386e-07	0.474093	1.40854e-08	2.8849e-07	4.78003	4.7513	4.66153	5.17572	5.17135	5.26498	4.99808	4.93884	4.9951	5.47883	5.54586	5.49368
ENSG00000275131	AC241952.1	transcribed_unprocessed_pseudogene	pseudogene		4.43647	4.47523	1	1	0.619328	8.3753e-09	2.46281e-07	0.478688	3.79127e-07	5.65286e-06	4.14456	4.31289	4.25395	4.81542	4.69929	4.62529	4.13967	4.12142	4.12505	4.77218	4.74552	4.71502
ENSG00000160014	CALM3	protein_coding	other_protein_coding	calmodulin 3 [Source:HGNC Symbol;Acc:HGNC:1449]	5.90928	7.37982	1	0	-0.449993	8.69758e-09	2.55311e-07	-0.125693	0.0106246	0.0377312	7.46986	7.45522	7.40531	7.31557	7.21727	7.41567	6.10317	6.16487	6.13469	5.68535	5.69358	5.67402
ENSG00000102796	DHRS12	protein_coding	other_protein_coding	dehydrogenase/reductase 12 [Source:HGNC Symbol;Acc:HGNC:25832]	4.88877	5.05995	1	1	-0.646716	8.76855e-09	2.56946e-07	-0.569463	1.37822e-10	4.55024e-09	5.29942	5.38678	5.34437	4.74296	4.76354	4.82264	5.18421	5.29191	5.15997	4.68652	4.48575	4.52428
ENSG00000177575	CD163	protein_coding	other_protein_coding	CD163 molecule [Source:HGNC Symbol;Acc:HGNC:1631]	5.26444	4.89478	1	1	-0.520136	8.9807e-09	2.62705e-07	-0.544339	1.15736e-09	3.0545e-08	5.23948	5.13422	5.12298	4.63699	4.61316	4.62187	5.50058	5.54675	5.52508	5.0249	4.99378	4.99557
ENSG00000211698	TRGV4	TR_V_gene	TCR/IG	T-cell receptor gamma variable 4 [Source:HGNC Symbol;Acc:HGNC:12289]	1.86314	1.84692	1	1	-1.68072	9.01145e-09	2.63147e-07	-1.23	1.32704e-07	2.17802e-06	2.47276	2.46819	2.41458	1.33724	0.874913	1.51386	2.85697	2.40217	2.79953	1.2317	1.07229	0.816156
ENSG00000110852	CLEC2B	protein_coding	other_protein_coding	C-type lectin domain family 2 member B [Source:HGNC Symbol;Acc:HGNC:2053]	5.65369	5.21549	1	1	0.609096	9.21805e-09	2.68248e-07	0.51242	7.23038e-10	2.03378e-08	4.96061	4.98274	4.93993	5.47314	5.53984	5.39672	5.34772	5.34721	5.35236	5.88394	5.8573	6.13363
ENSG00000198918	RPL39	protein_coding	other_protein_coding	ribosomal protein L39 [Source:HGNC Symbol;Acc:HGNC:10350]	4.88514	4.53281	1	1	0.577643	9.20905e-09	2.68248e-07	0.442172	3.4949e-06	4.07151e-05	4.22183	4.33727	4.38758	4.76752	4.8919	4.59077	4.62412	4.62753	4.53706	5.12365	5.20753	5.19093
ENSG00000160213	CSTB	protein_coding	other_protein_coding	cystatin B [Source:HGNC Symbol;Acc:HGNC:2482]	4.51635	4.64877	1	1	0.683904	9.24625e-09	2.68604e-07	0.673524	3.74426e-10	1.13335e-08	4.16312	4.45337	4.31623	4.9636	5.0001	4.99622	4.17915	4.20695	4.15624	4.83892	4.9821	4.73473
ENSG00000103811	CTSH	protein_coding	other_protein_coding	cathepsin H [Source:HGNC Symbol;Acc:HGNC:2535]	6.45081	6.47661	1	0	-0.477602	9.4219e-09	2.73235e-07	-0.251449	2.38947e-06	2.89001e-05	6.63308	6.57882	6.59438	6.3495	6.32624	6.37767	6.68243	6.72415	6.66849	6.28768	6.23544	6.10664
ENSG00000145649	GZMA	protein_coding	other_protein_coding	granzyme A [Source:HGNC Symbol;Acc:HGNC:4708]	5.30702	4.9342	1	1	0.538801	9.49517e-09	2.74886e-07	0.53798	9.62467e-10	2.62104e-08	4.62467	4.67682	4.69629	5.25385	5.16271	5.19086	5.00486	5.10491	5.00155	5.5429	5.56164	5.62626
ENSG00000166927	MS4A7	protein_coding	other_protein_coding	membrane spanning 4-domains A7 [Source:HGNC Symbol;Acc:HGNC:13378]	6.38882	6.15454	1	0	0.478802	9.93165e-09	2.87028e-07	0.373122	2.72474e-09	6.49005e-08	5.95666	5.99044	5.95826	6.38168	6.34163	6.29859	6.13672	6.1903	6.11993	6.58007	6.5781	6.72779
ENSG00000162366	PDZK1IP1	protein_coding	other_protein_coding	PDZK1 interacting protein 1 [Source:HGNC Symbol;Acc:HGNC:16887]	5.77048	6.5856	1	1	0.542542	1.01464e-08	2.9273e-07	0.614786	1.24652e-11	5.0209e-10	6.32749	6.27867	6.2336	6.89078	6.76189	7.02118	5.50536	5.51892	5.48572	6.1436	6.06539	5.90388
ENSG00000146674	IGFBP3	protein_coding	other_protein_coding	insulin like growth factor binding protein 3 [Source:HGNC Symbol;Acc:HGNC:5472]	2.02995	1.8862	1	1	-1.55788	1.02275e-08	2.94567e-07	-1.19479	6.91039e-08	1.20532e-06	2.48756	2.39264	2.5312	1.16307	1.48639	1.25634	2.64777	3.05399	2.66505	1.42544	1.20687	1.18058
ENSG00000084207	GSTP1	protein_coding	other_protein_coding	glutathione S-transferase pi 1 [Source:HGNC Symbol;Acc:HGNC:4638]	6.54982	6.59955	1	0	-0.454679	1.05605e-08	3.02604e-07	-0.28749	1.58791e-06	2.00713e-05	6.77707	6.67841	6.77376	6.46287	6.38405	6.52115	6.75557	6.76026	6.81921	6.40534	6.29709	6.26146
ENSG00000197013	ZNF429	protein_coding	other_protein_coding	zinc finger protein 429 [Source:HGNC Symbol;Acc:HGNC:20817]	4.63662	4.35162	1	1	-0.660753	1.09654e-08	3.13669e-07	-0.797713	9.9807e-12	4.09328e-10	4.70918	4.72382	4.81032	3.97674	3.92829	3.96134	4.98272	5.00338	4.92213	4.21333	4.44207	4.25612
ENSG00000134755	DSC2	protein_coding	other_protein_coding	desmocollin 2 [Source:HGNC Symbol;Acc:HGNC:3036]	5.76526	5.67147	1	0	0.477166	1.11108e-08	3.17291e-07	0.331834	3.47821e-07	5.22251e-06	5.49705	5.55216	5.47206	5.76909	5.92917	5.80928	5.56045	5.56111	5.45469	6.01396	5.96924	6.03211
ENSG00000269404	SPIB	protein_coding	other_protein_coding	Spi-B transcription factor [Source:HGNC Symbol;Acc:HGNC:11242]	3.65376	4.04328	1	1	-0.809767	1.12021e-08	3.19356e-07	-0.685266	2.78809e-09	6.6225e-08	4.36897	4.40035	4.38371	3.63355	3.64173	3.83135	3.97344	4.13893	4.0523	3.22963	3.24855	3.27971
ENSG00000173482	PTPRM	protein_coding	other_protein_coding	protein tyrosine phosphatase, receptor type M [Source:HGNC Symbol;Acc:HGNC:9675]	3.7655	3.63441	1	1	-0.815315	1.13629e-08	3.2339e-07	-0.836604	1.03478e-09	2.80013e-08	4.00237	4.17539	3.96869	3.13596	3.28377	3.24028	4.11796	4.2719	4.13682	3.42363	3.41769	3.225
ENSG00000135679	MDM2	protein_coding	other_protein_coding	MDM2 proto-oncogene [Source:HGNC Symbol;Acc:HGNC:6973]	7.86408	7.81567	0	1	-0.379106	1.14791e-08	3.26145e-07	-0.494187	2.56179e-13	1.5647e-11	8.07104	8.03863	8.07842	7.57453	7.5893	7.54211	8.06115	8.06763	8.03171	7.61081	7.65924	7.75394
ENSG00000257335	MGAM	protein_coding	other_protein_coding	maltase-glucoamylase [Source:HGNC Symbol;Acc:HGNC:7043]	8.57643	9.08567	0	1	-0.310999	1.15521e-08	3.27667e-07	-0.476052	1.68917e-16	2.32969e-14	9.31408	9.32766	9.32932	8.87092	8.83739	8.83466	8.72808	8.75573	8.7124	8.42549	8.44555	8.39134
ENSG00000260078	AC007342.3	transcribed_unprocessed_pseudogene	pseudogene		4.48857	4.61579	1	1	0.700079	1.17383e-08	3.32388e-07	0.645156	5.25626e-10	1.52878e-08	4.35693	4.25006	4.27918	5.03614	4.92036	4.85209	4.27196	4.05653	4.07696	4.75725	4.84692	4.92181
ENSG00000231205	ZNF826P	transcribed_unprocessed_pseudogene	pseudogene	zinc finger protein 826, pseudogene [Source:HGNC Symbol;Acc:HGNC:33875]	2.25384	2.08417	1	1	-1.29104	1.18877e-08	3.36052e-07	-1.5774	4.43025e-10	1.31997e-08	2.70579	3.12959	2.70266	1.27008	1.21281	1.48407	2.77214	2.97036	2.94057	1.51335	1.78204	1.54459
ENSG00000180891	CUEDC1	protein_coding	other_protein_coding	CUE domain containing 1 [Source:HGNC Symbol;Acc:HGNC:31350]	3.83758	4.56435	1	1	-0.846049	1.20662e-08	3.40525e-07	-0.514282	4.8536e-08	8.72974e-07	4.90381	4.83359	4.72106	4.28388	4.27136	4.37241	4.11483	4.29396	4.3575	3.42363	3.30966	3.5259
ENSG00000151150	ANK3	protein_coding	other_protein_coding	ankyrin 3 [Source:HGNC Symbol;Acc:HGNC:494]	6.39843	6.15535	1	0	0.431208	1.20956e-08	3.40783e-07	0.362728	4.44982e-09	1.00529e-07	5.95932	5.95148	6.01193	6.30196	6.35116	6.35625	6.20672	6.22023	6.11993	6.61278	6.61564	6.61529
ENSG00000211751	TRBC1	TR_C_gene	TCR/IG		7.06234	6.92882	1	0	-0.595779	1.21645e-08	3.42151e-07	-0.363418	7.91757e-08	1.36087e-06	7.09237	7.15552	7.08529	6.69983	6.68481	6.85514	7.37418	7.42104	7.30218	6.86545	6.86565	6.54556
ENSG00000130021	PUDP	protein_coding	other_protein_coding	pseudouridine 5'-phosphatase [Source:HGNC Symbol;Acc:HGNC:16818]	3.75319	3.52216	1	1	-0.821795	1.23977e-08	3.48129e-07	-0.750564	2.21216e-08	4.33361e-07	3.83307	3.90331	3.94786	3.20051	2.96404	3.28415	4.2234	4.21357	4.04399	3.24683	3.43835	3.35299
ENSG00000140403	DNAJA4	protein_coding	other_protein_coding	DnaJ heat shock protein family (Hsp40) member A4 [Source:HGNC Symbol;Acc:HGNC:14885]	5.2564	5.15126	1	1	-0.570001	1.29605e-08	3.63327e-07	-0.407127	5.54271e-08	9.80356e-07	5.29942	5.39261	5.37004	4.90669	4.95579	4.98297	5.49938	5.60337	5.53104	5.01239	5.03733	4.85492
ENSG00000205663	FAM239B	lincRNA	long_ncRNA	family with sequence similarity 239 member B (non-protein coding) [Source:HGNC Symbol;Acc:HGNC:53415]	-1.26575	-1.1579	1	1	-8.08774	1.35529e-08	3.78669e-07	-7.93145	1.36243e-09	3.4933e-08	1.26468	0.377162	0.845166	-3.1448	-3.1448	-3.1448	0.778757	0.665867	1.00352	-3.34754	-3.34754	-3.34754
ENSG00000086061	DNAJA1	protein_coding	other_protein_coding	DnaJ heat shock protein family (Hsp40) member A1 [Source:HGNC Symbol;Acc:HGNC:5229]	6.49401	6.06287	1	0	0.429336	1.37307e-08	3.83002e-07	0.379529	8.48017e-09	1.80383e-07	5.84902	5.89648	5.87794	6.22314	6.33971	6.19093	6.27348	6.26399	6.30003	6.68791	6.66251	6.77616
ENSG00000136305	CIDEB	protein_coding	other_protein_coding	cell death-inducing DFFA-like effector b [Source:HGNC Symbol;Acc:HGNC:1977]	4.96088	5.16768	1	0	-0.556378	1.38278e-08	3.85072e-07	-0.363055	3.97682e-06	4.55842e-05	5.30361	5.39842	5.34835	4.88441	4.9178	5.1535	5.18123	5.28563	5.25127	4.7022	4.69489	4.65005
ENSG00000257242	LINC01619	processed_transcript	other_ncRNA	long intergenic non-protein coding RNA 1619 [Source:HGNC Symbol;Acc:HGNC:27409]	3.27994	3.07246	1	1	-1.08909	1.39309e-08	3.87303e-07	-1.05573	4.91849e-10	1.44778e-08	3.55252	3.76035	3.45931	2.52226	2.52596	2.61437	3.85093	3.93345	3.64836	2.61294	2.59942	3.03452
ENSG00000149531	FRG1BP	unprocessed_pseudogene	pseudogene	FSHD region gene 1 family member B, pseudogene [Source:HGNC Symbol;Acc:HGNC:15792]	2.74994	2.87511	1	1	1.06988	1.43971e-08	3.98944e-07	0.691206	3.88953e-06	4.47335e-05	2.58712	2.60837	2.41458	3.41	3.15033	3.08027	2.25169	2.22979	2.17989	3.37752	3.11798	3.34274
ENSG00000125148	MT2A	protein_coding	other_protein_coding	metallothionein 2A [Source:HGNC Symbol;Acc:HGNC:7406]	4.15378	4.27282	1	1	-0.795174	1.5304e-08	4.2199e-07	-0.592385	9.00871e-07	1.2162e-05	4.64792	4.57797	4.4956	3.78557	3.84975	4.28009	4.62192	4.57959	4.47038	3.93423	3.77266	3.5439
ENSG00000064763	FAR2	protein_coding	other_protein_coding	fatty acyl-CoA reductase 2 [Source:HGNC Symbol;Acc:HGNC:25531]	5.80334	5.64793	1	1	-0.463719	1.56438e-08	4.30654e-07	-0.476554	5.72872e-11	2.05825e-09	5.9066	5.8855	5.86549	5.40433	5.42895	5.39672	6.0599	5.9741	6.06758	5.53592	5.56478	5.61779
ENSG00000155659	VSIG4	protein_coding	other_protein_coding	V-set and immunoglobulin domain containing 4 [Source:HGNC Symbol;Acc:HGNC:17032]	1.04989	1.03703	1	1	-1.9273	1.58252e-08	4.34936e-07	-1.71014	2.10099e-07	3.32199e-06	1.91706	2.15727	1.4299	0.400396	-0.0387757	0.356315	1.96247	1.87583	2.06954	-0.0861074	0.235853	0.241789
ENSG00000197927	C2orf27A	transcribed_unprocessed_pseudogene	pseudogene	chromosome 2 open reading frame 27A [Source:HGNC Symbol;Acc:HGNC:25077]	-0.475066	-0.412103	1	1	-3.66699	1.61222e-08	4.42375e-07	-3.76263	1.05808e-09	2.84597e-08	1.19424	0.982831	1.30441	-1.54401	-1.86569	-2.54441	0.928824	1.28509	1.10291	-1.62924	-1.98602	-2.55197
ENSG00000141098	GFOD2	protein_coding	other_protein_coding	glucose-fructose oxidoreductase domain containing 2 [Source:HGNC Symbol;Acc:HGNC:28159]	5.12019	5.12053	1	0	-0.540541	1.61937e-08	4.43613e-07	-0.351696	2.54596e-06	3.06627e-05	5.32643	5.19775	5.36416	4.8816	5.02176	4.93148	5.35304	5.40192	5.42298	4.88359	4.89007	4.76956
ENSG00000106733	NMRK1	protein_coding	other_protein_coding	nicotinamide riboside kinase 1 [Source:HGNC Symbol;Acc:HGNC:26057]	5.26014	4.97426	1	1	0.624675	1.68923e-08	4.61998e-07	0.56768	1.31909e-09	3.41805e-08	4.70918	4.66403	4.70252	5.33824	5.12985	5.30173	4.87033	4.98606	4.98862	5.45498	5.5347	5.72617
ENSG00000108960	MMD	protein_coding	other_protein_coding	monocyte to macrophage differentiation associated [Source:HGNC Symbol;Acc:HGNC:7153]	5.92645	5.94505	1	1	0.48707	1.73844e-08	4.74684e-07	0.42076	8.94069e-09	1.89707e-07	5.69495	5.86188	5.64542	6.19964	6.17768	6.09073	5.69642	5.61217	5.73847	6.10991	6.14298	6.25874
ENSG00000211829	TRDC	TR_C_gene	TCR/IG	T-cell receptor delta constant [Source:HGNC Symbol;Acc:HGNC:12253]	5.69167	5.24286	1	1	-0.491182	1.74542e-08	4.75048e-07	-0.658325	1.87453e-12	9.15947e-11	5.59939	5.56941	5.54669	4.85892	4.97071	4.91204	5.91183	6.00881	5.89111	5.513	5.41988	5.4054
ENSG00000266302	AC098850.4	protein_coding	other_protein_coding		1.5677	1.5143	1	1	-1.58926	1.74327e-08	4.75048e-07	-1.57185	6.18274e-09	1.35561e-07	2.2651	2.15727	2.38388	0.831558	0.595734	0.852272	2.43345	2.37877	2.22471	0.742758	0.999981	0.626546
ENSG00000185619	PCGF3	protein_coding	other_protein_coding	polycomb group ring finger 3 [Source:HGNC Symbol;Acc:HGNC:10066]	5.87145	6.17859	1	1	-0.448243	1.77292e-08	4.81753e-07	-0.490753	3.6939e-11	1.37394e-09	6.42969	6.43841	6.40484	5.84606	5.94311	6.00943	6.13208	6.03149	6.11993	5.63887	5.64254	5.66377
ENSG00000139832	RAB20	protein_coding	other_protein_coding	RAB20, member RAS oncogene family [Source:HGNC Symbol;Acc:HGNC:18260]	3.7145	3.58244	1	1	-0.75233	1.79674e-08	4.87439e-07	-0.647683	1.83959e-07	2.95405e-06	3.99202	3.75433	3.95831	3.32982	3.19337	3.26676	4.11483	4.08934	4.06057	3.42363	3.28704	3.31157
ENSG00000215559	ANKRD20A11P	transcribed_unprocessed_pseudogene	pseudogene	ankyrin repeat domain 20 family member A11, pseudogene [Source:HGNC Symbol;Acc:HGNC:42024]	2.36176	2.48135	1	1	1.29248	1.85371e-08	5.01278e-07	1.16234	1.66465e-08	3.36909e-07	1.80336	1.78424	2.14855	3.27948	3.04146	2.83098	1.60034	1.67914	1.914	2.76395	3.09213	3.12097
ENSG00000256274	TAS2R64P	transcribed_processed_pseudogene	pseudogene		3.70004	3.3023	1	1	0.798344	1.86405e-08	5.03265e-07	0.630556	9.33213e-07	1.25175e-05	2.94976	3.00322	3.02455	3.72416	3.64173	3.47037	3.3368	3.31047	3.2606	3.95532	4.14794	4.1891
ENSG00000131469	RPL27	protein_coding	other_protein_coding	ribosomal protein L27 [Source:HGNC Symbol;Acc:HGNC:10328]	7.08005	6.6594	0	1	0.366144	1.87612e-08	5.05709e-07	0.437345	1.16218e-09	3.05779e-08	6.44399	6.44216	6.43883	6.84392	6.81039	6.97709	6.8718	6.89779	6.92202	7.28053	7.24627	7.2619
ENSG00000174469	CNTNAP2	protein_coding	other_protein_coding	contactin associated protein like 2 [Source:HGNC Symbol;Acc:HGNC:13830]	1.83765	2.22095	1	1	1.51798	1.88327e-08	5.06826e-07	1.31039	1.66568e-09	4.18304e-08	1.70547	1.58143	1.45964	2.69864	2.8927	2.98779	1.03856	1.18071	1.07054	2.5027	2.38903	2.84434
ENSG00000225484	NUTM2B-AS1	antisense_RNA	other_ncRNA	NUTM2B antisense RNA 1 [Source:HGNC Symbol;Acc:HGNC:51204]	5.22902	5.476	1	1	-0.589997	1.89088e-08	5.08061e-07	-0.594505	5.40501e-11	1.94603e-09	5.68535	5.85627	5.77821	5.22974	5.2407	5.06574	5.51132	5.53091	5.52209	4.85303	4.85719	5.0996
ENSG00000138326	RPS24	protein_coding	other_protein_coding	ribosomal protein S24 [Source:HGNC Symbol;Acc:HGNC:10411]	6.21597	5.9283	1	0	0.413126	1.8977e-08	5.09079e-07	0.293358	4.57108e-07	6.63622e-06	5.73426	5.75733	5.85294	6.06371	6.09951	6.06204	6.02699	5.98285	6.01856	6.3938	6.43461	6.43901
ENSG00000161618	ALDH16A1	protein_coding	other_protein_coding	aldehyde dehydrogenase 16 family member A1 [Source:HGNC Symbol;Acc:HGNC:28114]	4.60068	4.56063	1	1	-0.647122	1.93628e-08	5.17778e-07	-0.436772	3.28388e-07	4.9744e-06	4.80388	4.75432	4.77528	4.34635	4.28734	4.39659	4.89607	4.87755	5.01012	4.38241	4.28358	4.15438
ENSG00000127184	COX7C	protein_coding	other_protein_coding	cytochrome c oxidase subunit 7C [Source:HGNC Symbol;Acc:HGNC:2292]	5.05188	4.72513	1	1	0.530744	1.96136e-08	5.23653e-07	0.642497	7.33531e-11	2.56017e-09	4.41615	4.41188	4.38758	5.08825	5.01937	5.02753	4.73424	4.83735	4.78917	5.28013	5.31761	5.35279
ENSG00000150337	FCGR1A	protein_coding	other_protein_coding	Fc fragment of IgG receptor Ia [Source:HGNC Symbol;Acc:HGNC:3613]	4.02384	3.70796	1	1	0.713797	2.00445e-08	5.33995e-07	0.650402	5.56129e-08	9.82532e-07	3.45045	3.36917	3.33647	4.09304	3.91806	4.08058	3.7046	3.69376	3.59814	4.40557	4.27211	4.46884
ENSG00000221869	CEBPD	protein_coding	other_protein_coding	CCAAT/enhancer binding protein delta [Source:HGNC Symbol;Acc:HGNC:1835]	6.49769	6.32275	1	0	-0.555165	2.00645e-08	5.33995e-07	-0.269639	4.93178e-05	0.000408838	6.47867	6.4617	6.43977	6.08829	6.09043	6.37767	6.71172	6.82985	6.79959	6.32461	6.28668	6.0337
ENSG00000214425	LRRC37A4P	transcribed_unprocessed_pseudogene	pseudogene	leucine rich repeat containing 37 member A4, pseudogene [Source:HGNC Symbol;Acc:HGNC:25479]	4.82835	4.88829	1	1	0.672578	2.03126e-08	5.38893e-07	0.678118	6.52431e-12	2.7687e-10	4.58393	4.54345	4.52403	5.23195	5.2304	5.21599	4.44138	4.5949	4.46105	5.18963	5.28755	4.99557
ENSG00000135778	NTPCR	protein_coding	other_protein_coding	nucleoside-triphosphatase, cancer-related [Source:HGNC Symbol;Acc:HGNC:28204]	4.85287	4.99594	1	1	-0.559861	2.02997e-08	5.38893e-07	-0.485366	2.63444e-08	5.01718e-07	5.2783	5.23716	5.20208	4.89281	4.6963	4.66896	5.16921	5.13316	5.08901	4.62207	4.50874	4.59502
ENSG00000236438	FAM157A	transcribed_unprocessed_pseudogene	pseudogene	family with sequence similarity 157 member A (non-protein coding) [Source:HGNC Symbol;Acc:HGNC:34079]	4.36238	4.77881	1	1	0.668807	2.04784e-08	5.42435e-07	0.651774	4.17125e-10	1.24933e-08	4.56312	4.4937	4.29988	5.12673	5.04544	5.14401	3.98377	4.10368	4.01451	4.67386	4.80774	4.5907
ENSG00000104783	KCNN4	protein_coding	other_protein_coding	potassium calcium-activated channel subfamily N member 4 [Source:HGNC Symbol;Acc:HGNC:6293]	3.76698	4.08259	1	1	-0.936061	2.05268e-08	5.42862e-07	-0.812042	2.21919e-10	6.98941e-09	4.46183	4.60165	4.39145	3.67308	3.57819	3.78935	4.21465	4.05653	4.43902	3.39305	3.35384	3.14474
ENSG00000067141	NEO1	protein_coding	other_protein_coding	neogenin 1 [Source:HGNC Symbol;Acc:HGNC:7754]	3.29739	3.03914	1	1	0.857513	2.12787e-08	5.61863e-07	0.988985	1.36562e-09	3.49624e-08	2.69307	2.4534	2.50292	3.50069	3.45626	3.62848	2.96517	2.76006	2.8858	3.67305	3.75629	3.74394
ENSG00000141401	IMPA2	protein_coding	other_protein_coding	inositol monophosphatase 2 [Source:HGNC Symbol;Acc:HGNC:6051]	5.46191	5.45143	1	0	-0.499449	2.13749e-08	5.63519e-07	-0.32103	8.26245e-07	1.12593e-05	5.65289	5.57284	5.60939	5.36061	5.26107	5.25179	5.7387	5.70094	5.70194	5.23989	5.27228	5.11773
ENSG00000150625	GPM6A	protein_coding	other_protein_coding	glycoprotein M6A [Source:HGNC Symbol;Acc:HGNC:4460]	2.33954	1.90254	1	1	-1.35845	2.25453e-08	5.93447e-07	-1.76617	4.18721e-11	1.53999e-09	2.68025	2.68637	2.91074	1.23528	0.874913	1.02769	3.0915	2.86483	3.04424	1.56912	1.41584	2.05172
ENSG00000256229	ZNF486	protein_coding	other_protein_coding	zinc finger protein 486 [Source:HGNC Symbol;Acc:HGNC:20807]	4.57733	4.19432	1	1	0.593083	2.28991e-08	6.01818e-07	0.546603	6.62274e-07	9.29139e-06	3.77995	3.83646	4.13918	4.52981	4.4839	4.39659	4.2263	4.33709	4.28175	4.80448	4.89257	4.92181
ENSG00000107249	GLIS3	protein_coding	other_protein_coding	GLIS family zinc finger 3 [Source:HGNC Symbol;Acc:HGNC:28510]	0.768862	1.23348	1	1	-2.14154	2.34371e-08	6.14995e-07	-1.47717	2.15721e-07	3.40024e-06	1.84992	1.78424	2.16669	0.684554	0.374218	0.541232	1.78488	1.64031	1.96773	-0.174937	-0.0409568	-0.563859
ENSG00000189068	VSTM1	protein_coding	other_protein_coding	V-set and transmembrane domain containing 1 [Source:HGNC Symbol;Acc:HGNC:29455]	3.57595	3.69499	1	1	0.786059	2.37157e-08	6.21336e-07	0.799581	7.87501e-10	2.20423e-08	3.29085	3.27132	3.33647	4.00799	4.16293	4.10035	3.20177	3.16074	3.20947	3.96574	4.06176	3.85621
ENSG00000115594	IL1R1	protein_coding	other_protein_coding	interleukin 1 receptor type 1 [Source:HGNC Symbol;Acc:HGNC:5993]	4.5303	5.0234	1	1	-0.650453	2.40686e-08	6.28624e-07	-0.8541	1.86634e-14	1.49851e-12	5.46562	5.43088	5.45	4.62696	4.54167	4.62529	4.75247	4.94084	4.87369	4.29828	4.15629	4.16023
ENSG00000091436	MAP3K20	protein_coding	other_protein_coding	mitogen-activated protein kinase kinase kinase 20 [Source:HGNC Symbol;Acc:HGNC:17797]	4.9591	4.74577	1	1	-0.560502	2.4148e-08	6.28746e-07	-0.598993	1.41369e-08	2.89197e-07	4.92299	5.19997	5.00944	4.49714	4.535	4.31011	5.18571	5.28248	5.24946	4.58873	4.73721	4.71104
ENSG00000136205	TNS3	protein_coding	other_protein_coding	tensin 3 [Source:HGNC Symbol;Acc:HGNC:21616]	4.90942	5.37777	1	1	-0.54751	2.42261e-08	6.29805e-07	-0.475573	1.87483e-09	4.66037e-08	5.63804	5.66563	5.53975	5.19395	5.07336	5.15587	5.22541	5.17111	5.15032	4.57177	4.69202	4.64589
ENSG00000110777	POU2AF1	protein_coding	other_protein_coding	POU class 2 associating factor 1 [Source:HGNC Symbol;Acc:HGNC:9211]	3.47629	4.19809	1	1	-0.788721	2.53463e-08	6.57909e-07	-0.78138	1.04871e-10	3.55853e-09	4.5349	4.66081	4.56222	3.83869	3.70258	3.88932	3.89536	3.79888	3.90401	3.0551	3.08341	3.12097
ENSG00000104856	RELB	protein_coding	other_protein_coding	RELB proto-oncogene, NF-kB subunit [Source:HGNC Symbol;Acc:HGNC:9956]	4.62104	5.27678	1	1	-0.686283	2.54172e-08	6.58733e-07	-0.412264	3.91e-07	5.81429e-06	5.47122	5.49189	5.48838	5.12673	4.88929	5.19316	5.00317	4.94084	4.97556	4.38241	4.37932	4.04492
ENSG00000122025	FLT3	protein_coding	other_protein_coding	fms related tyrosine kinase 3 [Source:HGNC Symbol;Acc:HGNC:3765]	2.60876	2.29853	1	1	-1.09339	2.5512e-08	6.60173e-07	-1.05084	5.68564e-08	1.00347e-06	2.83871	2.73612	2.87808	1.60591	1.97496	1.75741	3.2539	3.01657	3.17942	2.05262	2.17584	1.97421
ENSG00000198899	MT-ATP6	protein_coding	other_protein_coding	mitochondrially encoded ATP synthase 6 [Source:HGNC Symbol;Acc:HGNC:7414]	4.72544	5.48961	1	1	-0.614662	2.5831e-08	6.67399e-07	-0.625479	5.65664e-12	2.45533e-10	5.87599	5.81055	5.71642	5.23636	5.10977	5.18855	5.11544	5.02615	4.9424	4.46189	4.32856	4.47823
ENSG00000165178	NCF1C	unprocessed_pseudogene	pseudogene	neutrophil cytosolic factor 1C pseudogene [Source:HGNC Symbol;Acc:HGNC:32523]	5.96019	6.16502	1	1	-0.65408	2.65446e-08	6.83737e-07	-0.411499	9.29674e-09	1.96045e-07	6.43734	6.34029	6.33536	5.91775	5.87732	6.08206	6.33325	6.28931	6.27094	5.7486	5.76623	5.35279
ENSG00000196735	HLA-DQA1	protein_coding	other_protein_coding	major histocompatibility complex, class II, DQ alpha 1 [Source:HGNC Symbol;Acc:HGNC:4942]	6.64999	6.65707	1	0	-0.41384	2.71475e-08	6.98197e-07	-0.345348	2.10909e-08	4.16027e-07	6.85333	6.83001	6.80595	6.49815	6.51197	6.44299	6.85923	6.87393	6.84156	6.51234	6.44911	6.36377
ENSG00000133805	AMPD3	protein_coding	other_protein_coding	adenosine monophosphate deaminase 3 [Source:HGNC Symbol;Acc:HGNC:470]	6.03347	6.54912	1	1	-0.420569	2.74976e-08	7.05045e-07	-0.461884	3.69798e-11	1.37394e-09	6.77104	6.78788	6.78041	6.31138	6.29496	6.34904	6.23509	6.25518	6.23761	5.79465	5.79723	5.88106
ENSG00000275302	CCL4	protein_coding	other_protein_coding	C-C motif chemokine ligand 4 [Source:HGNC Symbol;Acc:HGNC:10630]	4.66055	4.41777	1	1	-0.593994	2.82343e-08	7.22833e-07	-0.461389	9.5011e-07	1.27142e-05	4.62132	4.57113	4.75143	4.09789	4.28336	4.18147	4.86475	4.98606	5.02286	4.33091	4.40755	4.35115
ENSG00000186184	POLR1D	protein_coding	other_protein_coding	RNA polymerase I subunit D [Source:HGNC Symbol;Acc:HGNC:20422]	6.27479	6.2644	1	1	0.417932	2.86235e-08	7.31683e-07	0.416802	5.72561e-09	1.26185e-07	6.00117	6.181	5.98406	6.4487	6.53139	6.44008	6.0599	6.06395	6.07575	6.54834	6.43203	6.46875
ENSG00000129450	SIGLEC9	protein_coding	other_protein_coding	sialic acid binding Ig like lectin 9 [Source:HGNC Symbol;Acc:HGNC:10878]	6.09953	6.67701	1	0	-0.499071	2.90837e-08	7.42319e-07	-0.386188	2.97258e-09	7.0217e-08	6.86401	6.85204	6.89367	6.48433	6.4423	6.52572	6.34531	6.39951	6.31393	5.89353	5.94055	5.70434
ENSG00000141084	RANBP10	protein_coding	other_protein_coding	RAN binding protein 10 [Source:HGNC Symbol;Acc:HGNC:29285]	5.12338	6.09201	1	0	-0.51846	2.96306e-08	7.55131e-07	-0.316842	7.42775e-08	1.28702e-06	6.23732	6.22196	6.29056	5.96098	5.88915	5.95211	5.42932	5.34721	5.37408	4.87255	4.91732	4.79982
ENSG00000100985	MMP9	protein_coding	other_protein_coding	matrix metallopeptidase 9 [Source:HGNC Symbol;Acc:HGNC:7176]	5.58608	6.52135	1	1	-0.664324	2.96856e-08	7.55389e-07	-0.557267	1.00019e-12	5.15219e-11	6.77707	6.82499	6.79725	6.19851	6.24674	6.28354	5.97099	5.86465	5.9468	5.45127	5.2742	5.00859
ENSG00000060982	BCAT1	protein_coding	other_protein_coding	branched chain amino acid transaminase 1 [Source:HGNC Symbol;Acc:HGNC:976]	4.65664	4.51568	1	1	-0.597093	3.03971e-08	7.72324e-07	-0.733449	7.99698e-10	2.23471e-08	4.83314	4.93027	4.89438	4.32169	4.19717	3.91745	4.97756	4.92679	4.96239	4.23935	4.45227	4.38149
ENSG00000173992	CCS	protein_coding	other_protein_coding	copper chaperone for superoxide dismutase [Source:HGNC Symbol;Acc:HGNC:1613]	5.26671	5.04212	1	1	0.509247	3.05077e-08	7.73966e-07	0.587629	8.69694e-11	3.00084e-09	4.69331	4.81924	4.73328	5.35049	5.31469	5.34173	4.94269	5.04299	5.05838	5.54464	5.55061	5.46091
ENSG00000141574	SECTM1	protein_coding	other_protein_coding	secreted and transmembrane 1 [Source:HGNC Symbol;Acc:HGNC:10707]	6.32494	6.989	1	0	-0.446906	3.10485e-08	7.86501e-07	-0.170938	0.00226724	0.0106905	7.06857	7.12491	7.03247	6.8725	6.81178	7.02377	6.53222	6.56026	6.56044	6.17314	6.13351	5.99007
ENSG00000157017	GHRL	protein_coding	other_protein_coding	ghrelin and obestatin prepropeptide [Source:HGNC Symbol;Acc:HGNC:18129]	2.7958	3.86997	1	1	-1.00676	3.12285e-08	7.89871e-07	-0.811953	8.78784e-10	2.42012e-08	4.26112	4.38484	4.17099	3.57909	3.33079	3.49298	3.20766	3.27288	3.4104	2.21874	2.40312	2.26199
ENSG00000173068	BNC2	protein_coding	other_protein_coding	basonuclin 2 [Source:HGNC Symbol;Acc:HGNC:30988]	2.56789	2.53356	1	1	1.15099	3.14173e-08	7.93452e-07	1.29525	2.07148e-10	6.57264e-09	1.89503	2.00324	1.79904	3.29645	3.1677	3.0399	1.87641	2.07824	2.08583	3.29724	3.16834	2.90129
ENSG00000196867	ZFP28	protein_coding	other_protein_coding	ZFP28 zinc finger protein [Source:HGNC Symbol;Acc:HGNC:17801]	2.96469	2.62912	1	1	0.985082	3.1623e-08	7.96255e-07	0.937574	5.43325e-08	9.65899e-07	2.12067	2.08231	2.30417	2.98706	3.21023	3.07028	2.59486	2.54566	2.28239	3.39305	3.56906	3.40313
ENSG00000104093	DMXL2	protein_coding	other_protein_coding	Dmx like 2 [Source:HGNC Symbol;Acc:HGNC:2938]	9.0447	8.73685	0	1	-0.319463	3.21396e-08	8.08055e-07	-0.439804	6.97154e-14	4.94719e-12	8.93475	8.95887	8.97732	8.53686	8.55441	8.45891	9.20862	9.22627	9.17897	8.8266	8.86091	8.96681
ENSG00000066583	ISOC1	protein_coding	other_protein_coding	isochorismatase domain containing 1 [Source:HGNC Symbol;Acc:HGNC:24254]	3.92021	3.55675	1	0	0.713995	3.22006e-08	8.0838e-07	0.369575	0.000540409	0.00321352	3.19492	3.46818	3.45193	3.64685	3.78931	3.78935	3.62327	3.5855	3.47367	4.26912	4.19324	4.37648
ENSG00000281103	TRG-AS1	antisense_RNA	other_ncRNA	T-cell receptor gamma locus antisense RNA 1 [Source:HGNC Symbol;Acc:HGNC:48974]	5.60474	5.46144	1	1	-0.464187	3.31501e-08	8.2974e-07	-0.408361	5.43261e-08	9.65899e-07	5.66596	5.76484	5.5622	5.20073	5.27316	5.30173	5.82068	5.88866	5.7953	5.36529	5.32872	5.4298
ENSG00000186716	BCR	protein_coding	other_protein_coding	BCR, RhoGEF and GTPase activating protein [Source:HGNC Symbol;Acc:HGNC:1014]	5.70103	6.22934	1	0	-0.443941	3.38129e-08	8.43818e-07	-0.237783	0.000114547	0.000860337	6.35801	6.34931	6.34236	6.05501	5.99755	6.27378	5.9235	5.90821	5.94233	5.4879	5.5315	5.41277
ENSG00000258476	LINC02207	lincRNA	long_ncRNA	long intergenic non-protein coding RNA 2207 [Source:HGNC Symbol;Acc:HGNC:53073]	2.88786	2.65427	1	1	0.984697	3.40018e-08	8.47275e-07	0.814215	9.67593e-07	1.29078e-05	2.24782	2.34534	2.18461	3.03842	3.24338	2.86605	2.53057	2.2685	2.40431	3.28896	3.49206	3.34274
ENSG00000104894	CD37	protein_coding	other_protein_coding	CD37 molecule [Source:HGNC Symbol;Acc:HGNC:1666]	6.60888	7.37502	1	0	-0.419818	3.42315e-08	8.51736e-07	-0.286533	4.62503e-07	6.70315e-06	7.56843	7.5045	7.48203	7.25498	7.15929	7.28087	6.76807	6.79878	6.89223	6.41963	6.43375	6.3408
ENSG00000161905	ALOX15	protein_coding	other_protein_coding	arachidonate 15-lipoxygenase [Source:HGNC Symbol;Acc:HGNC:433]	3.44037	4.5841	1	1	0.830333	3.43015e-08	8.52219e-07	0.843163	6.36036e-12	2.70584e-10	4.25681	4.03834	4.19771	5.09797	5.00736	4.90643	2.9371	3.1119	3.05256	3.96054	3.85183	3.72829
ENSG00000145780	FEM1C	protein_coding	other_protein_coding	fem-1 homolog C [Source:HGNC Symbol;Acc:HGNC:16933]	6.17181	5.76089	1	0	0.462288	3.4799e-08	8.62031e-07	0.328666	2.61702e-07	4.04567e-06	5.60788	5.62988	5.55533	6.00683	5.9279	5.83753	5.94392	5.90718	5.97112	6.30934	6.39109	6.50824
ENSG00000241163	LINC00877	lincRNA	long_ncRNA	long intergenic non-protein coding RNA 877 [Source:HGNC Symbol;Acc:HGNC:27706]	4.5017	4.90711	1	1	-0.598941	3.51243e-08	8.68811e-07	-0.59925	1.02154e-10	3.47324e-09	5.20631	5.1686	5.24113	4.60328	4.5811	4.64224	4.8097	4.7397	4.84766	4.26067	4.11836	4.23412
ENSG00000211638	IGLV8-61	IG_V_gene	TCR/IG	immunoglobulin lambda variable 8-61 [Source:HGNC Symbol;Acc:HGNC:5931]	-0.381816	-0.670507	1	1	-3.93639	3.57308e-08	8.81221e-07	-5.19575	7.23449e-11	2.53015e-09	1.42704	1.34538	1.05453	-3.1448	-2.58347	-2.12172	1.5641	1.15339	1.36562	-1.90506	-3.34754	-1.1214
ENSG00000198712	MT-CO2	protein_coding	other_protein_coding	mitochondrially encoded cytochrome c oxidase II [Source:HGNC Symbol;Acc:HGNC:7421]	7.5791	7.92525	1	0	-0.406155	3.57967e-08	8.81552e-07	-0.32057	4.08722e-09	9.30753e-08	8.1131	8.04142	8.10189	7.78651	7.7124	7.79616	7.86352	7.81459	7.66339	7.38473	7.37916	7.36923
ENSG00000180549	FUT7	protein_coding	other_protein_coding	fucosyltransferase 7 [Source:HGNC Symbol;Acc:HGNC:4018]	4.91683	4.75567	1	0	-0.577679	3.59963e-08	8.85171e-07	-0.298597	0.000190505	0.00131957	5.04307	4.84214	4.82468	4.55119	4.5648	4.70814	5.17222	5.27141	5.18476	4.71152	4.66889	4.4922
ENSG00000196502	SULT1A1	protein_coding	other_protein_coding	sulfotransferase family 1A member 1 [Source:HGNC Symbol;Acc:HGNC:11453]	5.6584	5.54521	1	0	-0.438532	3.6097e-08	8.86353e-07	-0.156217	0.00364694	0.0158581	5.66759	5.5966	5.60607	5.40238	5.45748	5.54112	5.86232	5.84344	5.92659	5.43636	5.44222	5.43945
ENSG00000187010	RHD	protein_coding	other_protein_coding	Rh blood group D antigen [Source:HGNC Symbol;Acc:HGNC:10009]	1.79207	1.76905	1	1	1.54309	3.63629e-08	8.9158e-07	1.56941	3.88931e-09	8.89417e-08	0.626773	1.063	1.30441	2.72396	2.45698	2.43918	1.03856	0.812795	1.31124	2.69042	2.65934	2.24008
ENSG00000159674	SPON2	protein_coding	other_protein_coding	spondin 2 [Source:HGNC Symbol;Acc:HGNC:11253]	5.08502	6.03274	1	1	0.506636	3.67419e-08	8.99561e-07	0.638344	1.24774e-11	5.0209e-10	5.75276	5.76484	5.62752	6.2988	6.2498	6.5027	4.83844	4.85865	4.80401	5.38872	5.34888	5.27143
ENSG00000184368	MAP7D2	protein_coding	other_protein_coding	MAP7 domain containing 2 [Source:HGNC Symbol;Acc:HGNC:25899]	-0.840985	-0.74393	1	1	-4.34136	3.70183e-08	9.0501e-07	-3.29907	9.23258e-08	1.56023e-06	0.679288	0.608465	0.368991	-2.13291	-1.86569	-2.12172	0.900033	0.458287	1.13458	-2.2464	-2.74044	-2.55197
ENSG00000187862	TTC24	protein_coding	other_protein_coding	tetratricopeptide repeat domain 24 [Source:HGNC Symbol;Acc:HGNC:32348]	1.61807	2.14745	1	1	-1.60306	3.76168e-08	9.18309e-07	-0.747978	2.721e-05	0.000246475	2.50221	2.46819	2.57262	1.71094	1.64364	1.98712	2.30757	2.51379	2.43006	1.2317	0.667927	0.557369
ENSG00000178209	PLEC	protein_coding	other_protein_coding	plectin [Source:HGNC Symbol;Acc:HGNC:9069]	8.12032	8.5788	1	0	-0.47749	3.80648e-08	9.27898e-07	-0.252684	5.64097e-07	8.05947e-06	8.73565	8.71201	8.67085	8.47039	8.33748	8.5464	8.34267	8.36198	8.38514	7.99556	7.94635	7.69023
ENSG00000121104	FAM117A	protein_coding	other_protein_coding	family with sequence similarity 117 member A [Source:HGNC Symbol;Acc:HGNC:24179]	6.01421	6.9642	1	0	-0.559958	4.00059e-08	9.73804e-07	-0.393851	5.40902e-09	1.1967e-07	7.17527	7.14979	7.15909	6.76226	6.69682	6.84199	6.32447	6.32877	6.24669	5.88669	5.7594	5.53924
ENSG00000169439	SDC2	protein_coding	other_protein_coding	syndecan 2 [Source:HGNC Symbol;Acc:HGNC:10659]	1.49303	1.67277	1	1	-1.59435	4.03236e-08	9.78706e-07	-1.82454	1.36079e-10	4.50141e-09	2.57331	2.62166	2.50292	0.632024	1.10873	0.597955	2.2743	2.07824	2.41725	0.742758	0.571427	0.874198
ENSG00000086065	CHMP5	protein_coding	other_protein_coding	charged multivesicular body protein 5 [Source:HGNC Symbol;Acc:HGNC:26942]	4.40945	4.1433	1	1	0.572566	4.04501e-08	9.80361e-07	0.450901	9.97727e-06	0.000102231	4.06785	3.74221	3.9426	4.44861	4.38711	4.2714	4.13967	4.11435	4.11714	4.73609	4.64241	4.70705
ENSG00000204514	ZNF814	protein_coding	other_protein_coding	zinc finger protein 814 [Source:HGNC Symbol;Acc:HGNC:33258]	4.69948	4.62941	1	1	0.572564	4.13461e-08	9.95025e-07	0.524975	4.05349e-07	5.98844e-06	4.38881	4.3533	4.37983	4.93407	5.05481	4.66565	4.49771	4.35818	4.3808	4.91083	5.02144	5.0279
ENSG00000183943	PRKX	protein_coding	other_protein_coding	protein kinase, X-linked [Source:HGNC Symbol;Acc:HGNC:9441]	6.22958	5.99464	1	1	-0.419151	4.15364e-08	9.9806e-07	-0.412283	1.49656e-09	3.79172e-08	6.23951	6.17651	6.18547	5.7812	5.7199	5.86524	6.41247	6.51268	6.39052	6.03392	6.02154	6.00639
ENSG00000229961	AL357143.1	transcribed_unitary_pseudogene	pseudogene		1.56512	1.78513	1	1	-1.48837	4.23366e-08	1.01584e-06	-1.75345	1.266e-10	4.2041e-09	2.71839	2.52591	2.66486	1.08706	0.646179	1.0684	2.35076	2.2685	2.28239	1.00784	0.923855	0.557369
ENSG00000086712	TXLNG	protein_coding	other_protein_coding	taxilin gamma [Source:HGNC Symbol;Acc:HGNC:18578]	4.84715	4.57596	1	1	-0.525486	4.27946e-08	1.02391e-06	-0.41783	7.05077e-07	9.83269e-06	4.79795	4.77827	4.77823	4.42178	4.39082	4.28873	5.06121	5.14707	5.119	4.61877	4.55047	4.58636
ENSG00000225231	LINC02470	lincRNA	long_ncRNA	long intergenic non-protein coding RNA 2470 [Source:HGNC Symbol;Acc:HGNC:53409]	-0.963931	-1.29115	1	1	4.29465	4.27479e-08	1.02391e-06	3.40031	1.11932e-05	0.000113003	-3.1448	-1.82392	-2.56339	0.124331	0.182449	-0.521582	-2.87986	-2.14683	-2.77688	0.790461	0.413375	0.816156
ENSG00000243772	KIR2DL3	protein_coding	other_protein_coding	killer cell immunoglobulin like receptor, two Ig domains and long cytoplasmic tail 3 [Source:HGNC Symbol;Acc:HGNC:6331]	0.24073	1.55606	1	1	-2.53876	4.37603e-08	1.04404e-06	-2.57664	2.11658e-13	1.32001e-11	2.74327	2.8647	2.81045	-0.0364252	0.249245	0.705118	1.23578	1.62049	1.31124	-1.0232	-0.973055	-0.726881
ENSG00000196628	TCF4	protein_coding	other_protein_coding	transcription factor 4 [Source:HGNC Symbol;Acc:HGNC:11634]	6.00422	6.03439	1	1	-0.498293	4.42756e-08	1.05484e-06	-0.600274	2.31108e-13	1.42173e-11	6.34689	6.37799	6.27705	5.73991	5.75624	5.70824	6.22642	6.30879	6.21926	5.73343	5.64403	5.89339
ENSG00000237440	ZNF737	protein_coding	other_protein_coding	zinc finger protein 737 [Source:HGNC Symbol;Acc:HGNC:32468]	4.99298	4.80662	1	0	0.543286	4.47335e-08	1.06424e-06	0.313753	2.90604e-05	0.000261437	4.74041	4.5677	4.6422	4.9689	5.0001	4.9204	4.82701	4.6859	4.6427	5.26544	5.23339	5.30347
ENSG00000169062	UPF3A	protein_coding	other_protein_coding	UPF3A, regulator of nonsense mediated mRNA decay [Source:HGNC Symbol;Acc:HGNC:20332]	4.8453	4.83292	1	0	0.529456	4.53053e-08	1.0748e-06	0.262301	0.000236433	0.00158817	4.71548	4.7513	4.6422	5.01322	5.0001	4.87522	4.6175	4.62753	4.49499	5.11665	5.11855	5.09656
ENSG00000103111	MON1B	protein_coding	other_protein_coding	MON1 homolog B, secretory trafficking associated [Source:HGNC Symbol;Acc:HGNC:25020]	5.56972	6.2874	1	0	-0.488979	4.56133e-08	1.08059e-06	-0.397366	1.05176e-09	2.83709e-08	6.44399	6.55042	6.46198	6.11246	6.08472	6.07083	5.74479	5.87095	5.82228	5.35739	5.23732	5.38559
ENSG00000092020	PPP2R3C	protein_coding	other_protein_coding	protein phosphatase 2 regulatory subunit B''gamma [Source:HGNC Symbol;Acc:HGNC:17485]	5.65952	5.29601	1	0	0.443264	4.5756e-08	1.08244e-06	0.362938	2.68983e-06	3.22818e-05	5.14928	5.05067	5.15287	5.54415	5.56464	5.31448	5.4154	5.49735	5.39874	5.87013	5.85089	5.92463
ENSG00000278869	BX539320.1	lincRNA	long_ncRNA		2.87868	2.83433	1	1	-0.976975	4.59054e-08	1.08445e-06	-1.00308	7.23456e-09	1.56614e-07	3.48036	3.15725	3.34446	2.21815	2.41396	2.39184	3.46027	3.27922	3.35771	2.28685	2.56224	2.32578
ENSG00000211804	TRDV1	TR_V_gene	TCR/IG	T-cell receptor delta variable 1 [Source:HGNC Symbol;Acc:HGNC:12262]	1.26536	1.08105	1	1	-2.23354	4.70503e-08	1.10838e-06	-1.82283	6.11569e-08	1.07493e-06	2.28218	1.63487	1.93227	-0.217366	0.313085	0.541232	2.63035	2.3062	2.13362	0.355681	-0.707872	0.874198
ENSG00000159904	ZNF890P	transcribed_unprocessed_pseudogene	pseudogene	zinc finger protein 890, pseudogene [Source:HGNC Symbol;Acc:HGNC:38691]	0.464596	0.398973	1	1	2.41179	4.76878e-08	1.12026e-06	2.91726	8.77509e-11	3.00745e-09	-0.808444	-0.976237	-0.983194	1.73605	1.66826	1.75741	-0.965793	-0.36105	-0.577265	1.77284	1.73826	1.18058
ENSG00000145736	GTF2H2	protein_coding	other_protein_coding	general transcription factor IIH subunit 2 [Source:HGNC Symbol;Acc:HGNC:4656]	1.74307	1.63818	1	1	1.37379	4.82436e-08	1.13174e-06	1.13362	4.94771e-06	5.52683e-05	0.572274	1.49737	1.13045	2.12619	2.15993	2.34289	1.11571	1.06818	1.03742	2.51695	2.25564	2.46449
ENSG00000244482	LILRA6	protein_coding	other_protein_coding	leukocyte immunoglobulin like receptor A6 [Source:HGNC Symbol;Acc:HGNC:15495]	5.9531	6.82941	1	0	-0.435423	4.88816e-08	1.14511e-06	-0.317607	2.24288e-07	3.51583e-06	7.03307	6.96067	6.97056	6.6404	6.64427	6.72748	6.14518	6.19784	6.17617	5.79903	5.7594	5.64097
ENSG00000154589	LY96	protein_coding	other_protein_coding	lymphocyte antigen 96 [Source:HGNC Symbol;Acc:HGNC:17156]	3.68435	3.32407	1	1	0.740708	4.96893e-08	1.16241e-06	0.469518	0.000251296	0.00167094	3.21284	2.81926	3.23694	3.53686	3.71445	3.42406	3.38435	3.3887	3.16416	4.05145	4.0662	4.05123
ENSG00000169131	ZNF354A	protein_coding	other_protein_coding	zinc finger protein 354A [Source:HGNC Symbol;Acc:HGNC:11628]	3.85888	3.6463	1	1	0.710949	5.03753e-08	1.17682e-06	0.489076	3.46224e-05	0.000302098	3.55954	3.43089	3.21966	4.04864	3.86047	3.75858	3.51351	3.38283	3.61507	4.19129	4.17282	4.27779
ENSG00000134531	EMP1	protein_coding	other_protein_coding	epithelial membrane protein 1 [Source:HGNC Symbol;Acc:HGNC:3333]	1.38734	1.20304	1	1	-1.63161	5.13501e-08	1.19627e-06	-1.7056	1.80806e-08	3.63353e-07	2.19469	1.7604	2.0736	0.400396	0.432867	0.356315	2.03046	2.36692	2.13362	0.477262	0.758376	0.557369
ENSG00000182511	FES	protein_coding	other_protein_coding	FES proto-oncogene, tyrosine kinase [Source:HGNC Symbol;Acc:HGNC:3657]	6.91333	6.90857	1	0	-0.511279	5.18038e-08	1.20386e-06	-0.282389	2.18091e-06	2.67561e-05	7.111	7.05741	6.97957	6.72826	6.78248	6.79272	7.16285	7.14537	7.21508	6.75407	6.74571	6.45693
ENSG00000077150	NFKB2	protein_coding	other_protein_coding	nuclear factor kappa B subunit 2 [Source:HGNC Symbol;Acc:HGNC:7795]	6.0103	6.59062	1	0	-0.482933	5.21472e-08	1.20982e-06	-0.319315	1.62159e-07	2.62618e-06	6.67166	6.77082	6.80595	6.44965	6.41529	6.43036	6.29575	6.24066	6.2303	5.85759	5.81972	5.61779
ENSG00000137331	IER3	protein_coding	other_protein_coding	immediate early response 3 [Source:HGNC Symbol;Acc:HGNC:5392]	3.16025	4.25384	1	1	-0.887689	5.26265e-08	1.21925e-06	-0.763324	1.71664e-10	5.52879e-09	4.65777	4.55042	4.69316	3.99765	3.82259	3.80148	3.60108	3.61584	3.6038	2.55887	2.90681	2.67507
ENSG00000125538	IL1B	protein_coding	other_protein_coding	interleukin 1 beta [Source:HGNC Symbol;Acc:HGNC:5992]	6.20662	6.12772	1	0	-0.419048	5.2839e-08	1.22249e-06	-0.404836	9.31052e-10	2.55174e-08	6.28893	6.3721	6.32933	5.91775	5.97429	5.88389	6.39323	6.48075	6.37486	6.05116	5.98454	5.9552
ENSG00000169429	CXCL8	protein_coding	other_protein_coding	C-X-C motif chemokine ligand 8 [Source:HGNC Symbol;Acc:HGNC:6025]	4.10115	3.68451	1	1	-0.658833	5.35147e-08	1.23473e-06	-0.715186	2.49111e-08	4.78684e-07	3.90098	4.04822	4.16649	3.27091	3.4277	3.29277	4.37493	4.5032	4.40047	3.69828	3.74528	3.88473
ENSG00000081052	COL4A4	protein_coding	other_protein_coding	collagen type IV alpha 4 chain [Source:HGNC Symbol;Acc:HGNC:2206]	2.33017	2.32428	1	1	-1.23929	5.39028e-08	1.24028e-06	-1.11779	5.13171e-08	9.16101e-07	2.91733	2.94094	2.77541	1.73605	1.48639	2.08958	3.01301	2.76909	3.03588	1.42544	1.84532	1.89231
ENSG00000204920	ZNF155	protein_coding	other_protein_coding	zinc finger protein 155 [Source:HGNC Symbol;Acc:HGNC:12940]	3.40348	3.17332	1	1	-0.889633	5.52898e-08	1.27046e-06	-0.7984	1.79907e-08	3.61973e-07	3.60096	3.57456	3.5311	2.67287	2.81766	2.84277	3.94905	3.70321	3.88551	3.14958	2.84623	2.88726
ENSG00000167526	RPL13	protein_coding	other_protein_coding	ribosomal protein L13 [Source:HGNC Symbol;Acc:HGNC:10303]	9.61823	9.34388	0	1	0.386769	5.56022e-08	1.27415e-06	0.614604	2.78234e-15	2.78267e-13	9.06935	9.03009	9.01505	9.60945	9.55554	9.78381	9.41277	9.41468	9.45401	9.90896	9.86028	9.6587
ENSG00000281831	HCP5B	lincRNA	long_ncRNA	HLA complex P5B (non-protein coding) [Source:NCBI gene;Acc:352990]	-0.378305	-0.754058	1	1	3.17235	5.55692e-08	1.27415e-06	3.12725	1.27436e-06	1.65357e-05	-2.13576	-1.3387	-2.56339	-0.124061	0.694919	0.942646	-1.32498	-1.6857	-2.36905	0.966907	0.96242	1.18058
ENSG00000144645	OSBPL10	protein_coding	other_protein_coding	oxysterol binding protein like 10 [Source:HGNC Symbol;Acc:HGNC:16395]	4.88994	4.74279	1	1	-0.547796	5.73994e-08	1.31176e-06	-0.534419	5.33869e-09	1.18267e-07	4.97643	4.99556	5.05642	4.3905	4.51138	4.52647	5.13565	5.26184	5.09103	4.66109	4.61241	4.57766
ENSG00000173801	JUP	protein_coding	other_protein_coding	junction plakoglobin [Source:HGNC Symbol;Acc:HGNC:6207]	2.47689	4.12316	1	1	1.28316	5.75066e-08	1.31243e-06	1.64571	2.56094e-18	5.47465e-16	3.33244	3.29641	3.28756	4.96625	4.88404	4.97228	1.67021	2.04888	1.87704	3.24683	3.27943	2.73895
ENSG00000238243	OR2W3	protein_coding	other_protein_coding	olfactory receptor family 2 subfamily W member 3 [Source:HGNC Symbol;Acc:HGNC:15021]	4.93895	5.63939	1	0	-0.534963	5.82878e-08	1.32666e-06	-0.31248	1.18067e-06	1.54136e-05	5.77555	5.74219	5.86827	5.40433	5.49409	5.55193	5.26405	5.17111	5.19042	4.68652	4.74828	4.57328
ENSG00000169397	RNASE3	protein_coding	other_protein_coding	ribonuclease A family member 3 [Source:HGNC Symbol;Acc:HGNC:10046]	1.64249	1.70164	1	1	1.62381	5.99428e-08	1.36248e-06	1.40545	3.94813e-08	7.25252e-07	0.572274	1.17546	1.27126	2.32128	2.38454	2.48501	0.900033	0.881003	0.781474	2.2532	2.22425	2.81501
ENSG00000105610	KLF1	protein_coding	other_protein_coding	Kruppel like factor 1 [Source:HGNC Symbol;Acc:HGNC:6345]	5.46697	5.12033	1	1	-0.602738	6.18249e-08	1.40337e-06	-0.535503	1.0008e-09	2.72072e-08	5.33873	5.47733	5.34437	4.79466	4.85485	4.91204	5.67109	5.74278	5.90724	5.25697	5.23141	4.9923
ENSG00000265218	AC103810.2	antisense_RNA	other_ncRNA		-0.185442	-0.598567	1	1	-3.01264	6.21968e-08	1.40991e-06	-3.96612	1.35571e-09	3.48129e-08	0.872093	0.982831	1.09299	-2.5519	-1.86569	-2.12172	0.928824	1.40576	1.03742	-1.39777	-1.71865	-1.36823
ENSG00000259959	AC107068.1	lincRNA	long_ncRNA		3.53253	3.47332	1	1	-0.833972	6.26946e-08	1.41928e-06	-1.00279	5.79256e-11	2.07682e-09	3.85606	3.98274	4.06857	3.04848	2.98379	2.90028	3.90264	4.05284	3.87149	3.1946	2.92645	3.24714
ENSG00000229754	CXCR2P1	transcribed_unprocessed_pseudogene	pseudogene	C-X-C motif chemokine receptor 2 pseudogene 1 [Source:HGNC Symbol;Acc:HGNC:6028]	4.37632	4.7822	1	1	-0.589293	6.35699e-08	1.43716e-06	-0.600285	4.94245e-10	1.45233e-08	5.09232	5.10375	5.05154	4.38257	4.55494	4.50808	4.63726	4.69776	4.66997	3.99148	4.0838	4.17762
ENSG00000177374	HIC1	protein_coding	other_protein_coding	HIC ZBTB transcriptional repressor 1 [Source:HGNC Symbol;Acc:HGNC:4909]	2.29866	2.60881	1	1	-1.12938	6.37327e-08	1.43891e-06	-1.01123	1.47117e-08	3.00237e-07	3.00224	3.15725	3.15751	2.02796	2.03298	2.27494	2.76417	2.96251	2.84809	1.88696	1.71586	1.61437
ENSG00000134827	TCN1	protein_coding	other_protein_coding	transcobalamin 1 [Source:HGNC Symbol;Acc:HGNC:11652]	2.24164	1.76791	1	1	-1.18667	6.5657e-08	1.48036e-06	-1.0882	9.94058e-07	1.32299e-05	2.06255	2.40807	2.39931	1.23528	1.2459	1.25634	2.87188	2.73263	2.85761	1.42544	1.66999	1.89231
ENSG00000204632	HLA-G	protein_coding	other_protein_coding	major histocompatibility complex, class I, G [Source:HGNC Symbol;Acc:HGNC:4964]	1.21205	1.32036	1	1	-4.94646	6.58982e-08	1.48381e-06	-3.38641	4.80794e-15	4.46877e-13	2.88416	2.72384	3.16656	-0.540079	-0.20768	-0.104658	3.00627	2.90634	4.6008	-0.86702	-0.707872	-1.66619
ENSG00000226137	BAIAP2-AS1	lincRNA	long_ncRNA	BAIAP2 antisense RNA 1 (head to head) [Source:HGNC Symbol;Acc:HGNC:44342]	4.41351	4.29696	1	1	-0.57189	6.72447e-08	1.51009e-06	-0.487836	3.64372e-07	5.44711e-06	4.64131	4.49008	4.48479	4.10272	4.01242	4.05042	4.72401	4.70013	4.68073	4.15074	4.19324	4.03223
ENSG00000114853	ZBTB47	protein_coding	other_protein_coding	zinc finger and BTB domain containing 47 [Source:HGNC Symbol;Acc:HGNC:26955]	3.56935	3.89272	1	1	-0.951458	6.82308e-08	1.53019e-06	-0.606738	8.88504e-07	1.2031e-05	4.32432	4.06291	4.20211	3.39432	3.56514	3.8075	4.06707	3.9886	4.12505	3.42363	3.01167	2.80011
ENSG00000164054	SHISA5	protein_coding	other_protein_coding	shisa family member 5 [Source:HGNC Symbol;Acc:HGNC:30376]	7.37968	8.01768	1	0	-0.408695	6.86405e-08	1.53528e-06	-0.191697	8.44384e-05	0.000660295	8.1235	8.1319	8.08827	7.86186	7.86229	8.03828	7.59177	7.58721	7.58175	7.23492	7.24822	7.03421
ENSG00000211778	TRAV4	TR_V_gene	TCR/IG	T-cell receptor alpha variable 4 [Source:HGNC Symbol;Acc:HGNC:12140]	2.11136	2.04918	1	1	-1.2749	6.90256e-08	1.54185e-06	-1.04	2.48309e-07	3.86756e-06	2.53107	2.68637	2.44463	1.57841	1.54073	1.51386	2.94417	2.58709	2.67585	1.48464	1.62262	1.35378
ENSG00000198886	MT-ND4	protein_coding	other_protein_coding	mitochondrially encoded NADH:ubiquinone oxidoreductase core subunit 4 [Source:HGNC Symbol;Acc:HGNC:7459]	5.8335	6.42253	1	0	-0.433716	6.9729e-08	1.55343e-06	-0.332461	2.2402e-08	4.37851e-07	6.62306	6.60164	6.54061	6.27545	6.2559	6.23854	6.11965	6.03898	5.99288	5.6307	5.66171	5.55707
ENSG00000117115	PADI2	protein_coding	other_protein_coding	peptidyl arginine deiminase 2 [Source:HGNC Symbol;Acc:HGNC:18341]	6.53665	7.70411	1	0	-0.410583	7.01701e-08	1.56119e-06	-0.350843	5.59062e-10	1.61778e-08	7.87813	7.8779	7.88239	7.53752	7.50169	7.54707	6.71379	6.74432	6.77405	6.40342	6.35168	6.23263
ENSG00000166130	IKBIP	protein_coding	other_protein_coding	IKBKB interacting protein [Source:HGNC Symbol;Acc:HGNC:26430]	5.30638	4.95178	1	1	0.503775	7.1085e-08	1.57563e-06	0.479478	6.54014e-08	1.146e-06	4.69331	4.62164	4.82468	5.20972	5.27316	5.08818	5.10601	4.96853	5.09103	5.48065	5.62612	5.56591
ENSG00000157216	SSBP3	protein_coding	other_protein_coding	single stranded DNA binding protein 3 [Source:HGNC Symbol;Acc:HGNC:15674]	4.3282	5.05286	1	0	-0.61223	7.10999e-08	1.57563e-06	-0.302694	2.97952e-05	0.000266755	5.25037	5.14577	5.21521	4.95025	4.78058	4.97496	4.66747	4.64725	4.59512	4.14616	4.00747	3.90575
ENSG00000166704	ZNF606	protein_coding	other_protein_coding	zinc finger protein 606 [Source:HGNC Symbol;Acc:HGNC:25879]	4.53119	4.57015	1	0	0.548136	7.20219e-08	1.59396e-06	0.387199	8.46542e-06	8.84395e-05	4.28673	4.32106	4.5205	4.70532	4.82231	4.76498	4.25784	4.1936	4.32699	4.82467	4.81829	4.76573
ENSG00000224397	SMIM25	lincRNA	long_ncRNA	small integral membrane protein 25 [Source:HGNC Symbol;Acc:HGNC:50328]	4.37551	6.02918	1	0	-0.562192	7.22273e-08	1.5964e-06	-0.32359	8.21518e-08	1.40919e-06	6.17582	6.21977	6.17655	5.85468	5.81254	5.9357	4.69077	4.62504	4.64819	4.14157	4.05286	4.0946
ENSG00000022556	NLRP2	protein_coding	other_protein_coding	NLR family pyrin domain containing 2 [Source:HGNC Symbol;Acc:HGNC:22948]	3.01224	3.4612	1	1	-0.868718	7.41132e-08	1.63594e-06	-0.663047	1.07986e-07	1.8035e-06	3.82726	3.79598	3.75147	3.13596	3.2269	3.02962	3.4454	3.45733	3.44238	2.51695	2.7281	2.48326
ENSG00000138744	NAAA	protein_coding	other_protein_coding	N-acylethanolamine acid amidase [Source:HGNC Symbol;Acc:HGNC:736]	6.32062	6.10619	1	1	0.407426	7.45659e-08	1.64377e-06	0.449696	1.42744e-10	4.68561e-09	5.84902	5.83929	5.95565	6.31451	6.3578	6.32088	6.07527	6.19951	6.07677	6.52032	6.55857	6.49327
ENSG00000179639	FCER1A	protein_coding	other_protein_coding	Fc fragment of IgE receptor Ia [Source:HGNC Symbol;Acc:HGNC:3609]	4.31415	3.85302	1	1	-0.577908	7.51212e-08	1.65385e-06	-0.769179	6.22674e-10	1.78375e-08	4.1585	4.26709	4.27918	3.49335	3.51173	3.40828	4.65029	4.5949	4.5518	3.99658	4.00285	4.08848
ENSG00000180233	ZNRF2	protein_coding	other_protein_coding	zinc and ring finger 2 [Source:HGNC Symbol;Acc:HGNC:22316]	5.45897	5.27595	1	1	0.448212	7.85916e-08	1.72768e-06	0.424208	4.64542e-08	8.40699e-07	4.93654	5.12725	5.1253	5.46378	5.5095	5.49333	5.21522	5.18298	5.30792	5.68061	5.67484	5.69229
ENSG00000170558	CDH2	protein_coding	other_protein_coding	cadherin 2 [Source:HGNC Symbol;Acc:HGNC:1759]	1.20174	1.25749	1	1	-1.70226	7.86802e-08	1.72768e-06	-1.1596	8.40508e-06	8.78629e-05	1.54494	2.02342	1.84483	0.684554	0.742066	0.705118	1.90567	2.1765	2.03639	0.417752	0.620484	0.053662
ENSG00000112031	MTRF1L	protein_coding	other_protein_coding	mitochondrial translational release factor 1 like [Source:HGNC Symbol;Acc:HGNC:21051]	3.71981	3.48049	1	1	0.765388	7.90619e-08	1.7338e-06	0.898562	4.28219e-10	1.27808e-08	3.14911	2.93029	3.02455	3.86738	3.91292	3.99869	3.36341	3.41194	3.2316	3.97093	4.07942	4.26157
ENSG00000111058	ACSS3	protein_coding	other_protein_coding	acyl-CoA synthetase short chain family member 3 [Source:HGNC Symbol;Acc:HGNC:24723]	4.3288	4.02493	1	1	0.666648	8.19597e-08	1.79034e-06	0.746867	7.33816e-10	2.06071e-08	3.73724	3.50452	3.71495	4.3706	4.40187	4.42038	4.09908	3.94942	3.92679	4.6482	4.53456	4.81472
ENSG00000160185	UBASH3A	protein_coding	other_protein_coding	ubiquitin associated and SH3 domain containing A [Source:HGNC Symbol;Acc:HGNC:12462]	5.25888	5.55837	1	0	-0.45663	8.1872e-08	1.79034e-06	-0.355633	5.50054e-08	9.74822e-07	5.78457	5.70051	5.72257	5.34233	5.40352	5.39672	5.47396	5.47546	5.51458	5.01741	5.07302	4.99884
ENSG00000112146	FBXO9	protein_coding	other_protein_coding	F-box protein 9 [Source:HGNC Symbol;Acc:HGNC:13588]	6.91981	6.79166	0	1	-0.361053	8.3734e-08	1.82673e-06	-0.491287	6.96081e-11	2.45451e-09	7.04249	6.993	7.07572	6.54418	6.48969	6.60484	7.09739	7.08791	7.11396	6.72521	6.68718	6.80722
ENSG00000184470	TXNRD2	protein_coding	other_protein_coding	thioredoxin reductase 2 [Source:HGNC Symbol;Acc:HGNC:18155]	4.61019	5.00227	1	1	-0.632774	8.43278e-08	1.8373e-06	-0.413613	2.0021e-07	3.18807e-06	5.14695	5.30466	5.17096	4.84168	4.77208	4.77731	5.03165	4.81573	4.93567	4.42836	4.27211	4.17762
ENSG00000145244	CORIN	protein_coding	other_protein_coding	corin, serine peptidase [Source:HGNC Symbol;Acc:HGNC:19012]	0.272052	0.236082	1	1	-2.63732	8.54906e-08	1.85745e-06	-2.5047	1.15897e-08	2.40834e-07	1.33183	1.37709	1.4299	-1.32049	-0.880253	-0.521582	1.78488	1.40576	1.58778	-0.269596	-0.834379	-2.04214
ENSG00000272908	AC006033.2	lincRNA	long_ncRNA		2.87042	2.94973	1	1	-0.943722	8.5446e-08	1.85745e-06	-0.941692	2.47287e-08	4.75714e-07	3.53837	3.3129	3.41446	2.40193	2.7385	2.29223	3.37392	3.335	3.33062	2.61294	2.37481	2.19525
ENSG00000220267	ACTBP8	processed_pseudogene	pseudogene	actin, beta pseudogene 8 [Source:HGNC Symbol;Acc:HGNC:141]	-1.29117	-0.607322	1	1	6.34562	8.79255e-08	1.90581e-06	9.03708	1.22488e-13	8.27979e-12	-3.1448	-3.1448	-3.1448	1.96565	1.99456	1.83024	-3.34754	-2.82866	-3.34754	1.2317	0.96242	-0.417403
ENSG00000123124	WWP1	protein_coding	other_protein_coding	WW domain containing E3 ubiquitin protein ligase 1 [Source:HGNC Symbol;Acc:HGNC:17004]	6.18798	5.91669	1	0	0.434989	8.89805e-08	1.92619e-06	0.288804	2.25262e-06	2.75342e-05	5.75122	5.83073	5.73933	6.03618	6.15826	5.98438	5.93508	5.98963	5.98638	6.34771	6.34714	6.52192
ENSG00000106003	LFNG	protein_coding	other_protein_coding	LFNG O-fucosylpeptide 3-beta-N-acetylglucosaminyltransferase [Source:HGNC Symbol;Acc:HGNC:6560]	7.44174	7.61621	1	0	-0.423594	9.00237e-08	1.94627e-06	-0.211351	5.94884e-05	0.000484924	7.74395	7.7091	7.71564	7.48989	7.4166	7.62206	7.60883	7.66635	7.69393	7.35132	7.23352	7.0965
ENSG00000070413	DGCR2	protein_coding	other_protein_coding	DiGeorge syndrome critical region gene 2 [Source:HGNC Symbol;Acc:HGNC:2845]	6.79318	7.64197	1	0	-0.411181	9.02655e-08	1.94899e-06	-0.27578	1.20758e-06	1.57529e-05	7.78235	7.8091	7.75064	7.50548	7.40154	7.6027	6.97634	7.01104	7.01641	6.68791	6.59278	6.47463
ENSG00000152133	GPATCH11	protein_coding	other_protein_coding	G-patch domain containing 11 [Source:HGNC Symbol;Acc:HGNC:26768]	4.53073	4.1293	1	0	0.583844	9.17953e-08	1.97948e-06	0.266473	0.00201354	0.00969741	3.93377	4.08708	3.97385	4.28388	4.35335	4.14386	4.29149	4.1936	4.22772	4.72078	4.80509	4.94569
ENSG00000270641	TSIX	lincRNA	long_ncRNA	TSIX transcript, XIST antisense RNA [Source:HGNC Symbol;Acc:HGNC:12377]	-1.37855	-1.41578	1	1	-7.8934	9.22296e-08	1.98376e-06	-7.35566	2.36399e-08	4.59419e-07	0.0411471	0.245932	0.652617	-3.1448	-3.1448	-3.1448	0.984736	0.267621	0.518928	-3.34754	-3.34754	-3.34754
ENSG00000188158	NHS	protein_coding	other_protein_coding	NHS actin remodeling regulator [Source:HGNC Symbol;Acc:HGNC:7820]	3.93298	3.85466	1	1	0.658302	9.2602e-08	1.98923e-06	0.681482	2.4688e-08	4.75466e-07	3.64123	3.45338	3.45931	4.10754	4.32266	4.14386	3.60999	3.55451	3.65929	4.37068	4.19728	4.20615
ENSG00000214253	FIS1	protein_coding	other_protein_coding	fission, mitochondrial 1 [Source:HGNC Symbol;Acc:HGNC:21689]	6.053	5.94116	1	1	0.48926	9.3364e-08	2.00304e-06	0.531202	3.70357e-11	1.37394e-09	5.7029	5.64949	5.67741	6.19286	6.1119	6.31243	5.81105	5.78456	5.84519	6.40054	6.34896	6.12767
ENSG00000177359	AC024940.1	protein_coding	other_protein_coding		1.61602	1.13408	1	1	-1.41064	9.54878e-08	2.04339e-06	-1.79847	3.36984e-08	6.25065e-07	2.06255	1.8077	2.16669	-0.317126	0.543462	0.541232	2.25169	2.31855	2.39127	0.966907	1.14115	0.626546
ENSG00000258168	AC025569.1	antisense_RNA	other_ncRNA		1.39541	1.10352	1	1	-1.57211	9.71463e-08	2.07406e-06	-2.12425	2.18997e-10	6.91014e-09	2.10155	2.06295	2.16669	0.124331	0.182449	-0.0168627	2.19356	2.31855	1.93213	0.477262	0.758376	0.692557
ENSG00000125089	SH3TC1	protein_coding	other_protein_coding	SH3 domain and tetratricopeptide repeats 1 [Source:HGNC Symbol;Acc:HGNC:26009]	5.91235	5.96478	1	0	-0.469493	9.83189e-08	2.09332e-06	-0.28487	4.30449e-07	6.2973e-06	6.13293	6.07383	6.11364	5.8475	5.78325	5.83753	6.11025	6.11706	6.22387	5.78879	5.67484	5.55929
ENSG00000272034	SNORD14A	snoRNA	short_ncRNA	small nucleolar RNA, C/D box 14A [Source:HGNC Symbol;Acc:HGNC:10113]	1.13277	0.954056	1	1	1.60133	9.82128e-08	2.09332e-06	1.20174	3.82143e-05	0.000330071	0.395217	0.175552	0.600178	1.83232	1.42992	1.29116	0.421705	0.366102	0.312927	1.88696	1.94497	1.86395
ENSG00000178573	MAF	protein_coding	other_protein_coding	MAF bZIP transcription factor [Source:HGNC Symbol;Acc:HGNC:6776]	5.02261	5.29098	1	0	0.474193	9.99877e-08	2.12616e-06	0.328953	1.22872e-06	1.59921e-05	5.18604	5.07746	5.11832	5.45813	5.49925	5.40667	4.82701	4.75113	4.77918	5.21825	5.29134	5.26873
ENSG00000076924	XAB2	protein_coding	other_protein_coding	XPA binding protein 2 [Source:HGNC Symbol;Acc:HGNC:14089]	4.62587	5.18667	1	0	-0.524461	1.00485e-07	2.13404e-06	-0.401073	4.27664e-07	6.26727e-06	5.49339	5.40612	5.25604	4.95827	4.96327	5.04293	4.87957	4.92477	4.86428	4.39403	4.40405	4.2885
ENSG00000135912	TTLL4	protein_coding	other_protein_coding	tubulin tyrosine ligase like 4 [Source:HGNC Symbol;Acc:HGNC:28976]	4.25971	5.25145	1	1	-0.680016	1.05299e-07	2.22784e-06	-0.80731	1.76254e-14	1.42858e-12	5.63139	5.64299	5.68844	4.90115	4.85216	4.79258	4.71783	4.61757	4.43585	3.89658	3.85183	4.03859
ENSG00000104714	ERICH1	protein_coding	other_protein_coding	glutamate rich 1 [Source:HGNC Symbol;Acc:HGNC:27234]	6.62529	6.61295	0	1	0.381443	1.06041e-07	2.24071e-06	0.442817	1.76605e-10	5.65599e-09	6.37999	6.36421	6.43135	6.83813	6.86599	6.79803	6.45206	6.46972	6.38477	6.8166	6.87642	6.75218
ENSG00000160326	SLC2A6	protein_coding	other_protein_coding	solute carrier family 2 member 6 [Source:HGNC Symbol;Acc:HGNC:11011]	5.00838	5.29197	1	0	-0.567345	1.06936e-07	2.25679e-06	-0.259828	3.98652e-05	0.000341571	5.38294	5.43841	5.44257	5.20298	5.08255	5.20234	5.30581	5.27774	5.31312	4.68337	4.89257	4.57766
ENSG00000167676	PLIN4	protein_coding	other_protein_coding	perilipin 4 [Source:HGNC Symbol;Acc:HGNC:29393]	3.52084	4.07788	1	1	-0.732653	1.07269e-07	2.25966e-06	-0.458749	5.98331e-06	6.53844e-05	4.23943	4.34531	4.33641	3.74286	3.78369	4.0196	3.79729	3.87193	3.98441	3.17676	3.1265	3.16813
ENSG00000198840	MT-ND3	protein_coding	other_protein_coding	mitochondrially encoded NADH:ubiquinone oxidoreductase core subunit 3 [Source:HGNC Symbol;Acc:HGNC:7458]	5.32889	6.10722	1	1	-0.622863	1.0748e-07	2.25977e-06	-0.483821	1.07768e-09	2.8888e-08	6.44778	6.37309	6.22172	5.90536	5.78043	5.91492	5.84165	5.54017	5.51759	4.97932	5.03507	5.05951
ENSG00000198919	DZIP3	protein_coding	other_protein_coding	DAZ interacting zinc finger protein 3 [Source:HGNC Symbol;Acc:HGNC:30938]	4.90759	4.78751	1	1	0.471599	1.12232e-07	2.35086e-06	0.434257	2.12858e-07	3.36131e-06	4.61796	4.5539	4.54499	5.0437	5.05247	4.91204	4.66534	4.67633	4.67805	5.11899	5.17711	5.1297
ENSG00000235290	HLA-W	unprocessed_pseudogene	pseudogene	major histocompatibility complex, class I, W (pseudogene) [Source:HGNC Symbol;Acc:HGNC:23425]	3.24217	3.18472	1	1	-0.846925	1.14665e-07	2.39288e-06	-0.895007	1.76277e-08	3.55925e-07	3.45045	3.69895	3.7394	2.79735	2.8927	2.52943	3.78159	3.54403	3.64286	2.90065	2.68262	2.90129
ENSG00000196126	HLA-DRB1	protein_coding	other_protein_coding	major histocompatibility complex, class II, DR beta 1 [Source:HGNC Symbol;Acc:HGNC:4948]	7.84156	8.14213	0	1	-0.307152	1.15363e-07	2.40447e-06	-0.455329	4.0604e-13	2.3147e-11	8.34234	8.37848	8.3885	7.88027	7.91275	7.95047	7.96756	8.04295	7.97517	7.72146	7.68722	7.65496
ENSG00000266028	SRGAP2	protein_coding	other_protein_coding	SLIT-ROBO Rho GTPase activating protein 2 [Source:HGNC Symbol;Acc:HGNC:19751]	4.5277	5.24813	1	1	-0.541309	1.15916e-07	2.41301e-06	-0.470908	5.99703e-09	1.31827e-07	5.5385	5.40996	5.50273	5.01578	5.08484	4.93699	4.85541	4.74199	4.79908	4.2649	4.30999	4.1948
ENSG00000131778	CHD1L	protein_coding	other_protein_coding	chromodomain helicase DNA binding protein 1 like [Source:HGNC Symbol;Acc:HGNC:1916]	5.4348	5.20413	1	0	0.428245	1.16989e-07	2.43234e-06	0.400753	4.11861e-08	7.52527e-07	5.03806	5.0108	4.96347	5.41797	5.37201	5.42246	5.25697	5.18129	5.22209	5.65022	5.6201	5.6781
ENSG00000168995	SIGLEC7	protein_coding	other_protein_coding	sialic acid binding Ig like lectin 7 [Source:HGNC Symbol;Acc:HGNC:10876]	4.05019	4.44892	1	1	-0.650666	1.2001e-07	2.48898e-06	-0.60446	6.30492e-09	1.3771e-07	4.85328	4.65436	4.74238	4.09304	4.23062	4.11985	4.43888	4.42539	4.24232	3.66668	3.72299	3.8049
ENSG00000160201	U2AF1	protein_coding	other_protein_coding	U2 small nuclear RNA auxiliary factor 1 [Source:HGNC Symbol;Acc:HGNC:12453]	2.76167	2.77517	1	1	-0.966632	1.2043e-07	2.49461e-06	-0.993842	1.09215e-08	2.27779e-07	3.06279	3.34532	3.37599	2.32128	2.32386	2.22179	3.27087	3.08324	3.35771	2.39881	2.17584	2.28357
ENSG00000070915	SLC12A3	protein_coding	other_protein_coding	solute carrier family 12 member 3 [Source:HGNC Symbol;Acc:HGNC:10912]	-0.404708	-0.130833	1	1	-2.96736	1.20863e-07	2.49744e-06	-1.91029	6.03976e-05	0.000491399	0.572274	1.02347	0.974391	-2.5519	-0.505123	-0.298111	0.957051	0.847302	0.781474	-1.62924	-1.71865	-1.66619
ENSG00000172216	CEBPB	protein_coding	other_protein_coding	CCAAT/enhancer binding protein beta [Source:HGNC Symbol;Acc:HGNC:1834]	6.82508	6.89625	1	0	-0.439497	1.23814e-07	2.55214e-06	-0.154415	0.0225369	0.0686299	7.00505	6.94091	6.98661	6.74304	6.662	7.03986	6.99688	7.06151	7.0874	6.68002	6.6749	6.44979
ENSG00000172354	GNB2	protein_coding	other_protein_coding	G protein subunit beta 2 [Source:HGNC Symbol;Acc:HGNC:4398]	7.19701	7.47189	1	0	-0.41122	1.28746e-07	2.64732e-06	-0.210299	4.83975e-05	0.00040336	7.65415	7.5417	7.5345	7.34443	7.32425	7.43234	7.41004	7.39321	7.41487	7.04272	7.08085	6.84036
ENSG00000142453	CARM1	protein_coding	other_protein_coding	coactivator associated arginine methyltransferase 1 [Source:HGNC Symbol;Acc:HGNC:23393]	5.08581	5.88823	1	1	-0.615785	1.31569e-07	2.69877e-06	-0.483445	2.49225e-09	5.9779e-08	6.16435	6.06412	6.16418	5.55478	5.57118	5.81079	5.36099	5.44902	5.40362	4.80738	4.95605	4.53781
ENSG00000197070	ARRDC1	protein_coding	other_protein_coding	arrestin domain containing 1 [Source:HGNC Symbol;Acc:HGNC:28633]	5.20809	5.77651	1	1	-0.495136	1.32294e-07	2.70812e-06	-0.423635	3.94499e-08	7.25252e-07	6.06053	5.95936	5.9478	5.47687	5.48546	5.72902	5.42932	5.52559	5.41978	5.03236	4.99378	4.84769
ENSG00000142188	TMEM50B	protein_coding	other_protein_coding	transmembrane protein 50B [Source:HGNC Symbol;Acc:HGNC:1280]	5.60073	5.27075	1	0	0.417419	1.32347e-07	2.70812e-06	0.297436	1.78841e-05	0.000171059	5.18377	5.15951	5.02444	5.49904	5.41811	5.33965	5.44933	5.35772	5.36576	5.777	5.80388	5.85066
ENSG00000161929	SCIMP	protein_coding	other_protein_coding	SLP adaptor and CSK interacting membrane protein [Source:HGNC Symbol;Acc:HGNC:33504]	5.3652	5.32881	1	1	-0.484846	1.34389e-07	2.74656e-06	-0.472564	1.91033e-09	4.728e-08	5.59939	5.59154	5.50452	5.07355	5.15837	5.04548	5.61018	5.58431	5.63986	5.22695	5.13764	4.9923
ENSG00000225470	JPX	lincRNA	long_ncRNA	JPX transcript, XIST activator (non-protein coding) [Source:HGNC Symbol;Acc:HGNC:37191]	5.87972	5.84039	1	1	-0.422419	1.4077e-07	2.86305e-06	-0.476017	7.51095e-11	2.61082e-09	6.0242	6.0519	6.15626	5.5965	5.6209	5.59262	6.03859	6.0939	6.13762	5.58916	5.66171	5.75735
ENSG00000112137	PHACTR1	protein_coding	other_protein_coding	phosphatase and actin regulator 1 [Source:HGNC Symbol;Acc:HGNC:20990]	4.07796	4.38301	1	1	-0.644937	1.41171e-07	2.86753e-06	-0.722542	6.43626e-10	1.84068e-08	4.67079	4.72382	4.83889	3.86168	4.13229	4.0706	4.46368	4.34617	4.40697	3.83536	3.83634	3.57922
ENSG00000273611	ZNHIT3	protein_coding	other_protein_coding	zinc finger HIT-type containing 3 [Source:HGNC Symbol;Acc:HGNC:12309]	4.39602	4.29299	1	1	0.615957	1.41331e-07	2.86753e-06	0.521507	6.91393e-08	1.20532e-06	4.0279	4.04822	4.02448	4.58612	4.47695	4.59425	4.20292	4.13545	3.90859	4.68967	4.67761	4.76189
ENSG00000060558	GNA15	protein_coding	other_protein_coding	G protein subunit alpha 15 [Source:HGNC Symbol;Acc:HGNC:4383]	4.27733	4.17912	1	1	-0.57516	1.43189e-07	2.90173e-06	-0.474178	2.09237e-06	2.57994e-05	4.34479	4.48281	4.4182	3.87305	3.86047	4.09543	4.55424	4.6448	4.49194	4.04654	3.97954	3.9469
ENSG00000211895	IGHA1	IG_C_gene	TCR/IG	immunoglobulin heavy constant alpha 1 [Source:HGNC Symbol;Acc:HGNC:5478]	3.73758	4.97416	1	0	-0.728169	1.47928e-07	2.98696e-06	-0.368453	2.34e-06	2.84022e-05	5.25686	5.06777	5.14602	4.76142	4.75207	4.86081	4.08955	4.18012	4.05644	3.50452	3.43835	3.15648
ENSG00000171840	NINJ2	protein_coding	other_protein_coding	ninjurin 2 [Source:HGNC Symbol;Acc:HGNC:7825]	4.72173	4.77053	1	1	-0.536731	1.48468e-07	2.99429e-06	-0.492771	2.86158e-07	4.39307e-06	5.06791	4.94092	5.04665	4.35448	4.51478	4.69844	4.91058	5.02803	5.04178	4.46557	4.52815	4.35625
ENSG00000101220	C20orf27	protein_coding	other_protein_coding	chromosome 20 open reading frame 27 [Source:HGNC Symbol;Acc:HGNC:15873]	3.47339	4.73392	1	1	-0.894943	1.49155e-07	3.00454e-06	-0.628204	2.06531e-09	5.08215e-08	5.13525	4.97758	5.02941	4.35448	4.32654	4.58025	3.99742	4.00779	3.78932	3.26383	3.07463	2.70736
ENSG00000130202	NECTIN2	protein_coding	other_protein_coding	nectin cell adhesion molecule 2 [Source:HGNC Symbol;Acc:HGNC:9707]	0.554078	1.23151	1	1	-2.19843	1.51657e-07	3.05128e-06	-1.6327	2.89079e-08	5.43875e-07	2.17654	2.02342	1.82212	0.336172	0.432867	0.597955	1.52692	1.64031	1.81975	-0.174937	-0.119335	-1.36823
ENSG00000000971	CFH	protein_coding	other_protein_coding	complement factor H [Source:HGNC Symbol;Acc:HGNC:4883]	2.58606	2.34351	1	1	1.02828	1.5437e-07	3.09108e-06	0.60516	0.000415655	0.00256163	2.00198	1.78424	2.33659	2.82101	2.61729	2.49997	2.24025	2.16287	1.81975	3.13117	3.19288	2.96944
ENSG00000153208	MERTK	protein_coding	other_protein_coding	MER proto-oncogene, tyrosine kinase [Source:HGNC Symbol;Acc:HGNC:7027]	2.29123	2.24364	1	1	-1.15529	1.56778e-07	3.12812e-06	-1.36656	3.88635e-10	1.17191e-08	2.81544	2.98276	2.94268	1.60591	1.69246	1.42259	2.69881	2.94668	2.94057	1.95133	1.49689	1.71309
ENSG00000154642	C21orf91	protein_coding	other_protein_coding	chromosome 21 open reading frame 91 [Source:HGNC Symbol;Acc:HGNC:16459]	6.48727	6.18324	1	0	0.473057	1.58028e-07	3.14559e-06	0.403813	1.10103e-08	2.29074e-07	6.01784	6.01584	5.91464	6.45249	6.43246	6.26615	6.28883	6.26877	6.19413	6.63663	6.64483	6.89044
ENSG00000137094	DNAJB5	protein_coding	other_protein_coding	DnaJ heat shock protein family (Hsp40) member B5 [Source:HGNC Symbol;Acc:HGNC:14887]	1.43863	1.67885	1	1	-1.46241	1.59435e-07	3.16986e-06	-1.24279	2.18621e-07	3.4333e-06	2.17654	2.42334	2.25414	1.23528	1.17894	0.804869	2.10803	2.01892	2.31039	0.88138	0.620484	0.692557
ENSG00000259207	ITGB3	protein_coding	other_protein_coding	integrin subunit beta 3 [Source:HGNC Symbol;Acc:HGNC:6156]	4.96374	4.73578	1	1	0.518958	1.61141e-07	3.19622e-06	0.644064	2.98401e-10	9.21166e-09	4.51698	4.2964	4.42951	5.0587	5.09849	5.01457	4.66534	4.78268	4.66184	5.25485	5.11428	5.30347
ENSG00000261349	AL031432.2	unprocessed_pseudogene	pseudogene		2.87641	2.50197	1	1	0.906623	1.61085e-07	3.19622e-06	0.90689	2.88734e-07	4.42863e-06	2.00198	2.17542	1.99454	3.0181	2.76156	3.06023	2.3927	2.54566	2.36481	3.23826	3.49206	3.225
ENSG00000166839	ANKDD1A	protein_coding	other_protein_coding	ankyrin repeat and death domain containing 1A [Source:HGNC Symbol;Acc:HGNC:28002]	2.02566	2.12074	1	1	1.20719	1.62983e-07	3.22894e-06	1.20512	1.86406e-08	3.72855e-07	1.60046	1.58143	1.4299	2.56492	2.8927	2.65504	1.28115	1.45134	1.61048	2.66505	2.73925	2.40667
ENSG00000237803	LINC00211	lincRNA	long_ncRNA	long intergenic non-protein coding RNA 211 [Source:HGNC Symbol;Acc:HGNC:37459]	3.48358	3.358	1	1	0.727406	1.69811e-07	3.35632e-06	0.916793	1.4732e-08	3.00295e-07	2.85021	2.74829	3.12076	3.75519	4.03152	3.64203	3.14155	3.20798	3.01051	3.92892	3.75629	3.85621
ENSG00000197992	CLEC9A	protein_coding	other_protein_coding	C-type lectin domain containing 9A [Source:HGNC Symbol;Acc:HGNC:26705]	1.26673	1.16023	1	1	1.68322	1.69743e-07	3.35632e-06	1.48536	2.49846e-07	3.88796e-06	0.679288	0.313039	0.368991	1.76072	2.03298	1.80637	0.10596	0.366102	0.896764	2.2012	2.05613	1.97421
ENSG00000052749	RRP12	protein_coding	other_protein_coding	ribosomal RNA processing 12 homolog [Source:HGNC Symbol;Acc:HGNC:29100]	5.12082	5.98168	1	1	-0.635159	1.70462e-07	3.36282e-06	-0.565698	2.22247e-12	1.0617e-10	6.33671	6.22958	6.22497	5.66509	5.68111	5.75264	5.35171	5.50413	5.48725	5.01239	4.79177	4.57766
ENSG00000146587	RBAK	protein_coding	other_protein_coding	RB associated KRAB zinc finger [Source:HGNC Symbol;Acc:HGNC:17680]	5.05051	4.67659	1	0	0.495796	1.72063e-07	3.38492e-06	0.32907	4.80268e-05	0.000401052	4.54555	4.59492	4.39914	4.78867	4.93565	4.79561	4.77048	4.82225	4.81627	5.18963	5.30641	5.398
ENSG00000173846	PLK3	protein_coding	other_protein_coding	polo like kinase 3 [Source:HGNC Symbol;Acc:HGNC:2154]	4.00328	5.11688	1	1	-0.649908	1.73889e-07	3.41685e-06	-0.482113	2.99718e-09	7.06471e-08	5.35294	5.39261	5.32632	4.82423	4.86819	4.93699	4.30253	4.37897	4.30976	3.84669	3.59383	3.58792
ENSG00000090316	MAEA	protein_coding	other_protein_coding	macrophage erythroblast attacher [Source:HGNC Symbol;Acc:HGNC:13731]	6.2987	6.58416	1	0	-0.426892	1.76529e-07	3.46466e-06	-0.361324	2.71487e-08	5.14743e-07	6.82812	6.74447	6.72102	6.38466	6.35401	6.47268	6.51334	6.55505	6.47566	6.19767	6.0819	5.96859
ENSG00000157483	MYO1E	protein_coding	other_protein_coding	myosin IE [Source:HGNC Symbol;Acc:HGNC:7599]	3.90173	4.18693	1	1	-0.654556	1.78086e-07	3.49115e-06	-0.556647	4.81269e-08	8.67298e-07	4.39275	4.52941	4.4666	3.88432	3.87641	3.97211	4.16106	4.21688	4.32012	3.67305	3.58768	3.4516
ENSG00000198673	FAM19A2	protein_coding	other_protein_coding	family with sequence similarity 19 member A2, C-C motif chemokine like [Source:HGNC Symbol;Acc:HGNC:21589]	5.00659	4.69441	1	1	0.545532	1.80435e-07	3.53307e-06	0.423318	4.75119e-07	6.88018e-06	4.41227	4.46817	4.56906	4.92591	4.93312	4.85791	4.69287	4.83735	4.66997	5.14674	5.31202	5.38059
ENSG00000235655	H3F3AP4	processed_pseudogene	pseudogene	H3 histone, family 3A, pseudogene 4 [Source:HGNC Symbol;Acc:HGNC:42980]	4.13194	3.80202	1	1	0.651907	1.83091e-07	3.57676e-06	0.751937	1.25821e-09	3.27517e-08	3.47294	3.37703	3.43706	4.11713	4.16293	4.245	3.78553	3.96129	3.65929	4.4729	4.37932	4.53331
ENSG00000156869	FRRS1	protein_coding	other_protein_coding	ferric chelate reductase 1 [Source:HGNC Symbol;Acc:HGNC:27622]	3.20198	2.96784	1	1	0.760654	1.83352e-07	3.57771e-06	0.505261	6.60703e-05	0.000529243	2.70579	2.67366	2.77541	3.20051	3.15033	3.30133	2.77214	2.93068	2.76959	3.52581	3.59996	3.61371
ENSG00000252481	SCARNA13	scaRNA	short_ncRNA	small Cajal body-specific RNA 13 [Source:HGNC Symbol;Acc:HGNC:32570]	7.44011	7.12583	0	1	0.294536	1.85591e-07	3.61301e-06	0.513609	4.27649e-08	7.78877e-07	6.79875	6.891	6.9313	7.31921	7.19996	7.61477	7.30758	7.28841	7.28288	7.57721	7.60505	7.57956
ENSG00000139970	RTN1	protein_coding	other_protein_coding	reticulon 1 [Source:HGNC Symbol;Acc:HGNC:10467]	4.7556	4.91824	1	1	-0.584783	1.87166e-07	3.63526e-06	-0.513711	4.40716e-09	9.96975e-08	5.15856	5.22632	5.13685	4.65685	4.59401	4.73684	4.91238	5.12615	5.11305	4.57517	4.44548	4.36133
ENSG00000165140	FBP1	protein_coding	other_protein_coding	fructose-bisphosphatase 1 [Source:HGNC Symbol;Acc:HGNC:3606]	3.78363	3.8899	1	1	-0.681498	1.87995e-07	3.64715e-06	-0.42797	2.30331e-05	0.000213387	4.18598	3.99301	4.12533	3.74904	3.57168	3.71437	4.21173	4.12845	4.02722	3.56748	3.40374	3.36316
ENSG00000142892	PIGK	protein_coding	other_protein_coding	phosphatidylinositol glycan anchor biosynthesis class K [Source:HGNC Symbol;Acc:HGNC:8965]	5.20709	4.83489	1	0	0.435608	1.93336e-07	3.74213e-06	0.352975	4.22951e-06	4.81258e-05	4.73732	4.60165	4.63896	4.98732	5.06643	4.97763	4.95849	5.02049	4.98862	5.42507	5.38659	5.46328
ENSG00000255398	HCAR3	protein_coding	other_protein_coding	hydroxycarboxylic acid receptor 3 [Source:HGNC Symbol;Acc:HGNC:16824]	6.2027	6.15035	1	1	-0.416602	1.95913e-07	3.7833e-06	-0.522544	2.40231e-12	1.1318e-10	6.43638	6.39067	6.4077	5.86609	5.93172	5.86956	6.45206	6.46833	6.31306	6.00388	6.05427	5.92463
ENSG00000273295	AP000350.6	lincRNA	long_ncRNA		2.56424	3.19249	1	1	-1.04942	1.96444e-07	3.78921e-06	-1.25948	5.60403e-12	2.43868e-10	3.85035	3.81346	3.79878	2.74884	2.61729	2.3262	2.92286	3.20798	3.15647	2.05262	2.24003	1.80548
ENSG00000237094	AL732372.2	transcribed_unprocessed_pseudogene	pseudogene		2.57944	3.0171	1	1	0.921163	1.99028e-07	3.83465e-06	0.543218	3.55057e-05	0.000308859	2.80366	2.72384	2.72732	3.43322	3.27578	3.13879	2.13299	2.04888	2.20993	3.0551	3.1008	2.92894
ENSG00000165568	AKR1E2	protein_coding	other_protein_coding	aldo-keto reductase family 1 member E2 [Source:HGNC Symbol;Acc:HGNC:23437]	3.59545	3.28897	1	1	0.694678	1.99417e-07	3.83774e-06	0.801938	7.78611e-08	1.34503e-06	2.61434	2.98276	3.06381	3.57909	3.76669	3.72714	3.3475	3.18117	3.22426	3.87462	4.03939	3.90575
ENSG00000189043	NDUFA4	protein_coding	other_protein_coding	NDUFA4, mitochondrial complex associated [Source:HGNC Symbol;Acc:HGNC:7687]	4.93278	4.57112	1	1	0.503801	2.00676e-07	3.85316e-06	0.517295	1.16345e-08	2.41473e-07	4.34072	4.31289	4.2875	4.80656	4.83867	4.84038	4.73015	4.69065	4.6149	5.16722	5.10353	5.29021
ENSG00000181826	RELL1	protein_coding	other_protein_coding	RELT like 1 [Source:HGNC Symbol;Acc:HGNC:27379]	5.2163	5.46329	1	1	-0.450447	2.02996e-07	3.89017e-06	-0.454228	1.04739e-08	2.19247e-07	5.66759	5.67682	5.72716	5.33824	5.09622	5.27371	5.37413	5.48508	5.46407	4.94811	5.01457	5.01183
ENSG00000175928	LRRN1	protein_coding	other_protein_coding	leucine rich repeat neuronal 1 [Source:HGNC Symbol;Acc:HGNC:20980]	1.62843	1.45709	1	1	-1.39306	2.03066e-07	3.89017e-06	-1.32712	2.57506e-07	3.99262e-06	2.02245	2.21104	2.05424	1.00682	0.595734	0.852272	2.35076	2.34294	2.29646	1.29921	0.923855	0.557369
ENSG00000189077	TMEM120A	protein_coding	other_protein_coding	transmembrane protein 120A [Source:HGNC Symbol;Acc:HGNC:21697]	4.92647	4.82039	1	0	-0.534278	2.06552e-07	3.95245e-06	-0.310082	1.73041e-05	0.000166162	4.99468	4.92223	5.00692	4.6829	4.65994	4.65566	5.2312	5.16257	5.19418	4.81893	4.57867	4.57328
ENSG00000132199	ENOSF1	protein_coding	other_protein_coding	enolase superfamily member 1 [Source:HGNC Symbol;Acc:HGNC:30365]	4.9832	5.20718	1	0	0.470944	2.09111e-07	3.99688e-06	0.348742	9.14719e-07	1.2321e-05	5.09956	4.95936	5.03929	5.37866	5.33789	5.42834	4.77048	4.74885	4.7204	5.22478	5.14184	5.29287
ENSG00000163508	EOMES	protein_coding	other_protein_coding	eomesodermin [Source:HGNC Symbol;Acc:HGNC:3372]	4.86229	4.6996	1	1	0.510537	2.15243e-07	4.09547e-06	0.548746	3.59915e-09	8.28434e-08	4.44677	4.39262	4.44074	4.90393	4.97319	5.04038	4.57715	4.67633	4.56348	5.06667	5.05974	5.23035
ENSG00000175782	SLC35E3	protein_coding	other_protein_coding	solute carrier family 35 member E3 [Source:HGNC Symbol;Acc:HGNC:20864]	4.89285	5.11231	1	1	-0.480383	2.20875e-07	4.1884e-06	-0.635635	1.49207e-10	4.87903e-09	5.39476	5.4252	5.47752	4.69255	4.95329	4.73051	5.18571	5.10847	5.09506	4.65787	4.59103	4.71898
ENSG00000276566	IGKV1D-13	IG_V_gene	TCR/IG	immunoglobulin kappa variable 1D-13 [Source:HGNC Symbol;Acc:HGNC:5747]	-1.39082	-1.21209	1	1	-5.47301	2.21674e-07	4.19882e-06	-4.74059	8.4431e-08	1.44394e-06	0.456682	0.377162	0.304903	-3.1448	-3.1448	-2.12172	0.338317	0.366102	0.197732	-3.34754	-3.34754	-2.55197
ENSG00000151715	TMEM45B	protein_coding	other_protein_coding	transmembrane protein 45B [Source:HGNC Symbol;Acc:HGNC:25194]	3.10131	3.06501	1	1	-0.797254	2.25634e-07	4.26423e-06	-0.776398	8.88044e-08	1.50818e-06	3.41218	3.42332	3.50994	2.67287	2.55265	2.8191	3.45533	3.57009	3.44869	2.67779	2.6116	2.84434
ENSG00000155393	HEATR3	protein_coding	other_protein_coding	HEAT repeat containing 3 [Source:HGNC Symbol;Acc:HGNC:26087]	5.09699	4.76634	1	1	-0.500415	2.28928e-07	4.31678e-06	-0.511374	8.77641e-08	1.49199e-06	4.98167	4.89785	5.17768	4.47121	4.56152	4.50808	5.32894	5.29347	5.41334	4.74822	4.82877	4.96918
ENSG00000166896	ATP23	protein_coding	other_protein_coding	ATP23 metallopeptidase and ATP synthase assembly factor homolog [Source:HGNC Symbol;Acc:HGNC:29452]	2.22342	1.79957	1	1	1.07949	2.29796e-07	4.32829e-06	1.27631	8.64763e-08	1.47303e-06	1.22989	0.982831	1.33682	2.18206	2.56581	2.49997	1.84654	1.55936	1.65483	2.63923	2.73925	2.90129
ENSG00000263961	C1orf186	protein_coding	other_protein_coding	chromosome 1 open reading frame 186 [Source:HGNC Symbol;Acc:HGNC:25341]	2.7339	2.51367	1	1	-0.946198	2.31514e-07	4.35091e-06	-0.993407	2.08837e-07	3.30697e-06	3.28239	2.89787	2.81045	1.96565	2.15993	1.96573	3.23673	3.25372	3.09341	2.3359	2.03819	2.44547
ENSG00000064886	CHI3L2	protein_coding	other_protein_coding	chitinase 3 like 2 [Source:HGNC Symbol;Acc:HGNC:1933]	4.18235	3.88204	1	1	0.583501	2.36842e-07	4.44111e-06	0.62182	2.4433e-08	4.71617e-07	3.55252	3.5539	3.61278	4.18251	4.14111	4.24944	3.89536	3.88445	3.90859	4.59546	4.44888	4.36133
ENSG00000186818	LILRB4	protein_coding	other_protein_coding	leukocyte immunoglobulin like receptor B4 [Source:HGNC Symbol;Acc:HGNC:6608]	3.02165	4.10365	1	1	-0.86074	2.40272e-07	4.50041e-06	-0.867212	5.16164e-11	1.87022e-09	4.49151	4.56426	4.5519	3.8212	3.49806	3.695	3.30421	3.50133	3.55198	2.48831	2.7281	2.556
ENSG00000138738	PRDM5	protein_coding	other_protein_coding	PR/SET domain 5 [Source:HGNC Symbol;Acc:HGNC:9349]	4.55179	4.24046	1	1	0.5387	2.43279e-07	4.55167e-06	0.418338	8.96167e-06	9.28863e-05	4.03296	4.14348	3.92139	4.4524	4.52829	4.36425	4.32707	4.20029	4.32012	4.71461	4.85463	4.89402
ENSG00000213949	ITGA1	protein_coding	other_protein_coding	integrin subunit alpha 1 [Source:HGNC Symbol;Acc:HGNC:6134]	3.97694	3.69563	1	1	0.677113	2.53646e-07	4.71938e-06	0.648427	4.71694e-08	8.51838e-07	3.37286	3.30468	3.44452	4.09304	4.00277	3.95593	3.60999	3.76769	3.52833	4.29828	4.19324	4.46413
ENSG00000103966	EHD4	protein_coding	other_protein_coding	EH domain containing 4 [Source:HGNC Symbol;Acc:HGNC:3245]	5.02814	4.98623	1	0	-0.508611	2.54661e-07	4.73304e-06	-0.25023	0.000261371	0.00172719	5.15856	5.00066	5.17096	4.87596	4.87084	4.84038	5.23265	5.35172	5.26743	4.90542	4.7006	4.71104
ENSG00000248334	WHAMMP2	transcribed_unprocessed_pseudogene	pseudogene	WAS protein homolog associated with actin, golgi membranes and microtubules pseudogene 2 [Source:HGNC Symbol;Acc:HGNC:32360]	3.43571	3.29536	1	1	0.780909	2.56579e-07	4.76343e-06	0.498902	6.33747e-05	0.000511243	3.23055	2.83076	3.07346	3.64021	3.51173	3.48548	3.1292	3.09046	2.90429	3.78914	3.69463	4.00651
ENSG00000128951	DUT	protein_coding	other_protein_coding	deoxyuridine triphosphatase [Source:HGNC Symbol;Acc:HGNC:3078]	5.4999	5.17846	0	1	0.391439	2.60615e-07	4.82238e-06	0.435434	2.55357e-08	4.87402e-07	4.90105	5.01836	4.96607	5.39648	5.45748	5.33131	5.31402	5.2966	5.3027	5.72425	5.66756	5.6943
ENSG00000198690	FAN1	protein_coding	other_protein_coding	FANCD2 and FANCI associated nuclease 1 [Source:HGNC Symbol;Acc:HGNC:29170]	5.35341	5.09933	1	0	0.42242	2.64201e-07	4.88337e-06	0.403544	1.53416e-07	2.48693e-06	4.84756	4.84498	4.99935	5.31135	5.31469	5.27806	5.14181	5.10491	5.18476	5.52891	5.61859	5.54149
ENSG00000168824	NSG1	protein_coding	other_protein_coding	neuronal vesicle trafficking associated 1 [Source:HGNC Symbol;Acc:HGNC:18790]	2.65525	3.5271	1	1	-0.904092	2.64723e-07	4.88763e-06	-0.752197	4.54431e-09	1.02394e-07	3.90098	3.92492	3.87248	3.19146	3.11494	3.15778	3.14155	2.97036	3.19453	2.23607	2.24003	2.14897
ENSG00000278771	RN7SL3	misc_RNA	other_ncRNA	RNA, 7SL, cytoplasmic 3 [Source:HGNC Symbol;Acc:HGNC:23135]	6.33537	6.0198	1	1	0.607979	2.70104e-07	4.97062e-06	0.789529	9.81822e-08	1.6543e-06	5.52959	5.64949	5.74236	6.24078	6.1175	6.83905	5.8882	5.92345	6.27361	6.55439	6.59738	6.77521
ENSG00000140030	GPR65	protein_coding	other_protein_coding	G protein-coupled receptor 65 [Source:HGNC Symbol;Acc:HGNC:4517]	6.57949	6.35158	1	0	0.41375	2.75122e-07	5.05744e-06	0.329883	2.7844e-08	5.25546e-07	6.21637	6.1686	6.17655	6.56447	6.52129	6.46221	6.42894	6.40024	6.28512	6.70045	6.76561	6.89658
ENSG00000059122	FLYWCH1	protein_coding	other_protein_coding	FLYWCH-type zinc finger 1 [Source:HGNC Symbol;Acc:HGNC:25404]	4.31224	5.06614	1	1	-0.717522	2.82847e-07	5.18811e-06	-0.849263	9.00174e-14	6.2327e-12	5.48603	5.47733	5.5063	4.63366	4.53164	4.76188	4.55424	4.75568	4.74625	4.09484	4.07502	3.64738
ENSG00000255893	AP000786.1	antisense_RNA	other_ncRNA		2.61002	2.45423	1	1	-1.00595	2.834e-07	5.19258e-06	-0.915477	2.03884e-06	2.5212e-05	2.60079	3.13887	2.95317	2.21815	1.78542	2.02898	3.1538	3.27922	2.86707	2.09122	2.19216	2.07665
ENSG00000185829	ARL17A	protein_coding	other_protein_coding	ADP ribosylation factor like GTPase 17A [Source:HGNC Symbol;Acc:HGNC:24096]	0.890317	0.99227	1	1	-1.69499	2.84149e-07	5.19498e-06	-2.23324	1.17651e-09	3.08599e-08	1.91706	2.32922	1.93227	-0.540079	0.249245	0.065895	1.68716	1.6004	1.78025	0.151632	-0.119335	0.241789
ENSG00000168255	POLR2J3	protein_coding	other_protein_coding	RNA polymerase II subunit J3 [Source:HGNC Symbol;Acc:HGNC:33853]	2.0205	2.50079	1	1	1.1399	2.84831e-07	5.20181e-06	0.65053	3.26688e-05	0.000287546	2.29906	2.00324	2.23707	2.92292	2.78426	2.75819	1.25864	1.5384	1.61048	2.53106	2.68262	2.50179
ENSG00000130402	ACTN4	protein_coding	other_protein_coding	actinin alpha 4 [Source:HGNC Symbol;Acc:HGNC:166]	6.59031	6.95336	1	0	-0.441265	2.87242e-07	5.24014e-06	-0.18513	0.000465599	0.00282064	7.08508	7.00573	7.04724	6.85255	6.79999	6.92954	6.81365	6.82878	6.80513	6.47815	6.42859	6.18756
ENSG00000213741	RPS29	protein_coding	other_protein_coding	ribosomal protein S29 [Source:HGNC Symbol;Acc:HGNC:10419]	7.41689	7.04625	0	1	0.292752	2.94966e-07	5.3694e-06	0.459239	2.3478e-09	5.70341e-08	6.77179	6.86677	6.81533	7.21648	7.19838	7.40875	7.26693	7.30169	7.24258	7.58187	7.54239	7.56586
ENSG00000256937	KRT17P8	processed_pseudogene	pseudogene	keratin 17 pseudogene 8 [Source:HGNC Symbol;Acc:HGNC:50726]	4.58262	4.3946	1	0	-0.4945	3.01233e-07	5.46574e-06	-0.283441	0.00107843	0.00573485	4.55963	4.50809	4.5519	4.03858	4.35335	4.35606	4.80777	4.83305	4.8548	4.3024	4.41452	4.28315
ENSG00000167716	WDR81	protein_coding	other_protein_coding	WD repeat domain 81 [Source:HGNC Symbol;Acc:HGNC:26600]	5.73681	6.08584	1	0	-0.548366	3.06554e-07	5.55031e-06	-0.369553	1.79489e-08	3.61558e-07	6.23513	6.26602	6.31008	5.91363	5.81116	5.97905	5.98819	6.03898	6.03858	5.56707	5.59424	5.19378
ENSG00000110047	EHD1	protein_coding	other_protein_coding	EH domain containing 1 [Source:HGNC Symbol;Acc:HGNC:3242]	7.03076	7.77705	1	0	-0.445863	3.08017e-07	5.5708e-06	-0.277721	6.06933e-07	8.59252e-06	7.90697	7.9356	7.90789	7.59568	7.56656	7.74958	7.26552	7.26746	7.24304	6.94664	6.84451	6.61741
ENSG00000102755	FLT1	protein_coding	other_protein_coding	fms related tyrosine kinase 1 [Source:HGNC Symbol;Acc:HGNC:3763]	2.41765	1.98183	1	1	-1.00766	3.12584e-07	5.6394e-06	-1.09204	2.37487e-07	3.70913e-06	2.36467	2.59495	2.58616	1.30405	1.61859	1.42259	3.03965	2.83075	2.85761	1.72454	2.00162	2.05172
ENSG00000138381	ASNSD1	protein_coding	other_protein_coding	asparagine synthetase domain containing 1 [Source:HGNC Symbol;Acc:HGNC:24910]	5.4693	5.06774	1	0	0.448976	3.18745e-07	5.734e-06	0.330309	3.421e-06	3.99358e-05	4.87314	4.87026	4.96607	5.27755	5.2448	5.17464	5.22105	5.32595	5.18287	5.70103	5.60647	5.7784
ENSG00000145214	DGKQ	protein_coding	other_protein_coding	diacylglycerol kinase theta [Source:HGNC Symbol;Acc:HGNC:2856]	5.24688	5.81714	1	1	0.508076	3.23255e-07	5.7974e-06	0.82957	1.54695e-15	1.6535e-13	5.39083	5.44404	5.3759	6.17346	6.1841	6.33451	5.04978	5.03366	4.90616	5.59756	5.54903	5.34511
ENSG00000247982	LINC00926	lincRNA	long_ncRNA	long intergenic non-protein coding RNA 926 [Source:HGNC Symbol;Acc:HGNC:27514]	5.32452	5.62916	1	1	0.42035	3.23304e-07	5.7974e-06	0.46234	1.75026e-10	5.61795e-09	5.40454	5.3513	5.43885	5.8475	5.85605	5.87674	5.07093	5.13141	5.14061	5.53767	5.48093	5.58558
ENSG00000185305	ARL15	protein_coding	other_protein_coding	ADP ribosylation factor like GTPase 15 [Source:HGNC Symbol;Acc:HGNC:25945]	5.16457	4.81107	1	0	0.439926	3.27428e-07	5.85265e-06	0.3407	1.21007e-05	0.000121163	4.57703	4.74524	4.59943	5.04872	4.95078	4.94521	4.95674	4.91464	4.96018	5.37314	5.31947	5.46328
ENSG00000152527	PLEKHH2	protein_coding	other_protein_coding	pleckstrin homology, MyTH4 and FERM domain containing H2 [Source:HGNC Symbol;Acc:HGNC:30506]	0.381737	0.764873	1	1	2.15691	3.33145e-07	5.94852e-06	1.83908	8.3875e-08	1.43587e-06	0.193349	-0.239427	-0.247183	1.60591	1.76273	1.51386	-1.07588	-0.211494	-0.577265	1.51335	1.41584	1.22587
ENSG00000064989	CALCRL	protein_coding	other_protein_coding	calcitonin receptor like receptor [Source:HGNC Symbol;Acc:HGNC:16709]	2.12821	1.73682	1	1	-1.16826	3.35493e-07	5.98408e-06	-0.824659	5.51427e-05	0.000451436	2.15816	2.19334	2.0736	1.40142	1.48639	1.108	2.91568	2.68573	2.45536	1.5415	1.52293	1.64803
ENSG00000168229	PTGDR	protein_coding	other_protein_coding	prostaglandin D2 receptor [Source:HGNC Symbol;Acc:HGNC:9591]	4.972	5.25354	1	1	0.482786	3.3651e-07	5.99586e-06	0.519508	1.07066e-09	2.87447e-08	5.00757	5.00827	4.96865	5.56006	5.39985	5.57683	4.80194	4.71655	4.66726	5.13062	5.20954	5.30611
ENSG00000145476	CYP4V2	protein_coding	other_protein_coding	cytochrome P450 family 4 subfamily V member 2 [Source:HGNC Symbol;Acc:HGNC:23198]	5.52364	5.4888	0	1	-0.395334	3.37377e-07	6.00496e-06	-0.42652	2.92942e-09	6.92931e-08	5.69016	5.69737	5.7195	5.23195	5.33981	5.25399	5.66575	5.74621	5.75001	5.33142	5.30078	5.34768
ENSG00000007312	CD79B	protein_coding	other_protein_coding	CD79b molecule [Source:HGNC Symbol;Acc:HGNC:1699]	6.32592	6.15522	1	0	-0.415155	3.37851e-07	6.00564e-06	-0.242768	1.78741e-05	0.000171059	6.35801	6.18549	6.2833	6.03112	5.99634	6.07708	6.53574	6.5557	6.52129	6.16524	6.21063	5.96692
ENSG00000070540	WIPI1	protein_coding	other_protein_coding	WD repeat domain, phosphoinositide interacting 1 [Source:HGNC Symbol;Acc:HGNC:25471]	5.21658	5.07298	1	1	0.427768	3.40192e-07	6.0359e-06	0.495189	2.3974e-09	5.79513e-08	4.85328	4.78715	4.83889	5.25818	5.33597	5.36438	4.94973	5.02426	5.03969	5.47883	5.41641	5.39057
ENSG00000029534	ANK1	protein_coding	other_protein_coding	ankyrin 1 [Source:HGNC Symbol;Acc:HGNC:492]	6.0469	6.80683	1	0	-0.421073	3.46296e-07	6.13773e-06	-0.292699	6.95212e-07	9.72956e-06	6.97976	6.94356	6.9366	6.60336	6.67345	6.70426	6.20377	6.27908	6.30177	5.87981	5.91865	5.69833
ENSG00000243156	MICAL3	protein_coding	other_protein_coding	microtubule associated monooxygenase, calponin and LIM domain containing 3 [Source:HGNC Symbol;Acc:HGNC:24694]	4.83939	5.19973	1	1	0.467428	3.48813e-07	6.17582e-06	0.501424	4.01613e-10	1.2071e-08	4.93923	4.96198	4.94782	5.44106	5.44329	5.46502	4.61308	4.64234	4.55765	5.07633	5.00537	5.14156
ENSG00000259536	AC091045.1	antisense_RNA	other_ncRNA		0.0328233	-0.397046	1	1	2.95262	3.51926e-07	6.21772e-06	3.78166	8.98262e-10	2.46979e-08	-1.81204	-1.561	-2.56339	1.08706	1.10873	1.35837	-2.52725	-1.05607	-0.478147	1.48464	1.73826	1.03551
ENSG00000099804	CDC34	protein_coding	other_protein_coding	cell division cycle 34 [Source:HGNC Symbol;Acc:HGNC:1734]	7.49814	7.29454	1	0	-0.40733	3.53159e-07	6.22656e-06	-0.237292	6.51233e-05	0.000522882	7.44068	7.40708	7.39669	7.10768	7.09207	7.32302	7.71337	7.6906	7.71307	7.4292	7.31448	7.12815
ENSG00000183091	NEB	protein_coding	other_protein_coding	nebulin [Source:HGNC Symbol;Acc:HGNC:7720]	3.47753	3.22826	1	1	-0.779577	3.63164e-07	6.36957e-06	-0.648968	7.74902e-07	1.06788e-05	3.61451	3.41571	3.61278	2.97657	2.86102	2.88896	3.88438	3.90507	3.85732	3.17676	3.27177	2.76985
ENSG00000136689	IL1RN	protein_coding	other_protein_coding	interleukin 1 receptor antagonist [Source:HGNC Symbol;Acc:HGNC:6000]	5.63321	6.22567	1	1	-0.4375	3.63754e-07	6.37327e-06	-0.472862	2.0178e-11	7.98807e-10	6.46284	6.5054	6.41626	5.99127	5.97799	6.00025	5.93685	5.83379	5.78909	5.48609	5.44733	5.30611
ENSG00000138741	TRPC3	protein_coding	other_protein_coding	transient receptor potential cation channel subfamily C member 3 [Source:HGNC Symbol;Acc:HGNC:12335]	-0.999867	-1.12862	1	1	-4.04927	3.79944e-07	6.63619e-06	-3.69052	1.04618e-06	1.38589e-05	0.331016	-0.445842	0.600178	-2.5519	-2.58347	-2.12172	0.646342	0.317701	0.740902	-3.34754	-2.31447	-2.04214
ENSG00000125257	ABCC4	protein_coding	other_protein_coding	ATP binding cassette subfamily C member 4 [Source:HGNC Symbol;Acc:HGNC:55]	5.59008	5.17208	1	0	-0.442829	3.95008e-07	6.87077e-06	-0.360711	3.91314e-07	5.81429e-06	5.361	5.32106	5.3759	4.97682	5.05247	4.94521	5.80329	5.7485	5.88064	5.25059	5.39894	5.45854
ENSG00000172915	NBEA	protein_coding	other_protein_coding	neurobeachin [Source:HGNC Symbol;Acc:HGNC:7648]	4.51793	4.30637	1	1	-0.61938	3.97768e-07	6.91164e-06	-0.836926	2.98497e-11	1.14203e-09	4.82442	4.76634	4.57247	3.88992	3.91292	3.87217	4.84033	4.76474	4.86664	4.07572	4.1055	4.45465
ENSG00000105708	ZNF14	protein_coding	other_protein_coding	zinc finger protein 14 [Source:HGNC Symbol;Acc:HGNC:12924]	4.6811	4.33752	1	0	0.496536	4.0118e-07	6.95654e-06	0.385786	0.000204002	0.00139777	4.08254	4.14348	4.23258	4.65685	4.66912	4.24056	4.51443	4.3701	4.41666	4.86978	5.00768	4.90798
ENSG00000139679	LPAR6	protein_coding	other_protein_coding	lysophosphatidic acid receptor 6 [Source:HGNC Symbol;Acc:HGNC:15520]	5.34467	4.95848	1	0	0.503313	4.20027e-07	7.27586e-06	0.358475	3.97383e-06	4.55805e-05	4.85898	4.76933	4.7149	5.1028	5.23659	5.06825	5.16165	4.96068	5.15226	5.48428	5.59884	5.71033
ENSG00000160789	LMNA	protein_coding	other_protein_coding	lamin A/C [Source:HGNC Symbol;Acc:HGNC:6636]	3.38082	3.54351	1	1	-0.685746	4.27467e-07	7.39711e-06	-0.481178	4.72331e-05	0.00039636	3.67395	3.7901	3.88349	3.34622	3.09692	3.47037	3.73752	3.68901	3.75408	3.09364	3.10942	2.90129
ENSG00000270120	AC007728.3	sense_intronic	long_ncRNA		2.87873	3.03265	1	1	-0.888134	4.33956e-07	7.4863e-06	-0.867352	2.754e-08	5.21005e-07	3.55252	3.4608	3.37599	2.79735	2.53936	2.46989	3.35813	3.2408	3.34423	2.21874	2.40312	2.70736
ENSG00000107281	NPDC1	protein_coding	other_protein_coding	neural proliferation, differentiation and control 1 [Source:HGNC Symbol;Acc:HGNC:7899]	1.80974	2.57811	1	1	1.20404	4.44601e-07	7.64641e-06	1.22143	2.48233e-10	7.76102e-09	1.98122	1.96202	1.99454	3.08801	3.18486	3.25799	1.48875	1.03862	1.10291	2.39881	2.40312	2.4262
ENSG00000256039	LINC02446	lincRNA	long_ncRNA	long intergenic non-protein coding RNA 2446 [Source:HGNC Symbol;Acc:HGNC:53378]	3.01025	2.95267	1	1	-0.839199	4.52318e-07	7.77118e-06	-0.841898	3.10337e-08	5.80676e-07	3.2567	3.43843	3.40685	2.52226	2.59178	2.49997	3.2539	3.48498	3.55198	2.54503	2.70554	2.52009
ENSG00000183307	TMEM121B	protein_coding	other_protein_coding	transmembrane protein 121B [Source:HGNC Symbol;Acc:HGNC:1844]	2.25426	2.82936	1	1	-1.08856	4.55275e-07	7.80075e-06	-1.04495	3.15245e-09	7.38536e-08	3.43526	3.29641	3.32035	2.21815	2.53936	2.1666	2.79577	2.70468	2.92254	1.9927	1.71586	1.39401
ENSG00000109113	RAB34	protein_coding	other_protein_coding	RAB34, member RAS oncogene family [Source:HGNC Symbol;Acc:HGNC:16519]	3.47208	3.21262	1	1	-0.680717	4.66807e-07	7.97126e-06	-0.876527	2.72074e-08	5.15284e-07	3.64123	3.4608	3.82757	2.71135	2.67917	2.95559	3.76572	3.89273	3.77934	3.25535	3.09213	3.04719
ENSG00000189190	ZNF600	protein_coding	other_protein_coding	zinc finger protein 600 [Source:HGNC Symbol;Acc:HGNC:30951]	5.20122	4.9738	0	1	-0.402985	4.69602e-07	8.01086e-06	-0.438961	5.45196e-07	7.83524e-06	5.17236	5.22849	5.18882	4.86178	4.83595	4.5554	5.39363	5.41779	5.39384	4.98446	4.99611	5.02149
ENSG00000226278	PSPHP1	unprocessed_pseudogene	pseudogene	phosphoserine phosphatase pseudogene 1 [Source:HGNC Symbol;Acc:HGNC:9578]	-1.44319		1		-5.42747	4.7848e-07	8.14579e-06										-0.0538418	0.586382	0.197732	-2.69437	-3.34754	-3.34754
ENSG00000259660	DNM1P47	transcribed_unprocessed_pseudogene	pseudogene	dynamin 1 pseudogene 47 [Source:HGNC Symbol;Acc:HGNC:35200]	2.51611	3.05914	1	0	-1.18751	4.84572e-07	8.24115e-06	-0.27378	0.0792555	0.180844	3.44288	3.21102	2.99439	3.14536	3.20183	2.35939	2.93	2.88988	3.45498	1.81958	1.92559	2.07665
ENSG00000197208	SLC22A4	protein_coding	other_protein_coding	solute carrier family 22 member 4 [Source:HGNC Symbol;Acc:HGNC:10968]	5.52862	5.40522	1	0	-0.441204	4.86054e-07	8.25801e-06	-0.322732	1.0313e-05	0.000105172	5.60788	5.50091	5.59606	5.08092	5.28116	5.36438	5.68275	5.82408	5.74874	5.25485	5.41988	5.24142
ENSG00000240505	TNFRSF13B	protein_coding	other_protein_coding	TNF receptor superfamily member 13B [Source:HGNC Symbol;Acc:HGNC:18153]	0.980386	1.14948	1	1	-1.61689	4.86873e-07	8.26358e-06	-1.62288	2.06249e-07	3.27509e-06	2.04264	1.94096	1.88921	0.124331	0.91661	-0.0168627	1.84654	1.87583	1.54129	0.151632	0.413375	0.053662
ENSG00000204345	CD300LD	protein_coding	other_protein_coding	CD300 molecule like family member d [Source:HGNC Symbol;Acc:HGNC:16848]	0.908431	1.02812	1	1	1.72977	5.04884e-07	8.5177e-06	1.90246	1.82236e-08	3.65369e-07	-0.321992	0.313039	0.368991	1.76072	2.19424	1.85373	0.155522	0.106018	0.0725333	1.72454	2.03819	1.35378
ENSG00000211662	IGLV3-21	IG_V_gene	TCR/IG	immunoglobulin lambda variable 3-21 [Source:HGNC Symbol;Acc:HGNC:5905]	1.65933	1.69703	1	1	1.28937	5.08755e-07	8.56646e-06	1.22806	8.91055e-07	1.20465e-05	1.19424	0.853558	1.27126	2.57886	1.97496	2.30932	1.11571	1.18071	0.820937	2.3677	2.44458	2.02634
ENSG00000163874	ZC3H12A	protein_coding	other_protein_coding	zinc finger CCCH-type containing 12A [Source:HGNC Symbol;Acc:HGNC:26259]	4.57867	5.35475	1	0	-0.475759	5.08793e-07	8.56646e-06	-0.32571	2.08633e-05	0.000196046	5.59939	5.47	5.48657	5.12435	5.07567	5.37253	4.7585	4.87128	4.82114	4.35887	4.35779	4.30442
ENSG00000081985	IL12RB2	protein_coding	other_protein_coding	interleukin 12 receptor subunit beta 2 [Source:HGNC Symbol;Acc:HGNC:5972]	3.22234	3.32036	1	1	0.725707	5.31862e-07	8.92807e-06	0.852037	3.3535e-09	7.8349e-08	2.7798	2.99302	2.92147	3.8212	3.7379	3.66876	2.81132	2.78697	3.00195	3.65384	3.5815	3.49848
ENSG00000105426	PTPRS	protein_coding	other_protein_coding	protein tyrosine phosphatase, receptor type S [Source:HGNC Symbol;Acc:HGNC:9681]	1.55738	2.4949	1	1	-1.22398	5.35744e-07	8.98426e-06	-0.96469	1.89441e-07	3.02786e-06	3.03283	3.09188	2.78718	2.21815	2.03298	1.80637	2.14531	2.107	2.20993	1.00784	0.999981	0.874198
ENSG00000234383	CTBP2P8	processed_pseudogene	pseudogene	C-terminal binding protein 2 pseudogene 8 [Source:HGNC Symbol;Acc:HGNC:45200]	2.63213	2.45981	1	1	-0.984588	5.37666e-07	9.00752e-06	-0.953174	8.95998e-08	1.51867e-06	3.03283	2.8647	2.88905	2.04815	2.0704	1.85373	2.90847	3.25372	3.187	2.30338	1.94497	2.19525
ENSG00000017483	SLC38A5	protein_coding	other_protein_coding	solute carrier family 38 member 5 [Source:HGNC Symbol;Acc:HGNC:18070]	3.7352	4.66473	1	1	0.616625	5.41492e-07	9.06258e-06	0.777831	5.78835e-12	2.49351e-10	4.15387	4.32919	4.3444	5.07355	5.02414	5.06322	3.47498	3.41194	3.4104	4.13697	4.05732	3.9196
ENSG00000136830	FAM129B	protein_coding	other_protein_coding	family with sequence similarity 129 member B [Source:HGNC Symbol;Acc:HGNC:25282]	4.5605	4.77538	1	1	-0.607462	5.46181e-07	9.13198e-06	-0.41684	9.0102e-07	1.2162e-05	4.99985	5.04081	4.90793	4.65356	4.4559	4.59425	4.8155	4.97635	4.83084	4.35093	4.38288	4.00651
ENSG00000124772	CPNE5	protein_coding	other_protein_coding	copine 5 [Source:HGNC Symbol;Acc:HGNC:2318]	2.88102	4.21471	1	1	-0.781468	5.48965e-07	9.16941e-06	-0.793193	1.93606e-10	6.16584e-09	4.62802	4.59155	4.61273	3.76742	3.68459	4.00395	3.27648	3.28552	3.23891	2.61294	2.38903	2.48326
ENSG00000136603	SKIL	protein_coding	other_protein_coding	SKI like proto-oncogene [Source:HGNC Symbol;Acc:HGNC:10897]	6.07835	5.86286	1	0	0.420041	5.51268e-07	9.19874e-06	0.316068	1.22785e-06	1.59921e-05	5.62806	5.74978	5.74085	6.06371	6.09384	5.9009	5.89095	5.90309	5.80763	6.25086	6.18945	6.42816
ENSG00000137261	KIAA0319	protein_coding	other_protein_coding	KIAA0319 [Source:HGNC Symbol;Acc:HGNC:21580]	3.32968	3.42233	1	1	0.717963	5.54606e-07	9.24527e-06	0.674127	2.08073e-07	3.29793e-06	3.05287	3.22851	2.9842	3.79157	3.82806	3.64876	3.11674	2.88158	2.91344	3.59461	3.76723	3.70449
ENSG00000161055	SCGB3A1	protein_coding	other_protein_coding	secretoglobin family 3A member 1 [Source:HGNC Symbol;Acc:HGNC:18384]	-0.99589	-0.410561	1	1	3.52616	5.74185e-07	9.54327e-06	4.1497	5.30022e-10	1.53895e-08	-3.1448	-1.561	-1.82928	1.33724	1.51382	1.22066	-2.24412	-2.82866	-2.05147	0.355681	0.235853	0.557369
ENSG00000170638	TRABD	protein_coding	other_protein_coding	TraB domain containing [Source:HGNC Symbol;Acc:HGNC:28805]	4.80658	6.06039	1	0	-0.536454	5.81416e-07	9.65391e-06	-0.256453	0.000170816	0.00120823	6.1044	6.24898	6.21629	5.91912	5.77052	6.10303	4.99808	5.11734	5.12886	4.68337	4.55047	4.36133
ENSG00000101846	STS	protein_coding	other_protein_coding	steroid sulfatase [Source:HGNC Symbol;Acc:HGNC:11425]	3.47238	3.44774	1	1	-0.80523	6.09031e-07	1.00727e-05	-0.810052	3.56854e-09	8.23084e-08	3.79788	3.87583	3.87248	3.11697	2.91345	3.10983	3.87332	3.95339	3.83822	2.87874	3.37544	2.91518
ENSG00000113811	SELENOK	protein_coding	other_protein_coding	selenoprotein K [Source:HGNC Symbol;Acc:HGNC:30394]	5.10417	4.74232	1	1	0.426383	6.12967e-07	1.01179e-05	0.56057	1.78348e-09	4.45271e-08	4.50975	4.46079	4.4182	5.04119	4.95829	5.06574	4.94446	4.85865	4.86664	5.35343	5.24907	5.35279
ENSG00000196912	ANKRD36B	protein_coding	other_protein_coding	ankyrin repeat domain 36B [Source:HGNC Symbol;Acc:HGNC:29333]	5.37968	5.00438	1	1	-0.414151	6.1289e-07	1.01179e-05	-0.454939	1.05488e-07	1.76578e-06	5.12108	5.27131	5.30191	4.81836	4.84138	4.67227	5.60573	5.53489	5.61762	5.08352	5.21154	5.22479
ENSG00000143479	DYRK3	protein_coding	other_protein_coding	dual specificity tyrosine phosphorylation regulated kinase 3 [Source:HGNC Symbol;Acc:HGNC:3094]	2.03362	1.61393	1	1	-1.11576	6.15072e-07	1.01427e-05	-0.967867	1.3468e-05	0.000133525	1.96015	2.06295	2.21979	1.00682	1.10873	1.32515	2.72367	2.4812	2.50466	1.33182	1.41584	1.74455
ENSG00000158517	NCF1	protein_coding	other_protein_coding	neutrophil cytosolic factor 1 [Source:HGNC Symbol;Acc:HGNC:7660]	6.88714	7.16363	1	0	-0.460638	6.15982e-07	1.01477e-05	-0.368178	3.248e-08	6.0509e-07	7.40068	7.3498	7.29365	6.93346	6.92336	7.08086	7.14609	7.1345	7.08993	6.81228	6.69865	6.44142
ENSG00000168615	ADAM9	protein_coding	other_protein_coding	ADAM metallopeptidase domain 9 [Source:HGNC Symbol;Acc:HGNC:216]	4.75616	4.49494	1	0	-0.467926	6.29574e-07	1.03312e-05	-0.298556	9.43297e-05	0.000725046	4.63135	4.65759	4.6422	4.39839	4.33425	4.30586	4.92494	4.99955	5.04802	4.4508	4.58487	4.5288
ENSG00000179455	MKRN3	protein_coding	other_protein_coding	makorin ring finger protein 3 [Source:HGNC Symbol;Acc:HGNC:7114]	0.972759	0.961073	1	1	1.73239	6.38865e-07	1.04632e-05	2.13262	3.05406e-09	7.16467e-08	-0.321992	0.10156	0.0935528	2.20022	1.64364	2.04946	-0.1113	0.458287	0.13649	2.12882	1.71586	1.50839
ENSG00000159231	CBR3	protein_coding	other_protein_coding	carbonyl reductase 3 [Source:HGNC Symbol;Acc:HGNC:1549]	0.765437	0.388529	1	1	-1.71862	6.50427e-07	1.06422e-05	-1.82914	7.44962e-07	1.03244e-05	1.22989	1.13894	1.30441	-0.4243	-0.61966	-0.298111	1.6357	1.62049	1.58778	0.0766556	0.235853	-0.563859
ENSG00000139567	ACVRL1	protein_coding	other_protein_coding	activin A receptor like type 1 [Source:HGNC Symbol;Acc:HGNC:175]	0.199549	0.312382	1	1	-2.10446	6.61556e-07	1.08033e-05	-2.02246	5.39246e-06	5.97292e-05	1.33183	1.6084	1.13045	-1.80862	-0.744081	0.356315	1.0119	1.28509	1.16557	-0.86702	-0.834379	-0.563859
ENSG00000169504	CLIC4	protein_coding	other_protein_coding	chloride intracellular channel 4 [Source:HGNC Symbol;Acc:HGNC:13518]	5.8051	5.64537	1	1	-0.444312	6.76265e-07	1.10221e-05	-0.555566	9.01325e-12	3.74137e-10	5.9066	5.94224	5.92266	5.37467	5.4415	5.28455	5.99246	6.05198	6.03334	5.48247	5.50725	5.76312
ENSG00000143452	HORMAD1	protein_coding	other_protein_coding	HORMA domain containing 1 [Source:HGNC Symbol;Acc:HGNC:25245]	2.52828	2.39068	1	1	-0.917599	6.85745e-07	1.11283e-05	-0.902361	4.17706e-07	6.14538e-06	2.81544	2.74829	2.94268	1.90052	2.10688	1.83024	2.9371	2.87323	3.12529	1.93019	2.10866	2.19525
ENSG00000123612	ACVR1C	protein_coding	other_protein_coding	activin A receptor type 1C [Source:HGNC Symbol;Acc:HGNC:18123]	2.83048	2.61076	1	1	0.823182	6.8614e-07	1.11283e-05	0.536624	0.000170828	0.00120823	2.41199	2.19334	2.42968	2.88974	2.8395	2.90028	2.22872	2.51379	2.5287	3.18571	3.22495	3.30103
ENSG00000240086	AC128689.1	processed_transcript	other_ncRNA		-1.60987		1		-7.3592	6.86754e-07	1.11283e-05										0.10596	-0.142155	0.419601	-3.34754	-3.34754	-3.34754
ENSG00000210082	MT-RNR2	Mt_rRNA	other_ncRNA	mitochondrially encoded 16S RNA [Source:HGNC Symbol;Acc:HGNC:7471]	9.33725	9.1915	1	0	0.55219	6.96599e-07	1.12411e-05	0.254764	6.52077e-07	9.17845e-06	9.13589	9.05695	9.00247	9.4343	9.20506	9.31434	9.07202	9.03721	9.0957	9.43317	9.4821	9.90329
ENSG00000138623	SEMA7A	protein_coding	other_protein_coding	semaphorin 7A (John Milton Hagen blood group) [Source:HGNC Symbol;Acc:HGNC:10741]	3.71161	3.86687	1	0	-0.639616	7.00288e-07	1.12824e-05	-0.21291	0.0208947	0.0646185	4.1115	3.96198	3.83893	3.79157	3.6541	3.84313	3.93138	4.12494	4.04815	3.47562	3.4315	3.25808
ENSG00000198952	SMG5	protein_coding	other_protein_coding	SMG5, nonsense mediated mRNA decay factor [Source:HGNC Symbol;Acc:HGNC:24644]	6.08646	6.74452	0	1	0.355442	7.06367e-07	1.13695e-05	0.441063	4.63075e-10	1.36779e-08	6.53586	6.47916	6.55789	6.9109	6.96991	7.01338	5.86697	5.9295	5.93673	6.30524	6.29992	6.18039
ENSG00000243466	IGKV1-5	IG_V_gene	TCR/IG	immunoglobulin kappa variable 1-5 [Source:HGNC Symbol;Acc:HGNC:5741]	3.2676	3.18014	1	1	0.736453	7.07381e-07	1.13749e-05	0.611373	1.45006e-05	0.000142115	2.90636	2.5814	3.12076	3.54398	3.3912	3.53716	2.979	3.03166	2.67585	3.66668	3.63022	3.6222
ENSG00000171860	C3AR1	protein_coding	other_protein_coding	complement C3a receptor 1 [Source:HGNC Symbol;Acc:HGNC:1319]	3.3151	3.8051	1	1	0.699859	7.29498e-07	1.1697e-05	0.778878	6.78414e-10	1.9209e-08	3.43526	3.36126	3.45931	4.13611	4.16726	4.2714	2.9582	2.89813	3.06904	3.66668	3.77266	3.5259
ENSG00000099250	NRP1	protein_coding	other_protein_coding	neuropilin 1 [Source:HGNC Symbol;Acc:HGNC:8004]	1.9652	2.15302	1	1	-1.02323	7.28951e-07	1.1697e-05	-1.16779	1.91878e-07	3.06396e-06	2.91733	2.69897	2.58616	1.27008	1.45843	1.98712	2.42337	2.50301	2.46785	1.45534	1.47038	1.47126
ENSG00000131355	ADGRE3	protein_coding	other_protein_coding	adhesion G protein-coupled receptor E3 [Source:HGNC Symbol;Acc:HGNC:23647]	6.99456	7.89829	0	1	-0.300272	7.33836e-07	1.17525e-05	-0.406096	1.19587e-11	4.85792e-10	8.0793	8.11466	8.10982	7.72121	7.68778	7.67698	7.14571	7.16602	7.12434	6.87239	6.86946	6.78942
ENSG00000165730	STOX1	protein_coding	other_protein_coding	storkhead box 1 [Source:HGNC Symbol;Acc:HGNC:23508]	0.187636	-0.187785	1	1	2.61711	7.35055e-07	1.17525e-05	2.8854	1.95092e-08	3.88865e-07	-1.5478	-1.82392	-0.983194	1.16307	0.957135	1.108	-1.46777	-1.6857	-0.0645712	1.62281	1.14115	1.5799
ENSG00000116990	MYCL	protein_coding	other_protein_coding	MYCL proto-oncogene, bHLH transcription factor [Source:HGNC Symbol;Acc:HGNC:7555]	4.76979	4.94355	1	0	-0.442519	7.34553e-07	1.17525e-05	-0.17503	0.00656683	0.0256262	4.9659	5.01585	5.10897	4.91771	4.83324	4.81966	5.00823	4.93884	5.02286	4.5921	4.50548	4.55121
ENSG00000167094	TTC16	protein_coding	other_protein_coding	tetratricopeptide repeat domain 16 [Source:HGNC Symbol;Acc:HGNC:26536]	3.83442	4.42554	1	0	-0.576822	7.55492e-07	1.20563e-05	-0.372458	7.62619e-06	8.10082e-05	4.67079	4.57797	4.58264	4.23629	4.2098	4.27575	4.13041	4.04543	4.18677	3.60798	3.49206	3.5439
ENSG00000262714	AC007342.5	lincRNA	long_ncRNA		3.28367	3.60075	1	1	-0.750906	7.5939e-07	1.20956e-05	-0.723255	1.22863e-08	2.54075e-07	3.86176	4.02338	3.98923	3.21844	3.19337	3.31831	3.74563	3.51212	3.69158	2.79936	2.85651	3.09679
ENSG00000074660	SCARF1	protein_coding	other_protein_coding	scavenger receptor class F member 1 [Source:HGNC Symbol;Acc:HGNC:16820]	5.50998	5.66337	1	0	-0.486658	7.58744e-07	1.20956e-05	-0.312913	1.60916e-05	0.00015548	5.8788	5.77678	5.80886	5.43915	5.38135	5.6953	5.7458	5.75533	5.78286	5.41749	5.30828	5.0501
ENSG00000203326	ZNF525	protein_coding	other_protein_coding	zinc finger protein 525 [Source:HGNC Symbol;Acc:HGNC:29423]	4.40659	4.0316	1	1	0.497119	7.86153e-07	1.24511e-05	0.567769	1.23024e-07	2.03084e-06	3.79193	3.77233	3.69008	4.31337	4.41284	4.20904	4.07996	4.23979	4.15624	4.58873	4.6718	4.70306
ENSG00000154736	ADAMTS5	protein_coding	other_protein_coding	ADAM metallopeptidase with thrombospondin type 1 motif 5 [Source:HGNC Symbol;Acc:HGNC:221]	2.43113	2.20861	1	1	0.910072	7.85524e-07	1.24511e-05	0.820317	4.71758e-06	5.31839e-05	1.91706	1.8979	1.59978	2.59268	2.62988	2.61437	1.92008	1.94118	2.08583	2.86767	2.75031	3.02174
ENSG00000181036	FCRL6	protein_coding	other_protein_coding	Fc receptor like 6 [Source:HGNC Symbol;Acc:HGNC:31910]	5.7792	5.66268	1	0	-0.405582	7.87365e-07	1.24586e-05	-0.362503	5.54324e-08	9.80356e-07	5.84184	5.82212	5.86688	5.51363	5.38507	5.54653	6.02615	6.03149	5.89226	5.55676	5.67484	5.49368
ENSG00000261804	AC007342.4	lincRNA	long_ncRNA		3.46642	3.36889	1	1	-0.708971	8.00589e-07	1.2644e-05	-0.663178	7.64476e-07	1.05606e-05	3.74342	3.5188	3.82186	3.13596	2.90311	3.09019	3.86961	3.71728	3.89479	3.26383	3.15175	2.90129
ENSG00000158555	GDPD5	protein_coding	other_protein_coding	glycerophosphodiester phosphodiesterase domain containing 5 [Source:HGNC Symbol;Acc:HGNC:28804]	3.415	4.57327	1	1	-0.668505	8.09166e-07	1.2759e-05	-0.653498	3.75313e-10	1.13403e-08	4.88437	4.85063	4.96088	4.34635	4.19293	4.20448	3.8396	3.72193	3.68625	3.17676	3.10942	2.95607
ENSG00000197747	S100A10	protein_coding	other_protein_coding	S100 calcium binding protein A10 [Source:HGNC Symbol;Acc:HGNC:10487]	5.39015	5.88925	1	0	-0.424868	8.09382e-07	1.2759e-05	-0.315791	1.19122e-07	1.97311e-06	6.1056	5.99556	6.03927	5.71488	5.7591	5.72106	5.65179	5.56241	5.58933	5.06182	5.20954	5.26602
ENSG00000234389	AC007278.1	sense_intronic	long_ncRNA		4.06076	4.05289	1	1	0.605773	8.34633e-07	1.31201e-05	0.455458	8.55354e-06	8.93057e-05	3.87307	3.72383	3.88897	4.35448	4.35714	4.11985	3.82436	3.86352	3.56946	4.28169	4.3614	4.46413
ENSG00000204622	HLA-J	transcribed_unprocessed_pseudogene	pseudogene	major histocompatibility complex, class I, J (pseudogene) [Source:HGNC Symbol;Acc:HGNC:4967]	3.05213	3.30424	1	1	-0.957732	8.43366e-07	1.32327e-05	-0.505917	0.000251605	0.0016717	3.71855	3.58817	3.36817	2.88974	2.8927	3.36808	3.61443	3.52816	3.52236	2.97478	2.52407	2.14897
ENSG00000100083	GGA1	protein_coding	other_protein_coding	golgi associated, gamma adaptin ear containing, ARF binding protein 1 [Source:HGNC Symbol;Acc:HGNC:17842]	5.15132	5.98225	1	0	-0.468952	8.46545e-07	1.32702e-05	-0.161954	0.00098834	0.00532701	6.0704	6.10966	6.00816	5.9095	5.85872	5.93707	5.40263	5.42209	5.34561	5.05451	4.91732	4.76573
ENSG00000201098	RNY1	misc_RNA	other_ncRNA	RNA, Ro-associated Y1 [Source:HGNC Symbol;Acc:HGNC:10242]	7.0377	7.60016	1	0	-0.484523	8.50146e-07	1.33142e-05	0.13169	0.331104	0.508216	7.10861	7.71104	7.79651	7.45723	7.39326	8.13429	7.40525	7.25506	7.18704	6.64557	6.98401	6.74927
ENSG00000165434	PGM2L1	protein_coding	other_protein_coding	phosphoglucomutase 2 like 1 [Source:HGNC Symbol;Acc:HGNC:20898]	4.58739	4.46642	1	0	0.549963	8.75242e-07	1.36564e-05	0.348998	3.39208e-05	0.000297341	4.39275	4.25006	4.23688	4.68934	4.68126	4.54822	4.29702	4.3249	4.31668	4.69907	4.83657	5.0501
ENSG00000147119	CHST7	protein_coding	other_protein_coding	carbohydrate sulfotransferase 7 [Source:HGNC Symbol;Acc:HGNC:13817]	3.91339	3.62294	1	1	-0.655166	8.83873e-07	1.37596e-05	-0.561262	3.1021e-06	3.67651e-05	3.89544	3.92492	3.89442	3.1732	3.28377	3.56588	4.21173	4.30641	4.23868	3.78326	3.61819	3.32204
ENSG00000134070	IRAK2	protein_coding	other_protein_coding	interleukin 1 receptor associated kinase 2 [Source:HGNC Symbol;Acc:HGNC:6113]	3.85079	3.76296	1	1	-0.572693	8.86892e-07	1.3787e-05	-0.467047	9.2459e-06	9.56006e-05	3.87307	4.09186	4.01449	3.49335	3.53199	3.57297	4.04751	4.1936	4.16009	3.53984	3.52465	3.63904
ENSG00000198933	TBKBP1	protein_coding	other_protein_coding	TBK1 binding protein 1 [Source:HGNC Symbol;Acc:HGNC:30140]	3.45226	4.29244	1	1	-0.780657	8.96488e-07	1.39233e-05	-0.712038	9.36875e-10	2.56359e-08	4.55612	4.76335	4.61603	3.99765	3.82806	3.99341	3.93493	3.76318	3.87618	3.25535	3.17657	2.70736
ENSG00000176014	TUBB6	protein_coding	other_protein_coding	tubulin beta 6 class V [Source:HGNC Symbol;Acc:HGNC:20776]	3.49822	3.24897	1	1	-0.616475	8.99437e-07	1.39562e-05	-0.503866	0.000186911	0.00129941	3.62124	3.2881	3.59279	2.73645	3.06019	3.19503	3.79729	3.79888	3.82372	3.12188	3.27943	3.16813
ENSG00000151292	CSNK1G3	protein_coding	other_protein_coding	casein kinase 1 gamma 3 [Source:HGNC Symbol;Acc:HGNC:2456]	5.52109	5.13065	1	0	0.411268	9.15906e-07	1.41987e-05	0.226056	0.000936648	0.00509011	4.98428	5.04328	5.03436	5.23855	5.36826	5.11515	5.3397	5.33965	5.26385	5.62906	5.71633	5.83795
ENSG00000039068	CDH1	protein_coding	other_protein_coding	cadherin 1 [Source:HGNC Symbol;Acc:HGNC:1748]	3.19757	2.95859	1	1	0.67926	9.18648e-07	1.4228e-05	0.55943	2.97886e-05	0.000266755	2.73088	2.51169	2.79886	3.1732	3.21859	3.31831	2.87188	2.93068	2.77964	3.46831	3.59996	3.53493
ENSG00000132704	FCRL2	protein_coding	other_protein_coding	Fc receptor like 2 [Source:HGNC Symbol;Acc:HGNC:14875]	5.4926	5.26607	0	1	-0.378076	9.35714e-07	1.44657e-05	-0.462878	1.52738e-09	3.85839e-08	5.47308	5.52234	5.49557	5.03867	5.05481	5.01196	5.68486	5.66027	5.69665	5.23127	5.31202	5.37054
ENSG00000169224	GCSAML	protein_coding	other_protein_coding	germinal center associated signaling and motility like [Source:HGNC Symbol;Acc:HGNC:29583]	1.35075	1.10456	1	1	-1.63846	9.35445e-07	1.44657e-05	-1.62016	4.17476e-07	6.14538e-06	2.23033	1.83078	1.54535	0.577509	-0.0387757	0.482188	2.25169	2.12117	2.19499	-0.370905	0.923855	0.983715
ENSG00000198046	ZNF667	protein_coding	other_protein_coding	zinc finger protein 667 [Source:HGNC Symbol;Acc:HGNC:28854]	0.944047	0.772381	1	1	1.84199	9.54504e-07	1.47162e-05	1.99695	2.43543e-08	4.71162e-07	-0.544811	0.175552	-0.154163	1.83232	1.5931	1.73229	-0.0538418	-0.527922	0.699156	2.01295	1.66999	1.86395
ENSG00000235833	AC017099.1	processed_pseudogene	pseudogene		-1.62162	-1.42462	1	1	-7.38462	9.63816e-07	1.48456e-05	-7.37857	4.51106e-08	8.19852e-07	-0.321992	0.608465	0.600178	-3.1448	-3.1448	-3.1448	0.380614	0.317701	-0.385403	-3.34754	-3.34754	-3.34754
ENSG00000196381	ZNF781	protein_coding	other_protein_coding	zinc finger protein 781 [Source:HGNC Symbol;Acc:HGNC:26745]	1.73878	1.55701	1	1	1.09581	9.85615e-07	1.51398e-05	0.921498	3.86569e-05	0.000333221	0.959622	1.21109	1.16696	2.06806	1.80775	2.1286	1.14054	1.20752	1.28326	2.31973	2.28637	2.19525
ENSG00000226918	AC010086.1	unprocessed_pseudogene	pseudogene		-1.72021		1		7.11648	1.01742e-06	1.55631e-05										-3.34754	-3.34754	-3.34754	0.151632	-0.483946	0.053662
ENSG00000093217	XYLB	protein_coding	other_protein_coding	xylulokinase [Source:HGNC Symbol;Acc:HGNC:12839]	1.25931	1.43098	1	1	-1.42043	1.0211e-06	1.55994e-05	-0.942694	9.19559e-05	0.000708711	2.00198	1.87587	1.82212	0.520853	1.10873	1.25634	2.10803	1.98833	1.71891	0.355681	0.758376	0.626546
ENSG00000135318	NT5E	protein_coding	other_protein_coding	5'-nucleotidase ecto [Source:HGNC Symbol;Acc:HGNC:8021]	4.19352	3.86242	1	0	-0.50675	1.02294e-06	1.56133e-05	-0.39926	0.000137903	0.00100444	4.15387	3.93561	4.10195	3.59975	3.83895	3.54439	4.41109	4.40237	4.52218	3.97609	3.88232	3.96705
ENSG00000138376	BARD1	protein_coding	other_protein_coding	BRCA1 associated RING domain 1 [Source:HGNC Symbol;Acc:HGNC:952]	4.45255	4.16136	1	1	0.472293	1.03188e-06	1.57212e-05	0.508531	6.97358e-07	9.7516e-06	3.92293	4.00828	3.79295	4.52262	4.35714	4.36425	4.14582	4.21688	4.29231	4.63845	4.71479	4.70705
ENSG00000279447	AL118508.4	TEC	pseudogene		3.20919	3.23199	1	1	-0.734934	1.04656e-06	1.5916e-05	-0.722957	4.46563e-07	6.49416e-06	3.74958	3.36126	3.64549	2.82101	2.90311	2.91151	3.46519	3.54928	3.69689	2.75196	2.783	3.00884
ENSG00000162576	MXRA8	protein_coding	other_protein_coding	matrix remodeling associated 8 [Source:HGNC Symbol;Acc:HGNC:7542]	-0.369747	0.266995	1	1	-2.64974	1.0746e-06	1.62836e-05	-1.43274	7.21928e-05	0.000573718	0.729958	1.17546	0.845166	-0.4243	-0.61966	-0.104658	0.840669	0.881003	0.933233	-1.0232	-1.29821	-2.55197
ENSG00000099974	DDTL	protein_coding	other_protein_coding	D-dopachrome tautomerase like [Source:HGNC Symbol;Acc:HGNC:33446]	-1.6885	-1.47562	1	1	7.189	1.08211e-06	1.63826e-05	5.13379	3.68369e-07	5.50205e-06	-3.1448	-3.1448	-2.56339	0.336172	-0.0387757	-0.298111	-3.34754	-3.34754	-3.34754	-0.370905	-0.202217	0.484707
ENSG00000109819	PPARGC1A	protein_coding	other_protein_coding	PPARG coactivator 1 alpha [Source:HGNC Symbol;Acc:HGNC:9237]	0.302864	-0.0641109	1	1	1.90392	1.08793e-06	1.64559e-05	1.42702	0.000533555	0.00317939	-1.13127	-1.14611	0.0156131	0.632024	0.489224	0.755856	-0.514433	-0.527922	-0.683699	1.04765	1.26973	1.22587
ENSG00000144115	THNSL2	protein_coding	other_protein_coding	threonine synthase like 2 [Source:HGNC Symbol;Acc:HGNC:25602]	1.13011	1.27841	1	1	-1.50175	1.08974e-06	1.64685e-05	-1.4882	8.61567e-08	1.47051e-06	1.96015	2.06295	1.95333	0.784201	0.489224	0.420624	1.86155	1.62049	2.05306	0.589388	0.171469	0.484707
ENSG00000079691	CARMIL1	protein_coding	other_protein_coding	capping protein regulator and myosin 1 linker 1 [Source:HGNC Symbol;Acc:HGNC:21581]	3.63981	3.72527	1	1	-0.643696	1.10631e-06	1.6674e-05	-0.448014	3.82553e-05	0.000330096	3.97637	3.98274	3.88897	3.67957	3.33848	3.48548	3.81282	4.00014	4.07288	3.38531	3.30966	3.25808
ENSG00000073756	PTGS2	protein_coding	other_protein_coding	prostaglandin-endoperoxide synthase 2 [Source:HGNC Symbol;Acc:HGNC:9605]	5.71956	5.90345	1	0	0.420613	1.11473e-06	1.67708e-05	0.119834	0.021155	0.065223	5.82737	5.86887	5.84028	6.03239	6.02164	5.83015	5.5719	5.48234	5.46874	5.84776	5.8675	6.07914
ENSG00000125877	ITPA	protein_coding	other_protein_coding	inosine triphosphatase [Source:HGNC Symbol;Acc:HGNC:6176]	4.42885	4.34088	1	0	-0.490022	1.12005e-06	1.68358e-05	-0.270278	0.00234396	0.0109706	4.5908	4.46817	4.36811	4.1595	4.0782	4.38051	4.70332	4.64969	4.68073	4.26912	4.22531	4.04492
ENSG00000186431	FCAR	protein_coding	other_protein_coding	Fc fragment of IgA receptor [Source:HGNC Symbol;Acc:HGNC:3608]	5.56012	5.588	0	1	-0.356497	1.12431e-06	1.68566e-05	-0.423827	7.65687e-09	1.6513e-07	5.76648	5.73457	5.89436	5.42378	5.3302	5.37862	5.74276	5.75078	5.71902	5.32739	5.4007	5.42009
ENSG00000230847	AC044797.1	unprocessed_pseudogene	pseudogene		-1.7297		1		7.08525	1.12444e-06	1.68566e-05										-3.34754	-3.34754	-3.34754	-0.00243176	-0.483946	0.15079
ENSG00000235532	LINC00402	lincRNA	long_ncRNA	long intergenic non-protein coding RNA 402 [Source:HGNC Symbol;Acc:HGNC:42732]	4.52503	4.35859	1	1	0.475263	1.12965e-06	1.69195e-05	0.473016	1.35644e-06	1.74945e-05	4.18144	3.96198	4.22394	4.52622	4.68126	4.57672	4.19108	4.28454	4.39067	4.73609	4.75928	4.78855
ENSG00000123201	GUCY1B2	transcribed_unitary_pseudogene	pseudogene	guanylate cyclase 1 soluble subunit beta 2 (pseudogene) [Source:HGNC Symbol;Acc:HGNC:4686]	-1.42503		1		4.25451	1.13682e-06	1.70119e-05										-2.87986	-2.82866	-2.77688	-0.370905	0.356594	-0.0504802
ENSG00000110042	DTX4	protein_coding	other_protein_coding	deltex E3 ubiquitin ligase 4 [Source:HGNC Symbol;Acc:HGNC:29151]	3.97855	4.44619	1	1	-0.537269	1.14448e-06	1.71112e-05	-0.59803	4.33245e-09	9.82673e-08	4.76188	4.79009	4.68059	4.05862	4.14988	4.2361	4.29978	4.22674	4.21296	3.62781	3.79954	3.70449
ENSG00000004399	PLXND1	protein_coding	other_protein_coding	plexin D1 [Source:HGNC Symbol;Acc:HGNC:9107]	4.41518	5.446	1	0	-0.547157	1.15602e-06	1.7253e-05	-0.403069	4.21761e-08	7.69792e-07	5.61632	5.64787	5.67741	5.25385	5.14089	5.33965	4.70956	4.65214	4.7308	4.28169	4.19728	3.9196
ENSG00000133985	TTC9	protein_coding	other_protein_coding	tetratricopeptide repeat domain 9 [Source:HGNC Symbol;Acc:HGNC:20267]	3.88346	4.70709	1	1	-0.540041	1.15749e-06	1.72598e-05	-0.473766	3.25229e-08	6.0523e-07	4.90381	4.95149	4.97382	4.441	4.49427	4.47818	4.18214	4.13545	4.14073	3.53984	3.6889	3.61371
ENSG00000137876	RSL24D1	protein_coding	other_protein_coding	ribosomal L24 domain containing 1 [Source:HGNC Symbol;Acc:HGNC:18479]	4.53107	4.16987	1	1	0.497913	1.18815e-06	1.76855e-05	0.406329	2.91408e-05	0.000261801	3.8787	3.88137	4.13918	4.35042	4.45943	4.31011	4.27476	4.33709	4.23138	4.66429	4.76747	4.91145
ENSG00000183918	SH2D1A	protein_coding	other_protein_coding	SH2 domain containing 1A [Source:HGNC Symbol;Acc:HGNC:10820]	5.14145	4.84386	1	0	0.510427	1.19036e-06	1.77028e-05	0.304876	0.000184216	0.0012859	4.76795	4.60834	4.70873	5.04872	5.10977	4.81966	4.96719	4.84591	4.84047	5.26544	5.33975	5.58992
ENSG00000140379	BCL2A1	protein_coding	other_protein_coding	BCL2 related protein A1 [Source:HGNC Symbol;Acc:HGNC:991]	4.2417	4.01985	1	0	0.518993	1.19832e-06	1.78055e-05	0.389387	3.42598e-05	0.000299393	3.71226	3.84215	3.92139	4.16875	4.24296	4.23162	3.96304	4.03798	3.94923	4.36676	4.55993	4.57328
ENSG00000159214	CCDC24	protein_coding	other_protein_coding	coiled-coil domain containing 24 [Source:HGNC Symbol;Acc:HGNC:28688]	1.12083	1.55126	1	1	-1.49166	1.201e-06	1.78295e-05	-1.46161	2.34309e-08	4.55875e-07	2.29906	2.24581	2.23707	1.12557	0.694919	0.705118	2.08264	1.71695	1.71891	0.642344	0.413375	0.15079
ENSG00000254126	CD8B2	transcribed_unprocessed_pseudogene	pseudogene	CD8b2 molecule [Source:HGNC Symbol;Acc:HGNC:1708]	-1.62081		1		-7.34513	1.20904e-06	1.79172e-05										-0.36718	0.317701	0.36725	-3.34754	-3.34754	-3.34754
ENSG00000179299	NSUN7	protein_coding	other_protein_coding	NOP2/Sun RNA methyltransferase family member 7 [Source:HGNC Symbol;Acc:HGNC:25857]	3.7657	3.70671	1	1	-0.550142	1.21098e-06	1.79302e-05	-0.55793	5.9825e-07	8.4947e-06	3.91747	3.94622	4.08297	3.41	3.41321	3.47037	3.99061	4.04543	4.08509	3.49735	3.50519	3.47053
ENSG00000092470	WDR76	protein_coding	other_protein_coding	WD repeat domain 76 [Source:HGNC Symbol;Acc:HGNC:25773]	3.45286	3.08995	1	1	0.658727	1.22499e-06	1.81057e-05	0.621628	1.89467e-06	2.35827e-05	2.80366	2.80767	2.73949	3.46359	3.39857	3.32673	3.07871	3.24727	3.06082	3.90744	3.7508	3.67214
ENSG00000068097	HEATR6	protein_coding	other_protein_coding	HEAT repeat containing 6 [Source:HGNC Symbol;Acc:HGNC:24076]	4.8063	4.71387	1	0	-0.445	1.2302e-06	1.81669e-05	-0.312474	9.46044e-05	0.000726504	4.90105	4.89511	4.82182	4.54765	4.69331	4.4243	4.97065	5.12087	4.98862	4.60883	4.54095	4.60791
ENSG00000132386	SERPINF1	protein_coding	other_protein_coding	serpin family F member 1 [Source:HGNC Symbol;Acc:HGNC:8824]	2.47938	2.27953	1	1	-0.840694	1.25189e-06	1.84224e-05	-0.970521	3.13762e-06	3.70727e-05	2.64107	2.93029	2.75156	1.27008	1.97496	2.10922	2.86444	2.83934	2.96719	2.01295	2.02002	2.17229
ENSG00000181350	LRRC75A	protein_coding	other_protein_coding	leucine rich repeat containing 75A [Source:HGNC Symbol;Acc:HGNC:32403]	3.34284	3.57478	1	1	-0.812156	1.26381e-06	1.85653e-05	-0.495707	1.12363e-05	0.000113304	3.83885	3.82501	3.81036	3.23614	3.49806	3.24028	3.80507	3.70792	3.80416	3.10311	3.13497	2.50179
ENSG00000254521	SIGLEC12	protein_coding	other_protein_coding	sialic acid binding Ig like lectin 12 (gene/pseudogene) [Source:HGNC Symbol;Acc:HGNC:15482]	-0.253352	0.54497	1	1	-2.52342	1.28351e-06	1.88219e-05	-2.64843	8.13916e-10	2.25967e-08	1.48719	2.00324	1.82212	-0.956425	-0.300178	-0.786127	1.16495	0.586382	0.740902	-1.39777	-1.49317	-1.1214
ENSG00000277969	AC006449.6	lincRNA	long_ncRNA		2.34342	2.32415	1	1	0.948732	1.30658e-06	1.91268e-05	1.01999	7.88194e-08	1.35611e-06	1.82683	1.83078	1.82212	2.82101	2.667	2.97713	2.10803	1.87583	1.61048	2.84526	2.83588	2.78506
ENSG00000229314	ORM1	protein_coding	other_protein_coding	orosomucoid 1 [Source:HGNC Symbol;Acc:HGNC:8498]	3.34596	3.46962	1	1	-0.635511	1.31152e-06	1.91825e-05	-0.659086	1.73761e-07	2.80345e-06	3.85606	3.85909	3.67114	3.21844	3.13274	3.08027	3.72936	3.66503	3.581	2.97478	3.06581	3.05975
ENSG00000230615	AL139220.2	lincRNA	long_ncRNA		2.59923	2.54623	1	1	0.846893	1.34705e-06	1.96508e-05	0.783513	2.12267e-06	2.61165e-05	2.10155	2.24581	2.14855	2.94462	3.07867	2.75819	2.25169	2.2685	2.00247	3.06483	2.8869	3.12097
ENSG00000196411	EPHB4	protein_coding	other_protein_coding	EPH receptor B4 [Source:HGNC Symbol;Acc:HGNC:3395]	3.72638	4.64391	1	1	-0.587275	1.36374e-06	1.9877e-05	-0.406865	8.23391e-07	1.12294e-05	4.80978	4.87859	4.85016	4.43717	4.3834	4.50438	3.92067	4.05284	4.09317	3.49014	3.45873	3.34274
ENSG00000108309	RUNDC3A	protein_coding	other_protein_coding	RUN domain containing 3A [Source:HGNC Symbol;Acc:HGNC:16984]	4.63805	4.63527	1	1	-0.511455	1.3743e-06	1.99963e-05	-0.427799	9.17379e-07	1.23438e-05	4.89551	4.7753	4.8752	4.32995	4.40919	4.52647	4.85915	5.00338	4.83325	4.40173	4.50221	4.22857
ENSG00000042832	TG	protein_coding	other_protein_coding	thyroglobulin [Source:HGNC Symbol;Acc:HGNC:11764]	3.19903	3.28719	1	1	0.772322	1.39741e-06	2.028e-05	0.700297	6.04069e-07	8.55907e-06	2.76773	3.09188	2.96359	3.46359	3.76097	3.67536	2.83433	2.67616	2.96719	3.75949	3.59383	3.36316
ENSG00000186481	ANKRD20A5P	transcribed_unprocessed_pseudogene	pseudogene	ankyrin repeat domain 20 family member A5, pseudogene [Source:HGNC Symbol;Acc:HGNC:33833]	3.07958	2.85463	1	1	0.809151	1.40656e-06	2.03952e-05	0.619409	1.33505e-05	0.000132514	2.65425	2.62166	2.36829	3.05846	3.18486	3.24028	2.74001	2.88988	2.36481	3.45357	3.45873	3.57047
ENSG00000070731	ST6GALNAC2	protein_coding	other_protein_coding	ST6 N-acetylgalactosaminide alpha-2,6-sialyltransferase 2 [Source:HGNC Symbol;Acc:HGNC:10867]	3.83814	4.05995	1	0	-0.609661	1.43278e-06	2.07228e-05	-0.378705	0.000122619	0.0009082	4.32019	4.29225	4.13458	3.76132	3.80604	4.04533	4.05406	4.30331	4.06879	3.59461	3.55651	3.4516
ENSG00000147894	C9orf72	protein_coding	other_protein_coding	chromosome 9 open reading frame 72 [Source:HGNC Symbol;Acc:HGNC:28337]	8.22659	7.87244	0	1	-0.310192	1.46346e-06	2.11291e-05	-0.460794	1.00684e-11	4.11936e-10	8.08205	8.10966	8.11888	7.67734	7.69828	7.54842	8.39954	8.38308	8.36442	7.97345	8.03976	8.19929
ENSG00000167671	UBXN6	protein_coding	other_protein_coding	UBX domain protein 6 [Source:HGNC Symbol;Acc:HGNC:14928]	9.05106	9.07322	0	1	0.296599	1.47653e-06	2.12269e-05	0.49781	3.27201e-15	3.21597e-13	8.83158	8.82517	8.81801	9.30199	9.26202	9.40057	8.88874	8.88268	8.94241	9.29206	9.23109	9.06937
ENSG00000233836	AC139769.1	transcribed_unprocessed_pseudogene	pseudogene		2.3347	2.15344	1	1	0.925512	1.47654e-06	2.12269e-05	0.526181	0.00241223	0.0112286	1.70547	2.10142	1.88921	2.55084	2.52596	2.14773	2.05678	1.67914	1.89564	2.71535	2.90681	2.75448
ENSG00000120156	TEK	protein_coding	other_protein_coding	TEK receptor tyrosine kinase [Source:HGNC Symbol;Acc:HGNC:11724]	0.681078	0.513396	1	1	1.74597	1.47987e-06	2.12565e-05	1.83629	4.84556e-06	5.43759e-05	-0.960845	-0.0588827	0.0156131	0.735238	1.56715	1.7821	0.0546345	-0.442075	0.00560915	1.59621	1.73826	1.13382
ENSG00000197016	ZNF470	protein_coding	other_protein_coding	zinc finger protein 470 [Source:HGNC Symbol;Acc:HGNC:22220]	2.98564	2.61797	1	1	0.720097	1.48531e-06	2.13164e-05	0.418222	0.00754844	0.0288025	2.7798	2.12028	2.30417	2.97657	2.80661	2.72037	2.58585	2.68573	2.60979	3.26383	3.27943	3.48923
ENSG00000282870	FRG1DP	unprocessed_pseudogene	pseudogene	FSHD region gene 1 family member D, pseudogene [Source:HGNC Symbol;Acc:HGNC:51763]	-0.95075	-1.30942	1	1	3.55347	1.48901e-06	2.13513e-05	5.49908	3.34543e-08	6.21211e-07	-3.1448	-2.56042	-3.1448	0.577509	0.432867	-0.0168627	-2.52725	-1.50073	-3.34754	0.642344	0.620484	0.408191
ENSG00000267174	AC011472.2	3prime_overlapping_ncRNA	long_ncRNA		2.69921	3.67268	1	1	-0.878455	1.53033e-06	2.18878e-05	-0.776412	1.45093e-09	3.69433e-08	3.97637	4.09663	4.09723	3.32155	3.25155	3.29277	3.14155	2.90634	3.33744	2.21874	2.28637	2.30483
ENSG00000069188	SDK2	protein_coding	other_protein_coding	sidekick cell adhesion molecule 2 [Source:HGNC Symbol;Acc:HGNC:19308]	1.65359	2.92025	1	1	-1.18825	1.53657e-06	2.19399e-05	-1.21759	1.26489e-10	4.2041e-09	3.61451	3.40806	3.54504	2.52226	2.08876	2.34289	2.35076	2.19001	2.20993	0.966907	1.38778	0.816156
ENSG00000235621	LINC00494	lincRNA	long_ncRNA	long intergenic non-protein coding RNA 494 [Source:HGNC Symbol;Acc:HGNC:27657]	2.10821	2.66164	1	1	-0.966248	1.55023e-06	2.2116e-05	-0.736243	3.67329e-06	4.25903e-05	3.02271	2.91956	3.13003	2.28772	2.12478	2.48501	2.63035	2.63725	2.49249	1.81958	1.59834	1.47126
ENSG00000140416	TPM1	protein_coding	other_protein_coding	tropomyosin 1 [Source:HGNC Symbol;Acc:HGNC:12010]	4.68366	4.48713	1	0	-0.495314	1.57783e-06	2.24802e-05	-0.389132	7.68617e-06	8.14934e-05	4.73422	4.72073	4.58601	4.27105	4.21816	4.39259	4.94269	4.94283	4.92892	4.37068	4.61241	4.30442
ENSG00000155959	VBP1	protein_coding	other_protein_coding	VHL binding protein 1 [Source:HGNC Symbol;Acc:HGNC:12662]	4.46564	4.1293	1	0	0.498126	1.60102e-06	2.27827e-05	0.373245	6.06651e-05	0.000493105	3.89544	3.87027	4.06373	4.41403	4.28734	4.245	4.16409	4.28139	4.20179	4.62207	4.66597	4.85851
ENSG00000107438	PDLIM1	protein_coding	other_protein_coding	PDZ and LIM domain 1 [Source:HGNC Symbol;Acc:HGNC:2067]	4.64116	4.42779	1	0	-0.442282	1.60833e-06	2.28673e-05	-0.21786	0.0082001	0.0308359	4.5349	4.40805	4.66153	4.28813	4.22648	4.44764	4.86847	4.89415	4.83084	4.49466	4.43866	4.32016
ENSG00000060762	MPC1	protein_coding	other_protein_coding	mitochondrial pyruvate carrier 1 [Source:HGNC Symbol;Acc:HGNC:21606]	4.50701	4.31904	1	1	0.504504	1.61563e-06	2.29517e-05	0.441771	1.56722e-06	1.98538e-05	4.01774	4.1618	4.11603	4.58957	4.45943	4.56965	4.38276	4.23328	4.13291	4.77218	4.6805	4.84043
ENSG00000226822	AL390036.1	lincRNA	long_ncRNA		2.62124	2.64307	1	1	-0.955175	1.61754e-06	2.29596e-05	-1.01807	7.85715e-09	1.68598e-07	3.14911	3.21102	3.07346	2.00749	2.15993	2.25744	2.84946	3.34106	3.09341	2.21874	2.22425	2.00051
ENSG00000177000	MTHFR	protein_coding	other_protein_coding	methylenetetrahydrofolate reductase [Source:HGNC Symbol;Acc:HGNC:7436]	5.63468	6.41472	0	1	0.374259	1.62644e-06	2.30663e-05	0.414784	6.36032e-09	1.38743e-07	6.29735	6.25219	6.06851	6.63707	6.6137	6.61947	5.458	5.42637	5.46874	5.90034	5.84832	5.70634
ENSG00000188243	COMMD6	protein_coding	other_protein_coding	COMM domain containing 6 [Source:HGNC Symbol;Acc:HGNC:24015]	3.00919	2.93346	1	1	0.796524	1.66282e-06	2.34636e-05	0.730735	5.72005e-07	8.15202e-06	2.57331	2.69897	2.44463	3.20051	3.31529	3.36808	2.41322	2.76909	2.65417	3.40842	3.24855	3.56167
ENSG00000136868	SLC31A1	protein_coding	other_protein_coding	solute carrier family 31 member 1 [Source:HGNC Symbol;Acc:HGNC:11016]	5.07671	4.85494	0	1	-0.400189	1.68383e-06	2.37203e-05	-0.441329	6.61588e-07	9.28939e-06	5.18149	5.08227	4.96347	4.51538	4.73469	4.65232	5.3397	5.27458	5.20913	4.90813	4.84175	4.88699
ENSG00000187325	TAF9B	protein_coding	other_protein_coding	TATA-box binding protein associated factor 9b [Source:HGNC Symbol;Acc:HGNC:17306]	2.92851	2.8794	1	1	0.698983	1.69408e-06	2.38247e-05	0.495305	0.00113391	0.00599372	2.90636	2.37705	2.62605	2.92292	3.38378	3.06023	2.54923	2.54566	2.66505	3.24683	3.33926	3.225
ENSG00000257027	AC010186.3	sense_intronic	long_ncRNA		7.13368	6.84017	0	1	-0.321189	1.70815e-06	2.39825e-05	-0.416745	1.18185e-09	3.09525e-08	7.04061	7.04636	7.05943	6.59995	6.69158	6.6031	7.28653	7.316	7.27979	6.89029	6.9406	7.08886
ENSG00000266019	MIR3609	miRNA	short_ncRNA	microRNA 3609 [Source:HGNC Symbol;Acc:HGNC:38956]	4.1969	4.10418	1	1	0.750545	1.73677e-06	2.43438e-05	0.645138	4.62306e-08	8.38426e-07	3.96584	3.72998	3.65195	4.3008	4.49082	4.48571	3.85843	3.80328	3.81398	4.31469	4.46576	4.92524
ENSG00000135218	CD36	protein_coding	other_protein_coding	CD36 molecule [Source:HGNC Symbol;Acc:HGNC:1663]	7.57986	7.17127	0	1	-0.345006	1.74583e-06	2.44456e-05	-0.471333	4.96458e-10	1.45411e-08	7.35752	7.39793	7.46793	6.95099	7.02753	6.82575	7.76543	7.76469	7.72936	7.27425	7.3995	7.54591
ENSG00000112077	RHAG	protein_coding	other_protein_coding	Rh associated glycoprotein [Source:HGNC Symbol;Acc:HGNC:10006]	2.3584	1.97909	1	1	0.889494	1.75552e-06	2.45451e-05	0.60279	0.00143893	0.00728497	2.04264	1.55395	1.4299	2.16368	2.29253	2.39184	1.93435	1.85901	1.96773	2.62615	2.79373	2.96944
ENSG00000211693	TRGV11	TR_V_gene	TCR/IG	T-cell receptor gamma variable 11 (non-functional) [Source:HGNC Symbol;Acc:HGNC:12286]	-1.23801	-1.12829	1	1	-4.22042	1.79498e-06	2.50384e-05	-3.26082	5.34951e-06	5.94073e-05	0.572274	-0.0588827	-0.346616	-1.80862	-2.58347	-2.54441	0.500535	0.704025	-0.298262	-2.2464	-2.74044	-3.34754
ENSG00000211956	IGHV4-34	IG_V_gene	TCR/IG	immunoglobulin heavy variable 4-34 [Source:HGNC Symbol;Acc:HGNC:5650]	1.93504	1.87943	1	1	1.09816	1.82596e-06	2.54243e-05	0.925974	5.37031e-06	5.95996e-05	1.42704	1.46823	1.39954	2.3046	2.17718	2.49997	1.54563	1.33458	1.31124	2.69042	2.20829	2.52009
ENSG00000129295	LRRC6	protein_coding	other_protein_coding	leucine rich repeat containing 6 [Source:HGNC Symbol;Acc:HGNC:16725]	3.01337	2.96682	1	1	-0.693242	1.84694e-06	2.56316e-05	-0.679262	2.81973e-06	3.36518e-05	3.26532	3.44592	3.20218	2.63333	2.78426	2.46989	3.43038	3.29805	3.33062	2.57258	2.69413	2.75448
ENSG00000176974	SHMT1	protein_coding	other_protein_coding	serine hydroxymethyltransferase 1 [Source:HGNC Symbol;Acc:HGNC:10850]	3.21112	3.35417	1	1	-0.665099	1.85452e-06	2.57156e-05	-0.892307	6.16436e-10	1.77181e-08	3.83307	3.77827	3.77532	2.98706	2.82862	2.92266	3.61443	3.59569	3.40392	2.91147	2.89689	2.84434
ENSG00000197057	DTHD1	protein_coding	other_protein_coding	death domain containing 1 [Source:HGNC Symbol;Acc:HGNC:37261]	5.06084	4.74329	1	1	-0.511637	1.87109e-06	2.59026e-05	-0.696446	2.44852e-09	5.88127e-08	5.14695	5.09663	5.0491	4.5441	4.50797	4.115	5.20643	5.2966	5.44051	4.67704	4.76201	4.98244
ENSG00000139572	GPR84	protein_coding	other_protein_coding	G protein-coupled receptor 84 [Source:HGNC Symbol;Acc:HGNC:4535]	1.10433	1.05984	1	1	-1.35161	1.88762e-06	2.61101e-05	-1.12078	0.00010172	0.000774198	1.54494	1.78424	1.51734	0.877409	-0.120758	0.755856	1.75304	1.78973	1.69786	0.290819	0.468005	0.626546
ENSG00000005187	ACSM3	protein_coding	other_protein_coding	acyl-CoA synthetase medium chain family member 3 [Source:HGNC Symbol;Acc:HGNC:10522]	4.32218	4.20124	1	0	0.477511	1.89657e-06	2.61806e-05	0.368305	3.94379e-05	0.000338588	4.04301	4.05313	3.96351	4.30501	4.49082	4.35194	4.07353	4.08211	4.11317	4.61215	4.62148	4.43067
ENSG00000196247	ZNF107	protein_coding	other_protein_coding	zinc finger protein 107 [Source:HGNC Symbol;Acc:HGNC:12887]	5.72527	5.53788	1	0	0.408113	1.94182e-06	2.67279e-05	0.136696	0.0206924	0.0641944	5.50252	5.53117	5.3798	5.65361	5.68564	5.47451	5.51013	5.53753	5.51609	5.8034	5.89766	6.08683
ENSG00000091181	IL5RA	protein_coding	other_protein_coding	interleukin 5 receptor subunit alpha [Source:HGNC Symbol;Acc:HGNC:6017]	4.9574	4.84157	1	0	0.42984	1.95634e-06	2.69057e-05	0.319867	1.60878e-05	0.00015548	4.70286	4.66724	4.68059	4.99253	5.08026	4.92595	4.80583	4.61256	4.80647	5.1985	5.15022	5.17081
ENSG00000180596	HIST1H2BC	protein_coding	other_protein_coding	histone cluster 1 H2B family member c [Source:HGNC Symbol;Acc:HGNC:4757]	6.71061	6.3564	0	1	0.298482	1.96665e-06	2.70033e-05	0.446077	3.8922e-10	1.17191e-08	6.14698	6.11084	6.14601	6.47504	6.61291	6.64661	6.57781	6.52472	6.58428	6.91538	6.85608	6.80536
ENSG00000167664	TMIGD2	protein_coding	other_protein_coding	transmembrane and immunoglobulin domain containing 2 [Source:HGNC Symbol;Acc:HGNC:28324]	3.30427	3.2554	1	0	-0.647406	1.96662e-06	2.70033e-05	-0.0993151	0.335124	0.512131	3.38872	3.36126	3.16656	3.20051	3.31529	3.10004	3.55103	3.65045	3.68625	2.86767	3.1008	2.96944
ENSG00000250510	GPR162	protein_coding	other_protein_coding	G protein-coupled receptor 162 [Source:HGNC Symbol;Acc:HGNC:16693]	3.56171	4.325	1	0	-0.643961	1.97713e-06	2.70808e-05	-0.391782	7.59813e-06	8.08104e-05	4.51698	4.55042	4.49201	4.19161	4.03152	4.16748	3.98033	3.82941	3.8478	3.43117	3.18474	3.09679
ENSG00000171798	KNDC1	protein_coding	other_protein_coding	kinase non-catalytic C-lobe domain containing 1 [Source:HGNC Symbol;Acc:HGNC:29374]	0.152421	1.08292	1	1	-2.32804	1.98945e-06	2.72275e-05	-2.13942	2.72974e-10	8.47259e-09	2.13953	2.12028	2.03461	0.268956	0.0387968	-0.104658	1.46929	0.812795	1.54129	-0.269596	-0.973055	-1.66619
ENSG00000281852	LINC00891	lincRNA	long_ncRNA	long intergenic non-protein coding RNA 891 [Source:HGNC Symbol;Acc:HGNC:48577]	-0.141474	-0.294367	1	1	2.39651	2.02125e-06	2.75953e-05	2.16828	3.98918e-06	4.56952e-05	-1.32456	-1.561	-0.831429	0.520853	0.831976	0.597955	-1.32498	-1.05607	-1.21122	0.642344	0.667927	1.43315
ENSG00000196072	BLOC1S2	protein_coding	other_protein_coding	biogenesis of lysosomal organelles complex 1 subunit 2 [Source:HGNC Symbol;Acc:HGNC:20984]	4.44119	4.13459	1	0	0.536425	2.03696e-06	2.77687e-05	0.363891	5.98849e-05	0.000487691	4.08254	3.84781	3.92672	4.30919	4.32266	4.31857	4.09591	4.31568	4.1012	4.76025	4.56307	4.81101
ENSG00000178538	CA8	protein_coding	other_protein_coding	carbonic anhydrase 8 [Source:HGNC Symbol;Acc:HGNC:1382]	1.18815	0.980752	1	1	-1.32498	2.05795e-06	2.79601e-05	-1.01071	0.000203388	0.00139469	1.54494	1.40811	1.45964	0.784201	0.543462	0.144162	1.65306	1.92512	1.89564	0.477262	0.620484	0.557369
ENSG00000184293	CLECL1	protein_coding	other_protein_coding	C-type lectin like 1 [Source:HGNC Symbol;Acc:HGNC:24462]	1.56332	1.30618	1	1	-1.50027	2.13934e-06	2.88562e-05	-1.50631	1.50966e-07	2.45187e-06	2.13953	1.91959	2.0736	0.124331	0.874913	0.705118	2.682	2.1491	2.03639	1.29921	0.520642	0.692557
ENSG00000006042	TMEM98	protein_coding	other_protein_coding	transmembrane protein 98 [Source:HGNC Symbol;Acc:HGNC:24529]	-1.65851		1		5.38597	2.25141e-06	3.01984e-05										-3.34754	-3.34754	-2.77688	-0.726107	0.297486	-0.0504802
ENSG00000198888	MT-ND1	protein_coding	other_protein_coding	mitochondrially encoded NADH:ubiquinone oxidoreductase core subunit 1 [Source:HGNC Symbol;Acc:HGNC:7455]	4.48462	5.07968	1	1	-0.470605	2.25678e-06	3.02377e-05	-0.494945	2.08014e-08	4.12129e-07	5.36702	5.33323	5.28124	4.88441	4.6752	4.93699	4.78038	4.78045	4.58942	4.28169	4.25279	4.223
ENSG00000181690	PLAG1	protein_coding	other_protein_coding	PLAG1 zinc finger [Source:HGNC Symbol;Acc:HGNC:9045]	4.3126	3.907	1	0	-0.443929	2.25794e-06	3.02377e-05	-0.401912	4.73561e-05	0.000396807	4.13519	4.13886	4.05402	3.76742	3.79491	3.55159	4.55655	4.49777	4.54886	4.11372	4.10118	4.05751
ENSG00000111863	ADTRP	protein_coding	other_protein_coding	androgen dependent TFPI regulating protein [Source:HGNC Symbol;Acc:HGNC:21214]	3.07002	2.688	1	1	0.858317	2.28971e-06	3.06145e-05	0.846253	2.9694e-07	4.54635e-06	2.19469	2.19334	2.42968	3.11697	3.2269	2.9664	2.41322	2.76909	2.74928	3.33794	3.36828	3.78234
ENSG00000142409	ZNF787	protein_coding	other_protein_coding	zinc finger protein 787 [Source:HGNC Symbol;Acc:HGNC:26998]	4.79543	4.84167	1	0	-0.520956	2.30897e-06	3.08474e-05	-0.312985	0.000682752	0.00390516	5.005	4.96459	5.03929	4.5792	4.49771	4.96421	5.02333	5.10134	5.07684	4.6802	4.61846	4.2724
ENSG00000160229	ZNF66	protein_coding	other_protein_coding	zinc finger protein 66 [Source:HGNC Symbol;Acc:HGNC:13135]	4.63136	4.40023	1	1	0.47378	2.32724e-06	3.10421e-05	0.407702	3.30206e-06	3.87856e-05	4.17231	4.23284	4.18886	4.69576	4.57786	4.53375	4.41364	4.3249	4.44219	4.76622	4.82615	5.01505
ENSG00000121552	CSTA	protein_coding	other_protein_coding	cystatin A [Source:HGNC Symbol;Acc:HGNC:2481]	4.28454	3.87963	1	1	0.487766	2.35172e-06	3.12943e-05	0.494779	9.96336e-07	1.32309e-05	3.6346	3.60835	3.65837	4.12665	4.09646	4.15336	3.94905	4.02673	4.16009	4.53022	4.58177	4.45939
ENSG00000158850	B4GALT3	protein_coding	other_protein_coding	beta-1,4-galactosyltransferase 3 [Source:HGNC Symbol;Acc:HGNC:926]	5.01952	5.71018	0	1	-0.400803	2.39648e-06	3.18395e-05	-0.437907	1.17575e-08	2.4373e-07	5.98432	5.84356	5.96086	5.36665	5.50609	5.59958	5.19166	5.26344	5.20913	4.91083	4.79177	4.75032
ENSG00000198182	ZNF607	protein_coding	other_protein_coding	zinc finger protein 607 [Source:HGNC Symbol;Acc:HGNC:28192]	3.15737	2.8407	1	1	0.638746	2.40381e-06	3.18703e-05	0.529705	7.01716e-05	0.000559215	2.58712	2.52591	2.62605	3.18236	2.99356	3.1292	2.83433	2.92261	2.75947	3.51165	3.41769	3.49848
ENSG00000164237	CMBL	protein_coding	other_protein_coding	carboxymethylenebutenolidase homolog [Source:HGNC Symbol;Acc:HGNC:25090]	-0.223132	0.154281	1	1	-2.48449	2.41504e-06	3.19851e-05	-2.0033	1.16526e-06	1.5259e-05	1.36427	0.941014	0.845166	-0.665967	-0.61966	-0.939138	0.870656	0.913935	0.968803	-0.86702	-2.31447	-0.910698
ENSG00000188738	FSIP2	protein_coding	other_protein_coding	fibrous sheath interacting protein 2 [Source:HGNC Symbol;Acc:HGNC:21675]	-0.947586	-1.09872	1	1	3.33234	2.4206e-06	3.20335e-05	2.95285	2.04908e-05	0.000193183	-1.81204	-2.14567	-2.56339	0.632024	-0.505123	-0.198145	-2.52725	-2.14683	-2.05147	0.0766556	0.0333818	0.929996
ENSG00000187987	ZSCAN23	protein_coding	other_protein_coding	zinc finger and SCAN domain containing 23 [Source:HGNC Symbol;Acc:HGNC:21193]	1.52759	1.15544	1	1	1.15166	2.45401e-06	3.24501e-05	1.38205	5.63754e-07	8.05947e-06	0.572274	0.554023	0.368991	1.83232	1.87274	1.73229	0.928824	0.847302	1.13458	2.16546	1.96411	2.12526
ENSG00000189337	KAZN	protein_coding	other_protein_coding	kazrin, periplakin interacting protein [Source:HGNC Symbol;Acc:HGNC:29173]	1.85916	2.56087	1	1	1.04428	2.45659e-06	3.24586e-05	1.45519	1.35179e-11	5.42682e-10	2.02245	1.7604	1.75174	3.37047	3.19337	3.26676	1.40926	1.12554	1.51746	2.5027	2.31646	2.28357
ENSG00000274173	AL035661.1	lincRNA	long_ncRNA		2.80978	2.40182	1	1	0.769907	2.46289e-06	3.25163e-05	0.895702	9.22876e-07	1.2408e-05	1.67993	2.00324	2.18461	2.74884	2.87166	2.92266	2.58585	2.36692	2.33786	3.11253	3.34657	3.10893
ENSG00000105701	FKBP8	protein_coding	other_protein_coding	FK506 binding protein 8 [Source:HGNC Symbol;Acc:HGNC:3724]	10.5433	11.2162	0	1	0.340302	2.51672e-06	3.31125e-05	0.590546	9.33185e-17	1.38777e-14	10.9448	10.9165	10.9062	11.4421	11.4418	11.6458	10.3729	10.3635	10.3936	10.8501	10.7602	10.5196
ENSG00000166401	SERPINB8	protein_coding	other_protein_coding	serpin family B member 8 [Source:HGNC Symbol;Acc:HGNC:8952]	4.61522	4.45853	1	0	-0.50725	2.51789e-06	3.31125e-05	-0.343456	2.16421e-05	0.000202474	4.60445	4.66081	4.6259	4.26675	4.35714	4.2361	5.01496	4.79378	4.79165	4.26912	4.47579	4.34603
ENSG00000255733	IFNG-AS1	antisense_RNA	other_ncRNA	IFNG antisense RNA 1 [Source:HGNC Symbol;Acc:HGNC:43910]	3.83284	3.50028	1	1	0.58892	2.5572e-06	3.35127e-05	0.612849	1.52992e-06	1.94389e-05	3.13977	3.25435	3.21095	3.69885	4.00277	3.695	3.4354	3.64065	3.5402	4.18684	3.96537	4.22857
ENSG00000180316	PNPLA1	protein_coding	other_protein_coding	patatin like phospholipase domain containing 1 [Source:HGNC Symbol;Acc:HGNC:21246]	2.33949	2.41415	1	1	-0.830683	2.55537e-06	3.35127e-05	-0.799258	2.7168e-05	0.000246225	2.82712	2.59495	3.02455	2.37021	2.0139	1.6542	2.78006	2.79584	2.67585	1.93019	2.02002	1.83501
ENSG00000255569	TRAV1-1	TR_V_gene	TCR/IG	T-cell receptor alpha variable 1-1 [Source:HGNC Symbol;Acc:HGNC:12101]	0.024888	0.0816576	1	1	-2.05307	2.55255e-06	3.35127e-05	-1.25093	0.00120844	0.00630467	0.456682	1.10147	0.368991	-0.540079	-0.880253	-0.0168627	0.984736	1.06818	0.896764	-0.597741	-0.834379	-1.36823
ENSG00000177191	B3GNT8	protein_coding	other_protein_coding	UDP-GlcNAc:betaGal beta-1,3-N-acetylglucosaminyltransferase 8 [Source:HGNC Symbol;Acc:HGNC:24139]	4.80878	5.18661	1	0	-0.4716	2.59028e-06	3.39055e-05	-0.216305	0.000830754	0.00460387	5.37101	5.26919	5.24327	5.0209	5.03602	5.17929	5.01832	5.14187	4.98862	4.57177	4.70629	4.42583
ENSG00000165810	BTNL9	protein_coding	other_protein_coding	butyrophilin like 9 [Source:HGNC Symbol;Acc:HGNC:24176]	-1.16768	-0.830571	1	1	3.58964	2.59718e-06	3.39486e-05	2.51299	3.865e-05	0.000333221	-1.5478	-1.14611	-3.1448	0.461881	0.249245	0.144162	-2.24412	-2.14683	-3.34754	0.290819	0.0333818	0.408191
ENSG00000031081	ARHGAP31	protein_coding	other_protein_coding	Rho GTPase activating protein 31 [Source:HGNC Symbol;Acc:HGNC:29216]	4.55449	4.93339	1	1	-0.411814	2.64874e-06	3.45631e-05	-0.472612	1.78804e-08	3.60603e-07	5.21967	5.09186	5.19326	4.73364	4.65379	4.70814	4.76849	4.76248	4.75137	4.38241	4.35779	4.30442
ENSG00000166770	ZNF667-AS1	lincRNA	long_ncRNA	ZNF667 antisense RNA 1 (head to head) [Source:HGNC Symbol;Acc:HGNC:44321]	0.518434	0.304163	1	1	1.63708	2.66328e-06	3.46721e-05	1.5966	1.44564e-05	0.000141762	-0.670614	-0.445842	-0.154163	0.831558	1.27824	0.985795	-0.233575	-0.284335	-0.216087	1.16087	1.32996	1.35378
ENSG00000188191	PRKAR1B	protein_coding	other_protein_coding	protein kinase cAMP-dependent type I regulatory subunit beta [Source:HGNC Symbol;Acc:HGNC:9390]	2.32465	2.97693	1	0	-0.856931	2.67147e-06	3.47518e-05	-0.142901	0.315581	0.491224	3.09214	2.95151	3.13925	2.82101	2.53936	3.31831	2.71543	2.74183	2.79953	2.09122	1.82453	1.77534
ENSG00000196074	SYCP2	protein_coding	other_protein_coding	synaptonemal complex protein 2 [Source:HGNC Symbol;Acc:HGNC:11490]	3.68172	3.39184	1	1	0.574431	2.69242e-06	3.49973e-05	0.576777	7.51679e-06	8.01448e-05	3.22172	2.962	3.13925	3.86168	3.62924	3.53716	3.48471	3.44047	3.24617	3.91822	3.95584	4.04492
ENSG00000172159	FRMD3	protein_coding	other_protein_coding	FERM domain containing 3 [Source:HGNC Symbol;Acc:HGNC:24125]	2.98637	3.39657	1	1	0.787692	2.70263e-06	3.51029e-05	0.640118	1.57589e-06	1.9937e-05	3.14911	2.87584	3.21095	3.85023	3.72035	3.57297	2.75616	2.41373	2.60979	3.1587	3.47216	3.50768
ENSG00000066468	FGFR2	protein_coding	other_protein_coding	fibroblast growth factor receptor 2 [Source:HGNC Symbol;Acc:HGNC:3689]	1.49463	1.21631	1	1	-1.1389	2.74883e-06	3.56205e-05	-1.15537	6.47156e-05	0.000520586	1.84992	2.12028	1.36852	0.632024	1.10873	0.2184	2.15753	2.03398	1.95004	1.04765	0.96242	0.816156
ENSG00000103257	SLC7A5	protein_coding	other_protein_coding	solute carrier family 7 member 5 [Source:HGNC Symbol;Acc:HGNC:11063]	2.61076	4.80838	1	1	-0.970981	2.7687e-06	3.58227e-05	-0.958341	1.03423e-13	7.07494e-12	5.25902	5.3433	5.25815	4.25811	4.23474	4.49694	3.03965	3.16758	3.17942	2.47377	2.22425	1.5799
ENSG00000134532	SOX5	protein_coding	other_protein_coding	SRY-box 5 [Source:HGNC Symbol;Acc:HGNC:11201]	1.30589	1.01562	1	1	-1.49062	2.78141e-06	3.59596e-05	-1.60642	2.40079e-07	3.74619e-06	1.89503	1.78424	1.67776	0.632024	0.0387968	0.065895	2.05678	2.1352	1.89564	0.417752	0.104077	1.22587
ENSG00000171314	PGAM1	protein_coding	other_protein_coding	phosphoglycerate mutase 1 [Source:HGNC Symbol;Acc:HGNC:8888]	4.44363	5.15951	1	1	-0.486098	2.8169e-06	3.63346e-05	-0.522064	6.62664e-10	1.89197e-08	5.44112	5.36521	5.45185	4.92045	4.83051	4.94794	4.7585	4.58726	4.71779	4.32687	4.16458	4.10676
ENSG00000162383	SLC1A7	protein_coding	other_protein_coding	solute carrier family 1 member 7 [Source:HGNC Symbol;Acc:HGNC:10945]	0.961169	1.85432	1	1	-1.44138	2.85121e-06	3.67209e-05	-1.09451	3.27032e-07	4.95824e-06	2.48756	2.34534	2.32047	1.30405	1.2459	1.42259	1.72048	1.77188	1.49324	0.534414	0.297486	-0.0504802
ENSG00000184428	TOP1MT	protein_coding	other_protein_coding	DNA topoisomerase I mitochondrial [Source:HGNC Symbol;Acc:HGNC:29787]	3.08445	3.35535	1	1	-0.709775	3.03699e-06	3.89346e-05	-0.453923	0.000124235	0.00091818	3.38872	3.67364	3.67114	3.04848	3.20183	3.14832	3.55565	3.45733	3.30997	2.79936	2.84623	2.53815
ENSG00000197061	HIST1H4C	protein_coding	other_protein_coding	histone cluster 1 H4 family member c [Source:HGNC Symbol;Acc:HGNC:4787]	5.8941	5.50813	0	1	0.348121	3.08757e-06	3.95227e-05	0.477442	1.71476e-09	4.29998e-08	5.19734	5.2522	5.35825	5.71172	5.69914	5.83015	5.7244	5.74393	5.6993	6.18322	6.03517	5.97854
ENSG00000200792	SNORA80A	snoRNA	short_ncRNA	small nucleolar RNA, H/ACA box 80A [Source:HGNC Symbol;Acc:HGNC:32666]	2.3221	2.69076	1	1	1.02641	3.10485e-06	3.9661e-05	1.07878	1.2918e-08	2.65854e-07	2.15816	2.00324	2.32047	3.20051	3.02249	3.43966	1.67021	1.842	1.96773	2.44425	2.93617	3.0722
ENSG00000176834	VSIG10	protein_coding	other_protein_coding	V-set and immunoglobulin domain containing 10 [Source:HGNC Symbol;Acc:HGNC:26078]	2.15922	1.96203	1	1	-0.940146	3.10544e-06	3.9661e-05	-0.749538	0.000146551	0.00105752	2.10155	2.24581	2.61288	1.76072	1.56715	1.48407	2.4925	2.75098	2.62102	1.88696	1.52293	1.68092
ENSG00000277203	F8A1	protein_coding	other_protein_coding	coagulation factor VIII associated 1 [Source:HGNC Symbol;Acc:HGNC:3547]	1.48981	1.53976	1	1	-1.28745	3.10931e-06	3.96802e-05	-1.37664	1.12918e-07	1.87488e-06	2.28218	1.96202	2.35253	1.0475	0.742066	0.852272	2.18165	2.21665	1.914	0.742758	0.571427	1.31239
ENSG00000152056	AP1S3	protein_coding	other_protein_coding	adaptor related protein complex 1 sigma 3 subunit [Source:HGNC Symbol;Acc:HGNC:18971]	1.57087	1.65528	1	1	-1.18352	3.14302e-06	4.00497e-05	-0.931548	2.68179e-05	0.000244217	2.29906	1.83078	2.16669	1.23528	1.10873	1.29116	2.32933	2.00371	2.06954	0.790461	0.96242	1.26977
ENSG00000280734	LINC01232	processed_transcript	other_ncRNA	long intergenic non-protein coding RNA 1232 [Source:HGNC Symbol;Acc:HGNC:49755]	3.68748	4.02831	1	0	0.533075	3.15832e-06	4.01838e-05	0.302619	0.00103766	0.00554616	3.99202	3.83074	3.81612	4.24068	4.2552	4.03509	3.47985	3.38283	3.39741	3.97093	3.88734	4.00651
ENSG00000182010	RTKN2	protein_coding	other_protein_coding	rhotekin 2 [Source:HGNC Symbol;Acc:HGNC:19364]	3.3865	3.28366	1	1	0.627151	3.2259e-06	4.09198e-05	0.436582	0.000294112	0.00190888	2.91733	3.27132	3.00452	3.60658	3.47033	3.43188	3.1292	2.95462	3.13315	3.59461	3.66571	3.84174
ENSG00000106415	GLCCI1	protein_coding	other_protein_coding	glucocorticoid induced 1 [Source:HGNC Symbol;Acc:HGNC:18713]	5.471	5.38386	1	0	0.411629	3.24213e-06	4.10946e-05	0.264358	1.90587e-05	0.000181078	5.18831	5.24362	5.32228	5.53881	5.5112	5.49892	5.21376	5.2966	5.28517	5.56707	5.62912	5.8343
ENSG00000267198	AC091132.5	lincRNA	long_ncRNA		-0.587205		1		-2.56404	3.32191e-06	4.20109e-05										0.538392	0.502262	0.419601	-1.62924	-1.98602	-1.36823
ENSG00000215146	BX322639.1	transcribed_unprocessed_pseudogene	pseudogene		1.38297	0.988277	1	1	1.30837	3.52708e-06	4.44386e-05	0.767873	0.00223441	0.0105677	0.456682	0.660928	0.752101	1.43247	1.37115	1.25634	0.646342	0.946132	0.656165	1.7964	1.88601	2.36679
ENSG00000281404	LINC01176	lincRNA	long_ncRNA	long intergenic non-protein coding RNA 1176 [Source:NCBI gene;Acc:100506516]	2.01576	1.97018	1	1	0.962091	3.53216e-06	4.44693e-05	0.483835	0.00497516	0.0203894	1.82683	1.8535	1.51734	2.10707	2.2766	2.23972	1.48875	1.6004	1.54129	2.5027	2.28637	2.67507
ENSG00000171223	JUNB	protein_coding	other_protein_coding	JunB proto-oncogene, AP-1 transcription factor subunit [Source:HGNC Symbol;Acc:HGNC:6205]	7.76867	7.88879	1	0	-0.444562	3.56055e-06	4.47263e-05	-0.0608977	0.209071	0.369106	7.93828	7.90602	7.91964	7.82979	7.73151	8.00753	8.00014	7.98044	8.01639	7.7025	7.64116	7.27138
ENSG00000128641	MYO1B	protein_coding	other_protein_coding	myosin IB [Source:HGNC Symbol;Acc:HGNC:7596]	1.37909	1.04528	1	1	1.17757	3.56958e-06	4.48062e-05	1.11866	3.1507e-05	0.00027861	0.572274	0.497444	0.48921	1.40142	1.73969	1.57164	0.984736	0.665867	0.781474	1.95133	2.05613	1.83501
ENSG00000136842	TMOD1	protein_coding	other_protein_coding	tropomodulin 1 [Source:HGNC Symbol;Acc:HGNC:11871]	4.86889	4.93217	1	1	-0.428247	3.62329e-06	4.54077e-05	-0.552211	7.37105e-10	2.06655e-08	5.16778	5.27341	5.17992	4.70214	4.64451	4.62529	5.06931	5.11734	5.05632	4.72692	4.50874	4.73473
ENSG00000186230	ZNF749	protein_coding	other_protein_coding	zinc finger protein 749 [Source:HGNC Symbol;Acc:HGNC:32783]	2.63456	2.64093	1	1	0.790032	3.68706e-06	4.60062e-05	0.476246	0.000720601	0.00408747	2.19469	2.55392	2.45942	2.90088	2.88222	2.85445	2.18165	2.107	2.44277	2.92222	3.02083	3.1329
ENSG00000152359	POC5	protein_coding	other_protein_coding	POC5 centriolar protein [Source:HGNC Symbol;Acc:HGNC:26658]	4.34651	4.02027	1	1	0.468695	3.70947e-06	4.61831e-05	0.51684	5.5673e-07	7.9742e-06	3.65441	3.85346	3.78122	4.22303	4.33809	4.2714	4.12108	4.07485	4.14073	4.45451	4.58487	4.70306
ENSG00000268912	AC012313.5	lincRNA	long_ncRNA		2.10559	1.93727	1	1	-0.979117	3.72869e-06	4.6388e-05	-0.863758	1.27767e-05	0.000127261	2.31574	2.27975	2.48857	1.30405	1.69246	1.54304	2.59486	2.61739	2.59848	1.97216	1.49689	1.35378
ENSG00000185304	RGPD2	protein_coding	other_protein_coding	RANBP2-like and GRIP domain containing 2 [Source:HGNC Symbol;Acc:HGNC:32415]	2.55939	2.10989	1	1	-0.788355	3.77278e-06	4.68672e-05	-0.561614	0.000642095	0.00369859	2.31574	2.40807	2.42968	1.78498	1.9145	1.80637	2.9721	2.90634	2.99334	2.3677	2.14264	1.97421
ENSG00000185897	FFAR3	protein_coding	other_protein_coding	free fatty acid receptor 3 [Source:HGNC Symbol;Acc:HGNC:4499]	0.281558	-0.219465	1	1	-1.82098	3.86497e-06	4.79416e-05	-2.46213	1.02208e-06	1.35501e-05	0.826253	0.71155	1.20257	-2.13291	-0.61966	-1.30459	0.957051	1.15339	1.28326	-0.269596	-0.707872	-0.726881
ENSG00000253958	CLDN23	protein_coding	other_protein_coding	claudin 23 [Source:HGNC Symbol;Acc:HGNC:17591]	-0.213884	-0.144361	1	1	-2.30094	3.98972e-06	4.93549e-05	-1.16431	0.00229343	0.0107783	0.331016	0.554023	0.237835	-0.803899	-0.399014	-0.786127	0.680603	0.913935	1.07054	-1.19837	-0.707872	-2.04214
ENSG00000204110	LINC02520	lincRNA	long_ncRNA	long intergenic non-protein coding RNA 2520 [Source:HGNC Symbol;Acc:HGNC:53511]	1.90399	2.09439	1	0	-0.964182	3.99064e-06	4.93549e-05	-0.39933	0.013968	0.046766	2.33224	2.31292	2.23707	1.65938	1.95509	2.06966	2.51166	2.36692	2.23935	1.45534	1.49689	1.35378
ENSG00000117090	SLAMF1	protein_coding	other_protein_coding	signaling lymphocytic activation molecule family member 1 [Source:HGNC Symbol;Acc:HGNC:10903]	4.79065	4.82815	1	0	0.424561	4.03599e-06	4.97694e-05	0.353337	2.70181e-05	0.000245127	4.77098	4.71454	4.46293	5.07109	4.95579	4.99358	4.5286	4.65944	4.54886	4.88908	5.05529	5.06263
ENSG00000136546	SCN7A	protein_coding	other_protein_coding	sodium voltage-gated channel alpha subunit 7 [Source:HGNC Symbol;Acc:HGNC:10594]	-1.2984		1		-3.90294	4.03412e-06	4.97694e-05										-0.438929	0.215739	0.419601	-2.69437	-2.74044	-2.55197
ENSG00000106686	SPATA6L	protein_coding	other_protein_coding	spermatogenesis associated 6 like [Source:HGNC Symbol;Acc:HGNC:25472]	1.16049	1.18122	1	1	-1.27544	4.04391e-06	4.98305e-05	-1.42046	2.60016e-06	3.12714e-05	1.98122	2.15727	1.4299	0.124331	0.742066	0.652531	1.78488	1.6004	1.93213	0.589388	0.571427	0.484707
ENSG00000183281	PLGLB1	protein_coding	other_protein_coding	plasminogen-like B1 [Source:HGNC Symbol;Acc:HGNC:9072]	0.583524	0.215178	1	1	1.65764	4.10637e-06	5.05261e-05	2.1843	4.12784e-07	6.09097e-06	-0.222286	-1.3387	-0.831429	1.36969	1.37115	0.942646	0.0546345	-0.619203	-0.0645712	1.48464	1.17438	1.47126
ENSG00000124882	EREG	protein_coding	other_protein_coding	epiregulin [Source:HGNC Symbol;Acc:HGNC:3443]	1.10393	1.18541	1	1	1.41341	4.10415e-06	5.05261e-05	1.365	6.01259e-07	8.52632e-06	0.515636	0.660928	0.430352	1.90052	1.87274	1.73229	0.680603	0.0478615	0.518928	1.9927	1.54851	1.83501
ENSG00000113638	TTC33	protein_coding	other_protein_coding	tetratricopeptide repeat domain 33 [Source:HGNC Symbol;Acc:HGNC:29959]	4.34412	4.04124	1	0	0.419841	4.14803e-06	5.10014e-05	0.36191	6.09356e-05	0.000494834	3.8787	3.83074	3.878	4.13611	4.28336	4.24056	4.14888	4.13195	4.1211	4.57858	4.50221	4.58202
ENSG00000156411	C14orf2	protein_coding	other_protein_coding	chromosome 14 open reading frame 2 [Source:HGNC Symbol;Acc:HGNC:1188]	4.11768	4.03179	1	1	0.475908	4.17764e-06	5.1253e-05	0.509174	9.23784e-07	1.24095e-05	3.71226	3.71144	3.91066	4.21858	4.35335	4.28442	3.94554	3.9254	3.76929	4.34695	4.41452	4.30442
ENSG00000124019	FAM124B	protein_coding	other_protein_coding	family with sequence similarity 124 member B [Source:HGNC Symbol;Acc:HGNC:26224]	1.56155	1.47566	1	1	-1.15375	4.18104e-06	5.12573e-05	-0.921001	5.29881e-05	0.000435625	1.75525	2.04332	1.95333	1.19963	0.91661	0.985795	2.04368	2.2685	2.06954	1.29921	0.758376	0.929996
ENSG00000119686	FLVCR2	protein_coding	other_protein_coding	feline leukemia virus subgroup C cellular receptor family member 2 [Source:HGNC Symbol;Acc:HGNC:20105]	3.57285	3.53722	1	1	-0.621065	4.23248e-06	5.18124e-05	-0.58046	7.91877e-06	8.34423e-05	3.77995	3.67364	4.02448	3.08801	3.4349	3.22235	3.99742	3.75865	3.86678	3.26383	3.11798	3.43241
ENSG00000173674	EIF1AX	protein_coding	other_protein_coding	eukaryotic translation initiation factor 1A, X-linked [Source:HGNC Symbol;Acc:HGNC:3250]	5.19192	4.95116	1	1	-0.424202	4.29236e-06	5.2317e-05	-0.639569	4.16075e-09	9.46239e-08	5.16778	5.22196	5.42384	4.76752	4.67824	4.44764	5.5137	5.36815	5.31829	4.87255	4.99145	5.08738
ENSG00000111275	ALDH2	protein_coding	other_protein_coding	aldehyde dehydrogenase 2 family (mitochondrial) [Source:HGNC Symbol;Acc:HGNC:404]	5.24654	5.45615	0	1	-0.392853	4.34742e-06	5.29115e-05	-0.432927	1.06762e-08	2.23209e-07	5.7108	5.63972	5.66789	5.1526	5.22003	5.34587	5.48612	5.37704	5.46095	5.12598	4.92953	5.0996
ENSG00000176593	AC008969.1	processed_transcript	other_ncRNA		3.47483	4.22551	1	1	0.595339	4.37735e-06	5.31987e-05	0.657874	4.35893e-09	9.87369e-08	3.94989	3.7901	3.9531	4.56876	4.45236	4.63887	3.0915	3.19464	3.26775	3.65384	3.89733	3.74394
ENSG00000205927	OLIG2	protein_coding	other_protein_coding	oligodendrocyte transcription factor 2 [Source:HGNC Symbol;Acc:HGNC:9398]	2.31339	2.22349	1	1	0.837104	4.41358e-06	5.36003e-05	1.35939	5.52734e-09	1.21972e-07	1.36427	1.34538	1.93227	2.91194	2.72682	3.06023	1.81604	1.842	2.06954	2.82249	2.73925	2.59103
ENSG00000124785	NRN1	protein_coding	other_protein_coding	neuritin 1 [Source:HGNC Symbol;Acc:HGNC:17972]	-1.2075	-1.09081	1	1	3.53623	4.4254e-06	5.36663e-05	3.71222	3.32562e-07	5.02872e-06	-2.55381	-2.14567	-2.56339	0.336172	-0.0387757	0.420624	-2.00754	-2.44784	-3.34754	-0.0861074	0.235853	0.408191
ENSG00000134463	ECHDC3	protein_coding	other_protein_coding	enoyl-CoA hydratase domain containing 3 [Source:HGNC Symbol;Acc:HGNC:23489]	2.46476	2.3251	1	1	-0.804595	4.42282e-06	5.36663e-05	-0.657946	0.000148594	0.00107	2.61434	2.74829	2.59958	2.27064	1.66826	2.04946	2.86444	2.87323	2.85761	2.28685	1.90593	2.00051
ENSG00000142173	COL6A2	protein_coding	other_protein_coding	collagen type VI alpha 2 chain [Source:HGNC Symbol;Acc:HGNC:2212]	4.46534	4.65673	1	0	-0.413158	4.47699e-06	5.42138e-05	-0.230652	0.00306286	0.0136837	4.88437	4.7052	4.72412	4.55119	4.41648	4.659	4.70956	4.62504	4.68073	4.30651	4.25279	4.2174
ENSG00000230069	LRRC37A15P	processed_pseudogene	pseudogene	leucine rich repeat containing 37 member A15, pseudogene [Source:HGNC Symbol;Acc:HGNC:43819]	3.54589	3.6123	1	1	-0.624331	4.49132e-06	5.43482e-05	-0.458633	1.96897e-05	0.000186143	3.76788	3.89786	3.8558	3.46359	3.41321	3.27548	3.7537	3.9173	3.91772	3.0551	3.41769	3.21381
ENSG00000050730	TNIP3	protein_coding	other_protein_coding	TNFAIP3 interacting protein 3 [Source:HGNC Symbol;Acc:HGNC:19315]	1.17718	0.800616	1	1	1.24876	4.54037e-06	5.48628e-05	1.08464	0.000248475	0.00165411	-0.222286	0.660928	0.368991	1.27008	1.40083	1.32515	0.500535	0.665867	0.566139	1.62281	1.76032	1.94743
ENSG00000151208	DLG5	protein_coding	other_protein_coding	discs large MAGUK scaffold protein 5 [Source:HGNC Symbol;Acc:HGNC:2904]	2.96942	3.96667	1	1	0.64113	4.62185e-06	5.57309e-05	0.555827	1.28045e-07	2.1056e-06	3.64123	3.66082	3.7694	4.21858	4.28734	4.22263	2.56765	2.64708	2.74928	3.28896	3.29462	3.26894
ENSG00000204677	FAM153C	protein_coding	other_protein_coding	family with sequence similarity 153 member C [Source:HGNC Symbol;Acc:HGNC:33936]	0.0178803	0.0377991	1	1	-1.94973	4.62484e-06	5.57309e-05	-2.21141	4.59383e-07	6.66358e-06	1.00147	1.21109	0.88954	-0.540079	-1.03063	-1.30459	0.870656	0.847302	0.968803	-0.726107	-1.12649	-0.726881
ENSG00000211695	TRGV9	TR_V_gene	TCR/IG	T-cell receptor gamma variable 9 [Source:HGNC Symbol;Acc:HGNC:12295]	3.66194	3.24055	1	1	-0.544429	4.62546e-06	5.57309e-05	-0.58407	1.58862e-05	0.00015393	3.49508	3.56082	3.55884	2.63333	3.11494	3.08027	4.00082	3.84657	3.94923	3.49014	3.33192	3.35299
ENSG00000180509	KCNE1	protein_coding	other_protein_coding	potassium voltage-gated channel subfamily E regulatory subunit 1 [Source:HGNC Symbol;Acc:HGNC:6240]	3.96041	3.99944	1	1	-0.52803	4.66493e-06	5.61535e-05	-0.53568	3.50758e-07	5.25737e-06	4.26112	4.20661	4.33239	3.62012	3.81158	3.76478	4.26633	4.16652	4.25678	3.85232	3.69463	3.5259
ENSG00000068615	REEP1	protein_coding	other_protein_coding	receptor accessory protein 1 [Source:HGNC Symbol;Acc:HGNC:25786]	-1.19944		1		3.61038	4.70116e-06	5.64811e-05										-1.80434	-3.34754	-2.77688	0.477262	0.104077	0.15079
ENSG00000107957	SH3PXD2A	protein_coding	other_protein_coding	SH3 and PX domains 2A [Source:HGNC Symbol;Acc:HGNC:23664]	3.11356	4.02455	1	1	-0.731346	4.76379e-06	5.71927e-05	-0.514523	6.69798e-07	9.38156e-06	4.19503	4.2586	4.38371	3.71156	3.75524	3.84313	3.49918	3.3289	3.63735	2.78765	2.92645	2.50179
ENSG00000154330	PGM5	protein_coding	other_protein_coding	phosphoglucomutase 5 [Source:HGNC Symbol;Acc:HGNC:8908]	1.09388	0.958079	1	1	-1.44636	4.78194e-06	5.73287e-05	-1.20765	2.52819e-05	0.000231834	1.26468	1.6084	1.70285	0.198455	0.432867	0.541232	2.08264	1.69817	1.51746	0.534414	0.104077	0.626546
ENSG00000011028	MRC2	protein_coding	other_protein_coding	mannose receptor C type 2 [Source:HGNC Symbol;Acc:HGNC:16875]	5.18606	5.07618	1	0	-0.427983	4.88617e-06	5.8205e-05	-0.0532472	0.349584	0.526052	5.06544	5.09901	5.14374	4.99514	5.0289	5.12484	5.42932	5.37408	5.4101	5.15132	4.90747	4.84406
ENSG00000197165	SULT1A2	protein_coding	other_protein_coding	sulfotransferase family 1A member 2 [Source:HGNC Symbol;Acc:HGNC:11454]	0.712402	0.78864	1	1	1.56878	4.94277e-06	5.87544e-05	1.65413	6.49544e-07	9.15032e-06	-0.222286	0.023568	0.237835	1.80884	1.34084	1.54304	-0.171142	0.412931	-0.385403	1.5415	1.44337	1.43315
ENSG00000282122	IGHV7-4-1	IG_V_gene	TCR/IG	Immunoglobulin heavy variable 7-4-1 [Source:UniProtKB/Swiss-Prot;Acc:A0A0J9YVY3]	-1.32575	-1.21103	1	1	-4.04128	4.95012e-06	5.88002e-05	-3.5553	3.95922e-06	4.54433e-05	-0.222286	0.023568	0.430352	-1.80862	-3.1448	-2.54441	0.680603	-0.284335	0.00560915	-2.69437	-2.31447	-3.34754
ENSG00000105784	RUNDC3B	protein_coding	other_protein_coding	RUN domain containing 3B [Source:HGNC Symbol;Acc:HGNC:30286]	-0.155194	-0.200587	1	1	2.2268	5.03228e-06	5.96497e-05	2.0628	1.60408e-05	0.000155251	-1.81204	-1.14611	-0.453413	1.08706	0.831976	0.289005	-0.594108	-1.18962	-1.79133	1.12411	0.96242	0.557369
ENSG00000263934	SNORD3A	snoRNA	short_ncRNA	small nucleolar RNA, C/D box 3A [Source:HGNC Symbol;Acc:HGNC:33189]	3.49009	3.3206	1	0	6.46264	5.05682e-06	5.98984e-05	0.542706	0.610297	0.748677	8.62768	2.10142	2.18461	-0.803899	-1.38857	9.20233	1.42955	1.67914	2.08583	8.46713	-1.71865	8.99754
ENSG00000183617	MRPL54	protein_coding	other_protein_coding	mitochondrial ribosomal protein L54 [Source:HGNC Symbol;Acc:HGNC:16685]	3.69953	3.52416	1	0	-0.612948	5.13337e-06	6.07624e-05	-0.234017	0.0170285	0.0549994	3.48774	3.71144	3.71495	3.45606	3.39857	3.37621	3.92067	4.02296	4.1012	3.61462	3.34657	3.19115
ENSG00000150768	DLAT	protein_coding	other_protein_coding	dihydrolipoamide S-acetyltransferase [Source:HGNC Symbol;Acc:HGNC:2896]	3.9281	4.1784	1	1	0.53205	5.20632e-06	6.15392e-05	0.625911	1.89027e-08	3.77657e-07	3.96584	3.68001	3.94786	4.48609	4.50114	4.48947	3.80119	3.51749	3.65383	4.17341	4.13955	4.28315
ENSG00000141736	ERBB2	protein_coding	other_protein_coding	erb-b2 receptor tyrosine kinase 2 [Source:HGNC Symbol;Acc:HGNC:3430]	4.04162	4.44919	1	0	-0.477687	5.21319e-06	6.15771e-05	-0.343932	3.59968e-05	0.000312021	4.70602	4.60165	4.5519	4.24068	4.23886	4.35606	4.255	4.21688	4.3642	3.85793	3.72859	3.82712
ENSG00000185495	AC138393.1	transcribed_unprocessed_pseudogene	pseudogene		3.79749	3.66183	1	1	0.565797	5.25113e-06	6.19818e-05	0.524258	8.00805e-06	8.42274e-05	3.41991	3.53294	3.25401	4.05364	3.93338	3.77712	3.50397	3.3887	3.64836	4.02178	3.99357	4.22857
ENSG00000100427	MLC1	protein_coding	other_protein_coding	megalencephalic leukoencephalopathy with subcortical cysts 1 [Source:HGNC Symbol;Acc:HGNC:17082]	3.48449	3.96415	1	1	0.687427	5.2654e-06	6.20581e-05	0.908465	2.22493e-11	8.68739e-10	3.38872	3.59493	3.55196	4.35042	4.3982	4.50067	3.01971	3.37102	3.06082	3.88014	3.97011	3.60516
ENSG00000125744	RTN2	protein_coding	other_protein_coding	reticulon 2 [Source:HGNC Symbol;Acc:HGNC:10468]	2.35772	2.84554	1	1	-0.7735	5.35612e-06	6.3e-05	-0.858555	4.76735e-08	8.60034e-07	3.36487	3.24579	3.19335	2.37021	2.36961	2.52943	2.79577	2.70468	2.71827	1.95133	2.05613	1.92013
ENSG00000233622	CYP2T1P	transcribed_unitary_pseudogene	pseudogene	cytochrome P450 family 2 subfamily T member 1, pseudogene [Source:HGNC Symbol;Acc:HGNC:18852]	1.43031	1.78818	1	1	-1.29473	5.37146e-06	6.31363e-05	-0.613893	0.00154879	0.00776077	2.23033	2.19334	1.82212	1.36969	1.48639	1.6272	1.68716	2.25571	2.22471	1.00784	0.71386	0.692557
ENSG00000159713	TPPP3	protein_coding	other_protein_coding	tubulin polymerization promoting protein family member 3 [Source:HGNC Symbol;Acc:HGNC:24162]	2.26689	2.97198	1	1	-0.872132	5.50188e-06	6.4534e-05	-0.582162	1.55246e-05	0.000150939	3.34874	3.30468	3.12076	2.78538	2.61729	2.65504	2.69043	2.54566	2.86707	1.9927	1.82453	1.68092
ENSG00000100749	VRK1	protein_coding	other_protein_coding	vaccinia related kinase 1 [Source:HGNC Symbol;Acc:HGNC:12718]	4.89145	4.4834	1	0	0.430074	5.57198e-06	6.51743e-05	0.250184	0.00152033	0.007645	4.27825	4.44965	4.34838	4.71798	4.56152	4.54462	4.76849	4.64725	4.60363	5.0249	5.05751	5.24692
ENSG00000248971	KRT8P46	processed_pseudogene	pseudogene	keratin 8 pseudogene 46 [Source:HGNC Symbol;Acc:HGNC:39880]	3.80792	3.75754	1	1	-0.489077	5.89152e-06	6.85306e-05	-0.569016	3.14815e-07	4.78575e-06	4.04801	3.99301	4.08297	3.40218	3.57168	3.4474	4.01767	4.0154	4.12505	3.56062	3.59383	3.53493
ENSG00000177697	CD151	protein_coding	other_protein_coding	CD151 molecule (Raph blood group) [Source:HGNC Symbol;Acc:HGNC:1630]	4.64902	4.509	1	0	-0.414426	5.96136e-06	6.91995e-05	-0.189739	0.0108141	0.0382587	4.65777	4.65436	4.49918	4.32583	4.47695	4.4399	4.90696	4.85653	4.81383	4.5161	4.48575	4.31493
ENSG00000176658	MYO1D	protein_coding	other_protein_coding	myosin ID [Source:HGNC Symbol;Acc:HGNC:7598]	3.32241	3.41832	1	1	0.588091	5.96732e-06	6.92209e-05	0.617726	3.58591e-06	4.17186e-05	3.04289	3.11086	3.20218	3.56515	3.95355	3.63527	2.9371	3.03166	3.12529	3.67305	3.5117	3.65568
ENSG00000129925	TMEM8A	protein_coding	other_protein_coding	transmembrane protein 8A [Source:HGNC Symbol;Acc:HGNC:17205]	5.30878	6.5568	1	0	-0.472295	6.00893e-06	6.95119e-05	-0.210996	0.000229442	0.00154539	6.69497	6.67522	6.61929	6.38763	6.3859	6.57777	5.51132	5.61092	5.54289	5.25697	5.11213	4.81842
ENSG00000118785	SPP1	protein_coding	other_protein_coding	secreted phosphoprotein 1 [Source:HGNC Symbol;Acc:HGNC:11255]	0.177616	-0.212702	1	1	-2.12151	6.08995e-06	7.03523e-05	-2.82183	2.97581e-08	5.59256e-07	1.1577	0.941014	0.932589	-1.80862	-1.38857	-1.11032	1.09045	1.38242	1.4686	-0.86702	0.0333818	-2.04214
ENSG00000251364	AC107884.1	antisense_RNA	other_ncRNA		2.74592	2.73145	1	1	-0.74924	6.17911e-06	7.11868e-05	-0.893478	7.74383e-07	1.06788e-05	3.11138	3.43089	2.96359	2.53662	2.08876	2.25744	2.9721	3.1119	3.26775	2.51695	2.24003	2.36679
ENSG00000168116	KIAA1586	protein_coding	other_protein_coding	KIAA1586 [Source:HGNC Symbol;Acc:HGNC:21360]	4.22422	3.90419	1	0	0.468535	6.19091e-06	7.12739e-05	0.130212	0.194851	0.351431	3.96054	3.80766	3.77532	3.98723	4.19293	3.70148	4.00082	4.05284	3.91772	4.32282	4.53136	4.51974
ENSG00000251002	AC244502.1	processed_transcript	other_ncRNA		2.21474	1.97153	1	1	0.811995	6.21109e-06	7.14572e-05	0.629777	0.00116697	0.00612945	2.02245	1.43848	1.51734	2.12619	2.48497	2.23972	1.70391	1.90887	1.8391	2.55887	2.63567	2.64204
ENSG00000255819	KLRC4-KLRK1	protein_coding	other_protein_coding	KLRC4-KLRK1 readthrough [Source:HGNC Symbol;Acc:HGNC:48357]	2.78571	2.36704	1	1	-0.70217	6.22066e-06	7.15184e-05	-0.830873	1.50472e-06	1.91734e-05	2.81544	2.79599	2.71504	2.12619	1.87274	1.87683	3.1292	3.22119	3.02747	2.41412	2.33127	2.59103
ENSG00000164039	BDH2	protein_coding	other_protein_coding	3-hydroxybutyrate dehydrogenase 2 [Source:HGNC Symbol;Acc:HGNC:32389]	2.67146	2.26092	1	0	0.758877	6.26709e-06	7.20031e-05	0.369997	0.014798	0.0490171	1.96015	2.06295	2.21979	2.3046	2.57886	2.43918	2.32933	2.107	2.44277	2.95399	2.99316	3.20252
ENSG00000171604	CXXC5	protein_coding	other_protein_coding	CXXC finger protein 5 [Source:HGNC Symbol;Acc:HGNC:26943]	4.58405	4.65137	1	0	-0.489864	6.28804e-06	7.21451e-05	-0.292263	0.00017793	0.00124865	4.6965	4.8393	4.85296	4.44481	4.47346	4.60121	4.79414	4.89827	4.826	4.46557	4.4318	4.08848
ENSG00000198838	RYR3	protein_coding	other_protein_coding	ryanodine receptor 3 [Source:HGNC Symbol;Acc:HGNC:10485]	-0.0422375	-0.330429	1	1	-2.11842	6.30268e-06	7.22639e-05	-2.4614	1.13866e-06	1.4991e-05	0.572274	1.063	0.600178	-1.80862	-0.880253	-1.52915	0.928824	1.23384	0.518928	-0.726107	-1.29821	-0.910698
ENSG00000261644	AC007728.2	antisense_RNA	other_ncRNA		2.75395	2.73	1	1	0.673562	6.38224e-06	7.31262e-05	0.720428	3.43154e-06	4.00043e-05	2.21262	2.36128	2.54514	3.21844	3.01291	3.02962	2.36136	2.4812	2.41725	3.0841	3.01167	3.16813
ENSG00000150687	PRSS23	protein_coding	other_protein_coding	protease, serine 23 [Source:HGNC Symbol;Acc:HGNC:14370]	4.84224	4.66865	0	1	-0.3729	6.40326e-06	7.32174e-05	-0.485903	6.84988e-08	1.19659e-06	4.80092	4.9672	4.96088	4.44861	4.44169	4.39259	5.08218	5.01101	4.98428	4.63845	4.63049	4.70705
ENSG00000131759	RARA	protein_coding	other_protein_coding	retinoic acid receptor alpha [Source:HGNC Symbol;Acc:HGNC:9864]	5.85852	7.21529	1	0	-0.444829	6.423e-06	7.3388e-05	-0.299656	1.38547e-06	1.78555e-05	7.39676	7.36866	7.33284	7.01521	6.99019	7.18808	6.09763	6.08489	6.09298	5.78879	5.72897	5.35788
ENSG00000079156	OSBPL6	protein_coding	other_protein_coding	oxysterol binding protein like 6 [Source:HGNC Symbol;Acc:HGNC:16388]	-0.262569	-0.197129	1	1	-2.18687	6.4269e-06	7.3388e-05	-1.20452	0.00677946	0.0262865	0.193349	0.023568	0.974391	-0.540079	-0.0387757	-1.79522	0.957051	0.586382	0.518928	-1.0232	-1.49317	-1.1214
ENSG00000135052	GOLM1	protein_coding	other_protein_coding	golgi membrane protein 1 [Source:HGNC Symbol;Acc:HGNC:15451]	3.21323	3.3024	1	1	-0.686185	6.43468e-06	7.3427e-05	-0.917809	8.18806e-10	2.26819e-08	3.73104	3.79598	3.74545	2.99748	2.76156	2.78286	3.61443	3.6058	3.46747	2.66505	3.1265	2.80011
ENSG00000215126	CBWD6	protein_coding	other_protein_coding	COBW domain containing 6 [Source:HGNC Symbol;Acc:HGNC:31978]	2.58753	2.30967	1	1	0.722498	6.47642e-06	7.38532e-05	0.779353	1.78705e-05	0.000171059	2.06255	2.10142	1.59978	2.80923	2.53936	2.74569	2.25169	2.24281	2.19499	2.81097	2.96495	3.05975
ENSG00000145555	MYO10	protein_coding	other_protein_coding	myosin X [Source:HGNC Symbol;Acc:HGNC:7593]	1.06954	1.10602	1	1	-1.32888	6.54499e-06	7.45845e-05	-1.08459	8.76593e-05	0.000680195	1.62744	1.96202	1.23732	0.461881	0.694919	0.652531	1.70391	1.94118	1.4686	0.355681	0.620484	0.327388
ENSG00000232063	AL691447.2	lincRNA	long_ncRNA		-0.0734963	-0.199558	1	1	-2.31021	6.57138e-06	7.47271e-05	-2.03305	1.83526e-05	0.000175051	0.263824	0.897948	0.974391	-1.32049	-1.60749	-0.405524	1.0119	0.977626	1.16557	-0.370905	-2.31447	-0.910698
ENSG00000197540	GZMM	protein_coding	other_protein_coding	granzyme M [Source:HGNC Symbol;Acc:HGNC:4712]	5.39068	5.14025	1	0	-0.436877	6.57936e-06	7.47271e-05	-0.0961274	0.125392	0.254444	5.2263	5.15266	5.19104	4.95025	5.10301	5.21826	5.57873	5.6259	5.65222	5.25059	5.30454	4.93209
ENSG00000146243	IRAK1BP1	protein_coding	other_protein_coding	interleukin 1 receptor associated kinase 1 binding protein 1 [Source:HGNC Symbol;Acc:HGNC:17368]	3.00567	2.73879	1	1	0.622863	6.63163e-06	7.52658e-05	0.538748	0.000122701	0.000908409	2.61434	2.27975	2.51713	2.99748	2.97395	3.0501	2.78006	2.65684	2.6432	3.32989	3.24073	3.38328
ENSG00000260549	MT1L	transcribed_unitary_pseudogene	pseudogene	metallothionein 1L, pseudogene [Source:HGNC Symbol;Acc:HGNC:7404]	0.0284534	-0.657815	1	1	-1.93077	6.74169e-06	7.62577e-05	-2.99245	3.98249e-07	5.89684e-06	0.572274	0.807757	0.368991	-1.54401	-1.60749	-2.54441	1.09045	0.977626	0.656165	-0.597741	-0.834379	-1.1214
ENSG00000128805	ARHGAP22	protein_coding	other_protein_coding	Rho GTPase activating protein 22 [Source:HGNC Symbol;Acc:HGNC:30320]	1.83636	1.69741	1	1	-1.01397	6.79481e-06	7.67553e-05	-0.996015	1.29473e-05	0.000128735	2.10155	2.34534	2.13017	1.49263	1.30988	0.804869	2.20538	2.36692	2.46785	1.62281	1.26973	1.0855
ENSG00000147996	CBWD5	protein_coding	other_protein_coding	COBW domain containing 5 [Source:HGNC Symbol;Acc:HGNC:24584]	3.46457	3.30036	1	0	0.594847	6.83929e-06	7.71542e-05	0.357167	0.00129237	0.00665729	3.1209	2.98276	3.26247	3.52969	3.49806	3.40828	3.11674	3.18117	3.20947	3.59461	3.74528	3.94013
ENSG00000237988	OR2I1P	transcribed_unprocessed_pseudogene	pseudogene	olfactory receptor family 2 subfamily I member 1 pseudogene [Source:HGNC Symbol;Acc:HGNC:8258]	-1.35507	-1.08889	1	1	-3.97853	6.87581e-06	7.75142e-05	-2.86129	4.18021e-05	0.000356203	-0.321992	0.438557	0.237835	-3.1448	-1.19853	-2.54441	0.0546345	0.0478615	0.36725	-1.90506	-3.34754	-3.34754
ENSG00000161970	RPL26	protein_coding	other_protein_coding	ribosomal protein L26 [Source:HGNC Symbol;Acc:HGNC:10327]	3.94036	3.66841	1	0	0.512961	6.9588e-06	7.83447e-05	0.377217	0.000123717	0.000915142	3.48036	3.51168	3.45193	3.91212	3.8171	3.83726	3.5966	3.80767	3.65383	4.07572	4.27977	4.22857
ENSG00000054793	ATP9A	protein_coding	other_protein_coding	ATPase phospholipid transporting 9A (putative) [Source:HGNC Symbol;Acc:HGNC:13540]	3.24493	3.3023	1	1	-0.570749	7.00549e-06	7.8765e-05	-0.672896	5.27792e-07	7.59151e-06	3.69323	3.56771	3.65195	2.80923	2.9339	3.15778	3.5876	3.49045	3.49822	2.90065	2.98382	3.00884
ENSG00000175711	B3GNTL1	protein_coding	other_protein_coding	UDP-GlcNAc:betaGal beta-1,3-N-acetylglucosaminyltransferase like 1 [Source:HGNC Symbol;Acc:HGNC:21727]	5.00786	5.33613	1	1	-0.470448	7.02404e-06	7.89076e-05	-0.487801	4.55614e-09	1.02525e-07	5.49888	5.66563	5.57414	4.98993	5.12763	5.16058	5.26123	5.26024	5.24039	4.7452	4.98444	4.55565
ENSG00000166436	TRIM66	protein_coding	other_protein_coding	tripartite motif containing 66 [Source:HGNC Symbol;Acc:HGNC:29005]	4.3887	5.13795	1	1	-0.45757	7.23545e-06	8.11336e-05	-0.503331	1.83958e-09	4.57941e-08	5.38886	5.31288	5.46291	4.91771	4.87878	4.86659	4.4808	4.68828	4.68608	4.23073	4.13955	4.10676
ENSG00000163322	ABRAXAS1	protein_coding	other_protein_coding	abraxas 1, BRCA1 A complex subunit [Source:HGNC Symbol;Acc:HGNC:25829]	4.63329	4.39213	1	0	0.459836	7.29495e-06	8.16375e-05	0.285024	0.00039365	0.00244186	4.22625	4.32513	4.20211	4.4524	4.61316	4.53375	4.40342	4.42539	4.37749	4.7692	4.76474	5.05951
ENSG00000260947	AL356489.2	lincRNA	long_ncRNA		-0.896011	-0.734142	1	1	-2.99503	7.33879e-06	8.20189e-05	-2.41353	2.04064e-05	0.000192493	0.395217	-0.0588827	0.545761	-1.54401	-1.19853	-2.54441	0.680603	0.502262	0.13649	-1.62924	-1.71865	-3.34754
ENSG00000256720	BTG1P1	processed_pseudogene	pseudogene	BTG anti-proliferation factor 1 pseudogene 1 [Source:HGNC Symbol;Acc:HGNC:37692]	3.90313	3.86102	1	1	-0.510633	7.38877e-06	8.24679e-05	-0.513282	1.15039e-06	1.51105e-05	4.14456	4.05803	4.14834	3.49335	3.66638	3.65546	4.27476	4.13545	4.06468	3.66027	3.73974	3.5439
ENSG00000177483	RBM44	protein_coding	other_protein_coding	RNA binding motif protein 44 [Source:HGNC Symbol;Acc:HGNC:24756]	2.50151	2.13036	1	1	-0.779265	7.45059e-06	8.30477e-05	-0.928977	9.54693e-07	1.27556e-05	2.50221	2.56773	2.67757	1.68539	1.56715	1.7821	2.89395	2.90634	2.87646	2.3677	1.96411	2.00051
ENSG00000140548	ZNF710	protein_coding	other_protein_coding	zinc finger protein 710 [Source:HGNC Symbol;Acc:HGNC:25352]	5.1674	6.03406	1	0	-0.475051	7.49857e-06	8.35271e-05	-0.181019	0.000476834	0.00287851	6.11755	6.16065	6.09599	5.89006	5.90607	6.03405	5.32218	5.46993	5.44998	5.13062	4.92466	4.70705
ENSG00000118520	ARG1	protein_coding	other_protein_coding	arginase 1 [Source:HGNC Symbol;Acc:HGNC:663]	2.77223	2.45416	1	1	-0.721319	7.51515e-06	8.36563e-05	-0.999783	2.98034e-07	4.55902e-06	2.96041	2.89787	3.02455	1.52179	2.21109	2.10922	3.09785	3.2408	3.04424	2.2012	2.51113	2.53815
ENSG00000104267	CA2	protein_coding	other_protein_coding	carbonic anhydrase 2 [Source:HGNC Symbol;Acc:HGNC:1373]	4.37232	4.49634	1	1	0.430203	7.52618e-06	8.36684e-05	0.405874	1.57612e-06	1.9937e-05	4.28673	4.3413	4.25395	4.7274	4.64451	4.72415	4.21757	4.08211	4.17158	4.48745	4.63348	4.64172
ENSG00000211789	TRAV12-2	TR_V_gene	TCR/IG	T-cell receptor alpha variable 12-2 [Source:HGNC Symbol;Acc:HGNC:12106]	1.63217	1.40335	1	1	1.00538	7.55843e-06	8.3916e-05	0.687858	0.00302767	0.0135477	1.1577	0.71155	1.33682	1.46286	1.78542	1.96573	1.16495	1.09715	1.16557	2.18344	1.96411	2.21784
ENSG00000170955	CAVIN3	protein_coding	other_protein_coding	caveolae associated protein 3 [Source:HGNC Symbol;Acc:HGNC:9400]	-0.392853	-0.430561	1	1	-2.2113	7.64766e-06	8.47948e-05	-1.08231	0.0107025	0.0379661	0.0411471	0.377162	-0.346616	-1.127	-0.880253	-0.647799	0.380614	0.665867	0.656165	-1.19837	-1.49317	-1.36823
ENSG00000273837	AC018755.4	sense_intronic	long_ncRNA		1.64431	1.76353	1	1	1.0831	7.70556e-06	8.53804e-05	0.923678	1.806e-05	0.000172548	1.22989	1.6084	1.09299	2.28772	2.29253	2.06966	1.38868	1.03862	0.896764	1.9927	2.33127	2.21784
ENSG00000273824	AC008033.3	lincRNA	long_ncRNA		2.39029	2.81738	1	1	0.793127	7.72611e-06	8.55518e-05	0.636736	1.57567e-05	0.000152874	2.39638	2.55392	2.57262	2.96599	3.31529	3.10004	2.03046	2.06364	1.89564	2.61294	2.783	2.95607
ENSG00000149428	HYOU1	protein_coding	other_protein_coding	hypoxia up-regulated 1 [Source:HGNC Symbol;Acc:HGNC:16931]	4.85571	5.54233	1	0	-0.464775	7.7671e-06	8.58926e-05	-0.123769	0.0148275	0.0490959	5.63804	5.61832	5.55533	5.52448	5.44329	5.47451	5.09811	4.988	5.19418	4.79574	4.59411	4.46413
ENSG00000073008	PVR	protein_coding	other_protein_coding	poliovirus receptor [Source:HGNC Symbol;Acc:HGNC:9705]	3.64864	3.8501	1	1	-0.510721	7.89327e-06	8.7116e-05	-0.407451	0.000142395	0.00103276	4.11627	3.99812	4.05889	3.83869	3.67248	3.41619	3.89901	3.85083	3.96252	3.4829	3.35384	3.34274
ENSG00000145365	TIFA	protein_coding	other_protein_coding	TRAF interacting protein with forkhead associated domain [Source:HGNC Symbol;Acc:HGNC:19075]	5.11639	4.85065	1	0	0.428397	8.00497e-06	8.82909e-05	0.328146	8.31084e-06	8.70374e-05	4.68691	4.7422	4.63245	5.04119	5.0289	4.97228	4.80389	4.95673	4.94463	5.25909	5.23339	5.50061
ENSG00000132185	FCRLA	protein_coding	other_protein_coding	Fc receptor like A [Source:HGNC Symbol;Acc:HGNC:18504]	4.81699	4.57787	1	1	-0.415817	8.11183e-06	8.92658e-05	-0.461943	1.47913e-07	2.40915e-06	4.75578	4.84781	4.81895	4.31337	4.31489	4.41644	4.96719	5.02991	5.07275	4.48382	4.59411	4.75418
ENSG00000232112	TMA7	protein_coding	other_protein_coding	translation machinery associated 7 homolog [Source:HGNC Symbol;Acc:HGNC:26932]	3.67361	3.3188	1	1	0.5243	8.12476e-06	8.93193e-05	0.555394	6.20045e-06	6.74127e-05	3.13977	3.06292	2.93212	3.49335	3.69061	3.59404	3.3206	3.37693	3.55198	3.96574	3.95584	3.87054
ENSG00000141219	C17orf80	protein_coding	other_protein_coding	chromosome 17 open reading frame 80 [Source:HGNC Symbol;Acc:HGNC:29601]	4.54551	4.26118	1	0	0.435496	8.1404e-06	8.94328e-05	0.3464	3.11282e-05	0.000276118	4.06291	4.11085	4.09249	4.43717	4.42372	4.4399	4.46614	4.29708	4.20552	4.73304	4.75654	4.81472
ENSG00000154188	ANGPT1	protein_coding	other_protein_coding	angiopoietin 1 [Source:HGNC Symbol;Acc:HGNC:484]	2.92786	2.56452	1	1	0.702952	8.16532e-06	8.9648e-05	0.46522	0.00433097	0.0182839	2.10155	2.37705	2.54514	3.05846	2.8503	2.45462	2.61271	2.57684	2.54056	3.16776	3.14338	3.5259
ENSG00000256771	ZNF253	protein_coding	other_protein_coding	zinc finger protein 253 [Source:HGNC Symbol;Acc:HGNC:13497]	4.23464	3.99415	1	0	0.405797	8.17455e-06	8.96907e-05	0.19864	0.025055	0.074572	3.98161	3.86469	3.8502	4.13139	4.21399	3.92301	4.01767	4.05653	4.02299	4.45451	4.41104	4.4451
ENSG00000196557	CACNA1H	protein_coding	other_protein_coding	calcium voltage-gated channel subunit alpha1 H [Source:HGNC Symbol;Acc:HGNC:1395]	0.58746	1.78261	1	1	-1.50003	8.26544e-06	9.05108e-05	-0.925963	2.16215e-05	0.000202392	2.29906	2.26288	2.16669	1.0475	1.21281	1.70673	1.23578	1.18071	1.44354	-0.269596	-0.119335	0.053662
ENSG00000167657	DAPK3	protein_coding	other_protein_coding	death associated protein kinase 3 [Source:HGNC Symbol;Acc:HGNC:2676]	4.65049	4.55753	1	0	-0.437949	8.34711e-06	9.12435e-05	-0.00250617	0.970246	0.984573	4.60784	4.54694	4.52403	4.45618	4.57135	4.63887	4.83274	4.8352	4.96018	4.41701	4.56933	4.2885
ENSG00000110848	CD69	protein_coding	other_protein_coding	CD69 molecule [Source:HGNC Symbol;Acc:HGNC:1694]	3.79392	3.38995	1	1	0.55858	8.38488e-06	9.14615e-05	0.427707	0.000109	0.000823371	3.21284	3.09188	3.22833	3.5929	3.52527	3.68848	3.72526	3.40616	3.39741	4.12306	4.07942	4.03223
ENSG00000220517	ASS1P1	processed_pseudogene	pseudogene	argininosuccinate synthetase 1 pseudogene 1 [Source:HGNC Symbol;Acc:HGNC:759]	2.66706	2.44508	1	1	-0.813804	8.41189e-06	9.16967e-05	-0.658947	3.92674e-05	0.000337633	2.86161	2.8647	2.57262	2.06806	2.19424	2.10922	3.18993	3.06136	2.95837	2.54503	1.96411	2.28357
ENSG00000187017	ESPN	protein_coding	other_protein_coding	espin [Source:HGNC Symbol;Acc:HGNC:13281]	2.85224	3.95824	1	1	0.632449	8.53174e-06	9.29429e-05	0.92222	3.20037e-09	7.48737e-08	3.5804	3.38485	3.55196	4.26244	4.2552	4.71457	2.4925	2.62736	2.50466	3.20344	3.17657	3.10893
ENSG00000068001	HYAL2	protein_coding	other_protein_coding	hyaluronoglucosaminidase 2 [Source:HGNC Symbol;Acc:HGNC:5321]	3.03602	3.08225	1	1	-0.661176	8.5551e-06	9.30166e-05	-0.44858	0.000379958	0.00237068	3.24804	3.3292	3.34446	2.67287	2.82862	3.07028	3.42027	3.3471	3.3644	2.75196	2.8869	2.44547
ENSG00000122733	PHF24	protein_coding	other_protein_coding	PHD finger protein 24 [Source:HGNC Symbol;Acc:HGNC:29180]	0.0486101	0.714107	1	1	-1.92809	8.62365e-06	9.37014e-05	-2.01975	4.02662e-08	7.37293e-07	1.42704	1.6084	1.93227	0.0461907	-0.20768	-0.521582	0.870656	1.18071	0.859348	-0.86702	-0.383798	-1.36823
ENSG00000160999	SH2B2	protein_coding	other_protein_coding	SH2B adaptor protein 2 [Source:HGNC Symbol;Acc:HGNC:17381]	3.08089	4.21003	1	1	-0.655318	8.84705e-06	9.60667e-05	-0.446873	2.90902e-06	3.46691e-05	4.37694	4.4157	4.50276	4.00283	3.87641	4.08555	3.29318	3.42913	3.51636	2.93289	2.70554	2.60824
ENSG00000260409	AC012414.5	lincRNA	long_ncRNA		-0.392029	-0.413493	1	1	-2.4166	8.99163e-06	9.75108e-05	-2.44999	3.28851e-06	3.8653e-05	1.04214	0.175552	0.652617	-0.956425	-1.86569	-1.52915	0.611249	0.881003	0.781474	-0.597741	-1.98602	-2.04214
ENSG00000129116	PALLD	protein_coding	other_protein_coding	palladin, cytoskeletal associated protein [Source:HGNC Symbol;Acc:HGNC:17068]	2.55478	2.61121	1	1	-0.817754	9.0327e-06	9.783e-05	-1.10505	5.17393e-09	1.14915e-07	3.23932	3.00322	3.22833	2.20022	2.14246	1.85373	3.14769	2.90634	2.80938	1.90873	2.31646	2.24008
ENSG00000251513	LIX1-AS1	lincRNA	long_ncRNA	LIX1 and RIOK2 antisense RNA 1 [Source:HGNC Symbol;Acc:HGNC:52976]	2.56659	2.27172	1	1	0.774356	9.24446e-06	0.000100059	0.896241	1.76488e-06	2.2112e-05	1.70547	1.98278	1.82212	2.52226	2.90311	2.69459	2.26304	1.97278	2.31039	3.07449	2.783	2.99583
ENSG00000225873	LINC00694	protein_coding	other_protein_coding	long intergenic non-protein coding RNA 694 [Source:HGNC Symbol;Acc:HGNC:44570]	3.35392	3.97684	1	1	-0.583985	9.28602e-06	0.00010038	-0.600226	4.35889e-08	7.93039e-07	4.25248	4.21978	4.35235	3.59975	3.69061	3.74608	3.57399	3.67947	3.67013	3.12188	2.8869	3.19115
ENSG00000225544	AC245452.2	processed_pseudogene	pseudogene		-1.43347	-1.43558	1	1	-4.56736	9.35242e-06	0.000100968	-5.19822	1.72081e-07	2.77897e-06	0.119254	0.175552	-0.0667788	-2.5519	-3.1448	-3.1448	0.538392	-0.716651	0.518928	-2.2464	-3.34754	-3.34754
ENSG00000168389	MFSD2A	protein_coding	other_protein_coding	major facilitator superfamily domain containing 2A [Source:HGNC Symbol;Acc:HGNC:25897]	2.26817	2.27057	1	0	-0.785895	9.4135e-06	0.000101562	0.0376745	0.792172	0.872639	2.2651	2.37705	2.11156	2.27064	2.15993	2.43918	2.61271	2.71405	2.66505	1.97216	1.96411	1.68092
ENSG00000180758	GPR157	protein_coding	other_protein_coding	G protein-coupled receptor 157 [Source:HGNC Symbol;Acc:HGNC:23687]	2.93686	3.12982	1	1	-0.646863	9.62978e-06	0.000103696	-0.731273	1.36246e-07	2.22974e-06	3.55252	3.43843	3.48123	2.82101	2.65474	2.83098	3.3206	3.31664	3.14096	2.57258	2.75031	2.52009
ENSG00000164292	RHOBTB3	protein_coding	other_protein_coding	Rho related BTB domain containing 3 [Source:HGNC Symbol;Acc:HGNC:18757]	4.53577	4.27769	1	0	0.411049	9.66023e-06	0.000103888	0.366034	8.03103e-05	0.000631188	4.00751	4.2285	4.04914	4.59301	4.3834	4.40456	4.40342	4.24627	4.33383	4.7452	4.66012	4.8258
ENSG00000178075	GRAMD1C	protein_coding	other_protein_coding	GRAM domain containing 1C [Source:HGNC Symbol;Acc:HGNC:25252]	4.51046	4.24049	1	1	-0.410962	9.68274e-06	0.000104	-0.517505	8.35778e-07	1.13802e-05	4.42386	4.44217	4.63245	3.95016	4.12786	3.86641	4.7137	4.63495	4.79165	4.24364	4.28738	4.39146
ENSG00000171204	TMEM126B	protein_coding	other_protein_coding	transmembrane protein 126B [Source:HGNC Symbol;Acc:HGNC:30883]	3.91954	3.69478	1	1	0.529277	9.73504e-06	0.000104362	0.426701	2.47272e-05	0.000227235	3.4044	3.52589	3.51702	3.92855	3.89217	3.90063	3.7697	3.64065	3.5402	4.07089	4.13955	4.35625
ENSG00000100181	TPTEP1	transcribed_unprocessed_pseudogene	pseudogene	transmembrane phosphatase with tensin homology pseudogene 1 [Source:HGNC Symbol;Acc:HGNC:43648]	3.30165	3.28872	1	1	-0.674099	9.74617e-06	0.000104378	-0.456659	8.80458e-05	0.000682265	3.59414	3.51168	3.43706	3.07823	2.94401	3.16719	3.64077	3.45733	3.8334	3.10311	3.02083	2.75448
ENSG00000111696	NT5DC3	protein_coding	other_protein_coding	5'-nucleotidase domain containing 3 [Source:HGNC Symbol;Acc:HGNC:30826]	3.19407	3.77285	1	1	-0.579816	9.97918e-06	0.000106571	-0.684919	8.93171e-08	1.51538e-06	4.25248	4.07263	4.01449	3.61337	3.28377	3.40033	3.42533	3.52284	3.49212	2.98507	2.783	2.95607
ENSG00000159784	FAM131B	protein_coding	other_protein_coding	family with sequence similarity 131 member B [Source:HGNC Symbol;Acc:HGNC:22202]	0.817477	1.04732	1	1	-1.46428	9.98616e-06	0.000106578	-0.969354	0.000186092	0.00129425	1.36427	1.6084	1.54535	0.520853	0.489224	0.755856	1.21256	1.82479	1.4686	0.0766556	0.171469	0.15079
ENSG00000254473	AL354920.1	antisense_RNA	other_ncRNA		0.943352	0.718278	1	1	-1.33755	1.01545e-05	0.000108033	-1.03481	0.000447388	0.00272965	1.1202	1.31296	1.20257	-0.0364252	0.11241	0.597955	1.67021	1.58003	1.4686	0.355681	-0.0409568	0.626546
ENSG00000165682	CLEC1B	protein_coding	other_protein_coding	C-type lectin domain family 1 member B [Source:HGNC Symbol;Acc:HGNC:24356]	1.89808	1.60518	1	0	0.940218	1.01723e-05	0.000108153	0.426257	0.0323661	0.0909613	1.36427	1.10147	1.70285	1.73605	1.87274	1.85373	1.6357	1.18071	1.4686	2.38334	2.25564	2.46449
ENSG00000176083	ZNF683	protein_coding	other_protein_coding	zinc finger protein 683 [Source:HGNC Symbol;Acc:HGNC:28495]	0.645559	2.36511	1	1	-1.8559	1.02578e-05	0.000108924	-1.85645	7.17883e-13	3.82468e-11	3.4044	3.15725	3.27925	1.16307	1.64364	1.54304	1.44955	1.7538	1.67651	0.693425	-0.973055	-0.726881
ENSG00000245105	A2M-AS1	antisense_RNA	other_ncRNA	A2M antisense RNA 1 (head to head) [Source:HGNC Symbol;Acc:HGNC:27057]	6.1349	6.03994	0	1	-0.299594	1.04477e-05	0.000110661	-0.406779	6.69039e-10	1.90381e-08	6.25473	6.18996	6.2833	5.84606	5.82217	5.84341	6.35992	6.25277	6.23578	5.92726	5.98572	6.04796
ENSG00000129596	CDO1	protein_coding	other_protein_coding	cysteine dioxygenase type 1 [Source:HGNC Symbol;Acc:HGNC:1795]	-1.5492		1		-4.27234	1.0572e-05	0.000111837										0.294744	-0.442075	-0.138341	-3.34754	-2.31447	-3.34754
ENSG00000180190	TDRP	protein_coding	other_protein_coding	testis development related protein [Source:HGNC Symbol;Acc:HGNC:26951]	1.94204	1.51917	1	1	0.876997	1.06705e-05	0.000112667	1.02862	7.63723e-06	8.1075e-05	1.0817	1.13894	0.845166	1.96565	2.0139	2.06966	1.48875	1.62049	1.41803	2.30338	2.30149	2.52009
ENSG00000138778	CENPE	protein_coding	other_protein_coding	centromere protein E [Source:HGNC Symbol;Acc:HGNC:1856]	2.23995	1.61845	1	1	0.940599	1.09458e-05	0.000115067	0.551282	0.00859046	0.0320423	1.22989	1.52594	1.33682	1.94427	2.15993	1.51386	1.58233	1.95707	1.80014	2.39881	2.70554	2.99583
ENSG00000002726	AOC1	protein_coding	other_protein_coding	amine oxidase, copper containing 1 [Source:HGNC Symbol;Acc:HGNC:80]	-0.593184	0.11423	1	1	-2.34661	1.10216e-05	0.00011572	-3.41382	1.6391e-10	5.29905e-09	1.84992	1.66087	1.48878	-0.803899	-1.38857	-2.12172	0.421705	0.458287	0.312927	-1.39777	-1.98602	-1.36823
ENSG00000109762	SNX25	protein_coding	other_protein_coding	sorting nexin 25 [Source:HGNC Symbol;Acc:HGNC:21883]	4.32486	4.15249	1	0	0.430934	1.12739e-05	0.000118295	0.272347	0.00313558	0.013943	4.12102	3.93561	4.00444	4.40623	4.35714	4.0905	4.09591	4.21026	4.01451	4.56492	4.45565	4.60791
ENSG00000169019	COMMD8	protein_coding	other_protein_coding	COMM domain containing 8 [Source:HGNC Symbol;Acc:HGNC:26036]	3.25868	3.1038	1	1	0.6543	1.13496e-05	0.000118941	0.415766	0.000507182	0.00304452	3.02271	2.79599	2.87808	3.32155	3.3912	3.2133	2.73186	3.12603	2.93158	3.53984	3.47882	3.74394
ENSG00000188483	IER5L	protein_coding	other_protein_coding	immediate early response 5 like [Source:HGNC Symbol;Acc:HGNC:23679]	3.01609	2.85573	1	0	-0.676618	1.14555e-05	0.000119976	-0.3304	0.00692648	0.0267517	3.11138	3.00322	2.94268	2.57886	2.70319	2.79505	3.20766	3.41769	3.45498	2.87874	2.63567	2.50179
ENSG00000024862	CCDC28A	protein_coding	other_protein_coding	coiled-coil domain containing 28A [Source:HGNC Symbol;Acc:HGNC:21098]	5.18725	4.77463	0	1	0.332993	1.1486e-05	0.00012022	0.412622	7.05456e-07	9.83269e-06	4.47675	4.57456	4.65511	4.94218	5.04309	4.9561	5.01664	5.04671	4.99725	5.28846	5.35433	5.42009
ENSG00000238741	SCARNA7	scaRNA	short_ncRNA	small Cajal body-specific RNA 7 [Source:HGNC Symbol;Acc:HGNC:32563]	6.30917	6.00639	0	1	0.280039	1.15901e-05	0.000121009	0.490941	1.53902e-10	5.01338e-09	5.76192	5.72382	5.80017	6.17001	6.22616	6.35625	6.16649	6.19868	6.14055	6.39573	6.42601	6.52758
ENSG00000122674	CCZ1	protein_coding	other_protein_coding	CCZ1 homolog, vacuolar protein trafficking and biogenesis associated [Source:HGNC Symbol;Acc:HGNC:21691]	3.39027	3.2826	1	0	0.513363	1.1611e-05	0.000121152	0.267549	0.01082	0.0382717	3.07264	3.27132	3.10202	3.42552	3.35374	3.47037	3.11047	3.12603	3.17181	3.60131	3.65986	3.67214
ENSG00000233016	SNHG7	antisense_RNA	other_ncRNA	small nucleolar RNA host gene 7 [Source:HGNC Symbol;Acc:HGNC:28254]	4.42587	4.57178	1	0	-0.432315	1.17825e-05	0.000122789	-0.298609	0.000147424	0.00106292	4.71234	4.76634	4.68374	4.36256	4.36469	4.541	4.70124	4.62504	4.6149	4.31876	4.25668	4.03859
ENSG00000141698	NT5C3B	protein_coding	other_protein_coding	5'-nucleotidase, cytosolic IIIB [Source:HGNC Symbol;Acc:HGNC:28300]	2.89199	2.78206	1	1	0.649098	1.18679e-05	0.000123527	0.581977	6.17885e-05	0.000500098	2.33224	2.4534	2.69017	3.18236	2.94401	3.09019	2.403	2.57684	2.73902	3.22963	3.20096	3.20252
ENSG00000211752	TRBV27	TR_V_gene	TCR/IG	T-cell receptor beta variable 27 [Source:HGNC Symbol;Acc:HGNC:12208]	2.21836	2.22913	1	1	0.812858	1.19547e-05	0.000124276	1.07162	2.1534e-07	3.39736e-06	1.60046	1.58143	1.93227	2.6199	2.64236	2.99836	1.99005	1.73549	1.71891	2.47377	2.71686	2.67507
ENSG00000249806	AC139720.1	lincRNA	long_ncRNA		1.46314	1.12111	1	1	1.28713	1.21382e-05	0.000125872	1.58198	1.1466e-07	1.90196e-06	0.119254	0.497444	0.48921	1.71094	2.03298	1.87683	0.338317	1.33458	0.820937	2.09122	2.30149	1.89231
ENSG00000238005	AL391832.2	lincRNA	long_ncRNA		2.90936	3.0848	1	1	-0.714073	1.2124e-05	0.000125872	-0.595634	6.17445e-05	0.000499978	3.58729	3.33728	3.23694	2.67287	3.08782	2.58661	3.4354	3.07598	3.28196	2.45909	2.73925	2.46449
ENSG00000198121	LPAR1	protein_coding	other_protein_coding	lysophosphatidic acid receptor 1 [Source:HGNC Symbol;Acc:HGNC:3166]	4.04541	3.77819	1	0	0.446762	1.21376e-05	0.000125872	0.403316	0.000181409	0.00126994	3.53125	3.71765	3.48846	4.15019	3.93845	3.84313	3.73752	3.88859	3.8478	4.18684	4.32856	4.28315
ENSG00000260910	LINC00565	lincRNA	long_ncRNA	long intergenic non-protein coding RNA 565 [Source:HGNC Symbol;Acc:HGNC:43709]	1.5423	1.39114	1	1	-0.987199	1.21478e-05	0.000125894	-0.750439	0.000635213	0.00366883	1.65392	1.78424	1.82212	0.964958	1.17894	0.942646	2.08264	1.94118	2.03639	0.966907	1.14115	1.0855
ENSG00000100292	HMOX1	protein_coding	other_protein_coding	heme oxygenase 1 [Source:HGNC Symbol;Acc:HGNC:5013]	4.59809	5.14124	1	0	-0.47853	1.22418e-05	0.000126692	-0.228367	0.000632312	0.00365702	5.33669	5.24577	5.18215	4.98993	4.96327	5.12965	4.85165	4.8026	4.89465	4.49826	4.45903	4.08234
ENSG00000153130	SCOC	protein_coding	other_protein_coding	short coiled-coil protein [Source:HGNC Symbol;Acc:HGNC:20335]	3.59934	3.30215	1	1	0.573132	1.22628e-05	0.000126696	0.537024	1.07556e-05	0.00010897	2.93903	3.09188	3.08304	3.57909	3.67248	3.4474	3.33142	3.39454	3.20947	3.69828	3.89234	4.06998
ENSG00000197454	OR2L5	protein_coding	other_protein_coding	olfactory receptor family 2 subfamily L member 5 [Source:HGNC Symbol;Acc:HGNC:15011]	-0.429711	-0.896119	1	1	-2.202	1.22996e-05	0.000126997	-2.1191	0.00032102	0.00205621	-0.129027	0.023568	0.237835	-0.803899	-2.58347	-2.12172	0.778757	0.458287	0.36725	-1.0232	-1.49317	-1.66619
ENSG00000197008	ZNF138	protein_coding	other_protein_coding	zinc finger protein 138 [Source:HGNC Symbol;Acc:HGNC:12922]	4.20067	3.92916	1	0	0.414171	1.25186e-05	0.000128706	0.129957	0.128154	0.258363	3.78595	3.98274	3.82757	3.98723	4.09646	3.89499	3.95956	3.97305	4.04815	4.37068	4.365	4.48756
ENSG00000255595	AC005885.1	protein_coding	other_protein_coding		-0.820295	-0.785446	1	1	-2.6019	1.2625e-05	0.000129573	-1.82678	0.000628045	0.00363972	0.0411471	0.313039	-0.453413	-1.80862	-1.86569	-0.939138	0.00141568	0.544935	0.197732	-1.90506	-1.71865	-2.04214
ENSG00000073464	CLCN4	protein_coding	other_protein_coding	chloride voltage-gated channel 4 [Source:HGNC Symbol;Acc:HGNC:2022]	4.08152	4.08018	1	1	0.446519	1.26828e-05	0.000129996	0.524018	7.19716e-07	9.99884e-06	3.95523	3.64137	3.8558	4.34635	4.37221	4.31011	3.90988	3.86352	3.80908	4.20895	4.41452	4.28315
ENSG00000111490	TBC1D30	protein_coding	other_protein_coding	TBC1 domain family member 30 [Source:HGNC Symbol;Acc:HGNC:29164]	2.63638	2.43804	1	1	0.790313	1.28101e-05	0.000131222	0.684253	8.17872e-05	0.000642206	2.23033	2.19334	1.88921	2.99748	2.49876	2.8191	2.14531	2.35498	2.29646	3.24683	3.08341	2.69131
ENSG00000204455	TRIM51BP	unprocessed_pseudogene	pseudogene	tripartite motif-containing 51B, pseudogene [Source:HGNC Symbol;Acc:HGNC:37145]	-1.85292		1		-6.90436	1.31647e-05	0.000134444										-0.36718	0.215739	-0.923482	-3.34754	-3.34754	-3.34754
ENSG00000189057	FAM111B	protein_coding	other_protein_coding	family with sequence similarity 111 member B [Source:HGNC Symbol;Acc:HGNC:24200]	1.73522	1.36816	1	1	-0.924105	1.37786e-05	0.000140373	-0.907333	0.000119828	0.000892554	1.60046	1.94096	1.86719	0.735238	0.957135	1.108	2.15753	2.21665	2.19499	1.08638	1.44337	1.31239
ENSG00000118432	CNR1	protein_coding	other_protein_coding	cannabinoid receptor 1 [Source:HGNC Symbol;Acc:HGNC:2159]	1.53835	1.19943	1	1	1.01085	1.40405e-05	0.000142438	1.10348	9.0122e-05	0.00069646	1.00147	-0.0588827	0.974391	1.92256	1.78542	1.57164	1.09045	1.00845	1.03742	1.90873	1.94497	2.24008
ENSG00000138166	DUSP5	protein_coding	other_protein_coding	dual specificity phosphatase 5 [Source:HGNC Symbol;Acc:HGNC:3071]	3.98655	3.81915	1	1	-0.487489	1.40859e-05	0.000142726	-0.417183	2.06214e-05	0.000194093	3.95523	4.09186	4.02944	3.62012	3.61031	3.60791	4.28036	4.25914	4.13291	3.62123	3.70604	3.9196
ENSG00000165591	FAAH2	protein_coding	other_protein_coding	fatty acid amide hydrolase 2 [Source:HGNC Symbol;Acc:HGNC:26440]	2.87857	2.64042	1	1	0.699837	1.43057e-05	0.000144729	0.691871	8.80271e-06	9.15161e-05	2.29906	2.17542	2.42968	3.06838	3.05085	2.8191	2.45341	2.64708	2.54056	3.40076	3.28704	2.94256
ENSG00000183837	PNMA3	protein_coding	other_protein_coding	PNMA family member 3 [Source:HGNC Symbol;Acc:HGNC:18742]	2.94285	2.72688	1	1	-0.62175	1.43094e-05	0.000144729	-0.457431	0.00142147	0.0072158	2.79178	3.00322	3.06381	2.41753	2.33927	2.74569	3.36341	3.14695	3.2316	2.72766	2.56224	2.62524
ENSG00000177606	JUN	protein_coding	other_protein_coding	Jun proto-oncogene, AP-1 transcription factor subunit [Source:HGNC Symbol;Acc:HGNC:6204]	3.09739	3.04794	1	1	-0.702858	1.43453e-05	0.000144918	-0.626359	9.59484e-06	9.86939e-05	3.53837	3.3292	3.20218	2.57886	2.77296	2.86605	3.40499	3.54403	3.44238	3.06483	2.68262	2.44547
ENSG00000150938	CRIM1	protein_coding	other_protein_coding	cysteine rich transmembrane BMP regulator 1 [Source:HGNC Symbol;Acc:HGNC:2359]	3.51361	3.38544	1	0	-0.501141	1.45064e-05	0.000146369	-0.246515	0.0211735	0.0652684	3.58729	3.32107	3.60614	3.32982	3.14156	3.32673	3.832	3.75411	3.69689	3.32179	3.24073	3.23611
ENSG00000213988	ZNF90	protein_coding	other_protein_coding	zinc finger protein 90 [Source:HGNC Symbol;Acc:HGNC:13165]	1.95861	1.63081	1	1	0.890223	1.47609e-05	0.000148314	0.578437	0.00612862	0.0242003	0.916521	1.43848	1.65223	1.92256	1.78542	2.06966	1.46929	1.71695	1.36562	2.47377	2.22425	2.50179
ENSG00000263155	MYZAP	protein_coding	other_protein_coding	myocardial zonula adherens protein [Source:HGNC Symbol;Acc:HGNC:43444]	-0.376724		1		2.11612	1.48677e-05	0.000149296										-1.32498	-1.18962	-1.37993	0.290819	0.413375	0.929996
ENSG00000258927	AL133467.2	lincRNA	long_ncRNA		-0.718354	-0.358805	1	1	-2.60201	1.50893e-05	0.000151073	-1.73427	0.000110858	0.000836667	0.515636	0.377162	0.304903	-0.803899	-1.60749	-0.939138	0.461658	0.215739	0.518928	-1.39777	-2.74044	-1.36823
ENSG00000136783	NIPSNAP3A	protein_coding	other_protein_coding	nipsnap homolog 3A [Source:HGNC Symbol;Acc:HGNC:23619]	4.21099	3.81907	1	0	0.431175	1.52873e-05	0.000152782	0.223181	0.0092874	0.0339677	3.71855	3.64788	3.75747	3.92309	3.93338	3.93406	4.05406	3.94942	3.97569	4.35093	4.37576	4.56008
ENSG00000186496	ZNF396	protein_coding	other_protein_coding	zinc finger protein 396 [Source:HGNC Symbol;Acc:HGNC:18824]	2.65109	2.43363	1	1	-0.828046	1.53383e-05	0.00015311	-1.02446	2.6837e-08	5.09397e-07	3.02271	2.98276	2.79886	1.90052	1.97496	1.92197	2.979	3.26013	2.93158	1.90873	2.27109	2.556
ENSG00000264204	AGAP7P	unprocessed_pseudogene	pseudogene	ArfGAP with GTPase domain, ankyrin repeat and PH domain 7, pseudogene [Source:HGNC Symbol;Acc:HGNC:23465]	0.653465	1.75799	1	1	1.46562	1.57361e-05	0.000156561	1.31553	3.35127e-07	5.05793e-06	1.26468	0.71155	1.36852	2.65981	2.08876	2.45462	0.249813	-0.442075	0.0725333	1.48464	1.47038	1.0855
ENSG00000240671	IGKV1-8	IG_V_gene	TCR/IG	immunoglobulin kappa variable 1-8 [Source:HGNC Symbol;Acc:HGNC:5743]	0.312981	0.324095	1	1	1.58667	1.57399e-05	0.000156561	1.81494	2.29133e-06	2.79105e-05	-0.222286	-0.976237	-0.346616	1.16307	1.34084	0.985795	-0.678442	-0.36105	-0.216087	1.12411	0.923855	1.0855
ENSG00000014257	ACPP	protein_coding	other_protein_coding	acid phosphatase, prostate [Source:HGNC Symbol;Acc:HGNC:125]	5.69142	5.73879	0	1	0.362546	1.59026e-05	0.000157713	0.430634	2.13027e-09	5.23447e-08	5.54382	5.56598	5.46474	5.94627	6.03234	5.87961	5.55584	5.36815	5.6106	5.96932	5.86623	5.7784
ENSG00000152454	ZNF256	protein_coding	other_protein_coding	zinc finger protein 256 [Source:HGNC Symbol;Acc:HGNC:13049]	3.1126	2.9573	1	0	0.580658	1.60132e-05	0.000158623	0.276478	0.0164447	0.0534569	2.69307	2.89787	2.86703	3.1547	3.05085	3.08027	2.89395	2.69523	2.87646	3.32179	3.38966	3.49848
ENSG00000211584	SLC48A1	protein_coding	other_protein_coding	solute carrier family 48 member 1 [Source:HGNC Symbol;Acc:HGNC:26035]	4.06838	5.19896	1	1	0.42644	1.60994e-05	0.00015929	0.562815	9.55092e-10	2.60926e-08	4.97643	4.9033	4.87796	5.41019	5.409	5.61684	3.832	3.85507	3.89479	4.25218	4.37576	4.20049
ENSG00000205639	MFSD2B	protein_coding	other_protein_coding	major facilitator superfamily domain containing 2B [Source:HGNC Symbol;Acc:HGNC:37207]	3.22615	3.91115	1	0	-0.541258	1.6242e-05	0.000160512	-0.268016	0.00276188	0.0125634	3.98161	4.11085	4.03932	3.75519	3.69061	3.88932	3.49437	3.45733	3.53428	3.0551	2.8869	2.92894
ENSG00000177112	MRVI1-AS1	antisense_RNA	other_ncRNA	MRVI1 antisense RNA 1 [Source:HGNC Symbol;Acc:HGNC:43434]	1.68496	1.99025	1	1	-1.06759	1.62686e-05	0.000160585	-0.58251	0.000882914	0.0048505	2.39638	2.17542	2.25414	1.55038	1.80775	1.75741	2.31849	2.24281	2.17989	1.5415	1.26973	0.557369
ENSG00000273112	AL590385.2	processed_transcript	other_ncRNA		1.16682	1.38622	1	1	1.16859	1.65294e-05	0.000162682	1.36968	1.47852e-07	2.40915e-06	0.872093	0.660928	0.652617	2.04815	2.0139	2.06966	0.538392	0.544935	0.740902	1.84239	1.47038	1.86395
ENSG00000172985	SH3RF3	protein_coding	other_protein_coding	SH3 domain containing ring finger 3 [Source:HGNC Symbol;Acc:HGNC:24699]	3.19305	3.55414	1	1	-0.540429	1.66225e-05	0.000163408	-0.561125	3.31976e-06	3.89667e-05	3.68683	3.90331	3.90527	3.14536	3.27578	3.40828	3.48955	3.50674	3.38429	2.91147	2.96495	2.90129
ENSG00000122378	FAM213A	protein_coding	other_protein_coding	family with sequence similarity 213 member A [Source:HGNC Symbol;Acc:HGNC:28651]	2.51189	2.25587	1	1	-0.693715	1.66857e-05	0.000163921	-0.895123	1.85284e-06	2.30957e-05	2.87293	2.51169	2.69017	1.98672	1.71627	1.75741	2.79577	2.98593	2.76959	2.16546	2.15933	2.19525
ENSG00000182472	CAPN12	protein_coding	other_protein_coding	calpain 12 [Source:HGNC Symbol;Acc:HGNC:13249]	2.46258	2.56026	1	1	0.700709	1.66942e-05	0.000163921	0.750082	4.69826e-06	5.30116e-05	2.19469	2.19334	2.20231	2.69864	3.02249	3.0501	2.16964	1.95707	2.22471	2.84526	2.79373	2.78506
ENSG00000101605	MYOM1	protein_coding	other_protein_coding	myomesin 1 [Source:HGNC Symbol;Acc:HGNC:7613]	2.94197	2.80669	1	1	0.657006	1.67047e-05	0.000163928	0.728088	1.47052e-06	1.88381e-05	2.57331	2.27975	2.48857	3.24491	3.19337	3.06023	2.59486	2.47017	2.79953	3.14041	3.41073	3.23611
ENSG00000172469	MANEA	protein_coding	other_protein_coding	mannosidase endo-alpha [Source:HGNC Symbol;Acc:HGNC:21072]	4.875	4.43187	1	1	0.45682	1.67577e-05	0.000164352	0.434744	1.62385e-05	0.000156722	4.04801	4.45337	4.12997	4.72112	4.64451	4.59425	4.73831	4.57187	4.6233	4.9638	5.02827	5.32444
ENSG00000110002	VWA5A	protein_coding	other_protein_coding	von Willebrand factor A domain containing 5A [Source:HGNC Symbol;Acc:HGNC:6658]	3.61977	3.51163	1	0	-0.527891	1.69096e-05	0.000165746	-0.35662	0.00178302	0.00876472	3.60775	3.81925	3.64549	3.57214	3.18486	3.24028	3.7537	4.00397	3.89941	3.44614	3.36828	3.24714
ENSG00000102145	GATA1	protein_coding	other_protein_coding	GATA binding protein 1 [Source:HGNC Symbol;Acc:HGNC:4170]	5.40377	5.35345	1	1	0.432064	1.73786e-05	0.000170046	0.444269	2.50145e-08	4.79628e-07	5.07527	5.22196	5.09719	5.55478	5.49581	5.67567	5.20937	5.2031	5.18287	5.72884	5.74565	5.35279
ENSG00000136897	MRPL50	protein_coding	other_protein_coding	mitochondrial ribosomal protein L50 [Source:HGNC Symbol;Acc:HGNC:16654]	4.44459	4.0221	1	0	0.445764	1.75454e-05	0.000171578	0.125647	0.123236	0.250933	3.90098	3.98789	3.99432	4.18707	4.10098	3.96134	4.24645	4.30641	4.1012	4.56492	4.61544	4.83313
ENSG00000196517	SLC6A9	protein_coding	other_protein_coding	solute carrier family 6 member 9 [Source:HGNC Symbol;Acc:HGNC:11056]	2.38713	3.00738	1	1	-0.780188	1.76779e-05	0.000172773	-0.83604	4.98898e-08	8.93419e-07	3.33244	3.46818	3.46666	2.40193	2.65474	2.72037	2.78794	2.57684	2.94057	1.84239	2.07385	2.10116
ENSG00000070018	LRP6	protein_coding	other_protein_coding	LDL receptor related protein 6 [Source:HGNC Symbol;Acc:HGNC:6698]	2.5564	2.39807	1	1	-0.757713	1.77875e-05	0.000173744	-0.734394	2.27001e-05	0.00021053	2.74327	2.95151	2.57262	2.18206	1.82974	2.10922	2.83433	2.97036	2.98468	1.90873	2.17584	2.46449
ENSG00000088827	SIGLEC1	protein_coding	other_protein_coding	sialic acid binding Ig like lectin 1 [Source:HGNC Symbol;Acc:HGNC:11127]	0.737974	1.61194	1	1	-1.36627	1.82273e-05	0.000177626	-0.684876	0.00122688	0.00637559	2.17654	1.96202	1.67776	1.46286	1.2459	1.14654	1.40926	1.42873	1.41803	0.417752	0.171469	-0.417403
ENSG00000112874	NUDT12	protein_coding	other_protein_coding	nudix hydrolase 12 [Source:HGNC Symbol;Acc:HGNC:18826]	1.70667	1.47861	1	1	-0.917982	1.83303e-05	0.00017832	-0.780321	0.00173148	0.00854352	2.33224	1.6084	1.59978	1.12557	1.40083	0.804869	2.16964	2.2685	2.01953	1.3949	1.20687	1.18058
ENSG00000254415	SIGLEC14	protein_coding	other_protein_coding	sialic acid binding Ig like lectin 14 [Source:HGNC Symbol;Acc:HGNC:32926]	1.88075	5.05256	1	1	1.01968	1.84684e-05	0.000179353	0.687709	8.68241e-12	3.61281e-10	4.75883	4.7753	4.59274	5.35454	5.40168	5.43225	1.61813	1.12554	1.44354	2.6522	2.44458	2.00051
ENSG00000151240	DIP2C	protein_coding	other_protein_coding	disco interacting protein 2 homolog C [Source:HGNC Symbol;Acc:HGNC:29150]	3.39015	3.20878	1	1	-0.539273	1.85644e-05	0.000180077	-0.519736	4.3812e-05	0.000371113	3.48036	3.5539	3.36817	2.80923	2.8927	3.14832	3.55565	3.75411	3.66472	3.00543	3.19288	3.16813
ENSG00000276758	AC245884.12	unprocessed_pseudogene	pseudogene		0.0614652	0.595815	1	1	1.79064	1.87502e-05	0.000181669	1.08434	0.000407894	0.00252107	0.0411471	-0.0588827	0.304903	1.12557	1.30988	0.852272	-1.07588	-0.36105	-0.798614	0.836637	1.14115	0.626546
ENSG00000237296	SMG1P1	transcribed_unprocessed_pseudogene	pseudogene	SMG1 pseudogene 1 [Source:HGNC Symbol;Acc:HGNC:44186]	3.6688	3.60761	1	0	-0.522583	1.8816e-05	0.000182202	-0.354452	0.000764789	0.00429115	3.6996	3.88688	3.76345	3.38641	3.31529	3.59404	3.80507	4.01919	3.98006	3.52581	3.42461	3.25808
ENSG00000166263	STXBP4	protein_coding	other_protein_coding	syntaxin binding protein 4 [Source:HGNC Symbol;Acc:HGNC:19694]	4.27274	4.12176	0	1	0.39883	1.89341e-05	0.00018324	0.416762	7.30863e-06	7.80226e-05	3.91199	3.99301	3.83893	4.27534	4.37595	4.33535	4.12108	4.08934	4.00169	4.43588	4.42836	4.56008
ENSG00000148773	MKI67	protein_coding	other_protein_coding	marker of proliferation Ki-67 [Source:HGNC Symbol;Acc:HGNC:7107]	4.21684	3.91821	1	0	-0.427767	1.8972e-05	0.000183501	-0.372321	0.000200358	0.00137888	3.94989	4.09186	4.25819	3.70522	3.69061	3.8135	4.38795	4.43393	4.46105	3.90202	3.95584	4.16023
ENSG00000227354	RBM26-AS1	antisense_RNA	other_ncRNA	RBM26 antisense RNA 1 [Source:HGNC Symbol;Acc:HGNC:39805]	2.35371	2.2594	1	1	-0.701904	1.90771e-05	0.000184306	-0.825325	1.77633e-05	0.000170189	2.54529	2.55392	2.91074	1.83232	2.14246	1.57164	2.74001	2.65684	2.68657	1.9927	1.94497	2.10116
ENSG00000101004	NINL	protein_coding	other_protein_coding	ninein like [Source:HGNC Symbol;Acc:HGNC:29163]	1.16076	1.24839	1	1	-1.12286	1.90747e-05	0.000184306	-0.899905	0.000160764	0.00114749	1.80336	1.66087	1.57282	0.831558	0.91661	0.705118	1.61813	1.64031	1.85819	0.742758	0.620484	0.484707
ENSG00000138658	ZGRF1	protein_coding	other_protein_coding	zinc finger GRF-type containing 1 [Source:HGNC Symbol;Acc:HGNC:25654]	4.21431	3.91344	1	1	0.432901	1.91913e-05	0.000185197	0.603762	3.0084e-08	5.64141e-07	3.65441	3.59493	3.59279	4.17335	4.24705	4.21812	3.99402	4.02296	3.97132	4.3746	4.33225	4.5907
ENSG00000183960	KCNH8	protein_coding	other_protein_coding	potassium voltage-gated channel subfamily H member 8 [Source:HGNC Symbol;Acc:HGNC:18864]	2.33242	2.14074	1	1	0.756677	1.96616e-05	0.000189084	0.839279	2.23018e-05	0.000207624	2.02245	1.8535	1.27126	2.59268	2.6046	2.49997	2.09539	1.7538	2.03639	2.70294	2.81496	2.59103
ENSG00000090432	MUL1	protein_coding	other_protein_coding	mitochondrial E3 ubiquitin protein ligase 1 [Source:HGNC Symbol;Acc:HGNC:25762]	4.7273	4.7083	1	0	-0.42694	1.99138e-05	0.000191291	-0.336509	1.37087e-05	0.000135596	4.82151	4.9356	4.86967	4.61009	4.50114	4.51178	4.84601	5.02803	4.96899	4.64496	4.55047	4.32538
ENSG00000196263	ZNF471	protein_coding	other_protein_coding	zinc finger protein 471 [Source:HGNC Symbol;Acc:HGNC:23226]	1.40365	1.04767	1	1	1.14166	2.05719e-05	0.000196156	1.05891	8.89665e-05	0.000688152	0.626773	0.313039	0.703216	1.33724	1.76273	1.54304	0.928824	0.458287	1.13458	2.01295	1.73826	2.14897
ENSG00000117906	RCN2	protein_coding	other_protein_coding	reticulocalbin 2 [Source:HGNC Symbol;Acc:HGNC:9935]	4.33803	4.15673	1	0	0.492725	2.05576e-05	0.000196156	0.282878	0.00137563	0.00702268	3.87307	4.02338	4.14834	4.27534	4.37968	4.24056	4.08636	4.0116	4.17539	4.48382	4.44888	4.82211
ENSG00000204138	PHACTR4	protein_coding	other_protein_coding	phosphatase and actin regulator 4 [Source:HGNC Symbol;Acc:HGNC:25793]	4.10302	4.61724	1	0	0.412676	2.06642e-05	0.000196925	0.242076	0.000939329	0.00509819	4.44677	4.52588	4.5205	4.75222	4.80576	4.65232	3.95256	3.84657	3.88551	4.31876	4.23321	4.38149
ENSG00000137672	TRPC6	protein_coding	other_protein_coding	transient receptor potential cation channel subfamily C member 6 [Source:HGNC Symbol;Acc:HGNC:12338]	1.29204	1.10167	1	0	-1.12018	2.08e-05	0.00019777	-0.555105	0.022442	0.0683531	1.22989	1.6864	1.16696	0.632024	0.996552	0.898166	1.86155	2.03398	1.58778	0.589388	0.923855	0.75568
ENSG00000165617	DACT1	protein_coding	other_protein_coding	dishevelled binding antagonist of beta catenin 1 [Source:HGNC Symbol;Acc:HGNC:17748]	2.11102	1.87281	1	1	0.830759	2.08287e-05	0.00019782	0.982876	6.68767e-06	7.21139e-05	1.60046	0.982831	1.57282	2.20022	2.45698	2.42357	1.65306	1.73549	1.71891	2.5027	2.30149	2.75448
ENSG00000131652	THOC6	protein_coding	other_protein_coding	THO complex 6 [Source:HGNC Symbol;Acc:HGNC:28369]	3.99495	3.71979	1	0	-0.467841	2.08774e-05	0.000198171	-0.129634	0.154065	0.296253	3.82143	3.7901	3.74545	3.55813	3.57819	3.82543	4.38015	4.13545	4.16009	3.77142	3.81015	3.71247
ENSG00000075223	SEMA3C	protein_coding	other_protein_coding	semaphorin 3C [Source:HGNC Symbol;Acc:HGNC:10725]	3.81575	3.48621	1	1	-0.466763	2.09917e-05	0.000199143	-0.419672	0.000148484	0.00106966	3.65441	3.71144	3.7211	3.44849	3.14156	3.24028	4.07353	3.94942	4.12505	3.50452	3.67154	3.57047
ENSG00000013810	TACC3	protein_coding	other_protein_coding	transforming acidic coiled-coil containing protein 3 [Source:HGNC Symbol;Acc:HGNC:11524]	6.01089	6.71317	0	1	0.295952	2.1044e-05	0.000199526	0.414965	1.11867e-09	2.98463e-08	6.54826	6.5036	6.46564	6.90607	6.88908	6.96636	5.85671	5.87305	5.8701	6.15731	6.26177	6.04638
ENSG00000231160	KLF3-AS1	processed_transcript	other_ncRNA	KLF3 antisense RNA 1 [Source:HGNC Symbol;Acc:HGNC:25796]	2.74985	2.80937	1	1	-0.646933	2.11658e-05	0.000200391	-0.500144	0.000181139	0.00126857	3.03283	3.05314	3.08304	2.65981	2.39933	2.62806	3.20177	2.9145	3.07721	2.42926	2.43089	2.44547
ENSG00000128438	TBC1D27P	transcribed_unprocessed_pseudogene	pseudogene	TBC1 domain family member 27, pseudogene [Source:HGNC Symbol;Acc:HGNC:28104]	0.957749	1.67923	1	1	-1.33991	2.1331e-05	0.000201566	-1.16261	1.5205e-06	1.93335e-05	2.28218	2.40807	2.0736	1.23528	1.37115	0.705118	1.76905	1.4736	1.71891	0.534414	0.667927	-0.417403
ENSG00000225101	OR52K3P	transcribed_unprocessed_pseudogene	pseudogene	olfactory receptor family 52 subfamily K member 3 pseudogene [Source:HGNC Symbol;Acc:HGNC:15224]	4.04255	4.24961	1	1	-0.432766	2.18154e-05	0.000205681	-0.64495	1.16133e-09	3.05779e-08	4.57703	4.54694	4.58601	3.9394	3.88693	3.96134	4.14582	4.34012	4.2888	3.78914	3.85696	3.83444
ENSG00000243664	RPS29P12	processed_pseudogene	pseudogene	ribosomal protein S29 pseudogene 12 [Source:HGNC Symbol;Acc:HGNC:36458]	1.4668	1.41818	1	1	-0.983514	2.23481e-05	0.000209752	-0.599424	0.00572829	0.0229105	1.70547	1.49737	1.9109	1.33724	1.0723	0.985795	1.92008	1.89244	2.00247	0.88138	0.923855	1.18058
ENSG00000278673	AC136352.5	pseudogene	pseudogene		-0.786914	-0.622128	1	1	-2.68327	2.26703e-05	0.000212314	-2.01915	0.000297769	0.00192969	-0.129027	0.245932	0.799384	-1.54401	-2.58347	-0.521582	0.380614	-0.0759961	0.656165	-2.2464	-2.31447	-1.1214
ENSG00000168502	MTCL1	protein_coding	other_protein_coding	microtubule crosslinking factor 1 [Source:HGNC Symbol;Acc:HGNC:29121]	0.807996	1.24946	1	1	-1.30386	2.27146e-05	0.00021261	-1.01859	5.12304e-05	0.000422441	1.75525	1.58143	1.88921	0.831558	0.957135	0.482188	1.5641	1.18071	1.54129	0.151632	0.356594	0.053662
ENSG00000091972	CD200	protein_coding	other_protein_coding	CD200 molecule [Source:HGNC Symbol;Acc:HGNC:7203]	2.9874	2.86316	1	0	0.612686	2.27445e-05	0.000212699	0.34343	0.00760156	0.028973	2.90636	2.55392	2.61288	3.1547	2.97395	2.97713	2.74811	2.57684	2.73902	3.46831	3.20096	3.19115
ENSG00000167674	HDGFL2	protein_coding	other_protein_coding	HDGF like 2 [Source:HGNC Symbol;Acc:HGNC:14680]	4.3913	4.3337	1	0	-0.407416	2.27727e-05	0.000212799	-0.173397	0.0207188	0.0642329	4.35693	4.43842	4.46293	4.26244	4.16293	4.31857	4.64162	4.53265	4.62608	4.2177	4.29117	4.03859
ENSG00000109805	NCAPG	protein_coding	other_protein_coding	non-SMC condensin I complex subunit G [Source:HGNC Symbol;Acc:HGNC:24304]	1.65911	1.56046	1	1	1.01128	2.31236e-05	0.000215598	1.08289	2.6408e-06	3.17212e-05	1.00147	1.10147	1.01502	2.20022	1.97496	2.06966	1.25864	1.03862	1.1959	2.05262	1.92559	2.48326
ENSG00000109736	MFSD10	protein_coding	other_protein_coding	major facilitator superfamily domain containing 10 [Source:HGNC Symbol;Acc:HGNC:16894]	4.61786	5.04763	1	0	-0.453124	2.33359e-05	0.000217327	-0.193933	0.00316222	0.0140432	5.0826	5.21759	5.13224	4.89281	4.90491	5.05565	4.81742	4.84804	4.88537	4.62536	4.23715	4.29382
ENSG00000183117	CSMD1	protein_coding	other_protein_coding	CUB and Sushi multiple domains 1 [Source:HGNC Symbol;Acc:HGNC:14026]	-1.39595		1		3.33897	2.33478e-05	0.000217327										-2.87986	-2.82866	-2.05147	-0.174937	-0.591569	0.15079
ENSG00000172554	SNTG2	protein_coding	other_protein_coding	syntrophin gamma 2 [Source:HGNC Symbol;Acc:HGNC:13741]	0.46784	0.603368	1	1	-1.69503	2.34735e-05	0.000218376	-1.54485	9.80064e-06	0.000100667	1.04214	1.34538	1.59978	0.336172	-0.505123	-0.198145	0.810045	1.55936	1.36562	-0.370905	-0.707872	0.15079
ENSG00000133477	FAM83F	protein_coding	other_protein_coding	family with sequence similarity 83 member F [Source:HGNC Symbol;Acc:HGNC:25148]	0.276167	0.278764	1	1	-1.57048	2.37903e-05	0.000220957	-1.54906	3.58474e-05	0.000311199	1.33183	0.608465	0.974391	-0.4243	-0.61966	-0.198145	0.928824	1.18071	0.933233	-0.174937	-0.483946	-0.726881
ENSG00000107796	ACTA2	protein_coding	other_protein_coding	actin, alpha 2, smooth muscle, aorta [Source:HGNC Symbol;Acc:HGNC:130]	1.32024	2.10061	1	1	-1.27428	2.39865e-05	0.00022241	-1.45714	1.51881e-09	3.84241e-08	2.54529	2.85348	3.01457	1.40142	1.2459	1.54304	1.81604	1.77188	2.31039	1.16087	0.620484	0.241789
ENSG00000113721	PDGFRB	protein_coding	other_protein_coding	platelet derived growth factor receptor beta [Source:HGNC Symbol;Acc:HGNC:8804]	1.37285	2.24064	1	1	1.08809	2.44259e-05	0.000226111	1.30582	3.9356e-09	8.97422e-08	1.73058	1.31296	1.75174	2.74884	2.8395	3.06023	1.14054	0.7412	0.656165	2.01295	2.03819	1.64803
ENSG00000130164	LDLR	protein_coding	other_protein_coding	low density lipoprotein receptor [Source:HGNC Symbol;Acc:HGNC:6547]	3.44673	4.22115	1	1	-0.533819	2.44193e-05	0.000226111	-0.545906	5.09589e-07	7.34822e-06	4.60784	4.31289	4.5519	3.85023	3.94853	4.05549	3.69625	3.7856	3.64836	2.99529	3.23286	3.32204
ENSG00000114520	SNX4	protein_coding	other_protein_coding	sorting nexin 4 [Source:HGNC Symbol;Acc:HGNC:11175]	4.02013	3.75851	1	0	0.430505	2.47734e-05	0.000228824	0.383429	0.000362664	0.00228677	3.74342	3.53294	3.42957	4.03858	4.01722	3.78935	3.79729	3.89273	3.71795	4.1689	4.21336	4.33057
ENSG00000277632	CCL3	protein_coding	other_protein_coding	C-C motif chemokine ligand 3 [Source:HGNC Symbol;Acc:HGNC:10627]	2.00582	1.96122	1	1	-0.806215	2.50199e-05	0.00023072	-0.724274	0.000165882	0.00117714	2.29906	2.51169	2.13017	1.40142	1.61859	1.80637	2.3927	2.36692	2.44277	1.3949	1.69311	1.74455
ENSG00000135916	ITM2C	protein_coding	other_protein_coding	integral membrane protein 2C [Source:HGNC Symbol;Acc:HGNC:6175]	3.82465	4.77792	1	0	-0.513992	2.50461e-05	0.000230836	-0.333862	1.69346e-05	0.000163072	4.96061	4.9724	4.90253	4.50447	4.62263	4.70492	4.14275	4.08573	4.03981	3.78914	3.53747	3.35299
ENSG00000074657	ZNF532	protein_coding	other_protein_coding	zinc finger protein 532 [Source:HGNC Symbol;Acc:HGNC:30940]	3.65093	3.91014	1	1	-0.47773	2.5084e-05	0.000231058	-0.511692	1.22226e-06	1.59322e-05	4.09709	4.13886	4.25395	3.73042	3.55857	3.68194	3.89901	3.87193	3.89479	3.53984	3.28704	3.41296
ENSG00000122642	FKBP9	protein_coding	other_protein_coding	FK506 binding protein 9 [Source:HGNC Symbol;Acc:HGNC:3725]	1.24651	1.01506	1	1	-1.12162	2.54077e-05	0.000233529	-1.64913	1.22932e-07	2.03084e-06	1.96015	1.55395	1.86719	0.268956	0.374218	0.065895	1.97632	1.67914	1.73965	1.00784	0.667927	0.408191
ENSG00000092068	SLC7A8	protein_coding	other_protein_coding	solute carrier family 7 member 8 [Source:HGNC Symbol;Acc:HGNC:11066]	-0.00101562	1.18266	1	1	1.85579	2.54466e-05	0.000233758	1.7986	2.46655e-08	4.75466e-07	-0.222286	0.807757	0.304903	2.18206	1.99456	2.02898	-0.438929	-0.821162	-1.37993	0.836637	0.571427	1.22587
ENSG00000136522	MRPL47	protein_coding	other_protein_coding	mitochondrial ribosomal protein L47 [Source:HGNC Symbol;Acc:HGNC:16652]	2.86852	2.57854	1	0	0.610943	2.54933e-05	0.000233932	0.375542	0.00633294	0.024875	2.48756	2.42334	2.27101	2.69864	2.67917	2.91151	2.62155	2.66653	2.39127	3.21222	3.08341	3.23611
ENSG00000211753	TRBV28	TR_V_gene	TCR/IG	T-cell receptor beta variable 28 [Source:HGNC Symbol;Acc:HGNC:12209]	2.39182	2.13622	1	1	0.691609	2.55694e-05	0.000234374	1.00766	2.1856e-07	3.4333e-06	1.70547	1.73615	1.48878	2.63333	2.667	2.58661	1.93435	2.19001	2.03639	2.77585	2.73925	2.67507
ENSG00000270231	NBPF8	unprocessed_pseudogene	pseudogene	NBPF member 8 [Source:HGNC Symbol;Acc:HGNC:31990]	3.49998	3.64948	1	1	0.497491	2.60457e-05	0.00023861	0.62677	1.82805e-07	2.93827e-06	3.26532	3.44592	3.30405	4.06854	3.91806	3.89499	3.24248	3.30427	3.2316	3.8182	3.81543	3.58792
ENSG00000198019	FCGR1B	protein_coding	other_protein_coding	Fc fragment of IgG receptor Ib [Source:HGNC Symbol;Acc:HGNC:3614]	4.01856	4.17135	1	1	0.479655	2.63145e-05	0.000240679	0.441629	5.66142e-06	6.22123e-05	3.93917	3.93561	3.98923	4.26675	4.52492	4.37241	3.60999	3.94146	3.79428	4.20895	4.35053	4.20615
ENSG00000175445	LPL	protein_coding	other_protein_coding	lipoprotein lipase [Source:HGNC Symbol;Acc:HGNC:6677]	0.22588	0.0899443	1	1	-1.67125	2.69945e-05	0.00024623	-1.87368	4.19745e-06	4.78566e-05	0.679288	1.17546	0.932589	-0.956425	-0.505123	-0.786127	0.714068	1.09715	1.25472	-0.597741	-0.202217	-0.910698
ENSG00000099889	ARVCF	protein_coding	other_protein_coding	ARVCF, delta catenin family member [Source:HGNC Symbol;Acc:HGNC:728]	2.07741	2.85409	1	1	0.810416	2.71751e-05	0.000247341	1.12848	2.23699e-09	5.46247e-08	2.54529	2.08231	2.25414	3.49335	3.2269	3.52258	1.6357	1.6004	1.81975	2.2532	2.59942	2.556
ENSG00000176208	ATAD5	protein_coding	other_protein_coding	ATPase family, AAA domain containing 5 [Source:HGNC Symbol;Acc:HGNC:25752]	3.95218	3.65085	1	0	0.418209	2.76826e-05	0.000251009	0.27262	0.00486633	0.0200548	3.62793	3.42332	3.49565	3.87869	3.77804	3.70148	3.78553	3.65045	3.79428	4.1184	4.18102	4.18337
ENSG00000075213	SEMA3A	protein_coding	other_protein_coding	semaphorin 3A [Source:HGNC Symbol;Acc:HGNC:10723]	0.512913	0.242166	1	1	1.45517	2.8017e-05	0.000253631	1.25059	0.000461797	0.00280258	-0.129027	-0.146333	-0.694121	0.831558	1.10873	0.482188	-0.36718	-0.142155	0.0725333	1.19672	1.44337	0.874198
ENSG00000166341	DCHS1	protein_coding	other_protein_coding	dachsous cadherin-related 1 [Source:HGNC Symbol;Acc:HGNC:13681]	2.55036	3.77577	1	1	-0.707831	2.80351e-05	0.000253658	-0.609283	3.35415e-07	5.05793e-06	3.97111	4.14808	4.11603	3.39432	3.37633	3.64876	3.10418	2.76006	2.81915	2.18344	2.28637	2.14897
ENSG00000113249	HAVCR1	protein_coding	other_protein_coding	hepatitis A virus cellular receptor 1 [Source:HGNC Symbol;Acc:HGNC:17866]	1.20361	1.47301	1	0	-1.11987	2.82117e-05	0.000255118	-0.267896	0.180138	0.331653	1.75525	1.58143	1.48878	1.08706	1.56715	1.35837	1.52692	1.85901	1.87704	0.836637	0.71386	0.408191
ENSG00000082438	COBLL1	protein_coding	other_protein_coding	cordon-bleu WH2 repeat protein like 1 [Source:HGNC Symbol;Acc:HGNC:23571]	5.25003	5.21164	0	1	-0.362503	2.86616e-05	0.000258631	-0.425324	2.64728e-08	5.03602e-07	5.47122	5.44778	5.35232	5.03361	5.01697	4.94794	5.38586	5.45742	5.44841	5.15132	4.89506	5.1621
ENSG00000228696	ARL17B	protein_coding	other_protein_coding	ADP ribosylation factor like GTPase 17B [Source:HGNC Symbol;Acc:HGNC:32387]	0.921843	0.811698	1	1	-1.27266	2.91896e-05	0.000263114	-1.32553	1.05322e-05	0.000106897	1.48719	1.40811	1.4299	0.400396	0.249245	-0.104658	1.61813	1.5384	1.44354	-0.174937	0.413375	0.692557
ENSG00000073060	SCARB1	protein_coding	other_protein_coding	scavenger receptor class B member 1 [Source:HGNC Symbol;Acc:HGNC:1664]	2.75736	3.72972	1	1	-0.6546	2.98005e-05	0.000267893	-0.538687	1.24252e-06	1.61471e-05	3.8843	4.06291	4.03932	3.45606	3.39857	3.53716	3.11047	3.18792	2.9495	2.63923	2.33127	2.32578
ENSG00000213085	CFAP45	protein_coding	other_protein_coding	cilia and flagella associated protein 45 [Source:HGNC Symbol;Acc:HGNC:17229]	2.47653	2.43963	1	1	-0.749436	2.98313e-05	0.000267893	-0.824992	3.34682e-06	3.92305e-05	2.83871	2.87584	2.85589	2.06806	2.29253	1.70673	2.84946	2.76006	2.95837	1.7964	2.34593	2.14897
ENSG00000074590	NUAK1	protein_coding	other_protein_coding	NUAK family kinase 1 [Source:HGNC Symbol;Acc:HGNC:14311]	0.838547	1.10815	1	1	-1.38498	2.99926e-05	0.000268911	-1.81637	3.77065e-08	6.95638e-07	2.00198	2.17542	1.77558	0.198455	-0.20768	0.705118	1.42955	1.40576	1.67651	-0.269596	0.0333818	0.75568
ENSG00000254750	CASP1P2	unprocessed_pseudogene	pseudogene	caspase 1 pseudogene 2 [Source:HGNC Symbol;Acc:HGNC:43776]	1.26783	1.09879	1	1	1.10255	3.00237e-05	0.000269046	1.18227	8.27532e-06	8.67185e-05	0.456682	0.608465	0.545761	1.65938	1.66826	1.6542	0.57528	0.704025	0.933233	1.81958	1.54851	2.02634
ENSG00000135002	RFK	protein_coding	other_protein_coding	riboflavin kinase [Source:HGNC Symbol;Acc:HGNC:30324]	3.97023	3.79209	1	0	0.429192	3.00402e-05	0.00026905	0.396365	4.0939e-05	0.00034937	3.54546	3.58138	3.65837	3.99245	4.00277	3.97211	3.67941	3.83372	3.75408	4.23073	4.0838	4.23965
ENSG00000012223	LTF	protein_coding	other_protein_coding	lactotransferrin [Source:HGNC Symbol;Acc:HGNC:6720]	2.61904	3.18782	1	1	0.638607	3.04078e-05	0.000271619	0.650888	9.83949e-07	1.31055e-05	3.01251	2.8647	2.71504	3.47855	3.51173	3.54439	2.24025	2.3308	2.33786	2.96442	2.79373	3.04719
ENSG00000114812	VIPR1	protein_coding	other_protein_coding	vasoactive intestinal peptide receptor 1 [Source:HGNC Symbol;Acc:HGNC:12694]	3.84791	4.80002	1	0	-0.453722	3.08861e-05	0.00027487	-0.280349	0.000304196	0.00196395	5.04057	4.93826	4.84172	4.53697	4.6963	4.74628	4.15498	4.02673	4.0523	3.72308	3.65986	3.47053
ENSG00000280156	AC006548.3	sense_overlapping	long_ncRNA		0.41153	0.485602	1	1	-1.46338	3.10581e-05	0.000276254	-1.81192	5.63281e-07	8.05947e-06	1.1577	1.49737	1.30441	-0.540079	-0.20768	-0.298111	1.06474	0.977626	1.28326	-0.00243176	-0.290153	-0.563859
ENSG00000283063	TRBV6-2	TR_V_gene	TCR/IG		0.959181	0.834462	1	1	-1.23794	3.1208e-05	0.000277442	-0.867017	0.00234056	0.0109607	1.396	1.10147	1.30441	-0.124061	0.787721	0.541232	1.52692	1.40576	1.71891	-0.00243176	0.413375	0.692557
ENSG00000111181	SLC6A12	protein_coding	other_protein_coding	solute carrier family 6 member 12 [Source:HGNC Symbol;Acc:HGNC:11045]	1.43491	1.9081	1	1	-1.0309	3.13601e-05	0.000278646	-0.646944	0.0011505	0.00605992	2.41199	2.12028	2.16669	1.27008	1.51382	1.96573	2.00365	1.92512	1.87704	1.19672	0.571427	1.03551
ENSG00000100479	POLE2	protein_coding	other_protein_coding	DNA polymerase epsilon 2, accessory subunit [Source:HGNC Symbol;Acc:HGNC:9178]	2.91239	2.44661	1	1	0.609768	3.20171e-05	0.000284184	0.416957	0.0033871	0.0148911	2.31574	2.31292	2.0927	2.69864	2.6046	2.65504	2.66498	2.53512	2.62102	3.11253	3.11798	3.42271
ENSG00000235162	C12orf75	protein_coding	other_protein_coding	chromosome 12 open reading frame 75 [Source:HGNC Symbol;Acc:HGNC:35164]	3.98468	3.68688	1	1	-0.460019	3.25875e-05	0.000288386	-0.513564	2.92642e-06	3.48279e-05	4.01774	3.82501	3.979	3.48597	3.41321	3.40033	4.27196	4.1108	4.24595	3.63436	3.71171	3.93332
ENSG00000169249	ZRSR2	protein_coding	other_protein_coding	zinc finger CCCH-type, RNA binding motif and serine/arginine rich 2 [Source:HGNC Symbol;Acc:HGNC:23019]	4.08293	3.99444	0	1	-0.393379	3.29709e-05	0.000291572	-0.542786	2.17728e-07	3.42556e-06	4.23943	4.36125	4.18886	3.70522	3.73207	3.7398	4.29425	4.2495	4.30281	3.93423	3.92688	3.7899
ENSG00000104154	SLC30A4	protein_coding	other_protein_coding	solute carrier family 30 member 4 [Source:HGNC Symbol;Acc:HGNC:11015]	3.53888	3.17942	1	1	0.543673	3.30335e-05	0.000291972	0.627913	1.17682e-05	0.000118249	2.85021	3.01334	2.76354	3.43322	3.73207	3.28415	3.38435	3.19464	3.20947	3.74745	3.67154	4.02585
ENSG00000132382	MYBBP1A	protein_coding	other_protein_coding	MYB binding protein 1a [Source:HGNC Symbol;Acc:HGNC:7546]	3.76278	4.75811	1	0	-0.463763	3.34721e-05	0.000295228	-0.115927	0.0724039	0.168998	4.85042	4.75734	4.83889	4.69255	4.6383	4.77116	3.90988	4.06755	4.01451	3.66027	3.49206	3.43241
ENSG00000183134	PTGDR2	protein_coding	other_protein_coding	prostaglandin D2 receptor 2 [Source:HGNC Symbol;Acc:HGNC:4502]	4.17439	4.07788	0	1	0.395721	3.35969e-05	0.000296008	0.535356	1.32552e-06	1.71087e-05	3.92836	3.7901	3.7211	4.20516	4.30707	4.51547	3.98033	3.90097	4.06057	4.4208	4.40055	4.28315
ENSG00000206561	COLQ	protein_coding	other_protein_coding	collagen like tail subunit of asymmetric acetylcholinesterase [Source:HGNC Symbol;Acc:HGNC:2226]	2.91094	3.37689	1	1	-0.56738	3.36022e-05	0.000296008	-0.53868	1.7203e-05	0.00016547	3.78595	3.61502	3.53808	3.20051	3.21023	2.91151	3.26523	3.09046	3.21689	2.69042	2.6116	2.59103
ENSG00000133134	BEX2	protein_coding	other_protein_coding	brain expressed X-linked 2 [Source:HGNC Symbol;Acc:HGNC:30933]	1.9852	1.50663	1	1	0.785866	3.36133e-05	0.000296008	0.845374	0.000125324	0.000924228	1.0817	1.17546	1.05453	2.00749	2.0139	1.70673	1.6357	1.73549	1.41803	2.44425	2.33127	2.34643
ENSG00000227945	AL590006.1	antisense_RNA	other_ncRNA		0.489587	0.275058	1	1	-1.4588	3.3786e-05	0.000297063	-1.54048	4.81941e-05	0.000401983	1.00147	1.13894	0.932589	-0.665967	0.182449	-0.939138	1.44955	1.03862	0.968803	-0.370905	-0.202217	0.053662
ENSG00000258819	LINC02289	lincRNA	long_ncRNA	long intergenic non-protein coding RNA 2289 [Source:HGNC Symbol;Acc:HGNC:53205]	4.20068	4.2602	1	0	-0.431378	3.37818e-05	0.000297063	-0.346449	6.06987e-05	0.000493144	4.52058	4.33727	4.43701	4.05862	4.0782	4.1295	4.43387	4.40237	4.42628	3.8182	4.15629	3.96705
ENSG00000090104	RGS1	protein_coding	other_protein_coding	regulator of G protein signaling 1 [Source:HGNC Symbol;Acc:HGNC:9991]	1.09293	0.661415	1	1	1.38276	3.39305e-05	0.000298177	0.938821	0.00318978	0.0141472	0.0411471	0.807757	-0.247183	1.27008	1.34084	0.755856	0.646342	0.317701	0.36725	1.16087	1.80344	2.26199
ENSG00000213077	FAM106A	protein_coding	other_protein_coding	family with sequence similarity 106 member A [Source:HGNC Symbol;Acc:HGNC:25682]	-1.48285	-1.46159	1	1	3.71959	3.40049e-05	0.000298675	5.21521	4.33646e-07	6.32082e-06	-3.1448	-2.56042	-3.1448	-0.317126	0.595734	-0.198145	-2.52725	-2.44784	-3.34754	-0.0861074	-0.973055	0.484707
ENSG00000171298	GAA	protein_coding	other_protein_coding	glucosidase alpha, acid [Source:HGNC Symbol;Acc:HGNC:4065]	5.57491	6.17849	0	1	0.311407	3.40917e-05	0.000299281	0.40928	5.00476e-08	8.95308e-07	6.03431	5.94621	5.94649	6.31971	6.28306	6.54117	5.40135	5.4106	5.45782	5.84353	5.72476	5.61141
ENSG00000164398	ACSL6	protein_coding	other_protein_coding	acyl-CoA synthetase long chain family member 6 [Source:HGNC Symbol;Acc:HGNC:16496]	3.98565	3.75971	1	1	-0.421179	3.42639e-05	0.000300322	-0.655909	7.81876e-08	1.34795e-06	3.95523	4.06291	4.23258	3.39432	3.50491	3.40828	4.18811	4.1936	4.1943	3.75949	3.66571	3.91269
ENSG00000257176	AC009318.1	antisense_RNA	other_ncRNA		2.62813	2.37451	1	1	0.621006	3.4394e-05	0.000301306	0.956198	6.10323e-07	8.63337e-06	2.00198	2.00324	1.7275	3.0181	2.92371	2.57253	2.29656	2.37877	2.29646	2.81097	3.02994	2.95607
ENSG00000138160	KIF11	protein_coding	other_protein_coding	kinesin family member 11 [Source:HGNC Symbol;Acc:HGNC:6388]	2.17558	1.74545	1	1	0.808659	3.51196e-05	0.000306068	0.669555	0.000897524	0.00492286	1.51635	1.46823	1.30441	2.18206	2.24422	1.75741	1.67021	1.77188	1.89564	2.39881	2.45813	2.85879
ENSG00000237152	DLEU7-AS1	antisense_RNA	other_ncRNA	DLEU7 antisense RNA 1 [Source:HGNC Symbol;Acc:HGNC:39966]	-0.666959		1		-2.5361	3.51101e-05	0.000306068										0.646342	0.626672	0.00560915	-1.62924	-2.74044	-0.910698
ENSG00000033122	LRRC7	protein_coding	other_protein_coding	leucine rich repeat containing 7 [Source:HGNC Symbol;Acc:HGNC:18531]	0.135752	-0.13863	1	1	1.67678	3.56977e-05	0.000310784	2.46607	1.48094e-07	2.40981e-06	-1.13127	-1.3387	-1.15282	0.877409	1.10873	0.804869	-0.298831	-0.821162	-0.798614	1.2317	0.571427	0.929996
ENSG00000134326	CMPK2	protein_coding	other_protein_coding	cytidine/uridine monophosphate kinase 2 [Source:HGNC Symbol;Acc:HGNC:27015]	4.6088	4.44551	0	1	-0.393305	3.59008e-05	0.00031223	-0.421795	5.94924e-06	6.50536e-05	4.52058	4.72997	4.71182	4.34227	4.12786	4.24056	4.77841	4.89827	4.73855	4.55114	4.29496	4.39146
ENSG00000145451	GLRA3	protein_coding	other_protein_coding	glycine receptor alpha 3 [Source:HGNC Symbol;Acc:HGNC:4328]	-0.80614		1		-2.52028	3.63571e-05	0.000315871										0.338317	0.317701	0.312927	-1.0232	-2.74044	-2.04214
ENSG00000242110	AMACR	protein_coding	other_protein_coding	alpha-methylacyl-CoA racemase [Source:HGNC Symbol;Acc:HGNC:451]	1.5264	1.00151	1	1	-0.924135	3.64938e-05	0.000316732	-0.871638	0.0034025	0.0149357	2.02245	1.13894	0.974391	0.684554	0.432867	0.755856	1.90567	2.03398	2.01953	1.08638	1.23864	0.874198
ENSG00000213809	KLRK1	protein_coding	other_protein_coding	killer cell lectin like receptor K1 [Source:HGNC Symbol;Acc:HGNC:18788]	3.81313	3.74775	1	0	-0.417814	3.67853e-05	0.000318768	-0.332638	0.000595348	0.00347842	3.82726	4.02839	3.878	3.57214	3.53868	3.64203	3.98719	4.07485	3.99739	3.63436	3.5628	3.6222
ENSG00000172995	ARPP21	protein_coding	other_protein_coding	cAMP regulated phosphoprotein 21 [Source:HGNC Symbol;Acc:HGNC:16968]	0.601662	0.569536	1	1	-1.56108	3.72894e-05	0.000322472	-1.41002	3.31472e-05	0.000291457	0.959622	1.24585	1.48878	0.336172	-0.20768	-0.405524	1.23578	1.80737	1.03742	0.222903	0.0333818	-0.726881
ENSG00000272555	AC009974.1	lincRNA	long_ncRNA		-0.645284	-0.167061	1	1	-2.32147	3.75721e-05	0.000324561	-2.42399	1.24122e-06	1.61424e-05	0.515636	1.063	1.23732	-0.665967	-1.03063	-2.12172	0.714068	0.412931	-0.216087	-1.39777	-1.71865	-1.66619
ENSG00000233927	RPS28	protein_coding	other_protein_coding	ribosomal protein S28 [Source:HGNC Symbol;Acc:HGNC:10418]	7.2093	7.12628	0	1	0.271354	3.80185e-05	0.000327766	0.498823	4.61806e-09	1.03782e-07	6.91143	6.88618	6.84239	7.30879	7.24617	7.56274	7.06452	7.05091	7.11495	7.42779	7.40038	7.19728
ENSG00000154898	CCDC144CP	transcribed_processed_pseudogene	pseudogene	coiled-coil domain containing 144C, pseudogene [Source:HGNC Symbol;Acc:HGNC:29073]	1.74002	1.55994	1	1	0.85857	3.82172e-05	0.00032931	1.05653	5.05582e-06	5.63655e-05	1.0817	1.063	1.01502	2.02796	1.9145	2.25744	1.36781	1.3587	1.22561	2.03292	2.10866	2.34643
ENSG00000234323	LINC01505	lincRNA	long_ncRNA	long intergenic non-protein coding RNA 1505 [Source:HGNC Symbol;Acc:HGNC:51186]	-0.504147	-0.506991	1	1	2.16019	3.87195e-05	0.000332956	2.06403	4.67323e-05	0.000392735	-1.32456	-0.976237	-1.82928	0.831558	0.11241	0.144162	-1.80434	-0.821162	-1.79133	0.222903	0.413375	0.75568
ENSG00000256128	LINC00944	lincRNA	long_ncRNA	long intergenic non-protein coding RNA 944 [Source:HGNC Symbol;Acc:HGNC:48640]	3.36691	3.15693	1	1	0.474499	3.917e-05	0.000335629	0.531361	2.53822e-05	0.000232505	2.85021	2.95151	2.88905	3.5225	3.47033	3.25799	3.20177	3.13304	3.05256	3.62123	3.58768	3.60516
ENSG00000108384	RAD51C	protein_coding	other_protein_coding	RAD51 paralog C [Source:HGNC Symbol;Acc:HGNC:9820]	3.26889	3.08782	1	1	0.487567	3.92915e-05	0.000336327	0.459206	0.000556479	0.00328983	2.90636	3.07264	2.58616	3.43322	3.20183	3.32673	3.01971	3.08324	2.98468	3.53984	3.54385	3.44203
ENSG00000258831	AC103996.2	lincRNA	long_ncRNA		0.517083	1.02806	1	1	1.42945	3.94794e-05	0.000337764	1.37539	3.90947e-06	4.49326e-05	-0.129027	0.760455	0.430352	1.63289	1.71627	1.75741	-0.298831	-0.0127386	-0.138341	1.00784	0.999981	1.54459
ENSG00000164116	GUCY1A3	protein_coding	other_protein_coding	guanylate cyclase 1 soluble subunit alpha [Source:HGNC Symbol;Acc:HGNC:4685]	3.38827	2.88844	1	1	0.487113	3.97391e-05	0.00033964	0.639125	5.53318e-06	6.09326e-05	2.4578	2.62166	2.6391	3.32155	3.13274	3.15778	3.08512	3.18117	3.187	3.73532	3.60607	3.53493
ENSG00000273841	TAF9	protein_coding	other_protein_coding	TATA-box binding protein associated factor 9 [Source:HGNC Symbol;Acc:HGNC:11542]	3.93328	3.7789	1	0	0.412639	3.99339e-05	0.000341132	0.227195	0.0360596	0.0990667	3.78595	3.54695	3.69008	3.77955	4.16293	3.70794	3.69625	3.75865	3.74385	4.20455	4.17693	4.01943
ENSG00000187080	OR2AK2	protein_coding	other_protein_coding	olfactory receptor family 2 subfamily AK member 2 [Source:HGNC Symbol;Acc:HGNC:19569]	-0.607984	-0.912622	1	1	-2.12972	4.06771e-05	0.00034614	-1.88035	0.00138768	0.00707576	-0.429104	0.608465	-0.694121	-1.80862	-1.03063	-2.12172	0.538392	0.0478615	0.256479	-1.62924	-1.49317	-1.36823
ENSG00000008324	SS18L2	protein_coding	other_protein_coding	SS18 like 2 [Source:HGNC Symbol;Acc:HGNC:15593]	3.23984	2.84671	1	0	0.514505	4.06909e-05	0.00034614	0.206658	0.0810828	0.184105	2.74327	2.69897	2.79886	3.08801	2.94401	2.80712	2.9582	3.03914	2.9495	3.51875	3.36828	3.60516
ENSG00000197119	SLC25A29	protein_coding	other_protein_coding	solute carrier family 25 member 29 [Source:HGNC Symbol;Acc:HGNC:20116]	4.56218	4.90585	0	1	0.346367	4.1293e-05	0.000350184	0.418555	2.61339e-07	4.04472e-06	4.72176	4.68951	4.68374	5.01065	5.14089	5.18855	4.42631	4.41104	4.33723	4.76622	4.7864	4.64589
ENSG00000196139	AKR1C3	protein_coding	other_protein_coding	aldo-keto reductase family 1 member C3 [Source:HGNC Symbol;Acc:HGNC:386]	3.13493	2.95821	1	1	0.536086	4.13033e-05	0.000350184	0.458928	0.000570486	0.00335504	2.57331	2.81926	2.81045	2.99748	3.35374	3.19503	2.92286	2.86483	2.82887	3.27225	3.53747	3.38328
ENSG00000170476	MZB1	protein_coding	other_protein_coding	marginal zone B and B1 cell specific protein [Source:HGNC Symbol;Acc:HGNC:30125]	2.63882	2.89436	1	1	-0.602263	4.13566e-05	0.000350437	-0.471908	0.000381935	0.00238119	3.28239	3.15725	2.93212	2.72396	2.64236	2.62806	3.00627	2.86483	2.94057	2.39881	2.36044	2.26199
ENSG00000279996	AC004491.1	TEC	pseudogene		-0.175705	0.91477	1	1	-1.97922	4.16777e-05	0.000352981	-1.38837	3.40912e-06	3.98243e-05	1.67993	1.37709	1.65223	0.400396	0.313085	0.065895	1.0119	0.366102	0.740902	-1.62924	-1.12649	-0.417403
ENSG00000198178	CLEC4C	protein_coding	other_protein_coding	C-type lectin domain family 4 member C [Source:HGNC Symbol;Acc:HGNC:13258]	1.67001	1.71026	1	1	-0.914618	4.17464e-05	0.000353385	-0.874559	8.66823e-05	0.00067445	1.73058	2.39264	2.23707	1.23528	1.34084	1.32515	1.97632	2.3062	2.03639	1.16087	1.10713	1.43315
ENSG00000035720	STAP1	protein_coding	other_protein_coding	signal transducing adaptor family member 1 [Source:HGNC Symbol;Acc:HGNC:24133]	3.28257	3.02083	1	0	0.646591	4.18772e-05	0.000353957	0.329128	0.00743211	0.0283968	2.9919	2.69897	2.88905	3.27091	3.27578	2.99836	2.9927	2.70468	3.17181	3.44614	3.53107	3.84899
ENSG00000103056	SMPD3	protein_coding	other_protein_coding	sphingomyelin phosphodiesterase 3 [Source:HGNC Symbol;Acc:HGNC:14240]	3.01929	4.28788	1	0	-0.570979	4.32616e-05	0.000364194	-0.251177	0.00266246	0.0122041	4.43536	4.31289	4.4884	4.22303	4.03152	4.2361	3.2539	3.42342	3.2534	2.81097	2.83588	2.53815
ENSG00000256235	SMIM3	protein_coding	other_protein_coding	small integral membrane protein 3 [Source:HGNC Symbol;Acc:HGNC:30248]	4.08747	4.03336	1	0	-0.417659	4.36643e-05	0.00036685	-0.200059	0.0147346	0.0488544	4.11627	4.20219	4.07819	3.92855	3.8658	4.00918	4.25784	4.30641	4.34402	4.01175	3.89234	3.71247
ENSG00000136682	CBWD2	protein_coding	other_protein_coding	COBW domain containing 2 [Source:HGNC Symbol;Acc:HGNC:17907]	4.04358	3.84614	1	0	0.409535	4.42041e-05	0.000370276	0.276869	0.00219565	0.0104132	3.68041	3.65436	3.79295	4.00283	4.04568	3.90063	3.78946	3.82941	3.91317	4.15985	4.35779	4.21179
ENSG00000231035	RPL7L1P9	processed_pseudogene	pseudogene	ribosomal protein L7 like 1 pseudogene 9 [Source:HGNC Symbol;Acc:HGNC:39491]	0.683706	0.164362	1	1	1.25336	4.43505e-05	0.000371317	1.13879	0.00109502	0.00581225	-0.670614	-0.239427	-0.154163	0.577509	0.874913	0.597955	0.203438	-0.0127386	0.0725333	1.16087	1.20687	1.47126
ENSG00000172638	EFEMP2	protein_coding	other_protein_coding	EGF containing fibulin like extracellular matrix protein 2 [Source:HGNC Symbol;Acc:HGNC:3219]	1.37049	1.95151	1	0	-1.045	4.51282e-05	0.000376329	-0.41256	0.0166471	0.0539875	2.13953	2.15727	2.18461	1.92256	1.8514	1.45366	2.10803	1.64031	1.85819	1.08638	0.71386	0.816156
ENSG00000242341	RN7SL646P	misc_RNA	other_ncRNA	RNA, 7SL, cytoplasmic 646, pseudogene [Source:HGNC Symbol;Acc:HGNC:46662]	-1.14632		1		-3.69495	4.56944e-05	0.000380674										1.21256	0.412931	-0.923482	-2.2464	-1.98602	-3.34754
ENSG00000205664	BX890604.1	lincRNA	long_ncRNA		2.59073	3.00565	1	1	-0.64416	4.61116e-05	0.0003832	-0.863854	2.65629e-08	5.04754e-07	3.28239	3.44592	3.55884	2.6199	2.49876	2.62806	3.03303	2.94668	2.73902	2.35189	2.30149	2.17229
ENSG00000130433	CACNG6	protein_coding	other_protein_coding	calcium voltage-gated channel auxiliary subunit gamma 6 [Source:HGNC Symbol;Acc:HGNC:13625]	1.19779	1.11217	1	1	-1.06958	4.67635e-05	0.000387469	-0.953591	0.000141458	0.00102727	1.62744	1.6084	1.45964	0.577509	0.694919	0.705118	1.52692	1.78973	1.81975	0.417752	0.758376	0.874198
ENSG00000180422	LINC00304	lincRNA	long_ncRNA	long intergenic non-protein coding RNA 304 [Source:HGNC Symbol;Acc:HGNC:26713]	0.0279972	0.764774	1	1	-1.67055	4.7124e-05	0.000389688	-0.987756	0.000607371	0.00354031	1.22989	1.49737	0.932589	0.336172	0.374218	0.2184	0.984736	0.812795	0.518928	-1.0232	-0.707872	-0.417403
ENSG00000183087	GAS6	protein_coding	other_protein_coding	growth arrest specific 6 [Source:HGNC Symbol;Acc:HGNC:4168]	1.90764	1.8699	1	1	-0.839445	4.74898e-05	0.00039252	-0.588128	0.00128246	0.00661419	2.17654	2.02342	2.27101	1.43247	1.71627	1.59969	2.35076	2.2685	2.3781	1.81958	1.35916	1.26977
ENSG00000003436	TFPI	protein_coding	other_protein_coding	tissue factor pathway inhibitor [Source:HGNC Symbol;Acc:HGNC:11760]	2.17544	2.14155	1	1	0.76701	4.81118e-05	0.000396492	0.465702	0.00550058	0.0221709	1.84992	1.6864	2.18461	2.47831	2.32386	2.3262	1.90567	1.71695	1.76009	2.38334	2.47156	2.81501
ENSG00000223509	AC135983.2	transcribed_processed_pseudogene	pseudogene		3.38558	3.38215	1	0	0.536245	4.82483e-05	0.000397423	0.26126	0.0145718	0.0483972	3.08242	3.26286	3.40685	3.40218	3.55857	3.58003	3.03303	3.01657	3.30302	3.65384	3.52465	3.78234
ENSG00000169435	RASSF6	protein_coding	other_protein_coding	Ras association domain family member 6 [Source:HGNC Symbol;Acc:HGNC:20796]	0.685728	0.462692	1	1	1.29987	4.83421e-05	0.000398	1.03034	0.00217201	0.0103297	0.515636	-0.239427	-0.346616	0.831558	1.30988	0.705118	0.155522	-0.142155	0.197732	1.3949	0.999981	1.50839
ENSG00000164120	HPGD	protein_coding	other_protein_coding	15-hydroxyprostaglandin dehydrogenase [Source:HGNC Symbol;Acc:HGNC:5154]	2.73639	2.58712	1	1	-0.604021	4.90136e-05	0.00040274	-0.48817	0.000821834	0.00457073	2.86161	2.77234	2.86703	2.12619	2.55265	2.34289	3.10418	3.03166	2.9495	2.48831	2.27109	2.57362
ENSG00000050344	NFE2L3	protein_coding	other_protein_coding	nuclear factor, erythroid 2 like 3 [Source:HGNC Symbol;Acc:HGNC:7783]	3.33016	3.11681	1	1	0.470504	4.94501e-05	0.00040593	0.851542	9.20887e-09	1.94672e-07	2.69307	2.78421	2.61288	3.54398	3.60394	3.46275	3.03965	3.14695	3.10145	3.56748	3.5117	3.61371
[truncated: 1,686 more rows]

## Sheet: Hgb counts included
GeneId	GeneName	gene_type	BiotypeCategory	gene_description	logcpm_mean_G	logcpm_mean_RZG	signif_GZ	signif_RZG	logFC_G	PValue_G	FDR_G	logFC_RZG	PValue_RZG	FDR_RZG	log2cpm_RZG_C1_1	log2cpm_RZG_C1_2	log2cpm_RZG_C1_3	log2cpm_RZG_C2_1	log2cpm_RZG_C2_2	log2cpm_RZG_C2_3	log2cpm_G_C1_1	log2cpm_G_C1_2	log2cpm_G_C1_3	log2cpm_G_C2_1	log2cpm_G_C2_2	log2cpm_G_C2_3
[truncated: 2,900 more rows]
